# Supplementary material for: Chemical Inhibition of Bromodomain Proteins in Insect-Stage African Trypanosomes Perturbs Silencing of the Variant Surface Glycoprotein Repertoire and Results in Widespread Changes in the Transcriptome
Source: Microbiol Spectr. 2023 Apr 25;11(3):e00147-23. doi: 10.1128/spectrum.00147-23 (PMC10269879; doi:10.1128/spectrum.00147-23)
Supplement: Supplemental file 3 — Supplemental material. Download spectrum.00147-23-s0003.xlsx, XLSX file, 5.7 MB [file spectrum.00147-23-s0003.xlsx]

## Sheet: I-BET151 timecourse RPKM
# Note chr refers to a vsg feature
Probe	Chromosome	Start	End	Strand	No value	Feature	ID	Description	Type	Orientation	Distance	01-PF-noo-ib_m1_v2_18-05-27_vsg_427_plus_flanks_plus_esags_plus_iltat_mVSGs.sam	02-PF-noo-ib_m1_v2_18-05-27_vsg_427_plus_flanks_plus_esags_plus_iltat_mVSGs.sam	03-PF-noo-ib_m1_v2_18-05-27_vsg_427_plus_flanks_plus_esags_plus_iltat_mVSGs.sam	04-PF-03h-ib_m1_v2_18-05-27_vsg_427_plus_flanks_plus_esags_plus_iltat_mVSGs.sam	05-PF-03h-ib_m1_v2_18-05-27_vsg_427_plus_flanks_plus_esags_plus_iltat_mVSGs.sam	06-PF-03h-ib_m1_v2_18-05-27_vsg_427_plus_flanks_plus_esags_plus_iltat_mVSGs.sam	07-PF-06h-ib_m1_v2_18-05-27_vsg_427_plus_flanks_plus_esags_plus_iltat_mVSGs.sam	08-PF-06h-ib_m1_v2_18-05-27_vsg_427_plus_flanks_plus_esags_plus_iltat_mVSGs.sam	09-PF-06h-ib_m1_v2_18-05-27_vsg_427_plus_flanks_plus_esags_plus_iltat_mVSGs.sam	10-PF-12h-ib_m1_v2_18-05-27_vsg_427_plus_flanks_plus_esags_plus_iltat_mVSGs.sam	11-PF-12h-ib_m1_v2_18-05-27_vsg_427_plus_flanks_plus_esags_plus_iltat_mVSGs.sam	12-PF-12h-ib_m1_v2_18-05-27_vsg_427_plus_flanks_plus_esags_plus_iltat_mVSGs.sam	13-PF-24h-ib_m1_v2_18-05-27_vsg_427_plus_flanks_plus_esags_plus_iltat_mVSGs.sam	14-PF-24h-ib_m1_v2_18-05-27_vsg_427_plus_flanks_plus_esags_plus_iltat_mVSGs.sam	15-PF-24h-ib_m1_v2_18-05-27_vsg_427_plus_flanks_plus_esags_plus_iltat_mVSGs.sam	16-PF-48h-ib_m1_v2_18-05-27_vsg_427_plus_flanks_plus_esags_plus_iltat_mVSGs.sam	17-PF-48h-ib_m1_v2_18-05-27_vsg_427_plus_flanks_plus_esags_plus_iltat_mVSGs.sam	18-PF-48h-ib_m1_v2_18-05-27_vsg_427_plus_flanks_plus_esags_plus_iltat_mVSGs.sam	19-PF-03d-ib_m1_v2_18-05-27_vsg_427_plus_flanks_plus_esags_plus_iltat_mVSGs.sam	20-PF-03d-ib_m1_v2_18-05-27_vsg_427_plus_flanks_plus_esags_plus_iltat_mVSGs.sam	21-PF-03d-ib_m1_v2_18-05-27_vsg_427_plus_flanks_plus_esags_plus_iltat_mVSGs.sam	22-PF-07d-ib_m1_v2_18-05-27_vsg_427_plus_flanks_plus_esags_plus_iltat_mVSGs.sam	23-PF-07d-ib_m1_v2_18-05-27_vsg_427_plus_flanks_plus_esags_plus_iltat_mVSGs.sam	24-PF-07d-ib_m1_v2_18-05-27_vsg_427_plus_flanks_plus_esags_plus_iltat_mVSGs.sam	25-PF-10d-ib_m1_v2_18-05-27_vsg_427_plus_flanks_plus_esags_plus_iltat_mVSGs.sam	26-PF-10d-ib_m1_v2_18-05-27_vsg_427_plus_flanks_plus_esags_plus_iltat_mVSGs.sam	27-PF-10d-ib_m1_v2_18-05-27_vsg_427_plus_flanks_plus_esags_plus_iltat_mVSGs.sam	28-PF-14d-ib_m1_v2_18-05-27_vsg_427_plus_flanks_plus_esags_plus_iltat_mVSGs.sam	29-PF-14d-ib_m1_v2_18-05-27_vsg_427_plus_flanks_plus_esags_plus_iltat_mVSGs.sam	30-PF-14d-ib_m1_v2_18-05-27_vsg_427_plus_flanks_plus_esags_plus_iltat_mVSGs.sam
chr1002	VSG_chr	2137	4465	+	NaN	chr1002	chr1002	other	vsgs_tb427_cds_plus_flanks_plus_esags_plus_iltat_mvsgs_no_genomic_genes_180526.txt	overlapping	0	0	0	0	0	16.2259	16.1253	6.80549	7.83391	16.0787	7.17306	10.9917	9.35251	0	0	4.57647	4.01144	7.54543	0	12.9668	0	6.51863	0	3.00889	12.5189	0	6.04328	0	0	4.21839	0
chr1003	VSG_chr	4565	6779	+	NaN	chr1003	chr1003	other	vsgs_tb427_cds_plus_flanks_plus_esags_plus_iltat_mvsgs_no_genomic_genes_180526.txt	overlapping	0	0	0	0	4.96696	0	3.39105	3.57788	0	0	3.77112	5.77871	24.5846	0	0	0	8.4358	5.95033	0	0	0	3.42706	4.79968	0	4.38774	0	0	3.69825	0	4.4355	0
chr1004	VSG_chr	6879	8825	+	NaN	chr1004	chr1004	other	vsgs_tb427_cds_plus_flanks_plus_esags_plus_iltat_mvsgs_no_genomic_genes_180526.txt	overlapping	0	0	0	0	0	0	0	0	0	3.84667	0	6.57413	5.59373	0	6.59651	0	0	0	0	0	0	0	0	0	0	0	0	0	0	0	0
chr1005	VSG_chr	8925	11100	+	NaN	chr1005	chr1005	other	vsgs_tb427_cds_plus_flanks_plus_esags_plus_iltat_mvsgs_no_genomic_genes_180526.txt	overlapping	0	3.31507	0	0	15.168	2.17084	0	3.642	0	6.88369	11.5161	0	0	0	0	9.7965	0	0	7.33944	0	0	0	0	0	0	5.63585	3.2341	0	3.07669	0	0
chr1006	VSG_chr	11200	13369	+	NaN	chr1006	chr1006	other	vsgs_tb427_cds_plus_flanks_plus_esags_plus_iltat_mvsgs_no_genomic_genes_180526.txt	overlapping	0	0	0	0	0	0	0	0	0	10.3541	0	0	0	4.57876	0	4.91179	4.30537	0	0	0	0	3.49813	0	0	0	0	0	0	0	0	0
chr1007	VSG_chr	13469	15575	+	NaN	chr1007	chr1007	other	vsgs_tb427_cds_plus_flanks_plus_esags_plus_iltat_mvsgs_no_genomic_genes_180526.txt	overlapping	0	0	0	0	0	2.24193	3.56487	0	0	3.55456	3.96442	0	0	0	6.09559	0	0	0	0	0	0	3.60272	0	0	0	2.91021	3.34001	0	6.35489	0	0
chr1008	VSG_chr	15675	17811	+	NaN	chr1008	chr1008	other	vsgs_tb427_cds_plus_flanks_plus_esags_plus_iltat_mvsgs_no_genomic_genes_180526.txt	overlapping	0	3.37557	0	0	0	0	0	0	0	0	0	0	0	0	0	0	0	0	0	0	4.89862	0	0	0	0	0	0	0	0	0	0
chr1009	VSG_chr	17911	20074	+	NaN	chr1009	chr1009	other	vsgs_tb427_cds_plus_flanks_plus_esags_plus_iltat_mvsgs_no_genomic_genes_180526.txt	overlapping	0	0	0	0	0	4.36576	3.47097	7.3244	0	3.46093	0	0	0	0	0	4.92541	4.31731	2.03019	0	0	4.8375	3.50783	4.91279	3.23831	0	2.83355	3.25203	0	3.09375	0	6.83555
chr1010	VSG_chr	20174	22334	+	NaN	chr1010	chr1010	other	vsgs_tb427_cds_plus_flanks_plus_esags_plus_iltat_mvsgs_no_genomic_genes_180526.txt	overlapping	0	4713.38	4815.21	4420.16	1221.86	2035.08	1942.96	1727.29	1967.2	1868.03	1847.64	1705.86	1935.28	2165.58	2193.07	1923.58	2018.98	1524.75	1130.73	2047.31	2543.21	2599.4	2656.59	2639.65	2621.97	2840.32	2331.69	2752.02	2692.2	2386.83	2809.89
chr1011	VSG_chr	22434	24579	+	NaN	chr1011	chr1011	other	vsgs_tb427_cds_plus_flanks_plus_esags_plus_iltat_mvsgs_no_genomic_genes_180526.txt	overlapping	0	0	0	0	0	2.20119	7.00016	3.69292	8.50195	3.48996	3.89237	0	0	4.62997	0	4.96673	4.35352	0	0	0	0	0	0	0	4.52881	2.85732	3.27931	0	3.1197	0	0
chr1012	VSG_chr	24679	26821	+	NaN	chr1012	chr1012	other	vsgs_tb427_cds_plus_flanks_plus_esags_plus_iltat_mvsgs_no_genomic_genes_180526.txt	overlapping	0	0	0	0	0	0	7.00996	0	8.51385	0	7.79564	0	0	0	5.99319	0	13.0788	0	0	0	4.88491	0	0	0	0	0	6.5678	0	0	0	0
chr1013	VSG_chr	26921	29063	+	NaN	chr1013	chr1013	other	vsgs_tb427_cds_plus_flanks_plus_esags_plus_iltat_mvsgs_no_genomic_genes_180526.txt	overlapping	0	3.36612	0	0	0	0	0	0	0	0	0	0	0	0	0	0	0	0	0	0	0	0	0	0	0	0	3.2839	0	0	4.58452	0
chr1014	VSG_chr	29163	31302	+	NaN	chr1014	chr1014	other	vsgs_tb427_cds_plus_flanks_plus_esags_plus_iltat_mvsgs_no_genomic_genes_180526.txt	overlapping	0	0	0	0	0	0	7.01979	0	0	0	0	0	0	4.64295	0	4.98065	0	0	0	0	0	0	0	0	0	0	0	0	3.12845	0	0
chr1015	VSG_chr	31402	33494	+	NaN	chr1015	chr1015	other	vsgs_tb427_cds_plus_flanks_plus_esags_plus_iltat_mvsgs_no_genomic_genes_180526.txt	overlapping	0	0	0	0	5.25649	2.25693	0	3.78643	0	0	0	0	0	0	0	0	0	0	0	0	0	0	0	0	0	0	0	0	3.1987	0	0
chr1016	VSG_chr	33594	35730	+	NaN	chr1016	chr1016	other	vsgs_tb427_cds_plus_flanks_plus_esags_plus_iltat_mvsgs_no_genomic_genes_180526.txt	overlapping	0	3.37557	0	0	0	0	0	0	4.26888	0	0	0	0	0	0	0	0	0	0	0	0	3.55215	0	3.27923	0	0	0	7.66647	0	0	0
chr1017	VSG_chr	35830	37966	+	NaN	chr1017	chr1017	other	vsgs_tb427_cds_plus_flanks_plus_esags_plus_iltat_mvsgs_no_genomic_genes_180526.txt	overlapping	0	0	0	4.32282	0	0	0	0	0	0	0	5.98963	5.09639	0	0	0	0	4.11168	7.47338	0	0	7.1043	0	0	4.54789	0	3.29312	0	3.13284	0	0
chr1019	VSG_chr	38066	40202	+	NaN	chr1019	chr1019	other	vsgs_tb427_cds_plus_flanks_plus_esags_plus_iltat_mvsgs_no_genomic_genes_180526.txt	overlapping	0	3.37557	0	0	0	2.21046	10.5445	3.70847	8.53775	3.50466	0	0	5.09639	4.64947	6.01001	0	0	2.05584	0	7.06589	4.89862	0	4.97486	0	4.54789	2.86935	0	3.83323	3.13284	0	3.46096
chr1020	VSG_chr	40302	42435	+	NaN	chr1020	chr1020	other	vsgs_tb427_cds_plus_flanks_plus_esags_plus_iltat_mvsgs_no_genomic_genes_180526.txt	overlapping	0	0	0	0	0	13.2814	10.5593	3.71368	0	3.50959	7.82852	0	0	4.656	0	0	4.378	0	0	14.1516	0	0	4.98186	0	9.10856	0	0	3.83862	0	0	3.46582
chr1021	VSG_chr	42535	44662	+	NaN	chr1021	chr1021	other	vsgs_tb427_cds_plus_flanks_plus_esags_plus_iltat_mvsgs_no_genomic_genes_180526.txt	overlapping	0	0	0	0	5.17003	0	0	0	0	0	0	0	0	0	0	0	0	2.06453	0	0	0	0	0	0	0	2.88149	0	0	0	0	0
chr1022	VSG_chr	44762	46823	+	NaN	chr1022	chr1022	other	vsgs_tb427_cds_plus_flanks_plus_esags_plus_iltat_mvsgs_no_genomic_genes_180526.txt	overlapping	0	0	19.2122	0	0	16.036	7.28533	7.68671	26.5449	14.5285	4.05094	18.6225	5.28176	0	6.22861	5.16906	9.06174	8.52246	0	14.6458	0	7.3627	10.3116	6.797	14.1399	5.94744	3.4129	7.94531	6.49357	4.76461	10.7605
chr1023	VSG_chr	46923	49047	+	NaN	chr1023	chr1023	other	vsgs_tb427_cds_plus_flanks_plus_esags_plus_iltat_mvsgs_no_genomic_genes_180526.txt	overlapping	0	0	0	0	0	0	0	0	0	0	0	0	5.12517	0	0	0	0	0	0	0	0	0	0	0	0	0	0	0	0	0	0
chr1024	VSG_chr	49147	51271	+	NaN	chr1024	chr1024	other	vsgs_tb427_cds_plus_flanks_plus_esags_plus_iltat_mvsgs_no_genomic_genes_180526.txt	overlapping	0	0	0	0	0	2.22294	0	3.72941	0	0	0	0	10.2503	4.67572	0	5.01581	4.39654	2.06745	7.51558	7.10579	4.92628	3.57221	5.00296	6.59549	9.14714	0	0	0	3.15053	4.62336	3.4805
chr1025	VSG_chr	51371	53495	+	NaN	chr1025	chr1025	other	vsgs_tb427_cds_plus_flanks_plus_esags_plus_iltat_mvsgs_no_genomic_genes_180526.txt	overlapping	0	0	0	0	5.17733	4.44589	0	0	0	0	7.86168	0	0	4.67572	0	0	0	2.06745	0	0	0	0	0	0	0	2.88556	0	0	0	0	0
chr1026	VSG_chr	53595	55710	+	NaN	chr1026	chr1026	other	vsgs_tb427_cds_plus_flanks_plus_esags_plus_iltat_mvsgs_no_genomic_genes_180526.txt	overlapping	0	3.40907	0	0	5.19935	2.2324	0	3.74527	4.31124	0	0	0	15.4409	0	0	5.03714	0	2.07624	0	0	0	0	10.0485	6.62354	4.59302	2.89783	3.3258	0	0	0	0
chr1027	VSG_chr	55810	57568	+	NaN	chr1027	chr1027	other	vsgs_tb427_cds_plus_flanks_plus_esags_plus_iltat_mvsgs_no_genomic_genes_180526.txt	overlapping	0	0	0	0	0	0	0	0	0	0	4.74874	0	6.19158	0	0	6.05946	5.31134	2.49763	9.07937	0	0	0	6.04394	0	0	0	0	0	0	0	0
chr1028	VSG_chr	57668	59783	+	NaN	chr1028	chr1028	other	vsgs_tb427_cds_plus_flanks_plus_esags_plus_iltat_mvsgs_no_genomic_genes_180526.txt	overlapping	0	6.81815	0	4.36573	5.19935	6.69719	21.2982	7.49055	4.31124	3.53944	0	6.04907	0	14.0868	0	10.0743	8.83048	0	0	0	0	0	10.0485	6.62354	18.3721	2.89783	6.6516	3.87127	0	0	3.49531
chr1029	VSG_chr	59883	61995	+	NaN	chr1029	chr1029	other	vsgs_tb427_cds_plus_flanks_plus_esags_plus_iltat_mvsgs_no_genomic_genes_180526.txt	overlapping	0	0	0	0	0	6.7067	0	0	0	0	0	0	0	0	6.07828	0	0	0	0	0	0	0	0	0	4.59954	0	0	0	0	0	0
chr1030	VSG_chr	62095	64207	+	NaN	chr1030	chr1030	other	vsgs_tb427_cds_plus_flanks_plus_esags_plus_iltat_mvsgs_no_genomic_genes_180526.txt	overlapping	0	3.41391	0	0	0	13.4134	0	0	4.31736	7.08893	0	6.05766	0	0	0	5.04429	4.42151	2.07919	0	7.14615	4.95426	3.59249	0	0	0	2.90194	0	3.87677	0	0	3.50027
chr1031	VSG_chr	64307	66419	+	NaN	chr1031	chr1031	other	vsgs_tb427_cds_plus_flanks_plus_esags_plus_iltat_mvsgs_no_genomic_genes_180526.txt	overlapping	0	0	0	0	0	4.47114	17.7737	3.75059	0	7.08893	7.90632	0	5.15428	0	0	15.1329	0	4.15838	0	0	4.95426	3.59249	0	3.31647	4.59954	2.90194	0	3.87677	3.16842	0	7.00054
chr1032	VSG_chr	66519	68631	+	NaN	chr1032	chr1032	other	vsgs_tb427_cds_plus_flanks_plus_esags_plus_iltat_mvsgs_no_genomic_genes_180526.txt	overlapping	0	0	0	0	5.20673	0	3.55474	0	0	0	0	12.1153	5.15428	0	0	5.04429	0	0	0	0	0	0	0	0	0	0	0	0	0	0	0
chr1033	VSG_chr	68731	70849	+	NaN	chr1033	chr1033	other	vsgs_tb427_cds_plus_flanks_plus_esags_plus_iltat_mvsgs_no_genomic_genes_180526.txt	overlapping	0	0	0	0	0	4.45848	0	3.73997	0	0	7.88394	0	5.13968	4.68896	6.06107	0	0	0	0	0	0	7.16464	0	0	0	0	0	7.73159	0	0	3.49036
chr1034	VSG_chr	70949	73055	+	NaN	chr1034	chr1034	other	vsgs_tb427_cds_plus_flanks_plus_esags_plus_iltat_mvsgs_no_genomic_genes_180526.txt	overlapping	0	0	0	0	0	2.24193	7.12973	3.76127	4.32966	3.55456	0	0	0	4.71567	0	0	0	0	0	0	4.96837	0	0	0	4.61264	0	0	0	3.17744	0	0
chr1035	VSG_chr	73155	75261	+	NaN	chr1035	chr1035	other	vsgs_tb427_cds_plus_flanks_plus_esags_plus_iltat_mvsgs_no_genomic_genes_180526.txt	overlapping	0	0	0	0	0	6.7258	3.56487	3.76127	8.65932	7.10912	3.96442	0	5.16896	0	0	15.176	0	0	0	14.333	0	0	5.0457	3.32592	4.61264	0	0	3.88781	0	4.66285	3.51024
chr1036	VSG_chr	75361	77464	+	NaN	chr1036	chr1036	other	vsgs_tb427_cds_plus_flanks_plus_esags_plus_iltat_mvsgs_no_genomic_genes_180526.txt	overlapping	0	0	0	0	5.229	2.24513	0	0	0	10.6789	3.97007	0	0	0	0	5.06587	0	4.17617	0	0	0	0	5.05289	0	0	0	3.34477	0	6.36395	0	3.51524
chr1037	VSG_chr	77564	79667	+	NaN	chr1037	chr1037	other	vsgs_tb427_cds_plus_flanks_plus_esags_plus_iltat_mvsgs_no_genomic_genes_180526.txt	overlapping	0	1021.7	1223.86	1075.7	674.542	1021.53	1078.12	1201.56	1092.63	1345.54	1091.77	1271.47	1133.62	1038.93	1159.81	1306.99	1292.16	956.342	1404.26	1442.52	1512.54	1389.03	1025.74	1119.1	1353.43	1366.83	1424.87	1417.18	1463.71	1284.11	1138.94
chr1038	VSG_chr	79767	81778	+	NaN	chr1038	chr1038	other	vsgs_tb427_cds_plus_flanks_plus_esags_plus_iltat_mvsgs_no_genomic_genes_180526.txt	overlapping	0	3.58529	0	0	10.9362	0	14.9327	3.93887	4.53409	3.7224	12.4548	0	5.41302	4.93833	0	0	4.64346	2.18356	0	7.50488	5.20296	11.3185	5.28394	0	4.83043	0	3.49771	0	0	0	0
chr1039	VSG_chr	81878	83975	+	NaN	chr1039	chr1039	other	vsgs_tb427_cds_plus_flanks_plus_esags_plus_iltat_mvsgs_no_genomic_genes_180526.txt	overlapping	0	0	0	4.40318	5.24396	2.25155	3.58016	3.77741	4.34823	0	0	0	5.19113	0	6.12174	5.08036	8.90625	0	0	7.19724	4.98968	0	10.1347	0	0	0	0	3.90449	3.19107	0	0
chr1040	VSG_chr	84075	86172	+	NaN	chr1040	chr1040	other	vsgs_tb427_cds_plus_flanks_plus_esags_plus_iltat_mvsgs_no_genomic_genes_180526.txt	overlapping	0	0	0	0	0	0	0	0	0	0	0	0	0	0	0	0	0	0	0	0	0	0	0	0	0	0	0	0	0	0	0
chr1041	VSG_chr	86272	88369	+	NaN	chr1041	chr1041	other	vsgs_tb427_cds_plus_flanks_plus_esags_plus_iltat_mvsgs_no_genomic_genes_180526.txt	overlapping	0	0	0	0	0	0	0	0	0	0	0	0	0	0	0	0	0	0	0	0	0	0	0	0	0	0	0	0	0	0	0
chr1042	VSG_chr	88469	90566	+	NaN	chr1042	chr1042	other	vsgs_tb427_cds_plus_flanks_plus_esags_plus_iltat_mvsgs_no_genomic_genes_180526.txt	overlapping	0	0	0	0	5.24396	9.00621	0	3.77741	8.69646	10.7094	0	0	5.19113	4.7359	0	5.08036	0	6.28216	7.6123	7.19724	4.98968	0	10.1347	6.68037	13.8973	8.76808	6.70867	0	3.19107	0	3.52529
chr1043	VSG_chr	90666	92763	+	NaN	chr1043	chr1043	other	vsgs_tb427_cds_plus_flanks_plus_esags_plus_iltat_mvsgs_no_genomic_genes_180526.txt	overlapping	0	3.43832	0	0	0	2.25155	0	0	0	0	0	0	5.19113	9.4718	6.12174	0	0	0	0	0	0	0	0	0	0	0	13.4173	3.90449	0	0	0
chr1044	VSG_chr	92863	94957	+	NaN	chr1044	chr1044	other	vsgs_tb427_cds_plus_flanks_plus_esags_plus_iltat_mvsgs_no_genomic_genes_180526.txt	overlapping	0	3.44325	0	0	0	6.76433	3.58529	11.3484	0	10.7248	0	6.10971	0	0	6.1305	10.1753	4.4595	0	0	28.8302	4.99683	0	0	3.34497	4.63906	2.92688	0	7.82016	3.19564	0	0
chr1045	VSG_chr	95057	97151	+	NaN	chr1045	chr1045	other	vsgs_tb427_cds_plus_flanks_plus_esags_plus_iltat_mvsgs_no_genomic_genes_180526.txt	overlapping	0	0	0	0	0	2.25478	0	0	0	0	0	0	0	0	0	0	0	0	0	0	0	0	0	0	0	0	0	0	3.19564	0	0
chr1046	VSG_chr	97251	99342	+	NaN	chr1046	chr1046	other	vsgs_tb427_cds_plus_flanks_plus_esags_plus_iltat_mvsgs_no_genomic_genes_180526.txt	overlapping	0	0	0	4.41581	0	2.25801	0	0	4.3607	0	0	0	0	0	0	0	0	0	0	0	0	0	0	0	0	0	0	0	0	4.69629	0
chr1047	VSG_chr	99442	101530	+	NaN	chr1047	chr1047	other	vsgs_tb427_cds_plus_flanks_plus_esags_plus_iltat_mvsgs_no_genomic_genes_180526.txt	overlapping	0	0	0	0	0	0	0	3.79368	0	0	0	0	0	0	6.14811	0	0	2.10308	0	0	0	0	0	0	0	0	0	0	0	0	0
chr1048	VSG_chr	101630	103718	+	NaN	chr1048	chr1048	other	vsgs_tb427_cds_plus_flanks_plus_esags_plus_iltat_mvsgs_no_genomic_genes_180526.txt	overlapping	0	0	0	0	0	2.26125	0	0	4.36697	0	0	0	5.2135	4.7563	0	0	0	0	0	0	0	0	5.08917	3.35458	0	0	0	3.92131	3.20482	0	0
chr1049	VSG_chr	103818	105906	+	NaN	chr1049	chr1049	other	vsgs_tb427_cds_plus_flanks_plus_esags_plus_iltat_mvsgs_no_genomic_genes_180526.txt	overlapping	0	0	0	0	0	0	0	0	0	0	0	0	10.427	0	0	0	4.47231	0	0	0	0	0	0	0	0	0	0	0	0	0	0
chr1050	VSG_chr	106006	108094	+	NaN	chr1050	chr1050	other	vsgs_tb427_cds_plus_flanks_plus_esags_plus_iltat_mvsgs_no_genomic_genes_180526.txt	overlapping	0	0	0	0	0	11.3063	0	0	0	3.58519	0	0	5.2135	0	0	0	0	2.10308	0	0	0	0	0	0	0	0	0	0	0	0	0
chr1051	VSG_chr	108194	110069	+	NaN	chr1051	chr1051	other	vsgs_tb427_cds_plus_flanks_plus_esags_plus_iltat_mvsgs_no_genomic_genes_180526.txt	overlapping	0	0	0	0	0	0	0	0	0	0	0	6.82294	0	5.29633	0	0	0	0	0	0	0	0	0	0	0	0	0	0	0	0	0
chr1052	VSG_chr	110169	112128	+	NaN	chr1052	chr1052	other	vsgs_tb427_cds_plus_flanks_plus_esags_plus_iltat_mvsgs_no_genomic_genes_180526.txt	overlapping	0	0	0	0	0	0	0	0	0	0	0	0	0	0	6.55276	0	0	0	0	0	0	0	0	0	0	0	0	0	0	0	0
chr1053	VSG_chr	112228	114310	+	NaN	chr1053	chr1053	other	vsgs_tb427_cds_plus_flanks_plus_esags_plus_iltat_mvsgs_no_genomic_genes_180526.txt	overlapping	0	0	0	0	0	2.26777	0	0	0	7.19103	0	0	0	0	0	0	0	0	0	0	0	0	0	0	0	0	0	0	0	0	0
chr1054	VSG_chr	114410	116492	+	NaN	chr1054	chr1054	other	vsgs_tb427_cds_plus_flanks_plus_esags_plus_iltat_mvsgs_no_genomic_genes_180526.txt	overlapping	0	0	0	0	0	4.53553	10.8178	3.80461	0	10.7865	0	0	5.22851	0	6.16582	5.11694	0	0	0	0	0	3.64423	0	10.0927	0	2.94374	13.514	0	0	18.8663	3.55068
chr1055	VSG_chr	116592	118674	+	NaN	chr1055	chr1055	other	vsgs_tb427_cds_plus_flanks_plus_esags_plus_iltat_mvsgs_no_genomic_genes_180526.txt	overlapping	0	0	0	0	0	0	3.60594	0	0	0	0	0	0	0	0	0	0	0	0	0	0	0	0	0	0	0	3.37849	0	0	0	0
chr1056	VSG_chr	118774	120853	+	NaN	chr1056	chr1056	other	vsgs_tb427_cds_plus_flanks_plus_esags_plus_iltat_mvsgs_no_genomic_genes_180526.txt	overlapping	0	0	0	0	0	0	0	0	0	0	0	0	0	0	0	0	0	0	0	0	0	0	0	0	0	0	0	0	0	0	0
chr1057	VSG_chr	120953	123029	+	NaN	chr1057	chr1057	other	vsgs_tb427_cds_plus_flanks_plus_esags_plus_iltat_mvsgs_no_genomic_genes_180526.txt	overlapping	0	0	0	0	0	0	3.61636	0	0	0	0	0	15.7309	4.78378	0	0	0	0	0	0	5.04013	0	0	0	4.67927	0	0	0	0	0	0
chr1058	VSG_chr	123129	125205	+	NaN	chr1058	chr1058	other	vsgs_tb427_cds_plus_flanks_plus_esags_plus_iltat_mvsgs_no_genomic_genes_180526.txt	overlapping	0	0	0	0	5.29698	2.27432	7.23271	7.6312	0	3.6059	8.04336	6.16266	0	0	0	5.13173	0	2.11523	0	0	0	0	5.11858	0	0	0	0	0	3.22334	4.7302	0
chr1059	VSG_chr	125305	127378	+	NaN	chr1059	chr1059	other	vsgs_tb427_cds_plus_flanks_plus_esags_plus_iltat_mvsgs_no_genomic_genes_180526.txt	overlapping	0	0	0	0	0	0	0	3.82112	4.39855	3.61112	12.0825	0	0	4.7907	6.19257	5.13915	0	0	15.4008	0	0	7.3201	0	0	0	0	0	0	0	4.73705	0
chr1060	VSG_chr	127478	129551	+	NaN	chr1060	chr1060	other	vsgs_tb427_cds_plus_flanks_plus_esags_plus_iltat_mvsgs_no_genomic_genes_180526.txt	overlapping	0	0	0	0	5.30464	0	3.62159	0	0	0	4.0275	0	0	0	0	0	0	0	0	0	0	7.3201	0	3.37884	0	0	0	0	0	0	0
chr1061	VSG_chr	129651	131724	+	NaN	chr1061	chr1061	other	vsgs_tb427_cds_plus_flanks_plus_esags_plus_iltat_mvsgs_no_genomic_genes_180526.txt	overlapping	0	0	0	0	0	2.27761	0	3.82112	8.7971	3.61112	0	0	0	0	0	0	0	0	0	0	10.0948	0	0	0	0	0	0	0	3.228	0	0
chr1062	VSG_chr	131824	133894	+	NaN	chr1062	chr1062	other	vsgs_tb427_cds_plus_flanks_plus_esags_plus_iltat_mvsgs_no_genomic_genes_180526.txt	overlapping	0	0	0	0	0	0	0	0	0	0	0	0	0	0	0	0	0	4.24271	0	0	5.05473	0	0	0	0	0	0	0	0	0	0
chr1063	VSG_chr	133994	136004	+	NaN	chr1063	chr1063	other	vsgs_tb427_cds_plus_flanks_plus_esags_plus_iltat_mvsgs_no_genomic_genes_180526.txt	overlapping	0	0	0	0	0	0	0	0	0	0	0	0	0	4.94078	0	0	0	0	0	0	0	0	0	0	0	0	0	0	0	0	0
chr1064	VSG_chr	136104	138153	+	NaN	chr1064	chr1064	other	vsgs_tb427_cds_plus_flanks_plus_esags_plus_iltat_mvsgs_no_genomic_genes_180526.txt	overlapping	0	0	0	0	0	2.30427	0	11.5976	4.45004	3.65339	4.07465	12.4876	0	9.69357	0	15.5979	0	0	0	0	5.10651	3.7029	5.18599	10.2552	4.7409	8.97338	0	7.99182	0	9.58501	0
chr1065	VSG_chr	138253	140320	+	NaN	chr1065	chr1065	other	vsgs_tb427_cds_plus_flanks_plus_esags_plus_iltat_mvsgs_no_genomic_genes_180526.txt	overlapping	0	0	0	0	0	4.56843	0	3.8322	0	0	8.07837	0	5.26644	9.6092	0	0	0	0	0	0	0	0	0	0	0	2.96509	3.403	0	0	0	0
chr1066	VSG_chr	140420	142487	+	NaN	chr1066	chr1066	other	vsgs_tb427_cds_plus_flanks_plus_esags_plus_iltat_mvsgs_no_genomic_genes_180526.txt	overlapping	0	0	0	4.46706	15.9601	9.13686	3.6321	7.66441	4.41131	7.24319	4.03918	12.379	0	9.6092	0	5.15406	0	4.24886	0	7.30165	0	0	0	3.38864	0	0	3.403	3.96113	0	4.75079	3.57643
chr1068	VSG_chr	142587	144651	+	NaN	chr1068	chr1068	other	vsgs_tb427_cds_plus_flanks_plus_esags_plus_iltat_mvsgs_no_genomic_genes_180526.txt	overlapping	0	0	6.39475	0	0	2.28753	0	3.83777	0	3.62686	0	0	5.27409	0	0	0	0	0	0	0	0	0	5.14832	0	4.70646	0	0	0	0	0	0
chr1069	VSG_chr	144751	146815	+	NaN	chr1069	chr1069	other	vsgs_tb427_cds_plus_flanks_plus_esags_plus_iltat_mvsgs_no_genomic_genes_180526.txt	overlapping	0	0	0	0	0	0	3.63737	0	0	0	0	0	0	0	6.21956	0	0	0	0	0	0	0	0	3.39356	0	0	0	0	0	0	0
chr1070	VSG_chr	146915	148979	+	NaN	chr1070	chr1070	other	vsgs_tb427_cds_plus_flanks_plus_esags_plus_iltat_mvsgs_no_genomic_genes_180526.txt	overlapping	0	0	0	0	0	0	7.27474	0	0	0	0	0	0	0	0	0	0	0	0	0	0	0	0	0	0	0	0	0	0	0	0
chr1071	VSG_chr	149079	150885	+	NaN	chr1071	chr1071	other	vsgs_tb427_cds_plus_flanks_plus_esags_plus_iltat_mvsgs_no_genomic_genes_180526.txt	overlapping	0	0	0	0	0	0	0	0	0	0	0	0	0	0	0	5.8985	0	0	8.83819	0	0	0	0	0	0	0	0	0	0	0	0
chr1072	VSG_chr	150985	153046	+	NaN	chr1072	chr1072	other	vsgs_tb427_cds_plus_flanks_plus_esags_plus_iltat_mvsgs_no_genomic_genes_180526.txt	overlapping	0	0	0	0	5.33551	6.87258	7.28533	15.3734	17.6966	3.63213	8.10187	6.20749	10.5635	4.81858	0	5.16906	0	2.13061	0	0	0	3.68135	0	0	0	0	0	0	0	0	0
chr1073	VSG_chr	153146	154904	+	NaN	chr1073	chr1073	other	vsgs_tb427_cds_plus_flanks_plus_esags_plus_iltat_mvsgs_no_genomic_genes_180526.txt	overlapping	0	0	0	0	12.5092	0	0	0	0	8.51559	0	0	0	0	0	6.05946	0	7.49288	0	0	0	0	0	7.96783	16.5756	0	4.00079	0	3.80607	0	8.4094
chr1074	VSG_chr	155004	157065	+	NaN	chr1074	chr1074	other	vsgs_tb427_cds_plus_flanks_plus_esags_plus_iltat_mvsgs_no_genomic_genes_180526.txt	overlapping	0	0	0	4.48006	0	0	7.28533	0	0	3.63213	0	0	0	0	0	0	0	0	0	0	0	0	5.15581	0	0	0	0	0	0	0	0
chr1075	VSG_chr	157165	159223	+	NaN	chr1075	chr1075	other	vsgs_tb427_cds_plus_flanks_plus_esags_plus_iltat_mvsgs_no_genomic_genes_180526.txt	overlapping	0	0	0	0	0	0	3.64797	3.84895	0	10.9123	0	6.21653	0	0	6.23769	0	9.07494	0	7.75649	7.33356	0	0	0	0	0	2.97805	0	7.95689	0	4.77155	3.59207
chr1076	VSG_chr	159323	161381	+	NaN	chr1076	chr1076	other	vsgs_tb427_cds_plus_flanks_plus_esags_plus_iltat_mvsgs_no_genomic_genes_180526.txt	overlapping	0	0	0	0	0	2.2942	7.29594	3.84895	4.43059	7.27485	0	6.21653	0	4.8256	0	10.3532	4.53747	0	0	7.33356	5.08419	3.68671	15.49	0	0	8.93416	3.41787	0	0	4.77155	7.18413
chr1077	VSG_chr	161481	163539	+	NaN	chr1077	chr1077	other	vsgs_tb427_cds_plus_flanks_plus_esags_plus_iltat_mvsgs_no_genomic_genes_180526.txt	overlapping	0	0	0	0	0	0	0	0	0	0	4.05684	0	0	0	0	0	0	0	0	0	0	0	0	0	0	0	0	3.97844	0	0	0
chr1078	VSG_chr	163639	165697	+	NaN	chr1078	chr1078	other	vsgs_tb427_cds_plus_flanks_plus_esags_plus_iltat_mvsgs_no_genomic_genes_180526.txt	overlapping	0	0	0	0	0	6.8826	0	3.84895	0	0	0	0	0	0	12.4754	5.17659	0	0	0	0	0	3.68671	5.16333	0	4.72017	0	3.41787	3.97844	3.25152	0	0
chr1079	VSG_chr	165797	167834	+	NaN	chr1079	chr1079	other	vsgs_tb427_cds_plus_flanks_plus_esags_plus_iltat_mvsgs_no_genomic_genes_180526.txt	overlapping	0	0	0	0	10.7967	0	0	7.77723	8.95249	0	8.19728	6.28059	0	0	0	5.22993	4.58422	2.1557	0	7.40913	5.13658	3.7247	0	3.43852	4.76881	0	0	0	3.28502	0	0
chr1080	VSG_chr	167934	169992	+	NaN	chr1080	chr1080	other	vsgs_tb427_cds_plus_flanks_plus_esags_plus_iltat_mvsgs_no_genomic_genes_180526.txt	overlapping	0	0	0	0	5.34329	2.2942	3.64797	11.5469	0	0	8.11368	0	10.5789	0	0	0	4.53747	4.26744	0	0	0	7.37342	5.16333	0	0	2.97805	3.41787	0	0	4.77155	3.59207
chr1081	VSG_chr	170092	172051	+	NaN	chr1081	chr1081	other	vsgs_tb427_cds_plus_flanks_plus_esags_plus_iltat_mvsgs_no_genomic_genes_180526.txt	overlapping	0	0	0	0	5.61318	2.41008	3.83223	0	0	0	4.26175	6.53053	0	0	0	0	0	2.24149	0	0	0	0	0	0	0	0	0	0	0	0	0
chr1082	VSG_chr	172151	174206	+	NaN	chr1082	chr1082	other	vsgs_tb427_cds_plus_flanks_plus_esags_plus_iltat_mvsgs_no_genomic_genes_180526.txt	overlapping	0	3.50856	0	0	0	4.59509	3.65329	3.85457	0	7.28547	4.06276	12.4512	0	4.83264	0	0	4.54409	0	0	0	0	0	10.3417	0	4.72706	0	0	3.98425	3.25626	0	7.19462
chr1083	VSG_chr	174306	176361	+	NaN	chr1083	chr1083	other	vsgs_tb427_cds_plus_flanks_plus_esags_plus_iltat_mvsgs_no_genomic_genes_180526.txt	overlapping	0	0	0	0	0	0	0	0	0	0	0	0	0	0	0	0	4.54409	0	0	0	0	0	0	0	0	0	0	0	0	0	0
chr1084	VSG_chr	176461	178516	+	NaN	chr1084	chr1084	other	vsgs_tb427_cds_plus_flanks_plus_esags_plus_iltat_mvsgs_no_genomic_genes_180526.txt	overlapping	0	0	0	0	0	0	0	0	0	0	0	0	0	0	0	0	0	0	0	0	0	0	0	0	0	0	0	0	0	0	0
chr1085	VSG_chr	178616	180671	+	NaN	chr1085	chr1085	other	vsgs_tb427_cds_plus_flanks_plus_esags_plus_iltat_mvsgs_no_genomic_genes_180526.txt	overlapping	0	0	0	0	0	0	0	0	0	0	4.06276	6.2256	0	0	0	0	4.54409	0	0	0	0	0	0	0	0	0	3.42286	0	0	0	0
chr1086	VSG_chr	180771	182823	+	NaN	chr1086	chr1086	other	vsgs_tb427_cds_plus_flanks_plus_esags_plus_iltat_mvsgs_no_genomic_genes_180526.txt	overlapping	0	3.51369	0	0	5.3589	2.3009	0	3.8602	4.44354	0	4.0687	0	0	0	6.25592	5.19172	0	2.13995	0	0	5.09905	0	0	0	0	0	0	0	0	0	0
chr1087	VSG_chr	182923	184975	+	NaN	chr1087	chr1087	other	vsgs_tb427_cds_plus_flanks_plus_esags_plus_iltat_mvsgs_no_genomic_genes_180526.txt	overlapping	0	7.02738	6.43213	0	5.3589	0	3.65863	0	0	0	8.13739	6.2347	5.30492	0	0	0	0	0	0	0	0	3.69749	0	0	0	2.98676	3.42786	0	0	4.7855	0
chr1088	VSG_chr	185075	187127	+	NaN	chr1088	chr1088	other	vsgs_tb427_cds_plus_flanks_plus_esags_plus_iltat_mvsgs_no_genomic_genes_180526.txt	overlapping	0	0	6.43213	0	0	9.20361	3.65863	0	4.44354	7.29611	12.2061	0	10.6098	0	6.25592	5.19172	0	0	0	7.355	5.09905	3.69749	5.17842	10.2402	0	2.98676	0	0	0	0	3.60257
chr1089	VSG_chr	187227	189279	+	NaN	chr1089	chr1089	other	vsgs_tb427_cds_plus_flanks_plus_esags_plus_iltat_mvsgs_no_genomic_genes_180526.txt	overlapping	0	0	0	0	5.3589	0	0	0	0	0	4.0687	0	5.30492	0	0	0	0	2.13995	0	0	0	0	0	0	0	0	3.42786	0	0	0	0
chr1090	VSG_chr	189379	191431	+	NaN	chr1090	chr1090	other	vsgs_tb427_cds_plus_flanks_plus_esags_plus_iltat_mvsgs_no_genomic_genes_180526.txt	overlapping	0	0	0	0	0	0	0	0	8.88708	0	0	0	0	0	0	0	4.55073	0	0	0	0	0	0	0	0	0	0	0	0	0	0
chr1091	VSG_chr	191531	193580	+	NaN	chr1091	chr1091	other	vsgs_tb427_cds_plus_flanks_plus_esags_plus_iltat_mvsgs_no_genomic_genes_180526.txt	overlapping	0	0	0	0	0	0	0	0	0	0	4.07465	0	0	0	0	0	0	2.14309	0	7.36576	0	0	0	0	0	0	0	0	0	0	3.60784
chr1092	VSG_chr	193680	195729	+	NaN	chr1092	chr1092	other	vsgs_tb427_cds_plus_flanks_plus_esags_plus_iltat_mvsgs_no_genomic_genes_180526.txt	overlapping	0	0	0	4.50628	5.36674	2.30427	3.66399	0	8.90009	0	0	0	0	0	6.26507	5.19931	0	0	0	0	0	3.7029	0	0	0	0	0	7.99182	0	0	3.60784
chr1093	VSG_chr	195829	197878	+	NaN	chr1093	chr1093	other	vsgs_tb427_cds_plus_flanks_plus_esags_plus_iltat_mvsgs_no_genomic_genes_180526.txt	overlapping	0	0	0	0	0	2.30427	3.66399	7.7317	0	14.6136	8.1493	6.24382	0	0	0	0	0	0	0	0	0	0	0	6.83679	4.7409	5.98225	0	0	0	0	0
chr1094	VSG_chr	197978	199844	+	NaN	chr1094	chr1094	other	vsgs_tb427_cds_plus_flanks_plus_esags_plus_iltat_mvsgs_no_genomic_genes_180526.txt	overlapping	0	3.86374	0	0	5.89278	2.53013	4.02312	4.24478	4.88623	0	0	0	5.83342	5.32186	0	5.70894	0	0	0	0	5.60705	0	0	3.75346	0	0	0	0	0	0	0
chr1095	VSG_chr	199944	201990	+	NaN	chr1095	chr1095	other	vsgs_tb427_cds_plus_flanks_plus_esags_plus_iltat_mvsgs_no_genomic_genes_180526.txt	overlapping	0	0	0	0	21.4984	4.6153	3.66936	0	0	0	0	6.25297	5.32047	0	0	0	9.12814	4.29245	0	7.37656	0	0	10.3872	0	0	0	3.43791	4.00177	9.81174	0	10.8394
chr1096	VSG_chr	202090	204136	+	NaN	chr1096	chr1096	other	vsgs_tb427_cds_plus_flanks_plus_esags_plus_iltat_mvsgs_no_genomic_genes_180526.txt	overlapping	0	3.52399	6.45098	0	0	0	0	0	0	0	0	0	0	0	0	5.20693	0	0	0	0	0	0	0	0	4.74784	0	0	4.00177	0	0	0
chr1097	VSG_chr	204236	206282	+	NaN	chr1097	chr1097	other	vsgs_tb427_cds_plus_flanks_plus_esags_plus_iltat_mvsgs_no_genomic_genes_180526.txt	overlapping	0	3.52399	6.45098	0	0	4.6153	0	3.87152	4.45657	0	0	0	5.32047	0	0	5.20693	0	0	0	0	0	0	0	0	0	0	0	0	3.27058	0	0
chr1098	VSG_chr	206382	208428	+	NaN	chr1098	chr1098	other	vsgs_tb427_cds_plus_flanks_plus_esags_plus_iltat_mvsgs_no_genomic_genes_180526.txt	overlapping	0	3.52399	0	0	5.37461	0	0	0	0	0	0	0	0	0	0	0	0	0	0	0	0	0	0	0	0	2.99551	3.43791	0	0	0	0
chr1099	VSG_chr	208528	210574	+	NaN	chr1099	chr1099	other	vsgs_tb427_cds_plus_flanks_plus_esags_plus_iltat_mvsgs_no_genomic_genes_180526.txt	overlapping	0	0	0	0	0	4.6153	0	0	0	0	0	0	0	0	0	0	0	0	0	0	0	0	0	6.84681	0	0	0	0	3.27058	4.79953	0
chr11	VSG_chr	210674	212818	+	NaN	chr11	chr11	BES15	vsgs_tb427_cds_plus_flanks_plus_esags_plus_iltat_mvsgs_no_genomic_genes_180526.txt	overlapping	0	0	0	0	0	4.40443	7.00342	0	0	3.49159	3.89419	11.9346	10.1548	0	0	0	0	2.04817	0	7.03954	4.88035	3.5389	0	9.80099	0	2.85865	0	3.81894	9.36346	0	0
chr1100	VSG_chr	212918	214704	+	NaN	chr1100	chr1100	other	vsgs_tb427_cds_plus_flanks_plus_esags_plus_iltat_mvsgs_no_genomic_genes_180526.txt	overlapping	0	0	0	0	0	0	0	4.43481	0	4.19108	0	0	0	5.56011	0	0	0	0	0	0	0	0	0	0	0	0	0	0	0	0	0
chr1101	VSG_chr	214804	216811	+	NaN	chr1101	chr1101	other	vsgs_tb427_cds_plus_flanks_plus_esags_plus_iltat_mvsgs_no_genomic_genes_180526.txt	overlapping	0	0	6.57627	23.0027	5.479	35.287	52.3687	23.6803	36.345	37.2981	24.9593	25.4977	10.8476	14.8445	31.9806	26.5403	18.6109	15.3154	0	7.51983	10.4266	15.1214	26.4723	24.4293	9.68011	9.16107	14.0187	28.5564	20.0046	14.6782	11.0499
chr1102	VSG_chr	216911	218954	+	NaN	chr1102	chr1102	other	vsgs_tb427_cds_plus_flanks_plus_esags_plus_iltat_mvsgs_no_genomic_genes_180526.txt	overlapping	0	7.05832	0	4.51951	0	32.3545	7.34948	7.7544	4.46311	10.9924	28.6063	18.7865	15.9848	0	12.5669	10.4292	4.57077	2.14938	7.81341	0	0	11.1413	5.20122	6.85686	14.2644	2.99991	10.3289	4.00764	13.1015	4.80657	3.61843
chr1103	VSG_chr	219054	221097	+	NaN	chr1103	chr1103	other	vsgs_tb427_cds_plus_flanks_plus_esags_plus_iltat_mvsgs_no_genomic_genes_180526.txt	overlapping	0	0	0	0	0	2.31103	0	0	0	0	0	0	5.32827	0	0	0	0	0	0	0	0	0	5.20122	0	0	0	0	0	0	0	3.61843
chr1104	VSG_chr	221197	223240	+	NaN	chr1104	chr1104	other	vsgs_tb427_cds_plus_flanks_plus_esags_plus_iltat_mvsgs_no_genomic_genes_180526.txt	overlapping	0	0	0	0	0	2.31103	3.67474	7.7544	17.8524	14.6565	12.2598	0	0	0	6.28346	10.4292	0	4.29875	7.81341	0	0	0	5.20122	0	9.50962	5.99981	0	4.00764	3.27538	4.80657	0
chr1105	VSG_chr	223340	225383	+	NaN	chr1105	chr1105	other	vsgs_tb427_cds_plus_flanks_plus_esags_plus_iltat_mvsgs_no_genomic_genes_180526.txt	overlapping	0	0	0	0	0	0	7.34948	0	0	0	0	0	0	0	0	0	0	2.14938	0	0	0	0	0	0	0	0	0	0	0	0	0
chr1106	VSG_chr	225483	227438	+	NaN	chr1106	chr1106	other	vsgs_tb427_cds_plus_flanks_plus_esags_plus_iltat_mvsgs_no_genomic_genes_180526.txt	overlapping	0	0	0	0	0	4.83002	3.84007	0	9.3278	11.4869	4.27047	0	0	5.07971	0	0	0	0	0	0	0	0	0	0	0	0	0	0	0	0	0
chr1107	VSG_chr	227538	229578	+	NaN	chr1107	chr1107	other	vsgs_tb427_cds_plus_flanks_plus_esags_plus_iltat_mvsgs_no_genomic_genes_180526.txt	overlapping	0	7.06869	0	4.52615	0	2.31443	3.68014	11.6487	4.46967	29.356	8.18524	0	0	0	0	0	13.7325	4.30507	15.6498	0	10.2581	3.71923	5.20886	3.43347	4.7618	3.00432	0	0	6.56039	4.81364	0
chr1108	VSG_chr	229678	231718	+	NaN	chr1108	chr1108	other	vsgs_tb427_cds_plus_flanks_plus_esags_plus_iltat_mvsgs_no_genomic_genes_180526.txt	overlapping	0	0	0	4.52615	5.39041	6.94329	0	11.6487	4.46967	3.6695	4.09262	6.27135	5.33611	9.73632	0	5.22224	0	2.15254	0	7.39824	0	7.43845	0	3.43347	4.7618	3.00432	0	0	3.28019	14.4409	0
chr1109	VSG_chr	231818	233858	+	NaN	chr1109	chr1109	other	vsgs_tb427_cds_plus_flanks_plus_esags_plus_iltat_mvsgs_no_genomic_genes_180526.txt	overlapping	0	0	0	0	0	2.31443	0	0	4.46967	0	0	0	0	0	6.2927	0	0	0	0	0	0	0	0	0	0	0	0	0	0	0	0
chr1110	VSG_chr	233958	235998	+	NaN	chr1110	chr1110	other	vsgs_tb427_cds_plus_flanks_plus_esags_plus_iltat_mvsgs_no_genomic_genes_180526.txt	overlapping	0	0	0	0	0	2.31443	0	0	0	3.6695	0	0	0	4.86816	0	0	0	0	0	7.39824	5.12903	0	0	3.43347	0	0	3.44801	0	0	0	3.62375
chr1111	VSG_chr	236098	237835	+	NaN	chr1111	chr1111	other	vsgs_tb427_cds_plus_flanks_plus_esags_plus_iltat_mvsgs_no_genomic_genes_180526.txt	overlapping	0	0	0	5.31523	18.9905	16.3076	12.9652	9.11968	15.7467	12.9277	14.4184	0	12.5328	0	0	0	5.37552	2.52781	0	0	0	0	0	0	0	7.05617	0	4.71324	3.85206	0	0
chr1112	VSG_chr	237935	239869	+	NaN	chr1112	chr1112	other	vsgs_tb427_cds_plus_flanks_plus_esags_plus_iltat_mvsgs_no_genomic_genes_180526.txt	overlapping	0	0	0	0	5.6857	2.44122	0	0	0	0	0	0	0	10.2697	6.63742	0	0	2.27045	8.25355	0	5.41	0	0	3.62155	0	0	0	0	6.91977	0	3.82226
chr1113	VSG_chr	239969	241780	+	NaN	chr1113	chr1113	other	vsgs_tb427_cds_plus_flanks_plus_esags_plus_iltat_mvsgs_no_genomic_genes_180526.txt	overlapping	0	0	0	0	0	2.60693	4.14524	0	5.03454	0	0	0	0	0	0	0	0	2.42457	0	0	0	0	0	3.86739	5.3636	0	0	0	3.69474	0	0
chr1114	VSG_chr	241880	243892	+	NaN	chr1114	chr1114	other	vsgs_tb427_cds_plus_flanks_plus_esags_plus_iltat_mvsgs_no_genomic_genes_180526.txt	overlapping	0	0	0	0	0	4.69325	3.73133	3.93691	4.53184	0	0	0	0	0	19.1407	5.29488	4.64116	6.54743	0	15.0023	0	3.77096	0	10.4437	0	3.0461	0	4.06936	3.32582	0	0
chr1115	VSG_chr	243992	246029	+	NaN	chr1115	chr1115	other	vsgs_tb427_cds_plus_flanks_plus_esags_plus_iltat_mvsgs_no_genomic_genes_180526.txt	overlapping	0	1996.31	1879.05	1908.31	372.486	720.848	681.829	781.612	787.819	915.052	979.575	1030.02	806.938	887.309	731.028	779.259	669.297	573.417	956.043	1089.14	765.351	916.276	1032.87	990.294	1177.9	941.735	921.975	1049.07	975.651	988.248	1190.34
chr1116	VSG_chr	246129	248166	+	NaN	chr1116	chr1116	other	vsgs_tb427_cds_plus_flanks_plus_esags_plus_iltat_mvsgs_no_genomic_genes_180526.txt	overlapping	0	0	6.47947	0	0	2.31784	11.0567	3.88862	4.47625	3.67491	20.4932	6.28059	10.6879	0	0	15.6898	4.58422	2.1557	7.83642	0	5.13658	3.7247	0	0	0	9.02622	3.45309	0	0	4.82072	3.62908
chr1117	VSG_chr	248266	250120	+	NaN	chr1117	chr1117	minichromosome	vsgs_tb427_cds_plus_flanks_plus_esags_plus_iltat_mvsgs_no_genomic_genes_180526.txt	overlapping	0	97.2184	78.3055	84.6598	94.8945	73.8485	60.7372	72.628	88.5211	96.8987	40.5268	41.4011	58.7115	58.9192	55.3893	34.4752	30.2188	35.5255	17.219	48.8404	73.3631	49.1058	74.505	37.7774	26.1963	62.8056	75.8749	83.9034	46.9183	68.8519	39.871
chr1118	VSG_chr	250220	252257	+	NaN	chr1118	chr1118	other	vsgs_tb427_cds_plus_flanks_plus_esags_plus_iltat_mvsgs_no_genomic_genes_180526.txt	overlapping	0	0	0	9.06563	0	11.5892	11.0567	0	4.47625	11.0247	8.19728	0	5.34396	4.87533	0	0	0	0	7.83642	0	0	0	0	3.43852	0	6.01748	3.45309	0	0	4.82072	0
chr1119	VSG_chr	252357	254394	+	NaN	chr1119	chr1119	other	vsgs_tb427_cds_plus_flanks_plus_esags_plus_iltat_mvsgs_no_genomic_genes_180526.txt	overlapping	0	0	6.47947	0	0	4.63568	0	3.88862	0	3.67491	0	12.5612	5.34396	0	6.30196	5.22993	4.58422	0	0	0	0	0	5.21653	0	4.76881	0	0	0	0	0	0
chr1120	VSG_chr	254494	256531	+	NaN	chr1120	chr1120	other	vsgs_tb427_cds_plus_flanks_plus_esags_plus_iltat_mvsgs_no_genomic_genes_180526.txt	overlapping	0	3.53955	6.47947	0	0	2.31784	0	0	4.47625	3.67491	0	0	0	0	0	5.22993	0	0	0	0	0	0	0	0	0	0	0	0	0	0	0
chr1121	VSG_chr	256631	258665	+	NaN	chr1121	chr1121	other	vsgs_tb427_cds_plus_flanks_plus_esags_plus_iltat_mvsgs_no_genomic_genes_180526.txt	overlapping	0	0	6.48902	0	0	4.64251	0	0	0	3.68032	0	0	0	0	0	5.23764	0	0	0	0	0	0	0	0	0	0	0	4.02536	0	0	0
chr1122	VSG_chr	258765	260799	+	NaN	chr1122	chr1122	other	vsgs_tb427_cds_plus_flanks_plus_esags_plus_iltat_mvsgs_no_genomic_genes_180526.txt	overlapping	0	0	0	0	0	2.32126	3.69099	3.89435	4.48285	11.041	0	12.5797	0	0	0	0	4.59098	0	0	0	0	7.46038	5.22422	3.44359	0	0	0	0	0	4.82783	0
chr1123	VSG_chr	260899	262933	+	NaN	chr1123	chr1123	other	vsgs_tb427_cds_plus_flanks_plus_esags_plus_iltat_mvsgs_no_genomic_genes_180526.txt	overlapping	0	3.54477	6.48902	0	0	4.64251	3.69099	0	4.48285	0	4.10468	12.5797	5.35184	0	0	5.23764	0	0	0	7.42005	5.14415	3.73019	5.22422	6.88718	14.3275	15.0659	10.3745	4.02536	6.57973	0	7.26886
chr1124	VSG_chr	263033	264797	+	NaN	chr1124	chr1124	other	vsgs_tb427_cds_plus_flanks_plus_esags_plus_iltat_mvsgs_no_genomic_genes_180526.txt	overlapping	0	0	0	0	12.4667	0	4.25562	0	0	4.24332	0	0	6.17053	0	0	6.03886	0	2.48914	0	0	0	0	0	11.9111	0	0	0	0	0	0	0
chr1125	VSG_chr	264897	266928	+	NaN	chr1125	chr1125	other	vsgs_tb427_cds_plus_flanks_plus_esags_plus_iltat_mvsgs_no_genomic_genes_180526.txt	overlapping	0	0	0	0	5.41428	0	0	0	0	7.37151	4.11074	6.29913	0	0	0	0	0	0	0	0	0	0	0	0	0	0	0	0	0	0	3.6398
chr1126	VSG_chr	267028	269059	+	NaN	chr1126	chr1126	other	vsgs_tb427_cds_plus_flanks_plus_esags_plus_iltat_mvsgs_no_genomic_genes_180526.txt	overlapping	0	3.55	6.4986	0	0	2.32468	0	7.80019	4.48946	7.37151	0	0	0	0	6.32057	0	0	0	0	0	5.15175	0	0	3.44868	0	0	0	0	0	0	0
chr1128	VSG_chr	269159	271190	+	NaN	chr1128	chr1128	other	vsgs_tb427_cds_plus_flanks_plus_esags_plus_iltat_mvsgs_no_genomic_genes_180526.txt	overlapping	0	0	0	0	0	0	0	3.9001	0	0	4.11074	0	0	0	0	0	0	2.16207	0	0	0	0	0	0	4.78289	6.03525	0	0	0	0	0
chr1129	VSG_chr	271290	273015	+	NaN	chr1129	chr1129	other	vsgs_tb427_cds_plus_flanks_plus_esags_plus_iltat_mvsgs_no_genomic_genes_180526.txt	overlapping	0	0	0	0	0	0	0	0	0	0	0	0	0	0	0	0	0	0	0	0	0	0	0	0	0	0	0	0	0	0	0
chr1130	VSG_chr	273115	275143	+	NaN	chr1130	chr1130	other	vsgs_tb427_cds_plus_flanks_plus_esags_plus_iltat_mvsgs_no_genomic_genes_180526.txt	overlapping	0	0	6.50821	0	0	0	0	0	0	0	0	0	0	4.89695	0	0	0	0	0	0	0	0	0	0	0	0	0	4.03727	0	0	0
chr1131	VSG_chr	275243	277268	+	NaN	chr1131	chr1131	other	vsgs_tb427_cds_plus_flanks_plus_esags_plus_iltat_mvsgs_no_genomic_genes_180526.txt	overlapping	0	0	0	0	0	4.66313	0	3.91165	0	3.69667	0	6.31779	0	0	0	0	0	0	0	0	0	0	0	0	4.79706	0	0	4.04325	0	4.84927	0
chr1132	VSG_chr	277368	279393	+	NaN	chr1132	chr1132	other	vsgs_tb427_cds_plus_flanks_plus_esags_plus_iltat_mvsgs_no_genomic_genes_180526.txt	overlapping	0	0	6.51785	0	0	0	3.70739	0	4.50276	0	0	0	0	0	0	5.26091	0	0	0	0	0	0	10.4949	0	0	0	0	4.04325	0	0	3.65058
chr1133	VSG_chr	279493	281515	+	NaN	chr1133	chr1133	other	vsgs_tb427_cds_plus_flanks_plus_esags_plus_iltat_mvsgs_no_genomic_genes_180526.txt	overlapping	0	0	0	4.56642	0	11.6751	3.71289	7.8349	18.0377	11.1065	8.25806	0	10.7672	0	0	10.5374	0	0	7.89452	7.46407	0	3.75232	0	0	0	3.03105	0	0	0	0	3.65599
chr1134	VSG_chr	281615	283637	+	NaN	chr1134	chr1134	other	vsgs_tb427_cds_plus_flanks_plus_esags_plus_iltat_mvsgs_no_genomic_genes_180526.txt	overlapping	0	0	0	4.56642	0	2.33502	3.71289	3.91745	0	11.1065	0	0	5.38359	0	0	5.26871	0	0	0	7.46407	0	0	5.25521	0	4.80417	0	0	0	0	4.85647	0
chr1135	VSG_chr	283737	285759	+	NaN	chr1135	chr1135	other	vsgs_tb427_cds_plus_flanks_plus_esags_plus_iltat_mvsgs_no_genomic_genes_180526.txt	overlapping	0	0	0	0	5.43837	4.67005	3.71289	11.7523	9.01887	11.1065	4.12903	6.32716	10.7672	0	0	5.26871	0	2.17169	15.789	0	5.17467	3.75232	0	0	4.80417	0	3.47869	0	0	9.71293	3.65599
chr1136	VSG_chr	285859	287881	+	NaN	chr1136	chr1136	other	vsgs_tb427_cds_plus_flanks_plus_esags_plus_iltat_mvsgs_no_genomic_genes_180526.txt	overlapping	0	3.56579	0	0	0	0	0	0	4.50944	0	0	0	0	0	0	0	4.61822	0	0	0	0	0	5.25521	0	4.80417	0	0	0	0	0	0
chr1137	VSG_chr	287981	290003	+	NaN	chr1137	chr1137	other	vsgs_tb427_cds_plus_flanks_plus_esags_plus_iltat_mvsgs_no_genomic_genes_180526.txt	overlapping	0	0	0	0	10.8767	0	7.42578	0	0	0	4.12903	0	0	0	0	0	0	0	0	0	0	0	0	0	0	0	0	0	0	0	0
chr1138	VSG_chr	290103	292122	+	NaN	chr1138	chr1138	other	vsgs_tb427_cds_plus_flanks_plus_esags_plus_iltat_mvsgs_no_genomic_genes_180526.txt	overlapping	0	0	0	0	16.3393	4.67699	0	3.92327	0	3.70765	12.4055	12.6731	0	4.91877	12.7162	0	0	6.52474	7.90624	7.47515	0	18.7895	0	10.4075	9.62261	0	0	4.05526	3.31429	0	7.32284
chr1139	VSG_chr	292222	294241	+	NaN	chr1139	chr1139	other	vsgs_tb427_cds_plus_flanks_plus_esags_plus_iltat_mvsgs_no_genomic_genes_180526.txt	overlapping	0	114.275	71.9093	91.4641	76.2503	72.4933	78.0864	82.3886	94.8388	70.4454	66.1626	57.029	64.699	49.1877	63.5812	52.7653	55.5009	32.6237	31.625	127.078	124.376	101.463	84.2082	76.3216	120.283	103.209	114.967	121.658	99.4288	82.6825	117.165
chr1140	VSG_chr	294341	296360	+	NaN	chr1140	chr1140	other	vsgs_tb427_cds_plus_flanks_plus_esags_plus_iltat_mvsgs_no_genomic_genes_180526.txt	overlapping	0	0	0	0	5.44645	7.01548	0	3.92327	0	3.70765	8.27033	12.6731	0	0	0	0	0	0	0	7.47515	0	0	0	3.46916	0	0	0	0	0	0	0
chr1141	VSG_chr	296460	298301	+	NaN	chr1141	chr1141	other	vsgs_tb427_cds_plus_flanks_plus_esags_plus_iltat_mvsgs_no_genomic_genes_180526.txt	overlapping	0	3.91618	0	0	0	2.56447	0	0	0	4.06594	0	0	0	0	0	0	0	0	0	0	0	0	0	0	0	0	0	0	0	0	0
chr1142	VSG_chr	298401	300420	+	NaN	chr1142	chr1142	other	vsgs_tb427_cds_plus_flanks_plus_esags_plus_iltat_mvsgs_no_genomic_genes_180526.txt	overlapping	0	0	0	0	5.44645	0	3.7184	0	0	11.123	0	0	0	0	0	0	0	0	0	0	0	7.51578	0	3.46916	0	0	0	0	3.31429	4.86368	3.66142
chr1143	VSG_chr	300520	302527	+	NaN	chr1143	chr1143	other	vsgs_tb427_cds_plus_flanks_plus_esags_plus_iltat_mvsgs_no_genomic_genes_180526.txt	overlapping	0	0	0	0	0	0	0	0	4.54312	0	0	0	0	0	0	0	0	2.18791	7.95349	0	0	0	0	0	0	0	0	0	0	0	0
chr1144	VSG_chr	302627	304646	+	NaN	chr1144	chr1144	other	vsgs_tb427_cds_plus_flanks_plus_esags_plus_iltat_mvsgs_no_genomic_genes_180526.txt	overlapping	0	0	0	0	0	0	7.4368	0	0	0	0	6.33655	0	0	0	0	0	4.34983	0	0	0	0	0	3.46916	0	0	0	0	0	0	0
chr1145	VSG_chr	304746	306762	+	NaN	chr1145	chr1145	other	vsgs_tb427_cds_plus_flanks_plus_esags_plus_iltat_mvsgs_no_genomic_genes_180526.txt	overlapping	0	0	0	0	0	2.34197	0	11.7873	0	3.71317	4.14131	12.692	5.3996	9.85217	12.7352	0	0	0	15.836	0	5.19006	0	5.27084	0	0	0	3.48904	0	0	0	0
chr1146	VSG_chr	306862	308878	+	NaN	chr1146	chr1146	other	vsgs_tb427_cds_plus_flanks_plus_esags_plus_iltat_mvsgs_no_genomic_genes_180526.txt	overlapping	0	3.5764	0	0	5.45455	0	0	0	4.52285	7.42633	0	0	5.3996	4.92608	0	0	0	0	0	0	0	0	0	0	0	3.04006	3.48904	0	6.63845	0	0
chr1147	VSG_chr	308978	310994	+	NaN	chr1147	chr1147	other	vsgs_tb427_cds_plus_flanks_plus_esags_plus_iltat_mvsgs_no_genomic_genes_180526.txt	overlapping	0	0	0	0	0	0	0	0	0	0	0	0	0	0	0	0	0	0	0	0	0	0	0	0	0	0	0	0	0	0	0
chr1148	VSG_chr	311094	313110	+	NaN	chr1148	chr1148	other	vsgs_tb427_cds_plus_flanks_plus_esags_plus_iltat_mvsgs_no_genomic_genes_180526.txt	overlapping	0	0	0	0	5.45455	9.36788	3.72393	3.9291	0	11.1395	0	0	5.3996	0	6.36758	0	0	2.17815	7.918	0	0	0	5.27084	3.47432	0	0	0	0	0	0	3.66686
chr1149	VSG_chr	313210	315226	+	NaN	chr1149	chr1149	other	vsgs_tb427_cds_plus_flanks_plus_esags_plus_iltat_mvsgs_no_genomic_genes_180526.txt	overlapping	0	0	0	0	0	0	0	3.9291	0	0	0	6.34598	0	0	0	0	0	0	0	0	0	0	0	0	4.81846	0	0	0	0	0	3.66686
chr1150	VSG_chr	315326	317339	+	NaN	chr1150	chr1150	other	vsgs_tb427_cds_plus_flanks_plus_esags_plus_iltat_mvsgs_no_genomic_genes_180526.txt	overlapping	0	3.58173	0	0	16.388	4.69092	7.45896	11.8049	4.52959	11.1561	4.14748	12.7109	0	4.93342	19.1312	21.169	4.63885	2.18139	0	0	10.3956	0	0	0	9.65128	0	3.49424	8.13467	6.64834	4.87817	0
chr1151	VSG_chr	317439	319452	+	NaN	chr1151	chr1151	other	vsgs_tb427_cds_plus_flanks_plus_esags_plus_iltat_mvsgs_no_genomic_genes_180526.txt	overlapping	0	0	0	0	0	4.69092	3.72948	0	0	0	4.14748	0	0	0	0	5.29225	0	4.36279	0	0	5.19779	0	0	6.959	0	0	0	0	0	4.87817	0
chr1152	VSG_chr	319552	321565	+	NaN	chr1152	chr1152	other	vsgs_tb427_cds_plus_flanks_plus_esags_plus_iltat_mvsgs_no_genomic_genes_180526.txt	overlapping	0	0	0	0	0	0	0	0	0	0	0	0	0	0	0	0	0	0	0	0	0	0	0	0	0	0	0	0	0	0	0
chr1153	VSG_chr	321665	323675	+	NaN	chr1153	chr1153	other	vsgs_tb427_cds_plus_flanks_plus_esags_plus_iltat_mvsgs_no_genomic_genes_180526.txt	overlapping	0	3.58707	0	0	5.47082	0	3.73504	0	0	3.72425	8.30734	0	0	4.94078	6.38657	0	0	0	0	7.50861	0	0	0	3.48469	0	0	6.9989	4.07341	0	0	3.67781
chr1154	VSG_chr	323775	325785	+	NaN	chr1154	chr1154	other	vsgs_tb427_cds_plus_flanks_plus_esags_plus_iltat_mvsgs_no_genomic_genes_180526.txt	overlapping	0	0	0	0	0	0	0	3.94082	0	0	0	0	0	4.94078	0	0	0	0	0	0	0	0	0	0	4.83284	3.04913	0	0	0	0	0
chr1155	VSG_chr	325885	327895	+	NaN	chr1155	chr1155	other	vsgs_tb427_cds_plus_flanks_plus_esags_plus_iltat_mvsgs_no_genomic_genes_180526.txt	overlapping	0	0	0	0	0	0	0	0	0	0	0	0	0	0	0	0	0	0	0	0	0	0	0	0	0	0	0	0	0	0	0
chr1156	VSG_chr	327995	330005	+	NaN	chr1156	chr1156	other	vsgs_tb427_cds_plus_flanks_plus_esags_plus_iltat_mvsgs_no_genomic_genes_180526.txt	overlapping	0	0	0	0	0	2.34896	0	0	0	0	0	0	0	0	0	0	0	0	0	0	0	0	0	0	0	0	0	0	3.32913	0	0
chr1157	VSG_chr	330105	332112	+	NaN	chr1157	chr1157	other	vsgs_tb427_cds_plus_flanks_plus_esags_plus_iltat_mvsgs_no_genomic_genes_180526.txt	overlapping	0	3.59243	0	18.4021	21.916	58.8117	56.1094	27.627	54.5175	48.4875	24.9593	38.2465	37.9666	19.7927	12.7922	31.8484	32.569	19.6912	39.7675	30.0793	52.1332	34.0231	58.2391	62.8181	53.2406	24.4295	56.0749	24.4769	60.0138	44.0347	29.4664
chr1158	VSG_chr	332212	334219	+	NaN	chr1158	chr1158	other	vsgs_tb427_cds_plus_flanks_plus_esags_plus_iltat_mvsgs_no_genomic_genes_180526.txt	overlapping	0	0	0	0	0	0	0	0	0	0	0	0	0	0	0	0	4.65271	0	0	0	0	0	0	0	4.84006	0	0	0	0	0	0
chr1159	VSG_chr	334319	336326	+	NaN	chr1159	chr1159	other	vsgs_tb427_cds_plus_flanks_plus_esags_plus_iltat_mvsgs_no_genomic_genes_180526.txt	overlapping	0	0	0	0	0	2.35247	0	0	0	0	0	0	0	0	0	0	0	0	0	0	0	0	5.29446	3.48989	0	0	0	4.07949	3.3341	0	0
chr1160	VSG_chr	336426	338433	+	NaN	chr1160	chr1160	other	vsgs_tb427_cds_plus_flanks_plus_esags_plus_iltat_mvsgs_no_genomic_genes_180526.txt	overlapping	0	0	0	0	0	4.70493	3.74062	0	0	0	0	6.37442	5.4238	0	0	5.30807	0	0	7.95349	0	0	0	0	3.48989	0	0	0	0	0	9.78549	0
chr1161	VSG_chr	338533	340537	+	NaN	chr1161	chr1161	other	vsgs_tb427_cds_plus_flanks_plus_esags_plus_iltat_mvsgs_no_genomic_genes_180526.txt	overlapping	0	0	0	0	0	0	0	3.95262	0	3.73539	0	0	5.43192	0	0	0	0	4.38237	0	0	0	0	0	3.49512	0	0	0	0	0	0	3.68881
chr1162	VSG_chr	340637	342641	+	NaN	chr1162	chr1162	other	vsgs_tb427_cds_plus_flanks_plus_esags_plus_iltat_mvsgs_no_genomic_genes_180526.txt	overlapping	0	0	0	0	0	0	0	0	0	0	0	0	0	0	6.40569	0	0	0	0	0	0	7.57201	0	0	0	0	0	0	3.33909	4.90007	0
chr1163	VSG_chr	342741	344745	+	NaN	chr1163	chr1163	other	vsgs_tb427_cds_plus_flanks_plus_esags_plus_iltat_mvsgs_no_genomic_genes_180526.txt	overlapping	0	0	0	0	0	0	0	0	0	0	0	0	0	4.95557	0	5.31601	0	2.19118	0	0	0	0	0	3.49512	0	0	0	0	0	0	0
chr1164	VSG_chr	344845	346849	+	NaN	chr1164	chr1164	other	vsgs_tb427_cds_plus_flanks_plus_esags_plus_iltat_mvsgs_no_genomic_genes_180526.txt	overlapping	0	0	0	0	0	9.42395	0	0	0	3.73539	4.1661	0	0	0	0	0	0	0	0	0	0	0	0	0	9.6946	0	0	0	0	0	0
chr1165	VSG_chr	346949	348899	+	NaN	chr1165	chr1165	other	vsgs_tb427_cds_plus_flanks_plus_esags_plus_iltat_mvsgs_no_genomic_genes_180526.txt	overlapping	0	14.7895	33.842	33.1446	62.0298	53.2663	50.0488	69.0543	65.4619	61.4205	47.0955	39.3639	33.4936	40.7418	32.9149	10.9263	38.3092	22.5183	8.18586	23.2186	26.8282	35.0171	43.5932	50.286	34.8702	44.0007	25.2495	16.7947	82.3562	30.2141	30.3273
chr1166	VSG_chr	348999	350963	+	NaN	chr1166	chr1166	other	vsgs_tb427_cds_plus_flanks_plus_esags_plus_iltat_mvsgs_no_genomic_genes_180526.txt	overlapping	0	0	0	0	0	0	3.82248	4.03308	0	0	0	0	0	0	0	0	0	2.23579	0	0	0	0	0	0	0	0	0	0	0	0	0
chr1167	VSG_chr	351063	352793	+	NaN	chr1167	chr1167	other	vsgs_tb427_cds_plus_flanks_plus_esags_plus_iltat_mvsgs_no_genomic_genes_180526.txt	overlapping	0	0	0	0	0	2.72892	0	0	5.27013	0	0	0	0	0	0	0	0	5.07606	0	0	0	8.77058	0	0	0	3.54235	0	0	0	0	0
chr1168	VSG_chr	352893	354894	+	NaN	chr1168	chr1168	other	vsgs_tb427_cds_plus_flanks_plus_esags_plus_iltat_mvsgs_no_genomic_genes_180526.txt	overlapping	0	3.6032	0	0	0	0	0	0	0	0	0	0	0	0	0	5.32397	0	0	0	0	0	0	0	0	0	0	0	0	0	0	3.69434
chr1169	VSG_chr	354994	356995	+	NaN	chr1169	chr1169	other	vsgs_tb427_cds_plus_flanks_plus_esags_plus_iltat_mvsgs_no_genomic_genes_180526.txt	overlapping	0	3.6032	0	0	0	0	0	0	0	3.74099	0	0	0	0	0	5.32397	0	0	0	7.54236	0	0	0	0	0	0	0	0	0	0	0
chr1170	VSG_chr	357095	359093	+	NaN	chr1170	chr1170	other	vsgs_tb427_cds_plus_flanks_plus_esags_plus_iltat_mvsgs_no_genomic_genes_180526.txt	overlapping	0	7.21721	0	9.2425	0	4.72612	3.75747	15.8579	9.12715	0	4.17861	0	0	4.97044	6.42491	0	14.021	0	0	0	0	7.59474	5.3183	3.50561	14.5855	0	3.52046	4.09786	0	0	0
chr1171	VSG_chr	359193	361191	+	NaN	chr1171	chr1171	other	vsgs_tb427_cds_plus_flanks_plus_esags_plus_iltat_mvsgs_no_genomic_genes_180526.txt	overlapping	0	0	0	0	0	0	0	0	0	0	0	0	0	0	0	0	0	0	0	0	15.7104	0	0	0	0	0	0	4.09786	0	0	0
chr1172	VSG_chr	361291	363289	+	NaN	chr1172	chr1172	other	vsgs_tb427_cds_plus_flanks_plus_esags_plus_iltat_mvsgs_no_genomic_genes_180526.txt	overlapping	0	3.60861	6.60588	0	0	0	3.75747	0	0	0	4.17861	0	0	0	0	0	0	2.19776	0	0	0	0	0	0	0	0	0	0	6.69822	0	0
chr1173	VSG_chr	363389	365387	+	NaN	chr1173	chr1173	other	vsgs_tb427_cds_plus_flanks_plus_esags_plus_iltat_mvsgs_no_genomic_genes_180526.txt	overlapping	0	0	0	0	0	0	3.75747	0	0	0	0	0	0	0	0	0	0	0	0	0	0	0	0	0	0	3.06744	0	0	0	0	0
chr1174	VSG_chr	365487	367485	+	NaN	chr1174	chr1174	other	vsgs_tb427_cds_plus_flanks_plus_esags_plus_iltat_mvsgs_no_genomic_genes_180526.txt	overlapping	0	0	0	0	0	0	0	0	0	0	4.17861	0	0	0	0	5.33196	0	0	0	0	0	0	0	0	4.86185	0	0	0	0	0	0
chr1176	VSG_chr	367585	369580	+	NaN	chr1176	chr1176	other	vsgs_tb427_cds_plus_flanks_plus_esags_plus_iltat_mvsgs_no_genomic_genes_180526.txt	overlapping	0	3.61403	0	0	0	0	0	0	0	0	0	0	0	4.97791	0	0	0	2.20106	0	0	0	0	0	0	0	0	0	0	0	0	0
chr1177	VSG_chr	369680	371675	+	NaN	chr1177	chr1177	other	vsgs_tb427_cds_plus_flanks_plus_esags_plus_iltat_mvsgs_no_genomic_genes_180526.txt	overlapping	0	7.22806	0	4.62819	33.0716	37.8658	15.0525	47.6453	31.993	22.5134	20.9244	12.8255	16.3692	19.9117	12.8691	16.0199	23.4034	11.0053	24.0039	0	5.24467	15.2123	15.9789	28.087	19.4766	6.1441	3.52575	4.10402	10.0624	19.6886	3.70544
chr1178	VSG_chr	371775	373770	+	NaN	chr1178	chr1178	other	vsgs_tb427_cds_plus_flanks_plus_esags_plus_iltat_mvsgs_no_genomic_genes_180526.txt	overlapping	0	0	0	0	5.51194	0	0	0	0	3.75223	0	0	0	0	0	0	0	0	0	0	5.24467	0	0	0	0	0	0	0	0	0	0
chr1179	VSG_chr	373870	375754	+	NaN	chr1179	chr1179	other	vsgs_tb427_cds_plus_flanks_plus_esags_plus_iltat_mvsgs_no_genomic_genes_180526.txt	overlapping	0	30.6148	35.0269	29.4044	29.1826	22.5537	11.9541	16.817	14.5187	3.97319	26.5879	40.7422	5.77771	5.27104	6.81347	33.9266	4.95631	20.9761	8.47247	24.0315	22.214	20.1351	5.63994	29.7409	10.3118	22.7706	18.6668	17.3827	28.4133	15.636	19.6182
chr1180	VSG_chr	375854	377849	+	NaN	chr1180	chr1180	other	vsgs_tb427_cds_plus_flanks_plus_esags_plus_iltat_mvsgs_no_genomic_genes_180526.txt	overlapping	0	0	0	0	0	0	0	3.97044	0	3.75223	0	0	0	4.97791	0	0	0	0	0	0	0	0	0	3.51088	0	0	0	0	0	0	0
chr1181	VSG_chr	377949	379944	+	NaN	chr1181	chr1181	other	vsgs_tb427_cds_plus_flanks_plus_esags_plus_iltat_mvsgs_no_genomic_genes_180526.txt	overlapping	0	0	0	0	0	0	7.52623	3.97044	0	0	0	12.8255	10.9128	0	0	5.33998	9.36137	4.40213	0	0	5.24467	3.80308	0	0	0	0	3.52575	0	0	4.92216	0
chr1182	VSG_chr	380044	382039	+	NaN	chr1182	chr1182	other	vsgs_tb427_cds_plus_flanks_plus_esags_plus_iltat_mvsgs_no_genomic_genes_180526.txt	overlapping	0	0	0	0	0	2.36661	3.76311	0	0	3.75223	4.18489	0	5.45641	0	0	0	0	0	0	0	0	0	0	0	0	0	0	0	0	0	0
chr1183	VSG_chr	382139	384134	+	NaN	chr1183	chr1183	other	vsgs_tb427_cds_plus_flanks_plus_esags_plus_iltat_mvsgs_no_genomic_genes_180526.txt	overlapping	0	0	0	0	0	4.73322	0	0	9.14087	0	0	0	0	4.97791	0	0	0	0	0	0	0	0	0	0	0	0	3.52575	0	0	0	0
chr1184	VSG_chr	384234	386226	+	NaN	chr1184	chr1184	other	vsgs_tb427_cds_plus_flanks_plus_esags_plus_iltat_mvsgs_no_genomic_genes_180526.txt	overlapping	0	0	0	0	16.5607	9.48069	3.76878	7.95283	13.7319	3.75788	4.19118	19.2672	0	4.98541	0	5.34802	0	4.40876	0	0	0	0	0	0	0	0	0	4.11019	0	9.85914	7.42204
chr1185	VSG_chr	386326	388318	+	NaN	chr1185	chr1185	other	vsgs_tb427_cds_plus_flanks_plus_esags_plus_iltat_mvsgs_no_genomic_genes_180526.txt	overlapping	0	0	0	0	0	7.11052	3.76878	3.97642	4.57732	7.51576	0	6.4224	0	0	0	5.34802	0	2.20438	8.01335	7.57642	5.25256	3.8088	0	3.51616	14.6295	0	0	4.11019	3.35919	0	0
chr1186	VSG_chr	388418	390410	+	NaN	chr1186	chr1186	other	vsgs_tb427_cds_plus_flanks_plus_esags_plus_iltat_mvsgs_no_genomic_genes_180526.txt	overlapping	0	0	0	0	0	0	0	0	0	0	4.19118	0	0	0	0	0	0	0	0	0	0	3.8088	0	0	9.75297	0	0	0	0	0	0
chr1187	VSG_chr	390510	392502	+	NaN	chr1187	chr1187	other	vsgs_tb427_cds_plus_flanks_plus_esags_plus_iltat_mvsgs_no_genomic_genes_180526.txt	overlapping	0	0	0	0	0	2.37017	3.76878	0	0	7.51576	0	0	0	0	6.44426	5.34802	0	0	0	0	0	0	0	17.5808	0	0	0	0	0	0	3.71102
chr1188	VSG_chr	392602	394594	+	NaN	chr1188	chr1188	other	vsgs_tb427_cds_plus_flanks_plus_esags_plus_iltat_mvsgs_no_genomic_genes_180526.txt	overlapping	0	0	0	0	0	0	0	0	0	0	0	0	0	0	0	0	0	0	0	0	0	0	0	0	0	0	0	0	0	4.92957	0
chr1189	VSG_chr	394694	396686	+	NaN	chr1189	chr1189	other	vsgs_tb427_cds_plus_flanks_plus_esags_plus_iltat_mvsgs_no_genomic_genes_180526.txt	overlapping	0	0	0	0	0	4.74035	0	0	0	0	0	0	0	0	0	0	0	2.20438	0	0	10.5051	3.8088	0	3.51616	4.87648	0	0	0	3.35919	0	0
chr1190	VSG_chr	396786	398612	+	NaN	chr1190	chr1190	other	vsgs_tb427_cds_plus_flanks_plus_esags_plus_iltat_mvsgs_no_genomic_genes_180526.txt	overlapping	0	0	0	0	0	7.75658	0	17.3508	4.99321	4.09932	0	21.0178	5.96113	5.43838	21.0893	0	0	0	17.4829	8.26481	0	0	5.81898	0	0	3.35622	3.85189	4.48364	3.66441	0	0
chr1191	VSG_chr	398712	400704	+	NaN	chr1191	chr1191	other	vsgs_tb427_cds_plus_flanks_plus_esags_plus_iltat_mvsgs_no_genomic_genes_180526.txt	overlapping	0	3.61947	0	0	5.52023	7.11052	0	7.95283	0	7.51576	8.38237	0	0	4.98541	0	5.34802	0	0	0	0	0	3.8088	5.33431	0	0	0	0	0	3.35919	0	0
chr1192	VSG_chr	400804	402793	+	NaN	chr1192	chr1192	other	vsgs_tb427_cds_plus_flanks_plus_esags_plus_iltat_mvsgs_no_genomic_genes_180526.txt	overlapping	0	0	0	0	0	0	0	3.98241	0	0	8.39501	0	0	0	0	0	0	0	0	0	0	0	0	0	9.76767	0	0	0	0	0	0
chr1193	VSG_chr	402893	404882	+	NaN	chr1193	chr1193	other	vsgs_tb427_cds_plus_flanks_plus_esags_plus_iltat_mvsgs_no_genomic_genes_180526.txt	overlapping	0	0	0	0	0	0	0	0	0	0	0	0	0	0	0	0	0	0	0	0	0	0	0	0	0	0	0	0	0	0	0
chr1194	VSG_chr	404982	406911	+	NaN	chr1194	chr1194	other	vsgs_tb427_cds_plus_flanks_plus_esags_plus_iltat_mvsgs_no_genomic_genes_180526.txt	overlapping	0	0	0	0	0	0	0	0	9.45346	0	12.984	6.63204	0	0	0	0	0	0	0	0	0	0	0	0	0	0	3.64632	4.24436	0	0	0
chr1195	VSG_chr	407011	409000	+	NaN	chr1195	chr1195	other	vsgs_tb427_cds_plus_flanks_plus_esags_plus_iltat_mvsgs_no_genomic_genes_180526.txt	overlapping	0	0	0	0	0	0	0	0	0	0	0	0	0	0	0	0	0	0	0	0	0	0	0	0	0	0	0	0	0	0	0
chr1196	VSG_chr	409100	411086	+	NaN	chr1196	chr1196	other	vsgs_tb427_cds_plus_flanks_plus_esags_plus_iltat_mvsgs_no_genomic_genes_180526.txt	overlapping	0	0	0	0	0	2.37733	0	0	4.59114	7.53846	0	0	0	0	0	0	0	0	0	15.1986	0	7.6406	10.7008	0	0	3.08596	3.54172	4.12261	0	0	0
chr1197	VSG_chr	411186	413172	+	NaN	chr1197	chr1197	other	vsgs_tb427_cds_plus_flanks_plus_esags_plus_iltat_mvsgs_no_genomic_genes_180526.txt	overlapping	0	0	0	0	0	0	0	0	0	3.76923	0	0	5.48112	0	0	5.36416	4.70189	0	0	7.5993	0	0	0	3.52678	0	0	0	0	0	0	7.44446
chr1198	VSG_chr	413272	415014	+	NaN	chr1198	chr1198	other	vsgs_tb427_cds_plus_flanks_plus_esags_plus_iltat_mvsgs_no_genomic_genes_180526.txt	overlapping	0	0	0	5.29999	12.624	0	4.30934	9.09351	0	0	0	0	0	5.70047	0	0	5.3601	0	0	0	0	0	0	0	0	3.51796	0	4.69972	0	0	0
chr1199	VSG_chr	415114	417100	+	NaN	chr1199	chr1199	other	vsgs_tb427_cds_plus_flanks_plus_esags_plus_iltat_mvsgs_no_genomic_genes_180526.txt	overlapping	0	0	0	0	0	0	3.78016	0	9.18227	0	0	0	0	0	0	0	0	0	0	0	0	0	0	0	0	0	0	0	0	0	0
chr12	VSG_chr	417200	419286	+	NaN	chr12	chr12	other	vsgs_tb427_cds_plus_flanks_plus_esags_plus_iltat_mvsgs_no_genomic_genes_180526.txt	overlapping	0	0	0	0	0	0	0	0	0	0	0	0	0	0	0	0	0	0	0	0	5.01598	0	0	0	0	0	0	0	3.20789	0	0
chr1200	VSG_chr	419386	421372	+	NaN	chr1200	chr1200	other	vsgs_tb427_cds_plus_flanks_plus_esags_plus_iltat_mvsgs_no_genomic_genes_180526.txt	overlapping	0	3.6304	0	9.29831	5.5369	9.50932	15.1206	7.97685	9.18227	15.0769	4.20384	0	10.9622	5.00046	0	5.36416	4.70189	2.21103	0	0	5.26842	11.4609	10.7008	0	0	0	7.08344	4.12261	0	0	0
chr1201	VSG_chr	421472	423458	+	NaN	chr1201	chr1201	other	vsgs_tb427_cds_plus_flanks_plus_esags_plus_iltat_mvsgs_no_genomic_genes_180526.txt	overlapping	0	0	0	0	0	0	0	0	0	0	0	0	0	0	0	0	0	0	0	0	0	0	0	0	0	0	0	0	0	0	0
chr1202	VSG_chr	423558	425541	+	NaN	chr1202	chr1202	other	vsgs_tb427_cds_plus_flanks_plus_esags_plus_iltat_mvsgs_no_genomic_genes_180526.txt	overlapping	0	3.63589	0	0	0	0	0	0	0	3.77493	0	6.45153	5.48941	0	0	0	0	0	0	0	0	0	0	0	0	0	10.6412	0	0	0	0
chr1203	VSG_chr	425641	427624	+	NaN	chr1203	chr1203	other	vsgs_tb427_cds_plus_flanks_plus_esags_plus_iltat_mvsgs_no_genomic_genes_180526.txt	overlapping	0	0	0	0	0	2.38092	7.57175	3.99445	0	7.54986	16.8408	6.45153	0	5.00802	0	0	0	4.42876	0	0	0	3.82608	0	3.53211	0	3.09063	0	4.12884	6.74887	0	7.45571
chr1204	VSG_chr	427724	429707	+	NaN	chr1204	chr1204	other	vsgs_tb427_cds_plus_flanks_plus_esags_plus_iltat_mvsgs_no_genomic_genes_180526.txt	overlapping	0	0	0	0	0	2.38092	0	0	0	7.54986	4.2102	0	0	0	6.47349	5.37228	4.709	0	0	0	0	7.65216	10.717	0	0	0	0	0	0	0	0
chr1205	VSG_chr	429807	431787	+	NaN	chr1205	chr1205	other	vsgs_tb427_cds_plus_flanks_plus_esags_plus_iltat_mvsgs_no_genomic_genes_180526.txt	overlapping	0	0	0	0	0	2.38453	3.79161	0	0	0	0	0	0	0	0	5.38041	0	0	0	0	0	0	0	0	0	0	0	0	0	0	0
chr1206	VSG_chr	431887	433867	+	NaN	chr1206	chr1206	other	vsgs_tb427_cds_plus_flanks_plus_esags_plus_iltat_mvsgs_no_genomic_genes_180526.txt	overlapping	0	0	0	0	0	2.38453	3.79161	0	0	0	0	6.4613	0	0	12.9666	5.38041	4.71613	2.21773	0	0	5.28438	3.83187	0	0	9.81205	3.09531	0	0	3.37954	0	0
chr1207	VSG_chr	433967	435664	+	NaN	chr1207	chr1207	other	vsgs_tb427_cds_plus_flanks_plus_esags_plus_iltat_mvsgs_no_genomic_genes_180526.txt	overlapping	0	0	0	0	0	0	0	0	0	0	0	0	0	0	0	0	0	0	0	0	0	0	0	0	0	0	0	0	0	0	0
chr1208	VSG_chr	435764	437741	+	NaN	chr1208	chr1208	other	vsgs_tb427_cds_plus_flanks_plus_esags_plus_iltat_mvsgs_no_genomic_genes_180526.txt	overlapping	0	0	0	0	0	0	0	0	0	0	0	0	5.50606	0	0	0	4.72328	0	0	0	0	0	0	0	0	0	0	0	0	0	0
chr1209	VSG_chr	437841	439818	+	NaN	chr1209	chr1209	other	vsgs_tb427_cds_plus_flanks_plus_esags_plus_iltat_mvsgs_no_genomic_genes_180526.txt	overlapping	0	0	0	0	0	2.38815	0	0	9.22405	3.78638	4.22297	0	0	0	0	0	4.72328	0	0	0	0	0	0	3.54283	0	3.1	3.55783	0	0	0	0
chr1210	VSG_chr	439918	441895	+	NaN	chr1210	chr1210	other	vsgs_tb427_cds_plus_flanks_plus_esags_plus_iltat_mvsgs_no_genomic_genes_180526.txt	overlapping	0	0	0	0	0	0	0	0	4.61203	0	0	0	0	0	0	0	0	0	0	0	0	0	0	0	0	0	0	0	3.38467	0	0
chr1211	VSG_chr	441995	443972	+	NaN	chr1211	chr1211	other	vsgs_tb427_cds_plus_flanks_plus_esags_plus_iltat_mvsgs_no_genomic_genes_180526.txt	overlapping	0	0	0	0	5.5621	0	0	0	0	3.78638	0	0	0	0	0	0	0	0	0	7.63388	0	0	5.37477	0	0	3.1	0	0	0	0	0
chr1212	VSG_chr	444072	445908	+	NaN	chr1212	chr1212	other	vsgs_tb427_cds_plus_flanks_plus_esags_plus_iltat_mvsgs_no_genomic_genes_180526.txt	overlapping	0	7590.58	7555.05	8111.43	2653.14	2697.45	2637.29	2424.52	2492.94	2230.12	2269.01	2578.08	2531.55	2785.52	2607.83	3051.94	3076.92	3247.76	2816.81	3608.5	3612.92	4004.15	4080.05	3624.02	4121.38	3975.5	3861.57	3821.57	3677.26	4086.02	4155
chr1213	VSG_chr	446008	447982	+	NaN	chr1213	chr1213	other	vsgs_tb427_cds_plus_flanks_plus_esags_plus_iltat_mvsgs_no_genomic_genes_180526.txt	overlapping	0	0	0	0	0	0	0	4.01266	4.61903	3.79213	4.22938	0	0	0	0	0	0	0	0	0	0	0	0	0	0	0	0	0	3.38981	0	0
chr1214	VSG_chr	448082	450032	+	NaN	chr1214	chr1214	other	vsgs_tb427_cds_plus_flanks_plus_esags_plus_iltat_mvsgs_no_genomic_genes_180526.txt	overlapping	0	3.69739	0	4.73494	5.63907	4.84239	3.84991	0	9.35171	15.3551	0	6.56065	5.58226	5.09273	0	0	0	0	0	0	0	3.89079	0	3.59185	0	3.14291	0	0	3.43151	0	0
chr1215	VSG_chr	450132	452103	+	NaN	chr1215	chr1215	other	vsgs_tb427_cds_plus_flanks_plus_esags_plus_iltat_mvsgs_no_genomic_genes_180526.txt	overlapping	0	0	0	0	0	0	7.61782	0	9.25212	3.7979	4.23582	0	11.0456	0	0	0	0	0	0	0	0	3.84936	0	7.10721	0	3.10944	3.56866	0	0	0	0
chr1216	VSG_chr	452203	454174	+	NaN	chr1216	chr1216	other	vsgs_tb427_cds_plus_flanks_plus_esags_plus_iltat_mvsgs_no_genomic_genes_180526.txt	overlapping	0	0	0	9.36904	5.57902	14.3725	11.4267	28.1313	4.62606	7.5958	0	12.9816	11.0456	10.077	13.0258	21.6199	0	8.91141	8.09869	7.6571	15.9255	15.3974	10.7822	17.768	19.7137	6.21887	3.56866	8.30793	0	9.96413	7.50108
chr1217	VSG_chr	454274	456245	+	NaN	chr1217	chr1217	other	vsgs_tb427_cds_plus_flanks_plus_esags_plus_iltat_mvsgs_no_genomic_genes_180526.txt	overlapping	0	0	0	4.68452	5.57902	4.79083	3.80891	0	4.62606	0	8.47163	0	0	0	0	0	4.73765	4.45571	0	0	0	3.84936	0	0	0	0	0	0	0	0	0
chr1218	VSG_chr	456345	458192	+	NaN	chr1218	chr1218	other	vsgs_tb427_cds_plus_flanks_plus_esags_plus_iltat_mvsgs_no_genomic_genes_180526.txt	overlapping	0	0	0	0	0	0	4.06449	0	0	0	0	0	0	0	0	5.76764	0	0	0	0	0	0	0	0	0	0	0	0	0	0	0
chr1219	VSG_chr	458292	460260	+	NaN	chr1219	chr1219	other	vsgs_tb427_cds_plus_flanks_plus_esags_plus_iltat_mvsgs_no_genomic_genes_180526.txt	overlapping	0	0	0	0	0	4.79813	0	0	9.26622	3.80369	4.24227	0	0	0	0	5.4132	0	11.1562	0	0	0	3.85523	0	0	0	0	0	0	3.40014	0	0
chr1220	VSG_chr	460360	462328	+	NaN	chr1220	chr1220	other	vsgs_tb427_cds_plus_flanks_plus_esags_plus_iltat_mvsgs_no_genomic_genes_180526.txt	overlapping	0	0	0	9.38332	0	0	7.62943	0	4.63311	3.80369	8.48454	0	0	0	0	5.4132	0	0	0	0	0	7.71045	16.198	7.11804	0	0	3.5741	4.16029	6.80028	0	0
chr1221	VSG_chr	462428	464396	+	NaN	chr1221	chr1221	other	vsgs_tb427_cds_plus_flanks_plus_esags_plus_iltat_mvsgs_no_genomic_genes_180526.txt	overlapping	0	0	0	0	11.175	7.19719	7.62943	0	13.8993	11.4111	0	6.50068	5.53123	5.04617	0	0	9.48974	4.46249	0	0	0	0	10.7987	0	0	18.685	0	8.32059	6.80028	4.98965	0
chr1222	VSG_chr	464496	466461	+	NaN	chr1222	chr1222	other	vsgs_tb427_cds_plus_flanks_plus_esags_plus_iltat_mvsgs_no_genomic_genes_180526.txt	overlapping	0	0	0	0	0	9.61089	7.64107	12.0931	9.28036	15.238	4.24874	13.0212	0	10.1077	0	5.42146	14.2563	0	8.1234	0	0	7.72222	16.2227	0	0	3.11893	3.57955	0	3.40533	4.99727	0
chr1223	VSG_chr	466561	468526	+	NaN	chr1223	chr1223	other	vsgs_tb427_cds_plus_flanks_plus_esags_plus_iltat_mvsgs_no_genomic_genes_180526.txt	overlapping	0	7.33835	6.71676	0	5.59605	2.40272	3.82054	0	4.64018	3.80949	0	0	11.0793	0	0	5.42146	0	2.23465	0	0	10.6494	0	0	0	0	0	0	0	0	0	0
chr1225	VSG_chr	468626	470591	+	NaN	chr1225	chr1225	other	vsgs_tb427_cds_plus_flanks_plus_esags_plus_iltat_mvsgs_no_genomic_genes_180526.txt	overlapping	0	3.66918	0	4.69882	0	2.40272	15.2821	8.06205	4.64018	11.4285	0	0	11.0793	5.05387	6.53276	10.8429	0	0	0	0	5.3247	0	10.8151	3.56445	0	3.11893	0	0	0	4.99727	3.76199
chr1226	VSG_chr	470691	472656	+	NaN	chr1226	chr1226	other	vsgs_tb427_cds_plus_flanks_plus_esags_plus_iltat_mvsgs_no_genomic_genes_180526.txt	overlapping	0	0	0	0	0	4.80545	0	0	0	0	0	0	0	0	0	5.42146	0	0	0	0	0	0	5.40757	0	0	0	0	4.16664	6.81066	4.99727	0
chr1227	VSG_chr	472756	474721	+	NaN	chr1227	chr1227	other	vsgs_tb427_cds_plus_flanks_plus_esags_plus_iltat_mvsgs_no_genomic_genes_180526.txt	overlapping	0	3.66918	0	4.69882	0	2.40272	7.64107	0	9.28036	3.80949	4.24874	0	0	0	0	0	0	0	0	0	5.3247	0	0	0	0	3.11893	0	4.16664	3.40533	0	0
chr1228	VSG_chr	474821	476786	+	NaN	chr1228	chr1228	other	vsgs_tb427_cds_plus_flanks_plus_esags_plus_iltat_mvsgs_no_genomic_genes_180526.txt	overlapping	0	0	0	0	5.59605	0	0	4.03103	0	7.61898	0	0	0	5.05387	0	0	0	0	0	0	0	0	5.40757	0	0	0	0	0	3.40533	0	0
chr1229	VSG_chr	476886	478851	+	NaN	chr1229	chr1229	other	vsgs_tb427_cds_plus_flanks_plus_esags_plus_iltat_mvsgs_no_genomic_genes_180526.txt	overlapping	0	0	0	0	11.1921	2.40272	3.82054	4.03103	13.9205	0	8.49749	0	5.53967	0	0	5.42146	0	0	0	0	0	3.86111	0	3.56445	0	3.11893	0	0	3.40533	0	0
chr1230	VSG_chr	478951	480630	+	NaN	chr1230	chr1230	other	vsgs_tb427_cds_plus_flanks_plus_esags_plus_iltat_mvsgs_no_genomic_genes_180526.txt	overlapping	0	4.29381	7.86021	0	0	2.81176	0	4.71726	5.43011	8.91602	0	7.61895	0	0	15.2898	0	0	0	0	0	0	0	0	0	5.78502	0	0	0	0	11.696	0
chr1231	VSG_chr	480730	482692	+	NaN	chr1231	chr1231	other	vsgs_tb427_cds_plus_flanks_plus_esags_plus_iltat_mvsgs_no_genomic_genes_180526.txt	overlapping	0	0	0	0	0	7.21919	0	4.03719	13.9418	3.81531	8.51048	6.52055	11.0963	20.2464	0	0	4.75937	2.23807	16.2716	0	0	3.86701	5.41584	7.1398	4.95101	3.12369	3.58502	4.17301	3.41053	0	7.53547
chr1232	VSG_chr	482792	484750	+	NaN	chr1232	chr1232	other	vsgs_tb427_cds_plus_flanks_plus_esags_plus_iltat_mvsgs_no_genomic_genes_180526.txt	overlapping	0	0	0	4.71561	0	2.41131	0	0	0	0	8.52785	6.53386	5.55947	20.2877	13.1122	5.44083	0	4.48527	0	0	10.6874	7.74981	5.42689	10.7316	19.8445	3.13007	14.3694	0	3.4175	5.01513	7.55086
chr1233	VSG_chr	484850	486863	+	NaN	chr1233	chr1233	other	vsgs_tb427_cds_plus_flanks_plus_esags_plus_iltat_mvsgs_no_genomic_genes_180526.txt	overlapping	0	0	0	0	10.9253	9.38184	3.72948	11.8049	13.5888	7.4374	4.14748	0	5.40764	0	6.37706	0	0	0	0	0	5.19779	3.76909	10.5574	0	0	6.08918	6.98848	4.06734	3.32417	4.87817	3.67233
chr1234	VSG_chr	486963	488925	+	NaN	chr1234	chr1234	other	vsgs_tb427_cds_plus_flanks_plus_esags_plus_iltat_mvsgs_no_genomic_genes_180526.txt	overlapping	0	0	0	0	0	7.21919	0	0	0	0	0	0	0	0	0	0	0	4.47613	0	0	0	0	0	0	4.95101	3.12369	0	0	0	0	0
chr1235	VSG_chr	489025	490984	+	NaN	chr1235	chr1235	other	vsgs_tb427_cds_plus_flanks_plus_esags_plus_iltat_mvsgs_no_genomic_genes_180526.txt	overlapping	0	0	0	0	0	0	3.83223	0	0	3.82115	0	0	0	0	0	5.43806	0	0	0	0	0	0	0	3.57536	0	0	3.59051	0	3.41575	0	0
chr1236	VSG_chr	491084	493043	+	NaN	chr1236	chr1236	other	vsgs_tb427_cds_plus_flanks_plus_esags_plus_iltat_mvsgs_no_genomic_genes_180526.txt	overlapping	0	0	0	4.7132	0	9.64032	3.83223	4.04337	0	3.82115	0	0	0	0	0	0	4.76666	2.24149	0	0	5.341	3.87293	0	3.57536	0	6.25695	0	0	0	0	0
chr1237	VSG_chr	493143	495102	+	NaN	chr1237	chr1237	other	vsgs_tb427_cds_plus_flanks_plus_esags_plus_iltat_mvsgs_no_genomic_genes_180526.txt	overlapping	0	0	0	0	0	0	0	0	0	0	0	0	0	5.06934	0	5.43806	0	0	8.14827	0	0	0	5.42413	0	0	0	0	0	0	0	0
chr1238	VSG_chr	495202	497161	+	NaN	chr1238	chr1238	other	vsgs_tb427_cds_plus_flanks_plus_esags_plus_iltat_mvsgs_no_genomic_genes_180526.txt	overlapping	0	0	6.73732	0	0	0	0	0	0	0	0	6.53053	0	0	0	0	0	0	0	0	0	0	0	3.57536	0	0	0	4.1794	10.2473	0	0
chr1240	VSG_chr	497261	499217	+	NaN	chr1240	chr1240	other	vsgs_tb427_cds_plus_flanks_plus_esags_plus_iltat_mvsgs_no_genomic_genes_180526.txt	overlapping	0	0	0	0	0	0	0	8.09913	0	0	0	0	0	0	0	5.44639	4.77397	2.24493	0	0	0	0	0	7.16169	4.96619	0	0	0	6.84198	0	0
chr1241	VSG_chr	499317	501270	+	NaN	chr1241	chr1241	other	vsgs_tb427_cds_plus_flanks_plus_esags_plus_iltat_mvsgs_no_genomic_genes_180526.txt	overlapping	0	18.4586	27.032	18.9107	28.1521	38.6797	65.348	48.6694	56.0241	53.6604	34.1987	32.7529	27.8685	20.3396	19.7186	10.9095	28.6878	17.987	8.17329	30.9106	37.5018	11.6545	21.7631	35.8634	44.7643	21.9666	32.4138	20.9612	13.705	5.02796	26.4956
chr1242	VSG_chr	501370	503323	+	NaN	chr1242	chr1242	other	vsgs_tb427_cds_plus_flanks_plus_esags_plus_iltat_mvsgs_no_genomic_genes_180526.txt	overlapping	0	0	0	0	5.63041	0	0	4.05578	9.33735	7.66577	4.27484	0	5.57369	5.08491	13.1458	0	0	2.24838	0	0	0	0	0	7.17268	0	3.13808	3.60153	0	0	0	0
chr1243	VSG_chr	503423	505376	+	NaN	chr1243	chr1243	other	vsgs_tb427_cds_plus_flanks_plus_esags_plus_iltat_mvsgs_no_genomic_genes_180526.txt	overlapping	0	3.69171	0	0	0	7.25244	0	4.05578	0	0	4.27484	0	0	0	0	5.45476	0	0	0	0	0	7.76964	0	0	0	0	3.60153	0	0	0	0
chr1244	VSG_chr	505476	507429	+	NaN	chr1244	chr1244	other	vsgs_tb427_cds_plus_flanks_plus_esags_plus_iltat_mvsgs_no_genomic_genes_180526.txt	overlapping	0	0	13.516	14.183	0	21.7573	11.532	12.1673	4.66867	15.3315	4.27484	13.1012	11.1474	5.08491	0	10.9095	4.7813	4.49675	8.17329	0	5.3574	11.6545	0	3.58634	0	6.27616	3.60153	4.19223	3.42624	10.0559	3.78509
chr1245	VSG_chr	507529	509482	+	NaN	chr1245	chr1245	other	vsgs_tb427_cds_plus_flanks_plus_esags_plus_iltat_mvsgs_no_genomic_genes_180526.txt	overlapping	0	0	0	0	0	0	0	0	0	0	0	0	5.57369	0	0	0	0	0	0	0	0	0	5.44078	3.58634	0	0	0	0	0	0	3.78509
chr1246	VSG_chr	509582	511535	+	NaN	chr1246	chr1246	other	vsgs_tb427_cds_plus_flanks_plus_esags_plus_iltat_mvsgs_no_genomic_genes_180526.txt	overlapping	0	0	0	0	0	4.83496	0	8.11156	0	3.83289	4.27484	0	0	0	0	0	0	2.24838	0	0	0	0	5.44078	0	0	0	3.60153	4.19223	0	0	0
chr1247	VSG_chr	511635	513585	+	NaN	chr1247	chr1247	other	vsgs_tb427_cds_plus_flanks_plus_esags_plus_iltat_mvsgs_no_genomic_genes_180526.txt	overlapping	0	0	0	0	0	0	0	4.06202	0	3.83878	0	6.56065	0	0	0	0	4.78865	0	8.18586	0	0	0	5.44915	0	0	0	0	4.19868	0	0	0
chr1248	VSG_chr	513685	515635	+	NaN	chr1248	chr1248	other	vsgs_tb427_cds_plus_flanks_plus_esags_plus_iltat_mvsgs_no_genomic_genes_180526.txt	overlapping	0	3.69739	0	0	0	2.4212	0	4.06202	0	3.83878	0	6.56065	0	5.09273	13.166	5.46314	0	2.25183	0	0	0	0	0	0	0	3.14291	18.0354	0	3.43151	0	0
chr1249	VSG_chr	515735	517685	+	NaN	chr1249	chr1249	other	vsgs_tb427_cds_plus_flanks_plus_esags_plus_iltat_mvsgs_no_genomic_genes_180526.txt	overlapping	0	0	0	4.73494	0	4.84239	11.5497	8.12404	0	0	0	6.56065	5.58226	0	6.58298	0	0	0	0	0	10.7313	0	5.44915	0	0	0	7.21414	4.19868	0	0	7.58182
chr1250	VSG_chr	517785	519735	+	NaN	chr1250	chr1250	other	vsgs_tb427_cds_plus_flanks_plus_esags_plus_iltat_mvsgs_no_genomic_genes_180526.txt	overlapping	0	3.69739	0	0	0	0	0	0	0	0	0	6.56065	0	0	0	0	0	0	0	0	0	0	0	0	0	3.14291	0	0	0	10.0714	0
chr1251	VSG_chr	519835	521785	+	NaN	chr1251	chr1251	other	vsgs_tb427_cds_plus_flanks_plus_esags_plus_iltat_mvsgs_no_genomic_genes_180526.txt	overlapping	0	7.39477	0	0	0	2.4212	0	0	4.67585	3.83878	0	0	0	0	0	5.46314	0	2.25183	8.18586	7.73952	0	3.89079	0	0	0	3.14291	3.60707	0	0	5.03569	3.79091
chr1252	VSG_chr	521885	523832	+	NaN	chr1252	chr1252	other	vsgs_tb427_cds_plus_flanks_plus_esags_plus_iltat_mvsgs_no_genomic_genes_180526.txt	overlapping	0	7.40616	0	0	0	16.9745	11.5675	4.06827	9.36611	11.5341	0	19.7123	5.59086	5.10057	6.59312	5.47156	4.79602	0	0	0	10.7478	11.6904	0	7.19477	0	9.44324	3.61263	8.41029	0	5.04345	0
chr1253	VSG_chr	523932	525879	+	NaN	chr1253	chr1253	other	vsgs_tb427_cds_plus_flanks_plus_esags_plus_iltat_mvsgs_no_genomic_genes_180526.txt	overlapping	0	0	0	0	5.64775	2.42493	3.85584	0	0	0	4.288	0	0	0	0	0	0	4.5106	0	0	0	0	0	0	0	0	0	0	0	0	0
chr1254	VSG_chr	525979	527926	+	NaN	chr1254	chr1254	other	vsgs_tb427_cds_plus_flanks_plus_esags_plus_iltat_mvsgs_no_genomic_genes_180526.txt	overlapping	0	0	0	0	0	0	0	0	0	0	4.288	0	0	0	0	0	0	0	0	0	0	0	0	0	0	3.14775	0	0	0	5.04345	0
chr1255	VSG_chr	528026	529973	+	NaN	chr1255	chr1255	other	vsgs_tb427_cds_plus_flanks_plus_esags_plus_iltat_mvsgs_no_genomic_genes_180526.txt	overlapping	0	0	0	0	0	0	7.71168	4.06827	0	0	4.288	0	0	0	0	0	0	2.2553	0	0	0	0	0	0	0	0	3.61263	4.20514	3.43679	0	0
chr1256	VSG_chr	530073	531717	+	NaN	chr1256	chr1256	other	vsgs_tb427_cds_plus_flanks_plus_esags_plus_iltat_mvsgs_no_genomic_genes_180526.txt	overlapping	0	0	0	0	0	0	0	4.81763	0	0	0	7.78106	0	0	0	0	0	0	0	0	0	0	0	0	0	0	4.27805	0	4.06983	0	0
chr1257	VSG_chr	531817	533761	+	NaN	chr1257	chr1257	other	vsgs_tb427_cds_plus_flanks_plus_esags_plus_iltat_mvsgs_no_genomic_genes_180526.txt	overlapping	0	0	0	0	0	0	0	0	0	3.85062	0	0	0	0	0	0	0	0	0	0	0	0	0	0	0	0	0	0	0	0	0
chr1258	VSG_chr	533861	535805	+	NaN	chr1258	chr1258	other	vsgs_tb427_cds_plus_flanks_plus_esags_plus_iltat_mvsgs_no_genomic_genes_180526.txt	overlapping	0	0	0	0	0	2.42867	3.86179	0	0	0	0	0	0	0	0	0	0	0	0	7.7634	0	0	0	0	4.99683	0	0	0	0	0	0
chr1259	VSG_chr	535905	537849	+	NaN	chr1259	chr1259	other	vsgs_tb427_cds_plus_flanks_plus_esags_plus_iltat_mvsgs_no_genomic_genes_180526.txt	overlapping	0	3.70879	0	0	5.65647	4.85733	0	0	4.69028	0	4.29462	13.1618	0	0	0	10.96	0	0	0	0	5.38219	0	0	0	0	3.1526	0	4.21163	6.88419	0	3.8026
chr1260	VSG_chr	537949	539893	+	NaN	chr1260	chr1260	other	vsgs_tb427_cds_plus_flanks_plus_esags_plus_iltat_mvsgs_no_genomic_genes_180526.txt	overlapping	0	11.1264	0	0	5.65647	7.286	3.86179	8.1491	14.0708	3.85062	8.58924	0	11.199	0	0	0	0	0	0	7.7634	0	0	0	7.20587	9.99366	3.1526	0	0	3.44209	5.05122	0
chr1261	VSG_chr	539993	541814	+	NaN	chr1261	chr1261	other	vsgs_tb427_cds_plus_flanks_plus_esags_plus_iltat_mvsgs_no_genomic_genes_180526.txt	overlapping	0	0	7.24762	0	0	2.59262	4.12249	0	10.0138	0	4.58454	0	0	0	0	5.84994	0	0	0	0	0	0	0	3.84616	0	0	0	0	0	0	0
chr1263	VSG_chr	541914	543537	+	NaN	chr1263	chr1263	other	vsgs_tb427_cds_plus_flanks_plus_esags_plus_iltat_mvsgs_no_genomic_genes_180526.txt	overlapping	0	0	0	0	13.549	5.81743	4.62511	14.6398	5.61736	9.22347	0	15.7633	0	0	15.817	0	5.75286	2.70525	0	0	6.44603	0	6.54636	4.31509	0	0	8.66675	0	4.12246	6.04965	0
chr1264	VSG_chr	543637	545575	+	NaN	chr1264	chr1264	other	vsgs_tb427_cds_plus_flanks_plus_esags_plus_iltat_mvsgs_no_genomic_genes_180526.txt	overlapping	0	0	0	0	28.3698	19.4894	11.6212	20.4358	9.40958	23.1752	8.61581	13.2025	22.4672	10.2485	13.2474	16.4909	4.81828	4.53154	8.23652	0	0	11.7446	0	3.61408	5.01229	3.16236	0	0	3.45275	0	0
chr1265	VSG_chr	545675	547428	+	NaN	chr1265	chr1265	other	vsgs_tb427_cds_plus_flanks_plus_esags_plus_iltat_mvsgs_no_genomic_genes_180526.txt	overlapping	0	0	0	0	0	0	0	0	0	0	4.76228	0	0	0	0	0	0	0	0	0	0	0	0	0	0	0	0	0	0	0	0
chr1266	VSG_chr	547528	549466	+	NaN	chr1266	chr1266	other	vsgs_tb427_cds_plus_flanks_plus_esags_plus_iltat_mvsgs_no_genomic_genes_180526.txt	overlapping	0	3.72027	0	0	0	0	0	0	0	0	0	0	5.61681	0	0	0	0	0	8.23652	0	0	0	0	0	0	0	0	0	0	0	0
chr1267	VSG_chr	549566	551501	+	NaN	chr1267	chr1267	other	vsgs_tb427_cds_plus_flanks_plus_esags_plus_iltat_mvsgs_no_genomic_genes_180526.txt	overlapping	0	29.8083	20.4625	42.9447	17.0483	53.679	34.9176	49.1219	56.545	27.0797	30.2021	13.223	11.251	51.3219	46.4379	55.0547	33.7802	18.1542	8.24929	38.9974	43.2577	27.4466	21.9655	25.3378	25.1003	28.5053	29.0802	50.7745	34.581	25.3735	42.0231
chr1268	VSG_chr	551601	553515	+	NaN	chr1268	chr1268	other	vsgs_tb427_cds_plus_flanks_plus_esags_plus_iltat_mvsgs_no_genomic_genes_180526.txt	overlapping	0	105.473	75.8521	72.3593	120.647	41.9341	66.6788	74.4908	80.9838	70.397	65.4284	66.8399	56.872	62.2616	80.4808	66.7901	58.544	50.4716	50.0385	118.275	92.9306	158.557	99.9285	117.1	121.803	99.2617	110.246	102.663	111.873	102.607	104.279
chr1269	VSG_chr	553615	555550	+	NaN	chr1269	chr1269	other	vsgs_tb427_cds_plus_flanks_plus_esags_plus_iltat_mvsgs_no_genomic_genes_180526.txt	overlapping	0	7.45207	6.82084	0	0	4.87991	3.87974	0	4.71208	7.73704	4.31458	6.61149	5.62551	5.13219	6.63399	0	4.82575	0	0	0	0	3.92094	0	7.23937	0	0	3.63502	4.23121	0	5.07471	0
chr1270	VSG_chr	555650	557585	+	NaN	chr1270	chr1270	other	vsgs_tb427_cds_plus_flanks_plus_esags_plus_iltat_mvsgs_no_genomic_genes_180526.txt	overlapping	0	1013.48	743.472	920.924	1068.36	644.148	601.359	413.443	532.465	479.697	478.919	489.25	573.802	595.334	670.033	605.602	593.567	385.778	494.957	779.949	735.38	831.239	982.955	857.865	858.43	845.658	839.689	837.779	833.401	882.999	825.181
chr1271	VSG_chr	557685	559620	+	NaN	chr1271	chr1271	other	vsgs_tb427_cds_plus_flanks_plus_esags_plus_iltat_mvsgs_no_genomic_genes_180526.txt	overlapping	0	0	0	14.3149	5.68276	7.31987	0	0	23.5604	3.86852	4.31458	0	5.62551	0	0	0	0	0	0	7.79949	5.40721	3.92094	0	0	5.02006	3.16726	0	4.23121	3.4581	5.07471	0
chr1272	VSG_chr	559720	561655	+	NaN	chr1272	chr1272	other	vsgs_tb427_cds_plus_flanks_plus_esags_plus_iltat_mvsgs_no_genomic_genes_180526.txt	overlapping	0	0	0	0	0	0	3.87974	0	0	0	0	0	0	0	0	0	0	0	0	0	5.40721	0	0	0	0	0	0	0	0	0	0
chr1273	VSG_chr	561755	563524	+	NaN	chr1273	chr1273	other	vsgs_tb427_cds_plus_flanks_plus_esags_plus_iltat_mvsgs_no_genomic_genes_180526.txt	overlapping	0	0	0	5.21914	12.4314	10.6752	21.218	4.4774	10.308	12.694	9.43845	0	12.3062	5.61351	7.25616	6.0218	0	7.44632	27.0688	34.1239	5.91432	0	6.00638	7.91831	0	0	3.97593	13.8841	3.78241	0	8.35714
chr1274	VSG_chr	563624	565559	+	NaN	chr1274	chr1274	other	vsgs_tb427_cds_plus_flanks_plus_esags_plus_iltat_mvsgs_no_genomic_genes_180526.txt	overlapping	0	3.72603	0	0	0	2.43996	0	4.09349	4.71208	0	0	0	0	0	6.63399	0	0	0	8.24929	0	0	0	0	0	5.02006	0	0	0	0	0	0
chr1275	VSG_chr	565659	567591	+	NaN	chr1275	chr1275	other	vsgs_tb427_cds_plus_flanks_plus_esags_plus_iltat_mvsgs_no_genomic_genes_180526.txt	overlapping	0	0	0	0	5.69158	0	11.6573	0	0	0	4.32128	6.62175	11.2685	0	0	0	0	0	0	0	0	0	0	0	0	3.17217	0	0	0	0	0
chr1276	VSG_chr	567691	569623	+	NaN	chr1276	chr1276	other	vsgs_tb427_cds_plus_flanks_plus_esags_plus_iltat_mvsgs_no_genomic_genes_180526.txt	overlapping	0	0	0	0	0	2.44374	0	0	0	0	8.64256	0	0	10.2803	0	0	0	0	8.26209	0	0	3.92702	5.49989	0	0	0	0	0	0	0	0
chr1277	VSG_chr	569723	571652	+	NaN	chr1277	chr1277	other	vsgs_tb427_cds_plus_flanks_plus_esags_plus_iltat_mvsgs_no_genomic_genes_180526.txt	overlapping	0	0	0	0	0	2.44754	0	0	0	7.7611	0	0	0	0	0	0	0	4.55267	0	0	0	0	0	0	5.03566	0	0	0	3.46885	0	0
chr1278	VSG_chr	571752	573681	+	NaN	chr1278	chr1278	other	vsgs_tb427_cds_plus_flanks_plus_esags_plus_iltat_mvsgs_no_genomic_genes_180526.txt	overlapping	0	0	0	0	0	4.89508	3.8918	0	0	0	0	0	0	0	6.65461	0	0	0	0	0	5.42402	0	0	3.63094	0	0	3.64632	0	0	0	0
chr1279	VSG_chr	573781	575710	+	NaN	chr1279	chr1279	other	vsgs_tb427_cds_plus_flanks_plus_esags_plus_iltat_mvsgs_no_genomic_genes_180526.txt	overlapping	0	0	0	0	5.70043	0	0	0	0	0	0	0	0	5.14814	0	0	4.84075	0	0	0	0	0	5.50844	0	0	0	10.939	0	0	0	3.83216
chr1280	VSG_chr	575810	577588	+	NaN	chr1280	chr1280	other	vsgs_tb427_cds_plus_flanks_plus_esags_plus_iltat_mvsgs_no_genomic_genes_180526.txt	overlapping	0	0	0	0	0	0	4.22213	8.9095	0	0	0	0	6.12197	0	0	0	0	0	0	0	0	0	0	0	0	0	0	0	0	0	0
chr1281	VSG_chr	577688	579415	+	NaN	chr1281	chr1281	other	vsgs_tb427_cds_plus_flanks_plus_esags_plus_iltat_mvsgs_no_genomic_genes_180526.txt	overlapping	0	0	0	0	0	0	0	0	5.27928	4.33418	0	0	0	0	0	0	0	0	0	0	0	0	0	0	5.62433	0	0	0	0	0	0
chr1282	VSG_chr	579515	581441	+	NaN	chr1282	chr1282	other	vsgs_tb427_cds_plus_flanks_plus_esags_plus_iltat_mvsgs_no_genomic_genes_180526.txt	overlapping	0	4802.83	4988.77	4544.63	1946.87	2799.44	2595.97	2796.57	2632.15	3276.4	2665.86	2690.16	2972.84	2892.6	2719.31	2643.91	2875.03	2031.37	1450.37	3016.83	3270.34	3458.66	3674.33	3294.75	3616.19	3280.69	3213.76	3766.36	3557.63	2906.09	3753.69
chr1283	VSG_chr	581541	583467	+	NaN	chr1283	chr1283	other	vsgs_tb427_cds_plus_flanks_plus_esags_plus_iltat_mvsgs_no_genomic_genes_180526.txt	overlapping	0	3.74344	0	0	0	0	3.89786	0	0	0	4.33473	0	5.65179	0	0	5.53118	4.84829	0	0	0	0	3.93925	0	0	10.087	0	0	0	0	5.09841	7.67625
chr1284	VSG_chr	583567	585493	+	NaN	chr1284	chr1284	other	vsgs_tb427_cds_plus_flanks_plus_esags_plus_iltat_mvsgs_no_genomic_genes_180526.txt	overlapping	0	0	0	0	0	4.9027	0	0	0	3.88659	0	0	5.65179	0	0	0	0	0	8.28781	0	0	0	5.51701	0	0	0	0	0	0	0	0
chr1285	VSG_chr	585593	587516	+	NaN	chr1285	chr1285	other	vsgs_tb427_cds_plus_flanks_plus_esags_plus_iltat_mvsgs_no_genomic_genes_180526.txt	overlapping	0	0	0	0	0	9.8207	0	12.3571	0	11.6779	4.34149	0	0	0	6.67536	0	9.7117	0	0	0	0	0	5.52562	7.28452	5.05137	0	3.65769	0	0	0	3.84411
chr1286	VSG_chr	587616	589539	+	NaN	chr1286	chr1286	other	vsgs_tb427_cds_plus_flanks_plus_esags_plus_iltat_mvsgs_no_genomic_genes_180526.txt	overlapping	0	0	6.86339	0	0	0	0	4.11902	0	3.89265	0	0	0	0	0	0	0	2.28343	0	0	0	0	0	0	5.05137	0	0	0	0	0	0
chr1287	VSG_chr	589639	591562	+	NaN	chr1287	chr1287	other	vsgs_tb427_cds_plus_flanks_plus_esags_plus_iltat_mvsgs_no_genomic_genes_180526.txt	overlapping	0	7.49855	0	14.4042	0	9.8207	3.90394	0	9.48294	7.7853	13.0245	26.6109	22.6424	25.821	26.7015	33.2389	24.2792	9.13373	8.30073	39.2407	21.7637	31.5632	71.833	80.1297	85.8733	35.0571	29.2615	34.0608	24.3576	30.6381	23.0647
chr1288	VSG_chr	591662	593585	+	NaN	chr1288	chr1288	other	vsgs_tb427_cds_plus_flanks_plus_esags_plus_iltat_mvsgs_no_genomic_genes_180526.txt	overlapping	0	0	0	0	5.71821	7.36552	3.90394	0	4.74147	3.89265	4.34149	0	0	0	0	5.53981	9.7117	2.28343	0	7.84813	0	3.94539	11.0512	0	0	0	0	4.2576	0	10.2127	3.84411
chr1289	VSG_chr	593685	595608	+	NaN	chr1289	chr1289	other	vsgs_tb427_cds_plus_flanks_plus_esags_plus_iltat_mvsgs_no_genomic_genes_180526.txt	overlapping	0	3.74927	0	4.80139	0	2.45517	3.90394	0	9.48294	0	0	6.65272	0	10.3284	0	5.53981	0	2.28343	0	0	5.44093	0	0	0	0	0	0	0	0	0	0
chr1290	VSG_chr	595708	597631	+	NaN	chr1290	chr1290	other	vsgs_tb427_cds_plus_flanks_plus_esags_plus_iltat_mvsgs_no_genomic_genes_180526.txt	overlapping	0	0	0	0	0	0	0	0	4.74147	3.89265	0	0	0	0	0	0	0	0	0	0	5.44093	3.94539	0	0	0	0	0	4.2576	0	0	3.84411
chr1291	VSG_chr	597731	599654	+	NaN	chr1291	chr1291	other	vsgs_tb427_cds_plus_flanks_plus_esags_plus_iltat_mvsgs_no_genomic_genes_180526.txt	overlapping	0	14.9971	0	4.80139	5.71821	14.731	11.7118	16.4761	18.9659	23.3559	13.0245	13.3054	5.6606	15.4926	0	11.0796	9.7117	13.7006	0	7.84813	10.8819	15.7816	16.5768	10.9268	20.2055	0	3.65769	17.0304	17.3983	20.4254	7.68822
chr1292	VSG_chr	599754	601677	+	NaN	chr1292	chr1292	other	vsgs_tb427_cds_plus_flanks_plus_esags_plus_iltat_mvsgs_no_genomic_genes_180526.txt	overlapping	0	3.74927	0	0	0	2.45517	0	0	4.74147	0	0	0	16.9818	0	6.67536	0	0	0	0	0	0	0	0	0	0	0	0	0	0	0	0
chr1293	VSG_chr	601777	603597	+	NaN	chr1293	chr1293	other	vsgs_tb427_cds_plus_flanks_plus_esags_plus_iltat_mvsgs_no_genomic_genes_180526.txt	overlapping	0	0	0	0	0	0	0	4.352	0	0	0	0	5.98078	0	0	0	0	0	0	0	0	0	0	0	0	0	0	0	0	0	0
chr1294	VSG_chr	603697	605617	+	NaN	chr1294	chr1294	other	vsgs_tb427_cds_plus_flanks_plus_esags_plus_iltat_mvsgs_no_genomic_genes_180526.txt	overlapping	0	0	6.87411	0	5.72713	4.91802	7.82007	0	4.74887	3.89873	0	0	0	0	6.68579	5.54846	0	0	0	0	0	3.95156	5.53425	0	0	0	0	0	0	0	0
chr1295	VSG_chr	605717	607637	+	NaN	chr1295	chr1295	other	vsgs_tb427_cds_plus_flanks_plus_esags_plus_iltat_mvsgs_no_genomic_genes_180526.txt	overlapping	0	0	0	0	11.4543	14.754	3.91003	4.12545	9.49775	19.4936	17.3931	13.3262	5.66944	15.5168	0	16.6454	0	0	0	0	0	3.95156	11.0685	0	5.05926	3.19199	3.6634	8.52849	0	5.11433	3.85011
chr1296	VSG_chr	607737	609657	+	NaN	chr1296	chr1296	other	vsgs_tb427_cds_plus_flanks_plus_esags_plus_iltat_mvsgs_no_genomic_genes_180526.txt	overlapping	0	0	0	0	5.72713	0	0	12.3764	4.74887	3.89873	4.34827	0	0	0	0	0	4.86343	4.574	0	0	0	0	0	3.64795	0	3.19199	0	0	0	0	0
chr1297	VSG_chr	609757	611674	+	NaN	chr1297	chr1297	other	vsgs_tb427_cds_plus_flanks_plus_esags_plus_iltat_mvsgs_no_genomic_genes_180526.txt	overlapping	0	0	6.88486	0	5.73609	2.46285	0	0	0	0	0	0	0	0	0	0	0	0	0	0	0	0	0	0	0	0	0	0	0	0	0
chr1298	VSG_chr	611774	613691	+	NaN	chr1298	chr1298	other	vsgs_tb427_cds_plus_flanks_plus_esags_plus_iltat_mvsgs_no_genomic_genes_180526.txt	overlapping	0	0	0	0	5.73609	2.46285	7.8323	0	0	3.90483	0	6.67353	11.3566	5.18035	0	0	0	0	16.6534	0	10.9159	3.95774	16.6287	3.65365	0	0	0	0	6.9811	0	15.4245
chr1299	VSG_chr	613791	615720	+	NaN	chr1299	chr1299	other	vsgs_tb427_cds_plus_flanks_plus_esags_plus_iltat_mvsgs_no_genomic_genes_180526.txt	overlapping	0	3.73762	0	0	0	12.2377	3.8918	8.21243	9.45346	3.88055	8.65599	0	11.286	0	6.65461	11.0452	0	4.55267	8.27493	0	10.848	7.86626	5.50844	3.63094	5.03566	0	0	8.48872	0	20.3619	3.83216
chr13	VSG_chr	615820	617390	+	NaN	chr13	chr13	BES17	vsgs_tb427_cds_plus_flanks_plus_esags_plus_iltat_mvsgs_no_genomic_genes_180526.txt	overlapping	0	0	0	0	21.0092	15.0342	14.3434	15.1337	11.6137	0	5.31702	8.14757	13.865	6.32458	0	6.78459	0	0	0	0	0	0	0	4.46067	12.3728	0	4.47957	15.6428	0	0	0
chr1300	VSG_chr	617490	619407	+	NaN	chr1300	chr1300	other	vsgs_tb427_cds_plus_flanks_plus_esags_plus_iltat_mvsgs_no_genomic_genes_180526.txt	overlapping	0	3.761	0	0	0	19.7028	7.8323	4.13191	14.2689	0	13.0652	0	5.67831	0	13.3925	0	9.74208	0	0	0	0	0	5.5429	3.65365	5.06717	3.19698	14.6765	4.27092	0	0	3.85614
chr1301	VSG_chr	619507	621421	+	NaN	chr1301	chr1301	other	vsgs_tb427_cds_plus_flanks_plus_esags_plus_iltat_mvsgs_no_genomic_genes_180526.txt	overlapping	0	0	0	0	0	0	3.92228	0	14.2913	0	0	13.368	5.6872	0	6.70674	0	0	9.17666	0	7.88502	16.3995	3.96394	0	0	0	0	7.34976	4.27761	0	0	0
chr1302	VSG_chr	621521	623435	+	NaN	chr1302	chr1302	other	vsgs_tb427_cds_plus_flanks_plus_esags_plus_iltat_mvsgs_no_genomic_genes_180526.txt	overlapping	0	3.76689	0	0	0	4.93343	23.5337	0	0	3.91094	4.3619	6.68399	0	0	13.4135	0	4.87867	2.29417	0	0	0	0	0	3.65938	0	0	0	4.27761	6.99204	0	3.86218
chr1303	VSG_chr	623535	625449	+	NaN	chr1303	chr1303	other	vsgs_tb427_cds_plus_flanks_plus_esags_plus_iltat_mvsgs_no_genomic_genes_180526.txt	overlapping	0	0	0	0	0	2.46671	0	4.13838	0	3.91094	0	6.68399	11.3744	0	0	0	0	0	8.33975	0	0	3.96394	0	0	0	6.40398	3.67488	0	3.49602	0	0
chr1304	VSG_chr	625549	627463	+	NaN	chr1304	chr1304	other	vsgs_tb427_cds_plus_flanks_plus_esags_plus_iltat_mvsgs_no_genomic_genes_180526.txt	overlapping	0	3.76689	0	0	0	2.46671	3.92228	4.13838	14.2913	3.91094	0	6.68399	0	0	0	0	0	2.29417	0	0	0	0	0	0	0	0	0	0	0	0	0
chr1305	VSG_chr	627563	629477	+	NaN	chr1305	chr1305	other	vsgs_tb427_cds_plus_flanks_plus_esags_plus_iltat_mvsgs_no_genomic_genes_180526.txt	overlapping	0	0	0	0	0	2.46671	0	0	0	0	4.3619	0	0	0	0	0	0	0	0	0	0	0	0	0	0	0	0	0	0	0	0
chr1306	VSG_chr	629577	631368	+	NaN	chr1306	chr1306	other	vsgs_tb427_cds_plus_flanks_plus_esags_plus_iltat_mvsgs_no_genomic_genes_180526.txt	overlapping	0	0	0	0	0	18.4522	0	26.5346	10.1815	4.17938	13.9839	7.14277	12.1551	11.0892	14.3342	0	0	2.45163	0	0	29.2086	0	0	0	0	3.42177	3.92712	0	3.73598	10.965	0
chr1307	VSG_chr	631468	633382	+	NaN	chr1307	chr1307	other	vsgs_tb427_cds_plus_flanks_plus_esags_plus_iltat_mvsgs_no_genomic_genes_180526.txt	overlapping	0	0	0	0	0	0	3.92228	4.13838	0	7.82189	0	0	5.6872	0	6.70674	5.56585	4.87867	4.58833	0	0	5.4665	0	5.55159	0	5.07511	0	3.67488	4.27761	10.4881	0	0
chr1308	VSG_chr	633482	635393	+	NaN	chr1308	chr1308	other	vsgs_tb427_cds_plus_flanks_plus_esags_plus_iltat_mvsgs_no_genomic_genes_180526.txt	overlapping	0	0	0	4.83152	0	0	0	0	0	0	0	6.69447	0	0	0	0	0	0	0	0	0	0	0	0	0	0	0	0	0	0	0
chr1309	VSG_chr	635493	637404	+	NaN	chr1309	chr1309	other	vsgs_tb427_cds_plus_flanks_plus_esags_plus_iltat_mvsgs_no_genomic_genes_180526.txt	overlapping	0	0	0	0	11.5082	2.47058	11.7853	0	0	19.5854	0	0	5.69613	0	0	0	4.88632	0	0	0	0	0	5.5603	3.66512	0	0	0	0	0	0	3.86824
chr1310	VSG_chr	637504	639415	+	NaN	chr1310	chr1310	other	vsgs_tb427_cds_plus_flanks_plus_esags_plus_iltat_mvsgs_no_genomic_genes_180526.txt	overlapping	0	3.7728	0	0	0	0	3.92844	4.14487	0	0	0	0	0	5.19661	0	0	0	0	0	7.89739	0	0	0	0	0	0	0	0	0	0	3.86824
chr1311	VSG_chr	639515	641423	+	NaN	chr1311	chr1311	other	vsgs_tb427_cds_plus_flanks_plus_esags_plus_iltat_mvsgs_no_genomic_genes_180526.txt	overlapping	0	0	0	4.83912	11.5263	4.94893	3.93461	16.6055	9.55745	7.84647	17.5024	13.41	5.70508	5.20477	6.72782	11.1667	0	0	8.36596	0	5.48368	3.9764	11.1381	25.6962	10.1821	6.42411	3.68643	4.29105	0	0	0
chr1312	VSG_chr	641523	643107	+	NaN	chr1312	chr1312	other	vsgs_tb427_cds_plus_flanks_plus_esags_plus_iltat_mvsgs_no_genomic_genes_180526.txt	overlapping	0	0	0	0	0	0	0	0	0	0	0	0	0	0	0	0	0	0	0	0	0	0	0	0	0	0	0	0	0	0	0
chr1313	VSG_chr	643207	645109	+	NaN	chr1313	chr1313	other	vsgs_tb427_cds_plus_flanks_plus_esags_plus_iltat_mvsgs_no_genomic_genes_180526.txt	overlapping	0	0	0	0	5.78131	0	3.94702	8.32895	0	3.93561	0	0	0	5.22118	6.74903	0	0	0	0	0	5.50097	0	0	3.68245	5.10711	0	0	8.60916	0	0	0
chr1314	VSG_chr	645209	647111	+	NaN	chr1314	chr1314	other	vsgs_tb427_cds_plus_flanks_plus_esags_plus_iltat_mvsgs_no_genomic_genes_180526.txt	overlapping	0	0	0	0	0	2.48227	0	0	0	3.93561	0	0	0	0	0	0	0	0	0	0	0	0	0	3.68245	0	3.22218	0	0	3.51806	5.16271	0
chr1315	VSG_chr	647211	649113	+	NaN	chr1315	chr1315	other	vsgs_tb427_cds_plus_flanks_plus_esags_plus_iltat_mvsgs_no_genomic_genes_180526.txt	overlapping	0	0	0	0	0	0	0	0	4.79379	3.93561	4.3894	0	0	0	0	0	0	0	0	0	0	0	11.1732	0	5.10711	0	0	0	0	0	0
chr1316	VSG_chr	649213	650848	+	NaN	chr1316	chr1316	other	vsgs_tb427_cds_plus_flanks_plus_esags_plus_iltat_mvsgs_no_genomic_genes_180526.txt	overlapping	0	48.5022	88.7877	50.8196	53.7987	89.5088	73.4589	67.8178	100.371	77.8244	61.2692	78.2386	53.2567	66.8063	7.85049	58.6353	28.5533	26.8541	19.524	18.4594	38.3925	27.8396	123.468	89.9523	53.4655	52.4727	34.4127	40.0568	28.6456	90.0791	54.2499
chr1317	VSG_chr	650948	652850	+	NaN	chr1317	chr1317	other	vsgs_tb427_cds_plus_flanks_plus_esags_plus_iltat_mvsgs_no_genomic_genes_180526.txt	overlapping	0	0	0	0	0	2.48227	3.94702	0	0	3.93561	4.3894	6.72614	0	0	0	0	0	0	0	0	0	0	0	0	5.10711	0	0	4.30458	7.03613	0	0
chr1318	VSG_chr	652950	654849	+	NaN	chr1318	chr1318	other	vsgs_tb427_cds_plus_flanks_plus_esags_plus_iltat_mvsgs_no_genomic_genes_180526.txt	overlapping	0	3.79663	0	0	0	0	3.95325	0	0	0	8.79267	0	0	0	0	0	0	0	0	0	0	0	0	0	0	0	0	4.31138	0	0	0
chr1319	VSG_chr	654949	656848	+	NaN	chr1319	chr1319	other	vsgs_tb427_cds_plus_flanks_plus_esags_plus_iltat_mvsgs_no_genomic_genes_180526.txt	overlapping	0	0	0	0	5.79044	2.48619	0	0	4.80136	11.8255	0	6.73676	5.7321	5.22943	0	5.60979	4.91718	6.93683	0	0	5.50966	3.99523	0	3.68827	5.11518	3.22727	7.40779	4.31138	0	0	3.89267
chr1320	VSG_chr	656948	658847	+	NaN	chr1320	chr1320	other	vsgs_tb427_cds_plus_flanks_plus_esags_plus_iltat_mvsgs_no_genomic_genes_180526.txt	overlapping	0	0	0	0	0	0	0	0	0	0	0	0	0	0	0	0	0	0	0	0	0	0	0	0	0	0	0	0	0	0	0
chr1321	VSG_chr	658947	660846	+	NaN	chr1321	chr1321	other	vsgs_tb427_cds_plus_flanks_plus_esags_plus_iltat_mvsgs_no_genomic_genes_180526.txt	overlapping	0	0	0	0	0	0	0	0	4.80136	0	0	0	0	0	6.75968	0	0	0	0	0	0	0	0	0	5.11518	0	0	0	0	0	0
chr1322	VSG_chr	660946	662845	+	NaN	chr1322	chr1322	other	vsgs_tb427_cds_plus_flanks_plus_esags_plus_iltat_mvsgs_no_genomic_genes_180526.txt	overlapping	0	0	0	0	0	7.45856	0	0	4.80136	7.88364	0	6.73676	0	0	0	0	4.91718	2.31228	0	0	0	0	0	0	5.11518	0	0	0	0	15.5126	0
chr1323	VSG_chr	662945	664841	+	NaN	chr1323	chr1323	other	vsgs_tb427_cds_plus_flanks_plus_esags_plus_iltat_mvsgs_no_genomic_genes_180526.txt	overlapping	0	3.80264	0	0	0	4.98024	3.9595	0	4.80896	11.8442	0	13.4948	0	5.2377	0	0	4.92496	0	0	0	0	0	0	0	5.12327	0	0	12.9546	3.52919	0	0
chr1324	VSG_chr	664941	666747	+	NaN	chr1324	chr1324	other	vsgs_tb427_cds_plus_flanks_plus_esags_plus_iltat_mvsgs_no_genomic_genes_180526.txt	overlapping	0	510.98	482.313	429.431	377.484	478.388	345.007	425.415	413.975	402.035	513.108	495.843	409.844	483.874	426.455	353.91	351.577	308.773	380.042	660.147	561.943	617.525	653.056	542.933	559.357	478.464	486.815	539.459	514.99	429.522	540.277
chr1325	VSG_chr	666847	668743	+	NaN	chr1325	chr1325	other	vsgs_tb427_cds_plus_flanks_plus_esags_plus_iltat_mvsgs_no_genomic_genes_180526.txt	overlapping	0	0	0	0	0	4.98024	3.9595	0	9.61791	3.94805	8.80657	0	5.74117	5.2377	6.77037	0	0	0	0	0	0	4.00155	11.2085	3.6941	5.12327	0	0	0	0	20.7161	0
chr1326	VSG_chr	668843	670739	+	NaN	chr1326	chr1326	other	vsgs_tb427_cds_plus_flanks_plus_esags_plus_iltat_mvsgs_no_genomic_genes_180526.txt	overlapping	0	0	0	0	0	0	0	0	0	3.94805	0	0	0	0	0	0	0	0	0	0	0	0	0	3.6941	0	0	0	0	0	0	0
chr1327	VSG_chr	670839	672735	+	NaN	chr1327	chr1327	other	vsgs_tb427_cds_plus_flanks_plus_esags_plus_iltat_mvsgs_no_genomic_genes_180526.txt	overlapping	0	0	0	0	0	4.98024	0	4.17765	4.80896	3.94805	0	0	0	0	0	0	0	2.31593	0	0	0	4.00155	5.60426	3.6941	5.12327	3.23237	3.70975	8.63639	0	0	0
chr1328	VSG_chr	672835	674731	+	NaN	chr1328	chr1328	other	vsgs_tb427_cds_plus_flanks_plus_esags_plus_iltat_mvsgs_no_genomic_genes_180526.txt	overlapping	0	0	0	4.86973	0	0	3.9595	0	0	0	0	0	0	0	0	0	0	2.31593	0	0	0	0	0	0	0	0	3.70975	0	0	0	3.89882
chr1329	VSG_chr	674831	676724	+	NaN	chr1329	chr1329	other	vsgs_tb427_cds_plus_flanks_plus_esags_plus_iltat_mvsgs_no_genomic_genes_180526.txt	overlapping	0	3.80866	0	0	0	2.49406	3.96577	16.7371	14.4497	0	0	0	0	5.24599	0	5.62756	0	2.3196	0	0	0	12.0237	0	0	0	0	0	0	3.53478	0	0
chr1330	VSG_chr	676824	678717	+	NaN	chr1330	chr1330	other	vsgs_tb427_cds_plus_flanks_plus_esags_plus_iltat_mvsgs_no_genomic_genes_180526.txt	overlapping	0	0	0	0	0	19.9525	11.8973	16.7371	14.4497	11.8629	8.82052	6.7581	5.75026	10.492	6.7811	11.2551	0	4.6392	0	7.97244	0	4.00789	5.61314	11.0999	5.13138	6.47498	3.71563	4.32504	7.06956	10.3745	11.715
chr1331	VSG_chr	678817	680710	+	NaN	chr1331	chr1331	other	vsgs_tb427_cds_plus_flanks_plus_esags_plus_iltat_mvsgs_no_genomic_genes_180526.txt	overlapping	0	3.80866	0	0	0	0	0	0	4.81657	0	0	0	5.75026	0	0	0	0	0	0	0	0	0	0	3.69995	5.13138	0	0	4.32504	7.06956	0	0
chr1332	VSG_chr	680810	682703	+	NaN	chr1332	chr1332	other	vsgs_tb427_cds_plus_flanks_plus_esags_plus_iltat_mvsgs_no_genomic_genes_180526.txt	overlapping	0	0	0	0	0	0	0	0	0	3.95431	4.41026	0	0	0	0	0	4.93276	0	0	0	0	4.00789	0	7.3999	5.13138	0	0	0	3.53478	0	0
chr1333	VSG_chr	682803	684696	+	NaN	chr1333	chr1333	other	vsgs_tb427_cds_plus_flanks_plus_esags_plus_iltat_mvsgs_no_genomic_genes_180526.txt	overlapping	0	0	0	0	0	0	3.96577	4.18426	0	3.95431	4.41026	0	0	5.24599	0	0	0	0	0	0	0	0	0	0	0	0	0	0	0	0	0
chr1334	VSG_chr	684796	686686	+	NaN	chr1334	chr1334	other	vsgs_tb427_cds_plus_flanks_plus_esags_plus_iltat_mvsgs_no_genomic_genes_180526.txt	overlapping	0	0	0	4.88518	0	0	0	0	0	0	4.41726	0	0	0	0	0	0	0	0	0	0	4.01425	0	0	0	3.24263	0	0	0	0	0
chr1335	VSG_chr	686786	688676	+	NaN	chr1335	chr1335	other	vsgs_tb427_cds_plus_flanks_plus_esags_plus_iltat_mvsgs_no_genomic_genes_180526.txt	overlapping	0	7.6294	0	4.88518	0	4.99604	3.97206	8.38181	4.82421	7.92116	0	20.3065	5.75938	21.0173	27.1674	0	4.94059	2.32328	0	7.98509	0	8.02849	22.4882	14.8233	20.5581	16.2131	11.1646	4.3319	0	15.5864	7.82239
chr1336	VSG_chr	688776	690666	+	NaN	chr1336	chr1336	other	vsgs_tb427_cds_plus_flanks_plus_esags_plus_iltat_mvsgs_no_genomic_genes_180526.txt	overlapping	0	0	0	9.77036	11.636	22.4822	15.8883	20.9545	0	19.8029	26.5035	6.76882	23.0375	15.763	6.79186	0	9.88118	0	0	7.98509	11.0718	4.01425	0	7.41164	5.13952	12.9705	7.44304	8.66379	7.08078	15.5864	11.7336
chr1337	VSG_chr	690766	692538	+	NaN	chr1337	chr1337	other	vsgs_tb427_cds_plus_flanks_plus_esags_plus_iltat_mvsgs_no_genomic_genes_180526.txt	overlapping	0	0	0	0	6.2052	13.3214	16.9457	0	5.14528	4.22417	4.71124	0	0	0	0	0	5.2694	0	0	17.0331	0	0	0	3.95246	0	0	0	0	0	0	0
chr1338	VSG_chr	692638	694525	+	NaN	chr1338	chr1338	other	vsgs_tb427_cds_plus_flanks_plus_esags_plus_iltat_mvsgs_no_genomic_genes_180526.txt	overlapping	0	0	0	4.89294	0	5.00398	3.97838	0	0	0	0	6.77957	0	0	0	0	0	0	0	0	0	4.02062	0	7.42342	5.14769	0	0	0	0	5.20372	0
chr1339	VSG_chr	694625	696220	+	NaN	chr1339	chr1339	other	vsgs_tb427_cds_plus_flanks_plus_esags_plus_iltat_mvsgs_no_genomic_genes_180526.txt	overlapping	0	0	0	0	6.89337	8.87924	0	0	5.71591	0	5.23373	0	0	6.22551	0	6.67832	11.7076	0	0	0	0	0	13.3224	0	6.08949	3.84199	4.4094	0	0	6.15578	0
chr1340	VSG_chr	696320	698207	+	NaN	chr1340	chr1340	other	vsgs_tb427_cds_plus_flanks_plus_esags_plus_iltat_mvsgs_no_genomic_genes_180526.txt	overlapping	0	0	0	0	5.82724	0	0	0	0	0	0	0	0	0	0	0	0	0	0	0	0	0	0	0	0	0	0	0	0	0	0
chr1341	VSG_chr	698307	700194	+	NaN	chr1341	chr1341	other	vsgs_tb427_cds_plus_flanks_plus_esags_plus_iltat_mvsgs_no_genomic_genes_180526.txt	overlapping	0	0	0	0	0	0	0	0	0	0	0	0	0	0	0	0	0	2.32697	0	0	0	0	0	0	5.14769	0	0	0	3.54601	0	0
chr1342	VSG_chr	700294	702178	+	NaN	chr1342	chr1342	other	vsgs_tb427_cds_plus_flanks_plus_esags_plus_iltat_mvsgs_no_genomic_genes_180526.txt	overlapping	0	0	0	0	5.83651	5.01194	3.98471	0	0	3.97319	8.86263	0	0	5.27104	0	0	0	0	0	0	0	0	5.63994	0	10.3118	3.25295	0	0	0	0	0
chr1343	VSG_chr	702278	704090	+	NaN	chr1343	chr1343	other	vsgs_tb427_cds_plus_flanks_plus_esags_plus_iltat_mvsgs_no_genomic_genes_180526.txt	overlapping	0	0	14.5672	0	0	2.60549	0	0	5.03176	4.13098	4.6073	14.1201	0	0	0	5.87898	0	0	0	0	5.77405	20.9347	87.9588	46.3831	80.4095	54.1141	42.6979	72.2923	44.3125	32.5139	36.7152
chr1344	VSG_chr	704190	706071	+	NaN	chr1344	chr1344	other	vsgs_tb427_cds_plus_flanks_plus_esags_plus_iltat_mvsgs_no_genomic_genes_180526.txt	overlapping	0	0	0	0	0	5.01993	0	4.21094	0	3.97952	0	0	0	0	0	0	0	0	0	0	0	0	0	0	0	3.25813	0	0	0	0	0
chr1345	VSG_chr	706171	708052	+	NaN	chr1345	chr1345	other	vsgs_tb427_cds_plus_flanks_plus_esags_plus_iltat_mvsgs_no_genomic_genes_180526.txt	overlapping	0	3.83294	0	0	0	0	0	0	4.84728	0	0	0	11.5739	10.5589	13.6487	0	0	2.33439	0	0	0	0	5.64893	3.72354	5.1641	0	0	0	0	0	0
chr1347	VSG_chr	708152	710030	+	NaN	chr1347	chr1347	other	vsgs_tb427_cds_plus_flanks_plus_esags_plus_iltat_mvsgs_no_genomic_genes_180526.txt	overlapping	0	0	0	0	0	5.02795	15.9897	0	0	7.97175	0	6.81205	0	5.28787	0	0	0	2.33812	0	0	5.57124	0	0	0	5.17234	3.26334	0	4.35956	3.563	5.22865	0
chr1348	VSG_chr	710130	712008	+	NaN	chr1348	chr1348	other	vsgs_tb427_cds_plus_flanks_plus_esags_plus_iltat_mvsgs_no_genomic_genes_180526.txt	overlapping	0	0	0	0	0	0	0	0	0	0	13.3364	0	0	0	0	0	0	2.33812	0	0	5.57124	0	0	3.72949	0	0	0	0	0	0	0
chr1349	VSG_chr	712108	713986	+	NaN	chr1349	chr1349	other	vsgs_tb427_cds_plus_flanks_plus_esags_plus_iltat_mvsgs_no_genomic_genes_180526.txt	overlapping	0	7.67813	0	0	5.85515	5.02795	0	0	14.5651	7.97175	0	0	5.79616	0	6.83523	11.345	0	0	8.49953	0	0	0	5.65795	0	10.3447	0	7.49058	8.71913	0	0	0
chr1350	VSG_chr	714086	715964	+	NaN	chr1350	chr1350	other	vsgs_tb427_cds_plus_flanks_plus_esags_plus_iltat_mvsgs_no_genomic_genes_180526.txt	overlapping	0	0	0	0	0	7.54192	0	0	14.5651	7.97175	8.89093	0	0	10.5757	0	0	4.97214	0	0	0	5.57124	0	0	0	5.17234	0	0	0	0	5.22865	0
chr1351	VSG_chr	716064	717942	+	NaN	chr1351	chr1351	other	vsgs_tb427_cds_plus_flanks_plus_esags_plus_iltat_mvsgs_no_genomic_genes_180526.txt	overlapping	0	0	0	0	0	0	0	0	0	0	0	0	0	5.28787	0	0	0	0	0	0	0	0	0	0	0	0	0	0	0	5.22865	0
chr1352	VSG_chr	718042	719920	+	NaN	chr1352	chr1352	other	vsgs_tb427_cds_plus_flanks_plus_esags_plus_iltat_mvsgs_no_genomic_genes_180526.txt	overlapping	0	3.83906	0	0	0	0	3.99743	0	0	0	4.44547	0	0	0	0	0	0	0	0	0	0	0	0	0	5.17234	0	0	0	0	0	0
chr1353	VSG_chr	720020	721898	+	NaN	chr1353	chr1353	other	vsgs_tb427_cds_plus_flanks_plus_esags_plus_iltat_mvsgs_no_genomic_genes_180526.txt	overlapping	0	0	0	0	0	0	0	0	0	0	0	0	0	0	0	0	0	0	0	0	0	0	0	0	0	0	0	0	3.563	0	0
chr1354	VSG_chr	721998	723876	+	NaN	chr1354	chr1354	other	vsgs_tb427_cds_plus_flanks_plus_esags_plus_iltat_mvsgs_no_genomic_genes_180526.txt	overlapping	0	0	0	4.91638	0	0	0	4.21767	0	7.97175	4.44547	0	0	5.28787	0	0	0	0	0	0	0	0	0	0	0	0	3.74529	4.35956	0	0	3.93617
chr1355	VSG_chr	723976	725854	+	NaN	chr1355	chr1355	other	vsgs_tb427_cds_plus_flanks_plus_esags_plus_iltat_mvsgs_no_genomic_genes_180526.txt	overlapping	0	0	0	0	0	5.02795	0	8.43534	0	0	0	0	5.79616	0	0	0	4.97214	0	0	0	0	0	0	0	0	0	0	0	0	0	0
chr1356	VSG_chr	725954	727832	+	NaN	chr1356	chr1356	other	vsgs_tb427_cds_plus_flanks_plus_esags_plus_iltat_mvsgs_no_genomic_genes_180526.txt	overlapping	0	0	0	0	11.7103	2.51397	3.99743	0	9.71005	0	4.44547	0	0	0	0	0	0	4.67624	0	8.03609	5.57124	0	0	0	0	0	0	0	0	5.22865	0
chr1357	VSG_chr	727932	729669	+	NaN	chr1357	chr1357	other	vsgs_tb427_cds_plus_flanks_plus_esags_plus_iltat_mvsgs_no_genomic_genes_180526.txt	overlapping	0	0	0	0	0	5.43585	4.32173	13.6795	0	0	0	7.36469	0	5.71687	7.38976	0	0	0	0	0	0	0	0	0	0	0	0	0	3.85206	0	0
chr1358	VSG_chr	729769	731644	+	NaN	chr1358	chr1358	other	vsgs_tb427_cds_plus_flanks_plus_esags_plus_iltat_mvsgs_no_genomic_genes_180526.txt	overlapping	0	0	0	0	0	0	0	21.1221	0	0	0	13.6459	0	0	6.84616	0	0	0	0	0	0	0	0	0	0	0	3.75128	4.36653	0	0	0
chr1359	VSG_chr	731744	733541	+	NaN	chr1359	chr1359	other	vsgs_tb427_cds_plus_flanks_plus_esags_plus_iltat_mvsgs_no_genomic_genes_180526.txt	overlapping	0	32.0961	36.7218	15.4136	0	23.645	16.7101	48.4844	15.2212	29.1581	32.5201	21.3568	36.3437	27.6305	50.0021	23.7121	15.5884	34.2083	8.88243	0	23.2889	29.5532	11.8257	23.385	64.8643	51.1553	66.5382	18.2238	67.0232	21.8568	45.2485
chr1360	VSG_chr	733641	735513	+	NaN	chr1360	chr1360	other	vsgs_tb427_cds_plus_flanks_plus_esags_plus_iltat_mvsgs_no_genomic_genes_180526.txt	overlapping	0	0	0	0	0	5.04405	4.01024	0	0	3.99864	0	0	0	0	0	0	0	0	0	0	0	0	0	0	0	0	0	0	0	0	0
chr1361	VSG_chr	735613	737485	+	NaN	chr1361	chr1361	other	vsgs_tb427_cds_plus_flanks_plus_esags_plus_iltat_mvsgs_no_genomic_genes_180526.txt	overlapping	0	0	0	4.93213	5.87391	0	4.01024	4.23118	0	0	4.45971	6.83387	0	0	0	0	0	0	0	0	0	0	11.3521	0	0	0	0	4.37353	0	0	3.94878
chr1362	VSG_chr	737585	739457	+	NaN	chr1362	chr1362	other	vsgs_tb427_cds_plus_flanks_plus_esags_plus_iltat_mvsgs_no_genomic_genes_180526.txt	overlapping	0	0	0	0	0	0	0	0	9.74115	3.99864	0	0	0	15.9144	0	0	4.98807	0	0	0	0	0	0	0	5.18891	0	0	0	0	0	0
chr1363	VSG_chr	739557	741426	+	NaN	chr1363	chr1363	other	vsgs_tb427_cds_plus_flanks_plus_esags_plus_iltat_mvsgs_no_genomic_genes_180526.txt	overlapping	0	0	0	0	0	5.05214	0	4.23797	4.87839	4.00506	8.93372	0	5.82406	5.31332	0	5.69978	4.99607	2.34937	0	0	0	0	0	3.74744	0	0	0	8.76109	0	0	0
chr1364	VSG_chr	741526	743392	+	NaN	chr1364	chr1364	other	vsgs_tb427_cds_plus_flanks_plus_esags_plus_iltat_mvsgs_no_genomic_genes_180526.txt	overlapping	0	3.86374	0	4.94798	11.7856	7.59039	0	8.48955	9.77246	4.01149	0	0	11.6668	5.32186	0	17.1268	5.0041	0	0	0	0	0	11.3886	3.75346	5.20559	3.28431	0	0	0	5.26225	0
chr1365	VSG_chr	743492	745358	+	NaN	chr1365	chr1365	other	vsgs_tb427_cds_plus_flanks_plus_esags_plus_iltat_mvsgs_no_genomic_genes_180526.txt	overlapping	0	0	7.07293	0	11.7856	5.06026	0	4.24478	9.77246	0	13.4221	0	0	0	0	11.4179	0	2.35315	0	0	0	4.06585	5.69431	3.75346	0	3.28431	3.76936	0	0	5.26225	3.96147
chr1366	VSG_chr	745458	747324	+	NaN	chr1366	chr1366	other	vsgs_tb427_cds_plus_flanks_plus_esags_plus_iltat_mvsgs_no_genomic_genes_180526.txt	overlapping	0	0	0	0	0	5.06026	4.02312	0	0	0	0	0	0	0	0	0	0	0	0	0	0	0	0	0	0	3.28431	0	0	0	0	3.96147
chr1367	VSG_chr	747424	749163	+	NaN	chr1367	chr1367	other	vsgs_tb427_cds_plus_flanks_plus_esags_plus_iltat_mvsgs_no_genomic_genes_180526.txt	overlapping	0	0	0	0	0	0	12.9503	0	5.24287	0	0	0	0	5.71029	0	0	0	0	0	0	0	0	0	0	0	0	8.08896	0	0	0	0
chr1368	VSG_chr	749263	751129	+	NaN	chr1368	chr1368	other	vsgs_tb427_cds_plus_flanks_plus_esags_plus_iltat_mvsgs_no_genomic_genes_180526.txt	overlapping	0	0	0	9.89596	0	10.1205	0	8.48955	4.88623	4.01149	4.47404	0	5.83342	10.6437	0	0	10.0082	0	0	8.08774	5.60705	4.06585	0	11.2604	5.20559	0	0	0	10.7577	0	0
chr1369	VSG_chr	751229	753095	+	NaN	chr1369	chr1369	other	vsgs_tb427_cds_plus_flanks_plus_esags_plus_iltat_mvsgs_no_genomic_genes_180526.txt	overlapping	0	0	0	0	0	0	0	0	0	0	4.47404	0	0	0	0	0	0	0	0	0	0	0	0	0	0	0	0	0	0	0	3.96147
chr1370	VSG_chr	753195	755058	+	NaN	chr1370	chr1370	other	vsgs_tb427_cds_plus_flanks_plus_esags_plus_iltat_mvsgs_no_genomic_genes_180526.txt	overlapping	0	3.86996	0	0	5.90227	10.1368	4.0296	0	9.78819	8.0359	4.48124	13.7337	0	10.6609	13.7805	0	5.01215	0	8.56793	0	0	0	0	0	10.4279	6.57919	0	4.39464	7.18334	5.27072	3.96785
chr1371	VSG_chr	755158	757021	+	NaN	chr1371	chr1371	other	vsgs_tb427_cds_plus_flanks_plus_esags_plus_iltat_mvsgs_no_genomic_genes_180526.txt	overlapping	0	0	0	0	0	5.06841	4.0296	0	9.78819	0	0	0	0	0	0	5.71813	0	0	0	0	0	0	0	0	5.21397	6.57919	0	0	3.59167	5.27072	0
chr1372	VSG_chr	757121	758984	+	NaN	chr1372	chr1372	other	vsgs_tb427_cds_plus_flanks_plus_esags_plus_iltat_mvsgs_no_genomic_genes_180526.txt	overlapping	0	0	0	0	0	0	0	0	0	0	0	0	0	0	0	0	0	0	0	0	0	0	0	0	0	0	0	0	0	0	0
chr1373	VSG_chr	759084	760947	+	NaN	chr1373	chr1373	other	vsgs_tb427_cds_plus_flanks_plus_esags_plus_iltat_mvsgs_no_genomic_genes_180526.txt	overlapping	0	96.749	63.7588	123.899	41.3159	32.9446	36.2664	34.0129	24.4705	24.1077	67.2186	34.3343	64.2709	69.2955	103.354	51.4632	55.1337	44.7818	42.8396	32.403	39.3125	48.8687	39.9244	60.152	72.9955	26.3168	49.0806	26.3679	64.6501	52.7072	43.6463
chr1374	VSG_chr	761047	762871	+	NaN	chr1374	chr1374	other	vsgs_tb427_cds_plus_flanks_plus_esags_plus_iltat_mvsgs_no_genomic_genes_180526.txt	overlapping	0	0	0	0	0	0	0	4.34246	0	4.10381	0	0	0	5.44434	0	5.84033	0	2.4073	0	0	0	4.15942	0	0	0	0	0	0	3.66842	0	0
chr1375	VSG_chr	762971	764834	+	NaN	chr1375	chr1375	other	vsgs_tb427_cds_plus_flanks_plus_esags_plus_iltat_mvsgs_no_genomic_genes_180526.txt	overlapping	0	0	0	4.95594	0	0	0	0	0	0	0	0	0	0	0	0	0	0	0	0	5.61607	0	0	0	0	0	0	0	0	0	0
chr1376	VSG_chr	764934	766797	+	NaN	chr1376	chr1376	other	vsgs_tb427_cds_plus_flanks_plus_esags_plus_iltat_mvsgs_no_genomic_genes_180526.txt	overlapping	0	0	0	0	0	0	0	0	0	0	0	0	0	0	0	0	0	2.35693	0	8.10076	0	4.07239	0	0	10.4279	3.2896	0	0	0	0	3.96785
chr1377	VSG_chr	766897	768760	+	NaN	chr1377	chr1377	other	vsgs_tb427_cds_plus_flanks_plus_esags_plus_iltat_mvsgs_no_genomic_genes_180526.txt	overlapping	0	0	0	0	0	5.06841	0	0	9.78819	8.0359	0	0	0	0	0	0	0	2.35693	0	8.10076	0	4.07239	5.70348	3.7595	0	0	0	4.39464	0	15.8122	3.96785
chr1378	VSG_chr	768860	770526	+	NaN	chr1378	chr1378	other	vsgs_tb427_cds_plus_flanks_plus_esags_plus_iltat_mvsgs_no_genomic_genes_180526.txt	overlapping	0	0	0	0	0	5.66737	4.5058	4.75405	0	0	5.01082	0	13.0666	0	0	0	0	0	0	0	0	0	0	0	11.6603	0	4.22159	0	0	0	0
chr1379	VSG_chr	770626	772489	+	NaN	chr1379	chr1379	other	vsgs_tb427_cds_plus_flanks_plus_esags_plus_iltat_mvsgs_no_genomic_genes_180526.txt	overlapping	0	0	0	0	0	2.5342	4.0296	4.25161	0	4.01795	4.48124	0	0	0	0	5.71813	0	0	0	0	0	0	0	0	0	3.2896	0	0	0	0	0
chr1380	VSG_chr	772589	774449	+	NaN	chr1380	chr1380	other	vsgs_tb427_cds_plus_flanks_plus_esags_plus_iltat_mvsgs_no_genomic_genes_180526.txt	overlapping	0	0	0	0	0	0	0	0	0	0	0	0	0	0	0	0	0	0	0	0	0	0	0	0	0	0	0	0	0	0	0
chr1381	VSG_chr	774549	776409	+	NaN	chr1381	chr1381	other	vsgs_tb427_cds_plus_flanks_plus_esags_plus_iltat_mvsgs_no_genomic_genes_180526.txt	overlapping	0	7.75239	0	9.92786	17.7353	22.8446	16.1444	12.7754	9.80396	32.1954	4.48846	0	5.85223	26.6951	20.704	28.6367	5.02023	0	42.9087	0	5.62512	16.3158	28.5634	15.0622	10.4447	13.1796	11.3445	0	10.7924	26.3961	19.8712
chr1382	VSG_chr	776509	778369	+	NaN	chr1382	chr1382	other	vsgs_tb427_cds_plus_flanks_plus_esags_plus_iltat_mvsgs_no_genomic_genes_180526.txt	overlapping	0	0	0	0	0	0	0	4.25846	4.90198	0	0	0	0	0	0	0	0	0	8.58174	0	0	0	0	0	0	0	0	0	0	0	0
chr1383	VSG_chr	778469	780287	+	NaN	chr1383	chr1383	other	vsgs_tb427_cds_plus_flanks_plus_esags_plus_iltat_mvsgs_no_genomic_genes_180526.txt	overlapping	0	3.9657	0	0	0	5.19379	4.12929	0	0	8.2347	0	7.03674	0	0	0	0	0	2.41524	0	0	5.755	0	0	0	0	0	0	0	0	0	0
chr1384	VSG_chr	780387	782244	+	NaN	chr1384	chr1384	other	vsgs_tb427_cds_plus_flanks_plus_esags_plus_iltat_mvsgs_no_genomic_genes_180526.txt	overlapping	0	0	7.10719	0	5.92133	7.62716	12.1278	17.0614	29.4594	12.0928	4.49571	0	5.86167	0	6.91249	11.4732	5.02834	9.45818	0	0	0	12.2566	5.7219	0	0	0	7.57524	17.6353	7.20654	0	0
chr1385	VSG_chr	782344	784201	+	NaN	chr1385	chr1385	other	vsgs_tb427_cds_plus_flanks_plus_esags_plus_iltat_mvsgs_no_genomic_genes_180526.txt	overlapping	0	0	0	0	5.92133	15.2543	12.1278	8.53068	14.7297	16.1237	8.99142	0	5.86167	0	0	0	5.02834	0	0	0	11.2684	4.08554	5.7219	3.77164	10.4616	9.90066	3.78762	0	7.20654	0	0
chr1386	VSG_chr	784301	786158	+	NaN	chr1386	chr1386	other	vsgs_tb427_cds_plus_flanks_plus_esags_plus_iltat_mvsgs_no_genomic_genes_180526.txt	overlapping	0	0	0	0	0	0	0	4.26534	0	0	4.49571	0	0	0	20.7375	0	5.02834	0	0	0	0	0	0	0	0	0	0	0	0	0	3.98066
chr1387	VSG_chr	786258	787946	+	NaN	chr1387	chr1387	other	vsgs_tb427_cds_plus_flanks_plus_esags_plus_iltat_mvsgs_no_genomic_genes_180526.txt	overlapping	0	0	0	0	26.0552	5.59355	26.6827	14.0764	21.6047	17.737	34.6188	22.7351	25.7928	17.6482	22.8124	50.4848	5.53147	10.4046	37.8227	17.8802	49.5837	53.9321	138.477	103.726	126.592	130.696	154.164	126.1	59.4571	23.2673	48.1686
chr1388	VSG_chr	788046	789900	+	NaN	chr1388	chr1388	other	vsgs_tb427_cds_plus_flanks_plus_esags_plus_iltat_mvsgs_no_genomic_genes_180526.txt	overlapping	0	7.77747	0	0	0	2.5465	4.04915	0	4.91784	4.03744	0	6.90018	5.87115	5.35629	0	11.4917	0	0	0	0	0	0	0	0	5.23926	0	0	4.41597	3.6091	10.5926	0
chr1389	VSG_chr	790000	791854	+	NaN	chr1389	chr1389	other	vsgs_tb427_cds_plus_flanks_plus_esags_plus_iltat_mvsgs_no_genomic_genes_180526.txt	overlapping	0	0	0	0	11.8618	7.6395	0	8.54447	0	0	9.00596	0	5.87115	0	0	0	0	0	0	0	0	0	5.73115	0	5.23926	0	3.79374	0	7.21819	0	3.9871
chr1390	VSG_chr	791954	793808	+	NaN	chr1390	chr1390	other	vsgs_tb427_cds_plus_flanks_plus_esags_plus_iltat_mvsgs_no_genomic_genes_180526.txt	overlapping	0	3.88873	0	0	0	0	0	0	4.91784	0	0	0	5.87115	0	6.92367	0	0	0	0	0	0	4.09215	0	3.77774	5.23926	0	0	0	0	0	3.9871
chr1391	VSG_chr	793908	795762	+	NaN	chr1391	chr1391	other	vsgs_tb427_cds_plus_flanks_plus_esags_plus_iltat_mvsgs_no_genomic_genes_180526.txt	overlapping	0	0	0	0	0	2.5465	0	0	0	4.03744	0	0	0	0	6.92367	0	5.03647	0	0	0	0	0	17.1935	0	0	0	0	0	0	0	0
chr1392	VSG_chr	795862	797716	+	NaN	chr1392	chr1392	other	vsgs_tb427_cds_plus_flanks_plus_esags_plus_iltat_mvsgs_no_genomic_genes_180526.txt	overlapping	0	0	0	0	0	0	4.04915	0	0	0	0	0	0	0	0	0	0	0	0	0	0	0	0	0	0	0	0	0	0	0	0
chr1393	VSG_chr	797816	799667	+	NaN	chr1393	chr1393	other	vsgs_tb427_cds_plus_flanks_plus_esags_plus_iltat_mvsgs_no_genomic_genes_180526.txt	overlapping	0	0	0	0	0	0	0	4.27916	0	8.08797	9.02055	0	11.7613	5.36496	0	0	5.04463	0	0	16.3065	0	0	0	0	0	3.31091	3.79989	0	7.22989	0	0
chr1394	VSG_chr	799767	801204	+	NaN	chr1394	chr1394	other	vsgs_tb427_cds_plus_flanks_plus_esags_plus_iltat_mvsgs_no_genomic_genes_180526.txt	overlapping	0	5086.64	5427.15	5518.31	3052.66	3872.95	3442.19	3626.32	3647.77	3786.4	4019.68	4325.95	4021.64	5493.08	4992.67	5262.59	7231.13	6018.67	6274.96	4431.24	5947.6	5875.32	5138.21	4805.01	4872.93	5530.57	5725.84	5559.82	5740.46	6599.86	6475.42
chr1395	VSG_chr	801304	803152	+	NaN	chr1395	chr1395	other	vsgs_tb427_cds_plus_flanks_plus_esags_plus_iltat_mvsgs_no_genomic_genes_180526.txt	overlapping	0	0	0	0	0	0	0	0	0	0	0	0	0	0	0	0	0	0	0	0	0	0	0	0	0	0	0	0	0	0	0
chr1396	VSG_chr	803252	805097	+	NaN	chr1396	chr1396	other	vsgs_tb427_cds_plus_flanks_plus_esags_plus_iltat_mvsgs_no_genomic_genes_180526.txt	overlapping	0	3.90769	0	0	5.95982	7.67674	4.06889	4.29307	9.88363	4.05713	9.04987	0	0	5.3824	13.9148	5.77389	0	0	8.65147	0	0	0	0	0	5.26481	0	0	0	0	15.9664	4.00654
chr1397	VSG_chr	805197	807042	+	NaN	chr1397	chr1397	other	vsgs_tb427_cds_plus_flanks_plus_esags_plus_iltat_mvsgs_no_genomic_genes_180526.txt	overlapping	0	3.90769	0	5.00427	0	5.11783	20.3445	4.29307	4.94181	8.11426	0	0	0	0	0	0	5.06102	4.75983	0	0	11.3417	0	0	7.59232	0	9.96502	7.62448	0	0	0	8.01307
chr1398	VSG_chr	807142	808633	+	NaN	chr1398	chr1398	other	vsgs_tb427_cds_plus_flanks_plus_esags_plus_iltat_mvsgs_no_genomic_genes_180526.txt	overlapping	0	0	0	0	0	0	5.0343	5.31166	6.11434	10.0395	0	0	0	0	0	0	0	0	0	0	0	10.1755	0	0	6.51396	0	0	10.9807	0	0	0
chr1399	VSG_chr	808733	810536	+	NaN	chr1399	chr1399	other	vsgs_tb427_cds_plus_flanks_plus_esags_plus_iltat_mvsgs_no_genomic_genes_180526.txt	overlapping	0	0	0	0	0	0	8.32724	0	0	0	0	0	0	5.50771	0	0	0	2.43532	0	0	0	4.20784	0	0	0	0	0	0	0	0	0
chr14	VSG_chr	810636	812703	+	NaN	chr14	chr14	BES8	vsgs_tb427_cds_plus_flanks_plus_esags_plus_iltat_mvsgs_no_genomic_genes_180526.txt	overlapping	0	17.441	0	17.8682	26.6002	57.1054	29.0568	22.9932	22.0566	25.3512	20.1959	24.7579	36.8651	24.023	49.6843	30.9244	18.0709	16.9955	54.0591	51.1115	40.4965	44.048	56.5494	57.6069	75.1941	47.4415	91.8809	59.417	45.3231	76.0126	39.3408
chr1400	VSG_chr	812803	814645	+	NaN	chr1400	chr1400	other	vsgs_tb427_cds_plus_flanks_plus_esags_plus_iltat_mvsgs_no_genomic_genes_180526.txt	overlapping	0	0	0	0	0	0	0	0	0	4.06373	0	0	5.90938	0	0	0	0	2.38379	0	0	0	0	0	0	0	0	0	0	0	0	0
chr1401	VSG_chr	814745	816584	+	NaN	chr1401	chr1401	other	vsgs_tb427_cds_plus_flanks_plus_esags_plus_iltat_mvsgs_no_genomic_genes_180526.txt	overlapping	0	0	0	0	0	2.56726	4.08216	4.30706	4.95793	0	0	0	0	0	0	0	5.07753	0	0	0	0	0	0	0	0	0	0	0	0	0	0
chr1403	VSG_chr	816684	818523	+	NaN	chr1403	chr1403	other	vsgs_tb427_cds_plus_flanks_plus_esags_plus_iltat_mvsgs_no_genomic_genes_180526.txt	overlapping	0	0	0	0	0	0	0	0	0	0	0	0	0	0	0	0	0	0	0	0	0	0	0	0	0	0	0	0	0	0	0
chr1404	VSG_chr	818623	820459	+	NaN	chr1404	chr1404	other	vsgs_tb427_cds_plus_flanks_plus_esags_plus_iltat_mvsgs_no_genomic_genes_180526.txt	overlapping	0	0	0	0	0	0	0	4.3141	9.93205	0	4.54711	0	0	0	0	17.4065	5.08582	2.39158	8.69386	0	0	4.13225	0	0	0	0	0	0	7.28892	0	0
chr1405	VSG_chr	820559	822088	+	NaN	chr1405	chr1405	other	vsgs_tb427_cds_plus_flanks_plus_esags_plus_iltat_mvsgs_no_genomic_genes_180526.txt	overlapping	0	0	0	0	0	0	0	0	0	4.89507	0	0	0	0	0	0	0	0	0	0	0	0	0	0	0	0	0	0	0	0	0
chr1406	VSG_chr	822188	824021	+	NaN	chr1406	chr1406	other	vsgs_tb427_cds_plus_flanks_plus_esags_plus_iltat_mvsgs_no_genomic_genes_180526.txt	overlapping	0	3.93326	7.20019	0	0	0	8.19103	4.32115	0	0	13.6636	20.9376	5.93838	0	7.00294	0	0	0	0	0	11.4159	4.13901	5.79678	7.64199	0	0	0	0	3.65042	0	0
chr1407	VSG_chr	824121	825943	+	NaN	chr1407	chr1407	other	vsgs_tb427_cds_plus_flanks_plus_esags_plus_iltat_mvsgs_no_genomic_genes_180526.txt	overlapping	0	0	0	0	0	0	8.24045	0	5.00416	0	0	0	0	0	7.0452	0	5.12488	2.40994	0	0	0	0	0	0	0	0	0	0	0	5.38927	0
chr1408	VSG_chr	826043	827876	+	NaN	chr1408	chr1408	other	vsgs_tb427_cds_plus_flanks_plus_esags_plus_iltat_mvsgs_no_genomic_genes_180526.txt	overlapping	0	0	0	5.03701	17.9964	2.57566	4.09551	0	0	0	4.55454	6.97919	5.93838	10.8352	0	0	5.09414	0	8.70808	0	0	8.27801	11.5936	7.64199	0	0	7.67437	0	0	0	4.03275
chr1409	VSG_chr	827976	829809	+	NaN	chr1409	chr1409	other	vsgs_tb427_cds_plus_flanks_plus_esags_plus_iltat_mvsgs_no_genomic_genes_180526.txt	overlapping	0	0	0	0	0	10.3026	4.09551	4.32115	4.97415	4.08367	9.10909	0	11.8768	0	0	0	0	0	0	0	0	0	0	0	10.5985	0	3.83718	0	0	0	0
chr1410	VSG_chr	829909	831742	+	NaN	chr1410	chr1410	other	vsgs_tb427_cds_plus_flanks_plus_esags_plus_iltat_mvsgs_no_genomic_genes_180526.txt	overlapping	0	0	0	0	5.99881	0	0	0	0	0	0	0	0	0	0	0	0	0	0	0	0	0	0	0	0	0	0	0	0	0	0
chr1411	VSG_chr	831842	833675	+	NaN	chr1411	chr1411	other	vsgs_tb427_cds_plus_flanks_plus_esags_plus_iltat_mvsgs_no_genomic_genes_180526.txt	overlapping	0	0	7.20019	0	0	5.15131	0	4.32115	4.97415	4.08367	0	6.97919	0	0	7.00294	0	0	0	0	0	0	4.13901	0	0	5.29926	0	0	0	0	0	0
chr1412	VSG_chr	833775	835605	+	NaN	chr1412	chr1412	other	vsgs_tb427_cds_plus_flanks_plus_esags_plus_iltat_mvsgs_no_genomic_genes_180526.txt	overlapping	0	0	0	0	0	12.8994	4.10222	4.32823	0	4.09037	13.686	0	0	5.4265	0	0	0	0	0	24.7403	0	0	0	0	0	0	0	0	3.6564	0	4.03936
chr1413	VSG_chr	835705	837535	+	NaN	chr1413	chr1413	other	vsgs_tb427_cds_plus_flanks_plus_esags_plus_iltat_mvsgs_no_genomic_genes_180526.txt	overlapping	0	0	0	0	0	0	0	8.65647	0	0	4.56201	0	5.94811	10.853	0	5.82119	0	0	8.72235	0	5.71729	0	0	0	0	6.69777	0	0	0	5.36572	0
chr1414	VSG_chr	837635	839465	+	NaN	chr1414	chr1414	other	vsgs_tb427_cds_plus_flanks_plus_esags_plus_iltat_mvsgs_no_genomic_genes_180526.txt	overlapping	0	0	0	0	0	0	0	4.32823	0	0	0	0	0	5.4265	0	5.82119	0	0	0	0	0	0	0	7.65452	0	0	0	4.47385	0	0	0
chr1415	VSG_chr	839565	841395	+	NaN	chr1415	chr1415	other	vsgs_tb427_cds_plus_flanks_plus_esags_plus_iltat_mvsgs_no_genomic_genes_180526.txt	overlapping	0	0	0	0	0	2.57988	0	0	0	0	4.56201	0	0	0	0	0	0	0	8.72235	0	0	4.14579	11.6125	3.82726	0	0	0	0	0	0	0
chr1416	VSG_chr	841495	843322	+	NaN	chr1416	chr1416	other	vsgs_tb427_cds_plus_flanks_plus_esags_plus_iltat_mvsgs_no_genomic_genes_180526.txt	overlapping	0	0	0	0	18.0555	15.5047	16.4358	0	4.99048	12.2912	13.7085	7.0021	23.8315	10.8708	7.02593	11.6615	10.2217	7.21005	8.73666	0	17.18	4.15259	5.8158	7.66708	31.8999	10.0631	3.84978	13.4436	10.9872	16.1236	8.09198
chr1417	VSG_chr	843422	845078	+	NaN	chr1417	chr1417	other	vsgs_tb427_cds_plus_flanks_plus_esags_plus_iltat_mvsgs_no_genomic_genes_180526.txt	overlapping	0	0	0	0	0	0	0	0	0	0	0	0	0	0	0	0	0	0	0	0	0	0	0	0	5.86532	0	0	0	0	5.92917	0
chr1418	VSG_chr	845178	846704	+	NaN	chr1418	chr1418	other	vsgs_tb427_cds_plus_flanks_plus_esags_plus_iltat_mvsgs_no_genomic_genes_180526.txt	overlapping	0	14.1721	25.9433	36.2981	7.20486	24.7479	24.5945	57.089	41.8193	63.7609	54.7022	75.4411	71.3228	52.0546	58.8761	48.8606	24.4732	17.2626	31.3765	19.7771	61.6995	79.5383	41.7732	45.892	82.7406	64.2495	41.4778	32.1871	43.8433	38.6037	67.8094
chr1419	VSG_chr	846804	848625	+	NaN	chr1419	chr1419	other	vsgs_tb427_cds_plus_flanks_plus_esags_plus_iltat_mvsgs_no_genomic_genes_180526.txt	overlapping	0	0	0	0	0	2.59262	0	0	0	0	0	0	0	0	0	0	0	0	0	0	5.74553	0	0	0	0	0	0	0	0	0	0
chr1420	VSG_chr	848725	850270	+	NaN	chr1420	chr1420	other	vsgs_tb427_cds_plus_flanks_plus_esags_plus_iltat_mvsgs_no_genomic_genes_180526.txt	overlapping	0	0	0	0	0	0	0	0	0	0	0	0	0	0	0	0	0	0	0	0	0	0	0	0	0	0	0	0	0	0	0
chr1421	VSG_chr	850370	852188	+	NaN	chr1421	chr1421	other	vsgs_tb427_cds_plus_flanks_plus_esags_plus_iltat_mvsgs_no_genomic_genes_180526.txt	overlapping	0	0	7.25957	0	0	0	0	0	0	0	0	0	0	0	0	0	0	2.41524	0	0	0	0	0	0	0	0	0	0	0	0	0
chr1422	VSG_chr	852288	854106	+	NaN	chr1422	chr1422	other	vsgs_tb427_cds_plus_flanks_plus_esags_plus_iltat_mvsgs_no_genomic_genes_180526.txt	overlapping	0	0	0	0	0	0	0	0	0	0	0	7.03674	0	0	0	0	0	0	0	0	0	0	0	0	0	0	7.73765	0	0	0	0
chr1423	VSG_chr	854206	856024	+	NaN	chr1423	chr1423	other	vsgs_tb427_cds_plus_flanks_plus_esags_plus_iltat_mvsgs_no_genomic_genes_180526.txt	overlapping	0	0	0	0	0	0	0	0	0	0	0	0	0	0	0	0	0	0	0	0	0	0	0	0	0	0	0	0	0	0	0
chr1424	VSG_chr	856124	857942	+	NaN	chr1424	chr1424	other	vsgs_tb427_cds_plus_flanks_plus_esags_plus_iltat_mvsgs_no_genomic_genes_180526.txt	overlapping	0	0	0	0	0	0	4.12929	0	0	0	0	0	0	0	0	0	0	2.41524	0	0	0	0	0	0	0	0	0	0	0	0	0
chr1425	VSG_chr	858042	859577	+	NaN	chr1425	chr1425	other	vsgs_tb427_cds_plus_flanks_plus_esags_plus_iltat_mvsgs_no_genomic_genes_180526.txt	overlapping	0	0	0	0	0	6.15072	4.89009	5.1595	0	14.6278	0	8.33323	0	6.46869	8.36159	13.8784	0	0	10.3975	0	0	4.94202	0	0	0	7.98413	4.58164	5.33308	4.35864	0	4.81515
chr1426	VSG_chr	859677	861492	+	NaN	chr1426	chr1426	other	vsgs_tb427_cds_plus_flanks_plus_esags_plus_iltat_mvsgs_no_genomic_genes_180526.txt	overlapping	0	0	0	0	0	2.60119	0	0	0	0	0	7.04837	0	0	14.1447	0	5.14463	0	0	0	0	0	5.85423	3.85887	0	0	0	0	0	0	0
chr1427	VSG_chr	861592	863407	+	NaN	chr1427	chr1427	other	vsgs_tb427_cds_plus_flanks_plus_esags_plus_iltat_mvsgs_no_genomic_genes_180526.txt	overlapping	0	0	0	0	0	10.4047	0	0	0	0	0	0	0	0	0	0	0	0	0	0	0	0	5.85423	0	0	0	0	0	0	0	0
chr1428	VSG_chr	863507	865319	+	NaN	chr1428	chr1428	other	vsgs_tb427_cds_plus_flanks_plus_esags_plus_iltat_mvsgs_no_genomic_genes_180526.txt	overlapping	0	3.97882	7.28359	0	0	5.21098	4.14295	0	0	8.26195	0	0	6.00717	5.48037	0	5.87898	10.3063	7.26971	17.6179	0	0	0	11.7278	0	5.36064	10.1464	3.88163	0	0	5.41899	4.07946
chr1429	VSG_chr	865419	867115	+	NaN	chr1429	chr1429	other	vsgs_tb427_cds_plus_flanks_plus_esags_plus_iltat_mvsgs_no_genomic_genes_180526.txt	overlapping	0	0	0	0	0	0	0	0	0	0	0	0	0	0	0	0	0	0	0	0	0	4.47315	0	0	0	0	0	0	0	0	0
chr1430	VSG_chr	867215	869027	+	NaN	chr1430	chr1430	other	vsgs_tb427_cds_plus_flanks_plus_esags_plus_iltat_mvsgs_no_genomic_genes_180526.txt	overlapping	0	0	0	0	0	7.81647	0	8.74241	10.0635	4.13098	4.6073	0	6.00717	10.9607	0	0	5.15315	0	0	0	5.77405	0	0	0	5.36064	0	3.88163	4.51827	0	0	4.07946
chr1431	VSG_chr	869127	870939	+	NaN	chr1431	chr1431	other	vsgs_tb427_cds_plus_flanks_plus_esags_plus_iltat_mvsgs_no_genomic_genes_180526.txt	overlapping	0	3.97882	0	0	0	2.60549	4.14295	4.37121	10.0635	0	4.6073	0	6.00717	0	0	0	0	0	0	0	0	0	0	3.86526	0	0	0	0	3.69271	0	8.15893
chr1432	VSG_chr	871039	872549	+	NaN	chr1432	chr1432	other	vsgs_tb427_cds_plus_flanks_plus_esags_plus_iltat_mvsgs_no_genomic_genes_180526.txt	overlapping	0	9.54812	0	0	0	6.25249	14.913	5.24487	12.0749	4.95662	22.1126	0	0	0	0	0	6.18309	0	0	0	0	0	0	0	6.43205	0	0	0	0	0	0
chr1433	VSG_chr	872649	874458	+	NaN	chr1433	chr1433	other	vsgs_tb427_cds_plus_flanks_plus_esags_plus_iltat_mvsgs_no_genomic_genes_180526.txt	overlapping	0	0	0	0	0	7.82943	12.4495	0	0	0	0	7.07173	12.0342	5.48945	0	5.88873	10.3234	0	17.6471	25.0273	0	16.7756	0	3.87166	10.739	10.1632	0	0	11.0965	0	0
chr1434	VSG_chr	874558	876367	+	NaN	chr1434	chr1434	other	vsgs_tb427_cds_plus_flanks_plus_esags_plus_iltat_mvsgs_no_genomic_genes_180526.txt	overlapping	0	0	0	0	0	0	0	0	0	0	0	0	0	0	0	0	0	0	0	8.34244	0	0	0	0	0	0	0	0	3.69883	0	0
chr1435	VSG_chr	876467	878147	+	NaN	chr1435	chr1435	other	vsgs_tb427_cds_plus_flanks_plus_esags_plus_iltat_mvsgs_no_genomic_genes_180526.txt	overlapping	0	0	0	0	13.0896	11.2403	8.93655	0	0	8.91072	9.93817	0	6.47888	0	7.64033	6.34063	0	0	0	17.9653	0	0	0	0	0	3.64771	4.18643	4.87306	0	5.84452	4.3998
chr1436	VSG_chr	878247	880056	+	NaN	chr1436	chr1436	other	vsgs_tb427_cds_plus_flanks_plus_esags_plus_iltat_mvsgs_no_genomic_genes_180526.txt	overlapping	0	0	0	0	0	2.60981	8.29964	0	5.0401	0	0	0	0	0	0	0	0	0	0	0	0	0	0	0	0	0	0	0	0	0	0
chr1437	VSG_chr	880156	881965	+	NaN	chr1437	chr1437	other	vsgs_tb427_cds_plus_flanks_plus_esags_plus_iltat_mvsgs_no_genomic_genes_180526.txt	overlapping	0	0	0	0	0	2.60981	0	4.37845	0	8.27565	0	0	0	0	7.0958	0	0	2.42725	8.82354	0	5.78362	4.19389	5.87364	0	5.36952	3.38774	0	0	0	0	0
chr1438	VSG_chr	882065	883874	+	NaN	chr1438	chr1438	other	vsgs_tb427_cds_plus_flanks_plus_esags_plus_iltat_mvsgs_no_genomic_genes_180526.txt	overlapping	0	0	0	0	0	2.60981	0	0	5.0401	0	0	0	0	0	7.0958	0	0	2.42725	0	8.34244	0	0	0	0	0	0	0	0	0	0	0
chr1439	VSG_chr	883974	885783	+	NaN	chr1439	chr1439	other	vsgs_tb427_cds_plus_flanks_plus_esags_plus_iltat_mvsgs_no_genomic_genes_180526.txt	overlapping	0	0	0	0	6.07836	0	0	0	5.0401	0	0	0	0	0	0	0	0	2.42725	0	0	0	0	0	7.74332	0	0	7.77613	4.52576	0	5.42797	0
chr1442	VSG_chr	885883	887689	+	NaN	chr1442	chr1442	other	vsgs_tb427_cds_plus_flanks_plus_esags_plus_iltat_mvsgs_no_genomic_genes_180526.txt	overlapping	0	3.99203	0	0	0	0	0	8.77144	0	4.14469	9.24519	0	0	0	0	0	0	0	0	0	0	0	5.88339	0	0	0	3.89452	0	0	0	0
chr1443	VSG_chr	887789	889595	+	NaN	chr1443	chr1443	other	vsgs_tb427_cds_plus_flanks_plus_esags_plus_iltat_mvsgs_no_genomic_genes_180526.txt	overlapping	0	0	0	5.11227	0	0	0	4.38572	5.04847	0	0	0	0	0	0	0	0	0	8.83819	0	0	0	0	0	0	0	0	0	0	0	0
chr1444	VSG_chr	889695	891501	+	NaN	chr1444	chr1444	other	vsgs_tb427_cds_plus_flanks_plus_esags_plus_iltat_mvsgs_no_genomic_genes_180526.txt	overlapping	0	0	0	0	0	2.61414	4.15671	0	5.04847	8.28938	9.24519	7.08347	6.02711	0	7.10758	0	0	0	0	0	0	4.20085	0	0	0	3.39336	0	4.53327	0	5.43698	0
chr1445	VSG_chr	891601	893407	+	NaN	chr1445	chr1445	other	vsgs_tb427_cds_plus_flanks_plus_esags_plus_iltat_mvsgs_no_genomic_genes_180526.txt	overlapping	0	0	0	0	6.08845	0	0	0	0	0	9.24519	0	0	0	0	0	0	0	0	0	0	0	0	0	0	0	0	0	0	0	0
chr1446	VSG_chr	893507	895313	+	NaN	chr1446	chr1446	other	vsgs_tb427_cds_plus_flanks_plus_esags_plus_iltat_mvsgs_no_genomic_genes_180526.txt	overlapping	0	0	0	0	6.08845	5.22828	0	0	5.04847	0	0	0	0	5.49857	0	5.8985	0	0	0	0	0	0	0	3.87809	5.37844	0	0	0	0	0	0
chr1448	VSG_chr	895413	897216	+	NaN	chr1448	chr1448	other	vsgs_tb427_cds_plus_flanks_plus_esags_plus_iltat_mvsgs_no_genomic_genes_180526.txt	overlapping	0	0	0	0	0	5.23698	4.16362	0	0	4.15158	4.63028	7.09525	6.03714	5.50771	14.2388	0	0	4.87065	0	0	0	4.20784	0	7.76908	0	0	0	0	0	0	0
chr1449	VSG_chr	897316	899119	+	NaN	chr1449	chr1449	other	vsgs_tb427_cds_plus_flanks_plus_esags_plus_iltat_mvsgs_no_genomic_genes_180526.txt	overlapping	0	0	0	0	12.1971	2.61849	8.32724	0	5.05687	4.15158	9.26057	14.1905	0	16.5231	0	11.8166	5.17885	0	0	0	5.80286	0	0	0	0	0	0	0	3.71113	5.44603	0
chr1450	VSG_chr	899219	901019	+	NaN	chr1450	chr1450	other	vsgs_tb427_cds_plus_flanks_plus_esags_plus_iltat_mvsgs_no_genomic_genes_180526.txt	overlapping	0	0	0	0	0	0	4.17056	0	5.06529	4.1585	9.27599	0	6.04719	0	0	0	0	4.87876	0	8.38413	11.625	4.21485	0	0	0	0	7.81499	0	0	0	4.10664
chr1451	VSG_chr	901119	902916	+	NaN	chr1451	chr1451	other	vsgs_tb427_cds_plus_flanks_plus_esags_plus_iltat_mvsgs_no_genomic_genes_180526.txt	overlapping	0	0	0	0	0	0	4.17752	0	0	0	9.29147	0	0	0	0	0	5.19614	0	0	0	0	0	0	0	0	0	0	0	3.72351	0	0
chr1452	VSG_chr	903016	904813	+	NaN	chr1452	chr1452	other	vsgs_tb427_cds_plus_flanks_plus_esags_plus_iltat_mvsgs_no_genomic_genes_180526.txt	overlapping	0	0	0	0	6.11892	2.62723	0	4.40767	5.07374	4.16544	9.29147	0	0	5.52609	0	0	0	0	0	8.39811	0	0	0	0	0	0	15.6561	0	0	0	0
chr1453	VSG_chr	904913	906707	+	NaN	chr1453	chr1453	other	vsgs_tb427_cds_plus_flanks_plus_esags_plus_iltat_mvsgs_no_genomic_genes_180526.txt	overlapping	0	0	0	0	0	0	0	0	0	0	0	0	0	0	0	5.93794	0	0	0	0	0	0	0	0	0	0	0	0	0	0	0
chr1454	VSG_chr	906807	908601	+	NaN	chr1454	chr1454	other	vsgs_tb427_cds_plus_flanks_plus_esags_plus_iltat_mvsgs_no_genomic_genes_180526.txt	overlapping	0	0	0	0	0	0	0	0	0	0	0	0	0	0	0	0	0	0	0	0	0	0	0	0	0	0	0	0	0	0	0
chr1455	VSG_chr	908701	910492	+	NaN	chr1455	chr1455	other	vsgs_tb427_cds_plus_flanks_plus_esags_plus_iltat_mvsgs_no_genomic_genes_180526.txt	overlapping	0	0	0	0	0	0	4.1915	4.42243	5.09073	4.17938	9.32258	0	0	0	0	5.94788	0	0	0	0	0	0	0	0	0	0	0	0	3.73598	0	0
chr1456	VSG_chr	910592	912383	+	NaN	chr1456	chr1456	other	vsgs_tb427_cds_plus_flanks_plus_esags_plus_iltat_mvsgs_no_genomic_genes_180526.txt	overlapping	0	0	0	5.15506	6.13941	5.27205	0	0	5.09073	4.17938	0	0	6.07756	0	0	0	0	0	0	0	0	0	0	0	0	0	0	0	0	0	0
chr1457	VSG_chr	912483	914274	+	NaN	chr1457	chr1457	other	vsgs_tb427_cds_plus_flanks_plus_esags_plus_iltat_mvsgs_no_genomic_genes_180526.txt	overlapping	0	0	0	5.15506	12.2788	5.27205	0	4.42243	0	8.35877	9.32258	14.2855	12.1551	16.6338	0	5.94788	0	4.90327	0	8.42623	0	0	5.93264	0	0	6.84354	0	4.57121	3.73598	5.4825	8.25454
chr1458	VSG_chr	914374	915841	+	NaN	chr1458	chr1458	other	vsgs_tb427_cds_plus_flanks_plus_esags_plus_iltat_mvsgs_no_genomic_genes_180526.txt	overlapping	0	0	0	0	7.49443	3.21782	0	5.3985	0	5.10181	0	0	7.41893	6.76833	0	0	0	0	0	0	0	5.17094	0	0	0	0	0	5.58012	0	0	0
chr1459	VSG_chr	915941	917729	+	NaN	chr1459	chr1459	other	vsgs_tb427_cds_plus_flanks_plus_esags_plus_iltat_mvsgs_no_genomic_genes_180526.txt	overlapping	0	0	0	0	6.14971	0	0	0	0	0	0	0	0	0	0	0	5.22228	0	0	0	0	0	0	0	0	0	0	0	0	0	0
chr1460	VSG_chr	917829	919617	+	NaN	chr1460	chr1460	other	vsgs_tb427_cds_plus_flanks_plus_esags_plus_iltat_mvsgs_no_genomic_genes_180526.txt	overlapping	0	4.0322	0	0	0	2.64044	4.19853	0	0	0	0	0	0	0	0	5.95785	0	0	0	0	5.85151	4.24312	0	0	0	0	0	0	3.74224	0	4.13419
chr1461	VSG_chr	919717	921178	+	NaN	chr1461	chr1461	other	vsgs_tb427_cds_plus_flanks_plus_esags_plus_iltat_mvsgs_no_genomic_genes_180526.txt	overlapping	0	0	0	0	0	0	0	0	6.2398	0	0	0	0	0	0	7.29042	0	0	0	0	0	0	0	0	0	0	0	0	0	0	0
chr1462	VSG_chr	921278	922952	+	NaN	chr1462	chr1462	other	vsgs_tb427_cds_plus_flanks_plus_esags_plus_iltat_mvsgs_no_genomic_genes_180526.txt	overlapping	0	25.8398	15.7673	27.5757	85.3873	59.2232	49.3271	42.5821	65.3559	76.0124	64.8295	61.1335	110.535	77.1145	46.0062	50.9067	72.5101	23.6059	47.6735	9.01481	43.7483	54.3828	38.0822	58.5719	52.2206	43.9294	37.8129	19.5621	19.9847	41.0582	39.7401
chr1463	VSG_chr	923052	924837	+	NaN	chr1463	chr1463	other	vsgs_tb427_cds_plus_flanks_plus_esags_plus_iltat_mvsgs_no_genomic_genes_180526.txt	overlapping	0	0	0	0	12.3201	5.28976	0	4.43729	10.2157	0	9.3539	0	12.196	0	0	0	0	0	0	8.45454	11.7227	4.25025	0	0	5.44168	0	0	9.17314	0	0	0
chr1464	VSG_chr	924937	926719	+	NaN	chr1464	chr1464	other	vsgs_tb427_cds_plus_flanks_plus_esags_plus_iltat_mvsgs_no_genomic_genes_180526.txt	overlapping	0	4.04577	0	0	0	0	0	0	0	0	14.0545	0	0	0	0	0	0	0	0	0	0	0	0	0	0	0	3.94694	0	0	0	0
chr1465	VSG_chr	926819	928601	+	NaN	chr1465	chr1465	other	vsgs_tb427_cds_plus_flanks_plus_esags_plus_iltat_mvsgs_no_genomic_genes_180526.txt	overlapping	0	0	7.40614	0	0	2.64933	8.42532	0	0	12.6014	0	0	6.10824	0	7.20325	0	5.23985	2.46401	0	0	0	0	5.96258	0	0	3.43904	3.94694	0	3.75484	0	0
chr1466	VSG_chr	928701	930480	+	NaN	chr1466	chr1466	other	vsgs_tb427_cds_plus_flanks_plus_esags_plus_iltat_mvsgs_no_genomic_genes_180526.txt	overlapping	0	0	0	10.3796	18.5424	23.8842	21.0988	22.2612	10.2501	21.0378	0	7.19092	6.11853	0	7.21539	5.98797	0	0	0	0	17.6433	17.0583	5.97263	11.8107	5.46002	13.7793	7.90719	4.60203	7.52233	16.5584	12.4653
chr1467	VSG_chr	930580	932359	+	NaN	chr1467	chr1467	other	vsgs_tb427_cds_plus_flanks_plus_esags_plus_iltat_mvsgs_no_genomic_genes_180526.txt	overlapping	0	0	0	0	0	0	4.21976	4.45225	0	0	0	0	0	0	7.21539	5.98797	0	0	0	0	0	0	0	3.93691	0	0	0	0	0	0	8.31019
chr1468	VSG_chr	932459	934238	+	NaN	chr1468	chr1468	other	vsgs_tb427_cds_plus_flanks_plus_esags_plus_iltat_mvsgs_no_genomic_genes_180526.txt	overlapping	0	0	0	0	6.1808	0	0	0	5.12505	4.20756	0	0	6.11853	0	0	0	0	0	8.97226	0	0	0	0	0	0	0	0	0	0	0	4.15509
chr1469	VSG_chr	934338	935843	+	NaN	chr1469	chr1469	other	vsgs_tb427_cds_plus_flanks_plus_esags_plus_iltat_mvsgs_no_genomic_genes_180526.txt	overlapping	0	0	0	6.13405	0	0	0	0	6.0575	0	0	0	0	6.59755	0	0	0	2.91722	10.6047	0	0	5.04046	0	9.30639	0	4.07159	0	5.43932	0	6.52366	0
chr1470	VSG_chr	935943	937722	+	NaN	chr1470	chr1470	other	vsgs_tb427_cds_plus_flanks_plus_esags_plus_iltat_mvsgs_no_genomic_genes_180526.txt	overlapping	0	0	0	5.18982	6.1808	2.65379	4.21976	0	5.12505	0	0	0	12.2371	0	0	5.98797	0	0	26.9168	8.48304	0	0	0	0	0	0	0	0	0	0	0
chr1471	VSG_chr	937822	939601	+	NaN	chr1471	chr1471	other	vsgs_tb427_cds_plus_flanks_plus_esags_plus_iltat_mvsgs_no_genomic_genes_180526.txt	overlapping	0	0	0	0	0	10.6152	0	4.45225	5.12505	4.20756	0	0	0	0	0	11.9759	5.24868	0	0	8.48304	5.8811	0	0	3.93691	5.46002	3.44484	3.95359	0	0	0	0
chr1472	VSG_chr	939701	941396	+	NaN	chr1472	chr1472	other	vsgs_tb427_cds_plus_flanks_plus_esags_plus_iltat_mvsgs_no_genomic_genes_180526.txt	overlapping	0	199.905	132.363	157.959	25.9477	75.2013	79.7176	116.819	91.4411	66.2393	88.6525	52.8295	122.01	52.726	83.3004	87.9837	60.595	46.6273	103.583	240.386	111.103	179.032	137.906	144.617	171.913	184.388	186.723	115.919	142.108	115.856	143.909
chr1473	VSG_chr	941496	943272	+	NaN	chr1473	chr1473	other	vsgs_tb427_cds_plus_flanks_plus_esags_plus_iltat_mvsgs_no_genomic_genes_180526.txt	overlapping	0	0	0	0	0	13.2914	0	8.91953	5.1337	16.8587	0	0	12.2577	0	14.4551	11.9962	0	0	8.9874	16.9947	0	0	11.9654	11.8307	0	0	0	9.2196	0	11.0575	4.16211
chr1474	VSG_chr	943372	945148	+	NaN	chr1474	chr1474	other	vsgs_tb427_cds_plus_flanks_plus_esags_plus_iltat_mvsgs_no_genomic_genes_180526.txt	overlapping	0	0	0	0	0	7.97483	0	8.91953	0	8.42933	0	0	0	0	0	0	0	0	0	0	0	0	5.98272	3.94356	0	0	0	0	0	0	0
chr1475	VSG_chr	945248	947021	+	NaN	chr1475	chr1475	other	vsgs_tb427_cds_plus_flanks_plus_esags_plus_iltat_mvsgs_no_genomic_genes_180526.txt	overlapping	0	0	0	0	6.20171	18.6394	21.1702	17.8692	15.4272	8.44358	14.1258	7.21524	12.2785	11.2017	14.4796	18.0247	5.26643	2.47651	9.0026	0	5.90099	25.674	5.99283	3.95023	16.4355	3.45649	3.96697	0	26.4172	11.0762	16.6766
chr1476	VSG_chr	947121	948894	+	NaN	chr1476	chr1476	other	vsgs_tb427_cds_plus_flanks_plus_esags_plus_iltat_mvsgs_no_genomic_genes_180526.txt	overlapping	0	0	0	0	0	2.66277	0	0	0	0	0	7.21524	0	0	7.2398	0	0	0	0	0	0	0	0	0	0	0	0	0	0	0	0
chr1477	VSG_chr	948994	950419	+	NaN	chr1477	chr1477	other	vsgs_tb427_cds_plus_flanks_plus_esags_plus_iltat_mvsgs_no_genomic_genes_180526.txt	overlapping	0	0	9.26028	12.9563	0	9.93777	10.5346	0	0	5.25207	5.85767	17.9521	7.63744	0	18.0132	0	6.55165	3.08087	22.3992	0	14.6821	0	7.45532	14.7427	6.81545	17.2	4.93506	0	0	0	5.18658
chr1478	VSG_chr	950519	952289	+	NaN	chr1478	chr1478	other	vsgs_tb427_cds_plus_flanks_plus_esags_plus_iltat_mvsgs_no_genomic_genes_180526.txt	overlapping	0	0	0	0	0	5.33456	0	0	5.15109	8.45789	4.71656	7.22746	6.14963	11.2207	7.25206	18.0552	5.27535	4.96141	27.0536	0	5.91099	4.28625	6.00298	3.95692	5.48777	6.92469	7.94737	9.25084	11.3408	5.5475	0
chr1479	VSG_chr	952389	953856	+	NaN	chr1479	chr1479	other	vsgs_tb427_cds_plus_flanks_plus_esags_plus_iltat_mvsgs_no_genomic_genes_180526.txt	overlapping	0	0	0	0	0	3.21782	0	0	18.6429	0	0	0	0	6.76833	8.74891	0	0	0	0	0	0	0	0	0	0	0	0	5.58012	0	0	0
chr1480	VSG_chr	953956	955525	+	NaN	chr1480	chr1480	other	vsgs_tb427_cds_plus_flanks_plus_esags_plus_iltat_mvsgs_no_genomic_genes_180526.txt	overlapping	0	0	0	0	7.00753	3.00876	0	0	0	0	15.9612	0	0	0	8.18051	0	0	2.7983	0	0	0	0	13.543	0	0	0	0	0	0	6.25773	0
chr1481	VSG_chr	955625	957266	+	NaN	chr1481	chr1481	other	vsgs_tb427_cds_plus_flanks_plus_esags_plus_iltat_mvsgs_no_genomic_genes_180526.txt	overlapping	0	0	96.5054	5.62599	428.817	0	0	120.661	0	0	5.08711	15.5905	0	0	15.6436	0	1718.32	0	51646.8	211.508	19.1261	4.62298	0	0	0	0	4.28587	0	0	0	0
chr1482	VSG_chr	957366	958900	+	NaN	chr1482	chr1482	other	vsgs_tb427_cds_plus_flanks_plus_esags_plus_iltat_mvsgs_no_genomic_genes_180526.txt	overlapping	0	0	0	0	0	0	0	0	0	0	5.44172	0	0	6.47291	0	0	0	0	0	0	0	0	0	0	0	0	0	0	4.36148	0	0
chr1483	VSG_chr	959000	960767	+	NaN	chr1483	chr1483	other	vsgs_tb427_cds_plus_flanks_plus_esags_plus_iltat_mvsgs_no_genomic_genes_180526.txt	overlapping	0	0	0	0	0	0	0	0	0	4.23612	0	0	0	0	7.26437	0	0	0	0	0	0	0	0	0	0	0	0	0	0	0	0
chr1484	VSG_chr	960867	962634	+	NaN	chr1484	chr1484	other	vsgs_tb427_cds_plus_flanks_plus_esags_plus_iltat_mvsgs_no_genomic_genes_180526.txt	overlapping	0	0	0	0	0	0	0	0	0	0	0	0	0	0	0	0	0	0	0	0	0	0	0	0	0	0	0	0	0	0	0
chr1485	VSG_chr	962734	964501	+	NaN	chr1485	chr1485	other	vsgs_tb427_cds_plus_flanks_plus_esags_plus_iltat_mvsgs_no_genomic_genes_180526.txt	overlapping	0	0	0	0	0	0	0	0	0	0	0	0	0	0	0	0	0	0	0	0	0	0	0	0	0	0	0	0	0	0	0
chr1486	VSG_chr	964601	966368	+	NaN	chr1486	chr1486	other	vsgs_tb427_cds_plus_flanks_plus_esags_plus_iltat_mvsgs_no_genomic_genes_180526.txt	overlapping	0	0	0	0	0	0	0	8.96493	0	0	0	0	0	0	0	6.02862	0	0	0	0	0	4.29352	0	3.96364	0	6.93644	0	0	3.78669	0	0
chr1488	VSG_chr	966468	968232	+	NaN	chr1488	chr1488	other	vsgs_tb427_cds_plus_flanks_plus_esags_plus_iltat_mvsgs_no_genomic_genes_180526.txt	overlapping	0	0	0	0	0	0	0	0	0	0	0	0	12.3411	0	0	0	0	0	0	0	5.93108	0	0	0	0	0	0	4.64114	7.58626	0	0
chr1489	VSG_chr	968332	970093	+	NaN	chr1489	chr1489	other	vsgs_tb427_cds_plus_flanks_plus_esags_plus_iltat_mvsgs_no_genomic_genes_180526.txt	overlapping	0	0	0	0	0	0	0	0	0	0	0	0	0	0	0	0	0	0	0	0	0	0	0	0	0	3.48003	0	4.64905	0	0	0
chr1490	VSG_chr	970193	971954	+	NaN	chr1490	chr1490	minichromosome	vsgs_tb427_cds_plus_flanks_plus_esags_plus_iltat_mvsgs_no_genomic_genes_180526.txt	overlapping	0	0	0	0	0	0	4.26287	0	5.17741	0	0	14.5288	0	0	7.2891	0	0	2.49337	0	0	5.94118	0	0	0	11.0316	6.96006	0	0	3.79959	0	0
chr1491	VSG_chr	972054	973815	+	NaN	chr1491	chr1491	other	vsgs_tb427_cds_plus_flanks_plus_esags_plus_iltat_mvsgs_no_genomic_genes_180526.txt	overlapping	0	0	0	0	6.24394	0	0	0	5.17741	0	9.48131	7.26438	0	11.278	0	12.0983	0	0	9.06391	0	5.94118	4.30814	6.03365	0	5.5158	0	0	4.64905	0	0	0
chr1492	VSG_chr	973915	975676	+	NaN	chr1492	chr1492	other	vsgs_tb427_cds_plus_flanks_plus_esags_plus_iltat_mvsgs_no_genomic_genes_180526.txt	overlapping	0	0	0	0	0	0	0	0	0	0	0	0	0	0	0	0	0	0	0	0	0	0	0	0	0	0	0	0	0	0	0
chr1493	VSG_chr	975776	977450	+	NaN	chr1493	chr1493	other	vsgs_tb427_cds_plus_flanks_plus_esags_plus_iltat_mvsgs_no_genomic_genes_180526.txt	overlapping	0	99.0524	118.255	115.818	32.8413	67.6837	67.2642	66.2388	70.8022	49.1845	64.8295	76.4169	97.5313	94.9102	69.0093	95.4501	39.0439	39.3432	123.951	99.1629	49.9981	81.5743	120.594	87.8578	104.441	69.5549	46.2157	73.3578	91.9296	52.7891	79.4801
chr1494	VSG_chr	977550	979308	+	NaN	chr1494	chr1494	other	vsgs_tb427_cds_plus_flanks_plus_esags_plus_iltat_mvsgs_no_genomic_genes_180526.txt	overlapping	0	4.10097	0	0	0	8.05643	8.54028	4.5054	0	4.25779	18.995	7.27677	6.19158	0	7.30154	0	0	0	0	0	0	12.9465	12.0879	0	5.5252	0	0	4.65697	0	5.58535	0
chr1495	VSG_chr	979408	981166	+	NaN	chr1495	chr1495	other	vsgs_tb427_cds_plus_flanks_plus_esags_plus_iltat_mvsgs_no_genomic_genes_180526.txt	overlapping	0	0	0	0	0	0	4.27014	18.0216	5.18624	4.25779	9.49748	0	0	5.64861	0	0	0	0	0	0	0	0	0	0	0	0	0	0	7.61214	0	0
chr1496	VSG_chr	981266	982722	+	NaN	chr1496	chr1496	other	vsgs_tb427_cds_plus_flanks_plus_esags_plus_iltat_mvsgs_no_genomic_genes_180526.txt	overlapping	0	0	0	0	0	0	0	5.43926	0	0	0	0	7.47494	6.81943	0	0	0	0	0	0	0	0	0	0	0	0	0	5.62225	0	0	10.1525
chr1497	VSG_chr	982822	984338	+	NaN	chr1497	chr1497	other	vsgs_tb427_cds_plus_flanks_plus_esags_plus_iltat_mvsgs_no_genomic_genes_180526.txt	overlapping	0	9.51035	0	0	0	3.11388	0	0	6.01357	0	0	0	0	6.54971	0	7.0261	0	0	0	0	0	0	0	0	0	0	0	5.39988	0	0	0
chr1498	VSG_chr	984438	986193	+	NaN	chr1498	chr1498	other	vsgs_tb427_cds_plus_flanks_plus_esags_plus_iltat_mvsgs_no_genomic_genes_180526.txt	overlapping	0	0	0	0	6.26528	0	0	0	0	8.53013	0	0	0	0	0	6.06981	0	5.00379	0	0	0	0	0	3.99072	0	0	0	0	0	0	0
chr1499	VSG_chr	986293	988045	+	NaN	chr1499	chr1499	other	vsgs_tb427_cds_plus_flanks_plus_esags_plus_iltat_mvsgs_no_genomic_genes_180526.txt	overlapping	0	4.115	0	0	0	2.69467	0	4.52082	0	0	0	0	0	0	0	0	0	0	0	8.6137	0	0	0	3.99755	0	3.49789	0	0	3.8191	0	0
chr15	VSG_chr	988145	990359	+	NaN	chr15	chr15	BES10	vsgs_tb427_cds_plus_flanks_plus_esags_plus_iltat_mvsgs_no_genomic_genes_180526.txt	overlapping	0	9.77012	17.8851	20.853	94.3723	95.9679	108.514	143.115	172.979	172.444	429.908	398.731	462.191	412.688	481.265	514.885	122.319	93.2218	180.255	374.939	335.554	346.133	307.179	294.229	315.917	127.342	130.263	140.533	87.653	110.887	136.902
chr1500	VSG_chr	990459	992211	+	NaN	chr1500	chr1500	other	vsgs_tb427_cds_plus_flanks_plus_esags_plus_iltat_mvsgs_no_genomic_genes_180526.txt	overlapping	0	0	0	0	6.276	13.4733	0	4.52082	10.408	0	4.76499	14.6034	6.21277	5.66795	14.6531	12.1604	15.9886	0	0	0	11.9434	4.33026	6.06462	3.99755	5.54411	13.9916	12.0435	0	3.8191	0	0
chr1501	VSG_chr	992311	994063	+	NaN	chr1501	chr1501	other	vsgs_tb427_cds_plus_flanks_plus_esags_plus_iltat_mvsgs_no_genomic_genes_180526.txt	overlapping	0	0	0	0	0	2.69467	0	0	0	0	4.76499	0	0	0	0	0	0	0	0	0	0	0	0	7.9951	0	0	0	0	0	0	0
chr1502	VSG_chr	994163	995912	+	NaN	chr1502	chr1502	other	vsgs_tb427_cds_plus_flanks_plus_esags_plus_iltat_mvsgs_no_genomic_genes_180526.txt	overlapping	0	0	0	5.27879	0	0	0	0	10.4258	0	0	0	0	0	0	0	0	2.51047	0	0	0	0	6.07502	0	5.55362	0	0	0	0	0	0
chr1503	VSG_chr	996012	997761	+	NaN	chr1503	chr1503	other	vsgs_tb427_cds_plus_flanks_plus_esags_plus_iltat_mvsgs_no_genomic_genes_180526.txt	overlapping	0	0	0	0	0	0	4.2921	0	0	0	0	0	0	0	0	0	0	0	0	0	0	0	0	0	5.55362	7.00778	0	0	0	0	0
chr1505	VSG_chr	997861	999607	+	NaN	chr1505	chr1505	other	vsgs_tb427_cds_plus_flanks_plus_esags_plus_iltat_mvsgs_no_genomic_genes_180526.txt	overlapping	0	4.12914	0	0	6.29755	13.5196	4.29947	13.609	15.6656	4.28704	0	0	6.23411	0	0	0	5.34783	0	18.2835	0	0	8.69026	0	8.02256	0	3.50991	0	9.37793	3.83221	5.62372	4.23358
chr1506	VSG_chr	999707	1001150	+	NaN	chr1506	chr1506	other	vsgs_tb427_cds_plus_flanks_plus_esags_plus_iltat_mvsgs_no_genomic_genes_180526.txt	overlapping	0	0	0	0	0	0	0	0	0	0	0	0	0	0	0	0	0	0	0	0	0	0	7.36239	0	0	0	0	0	0	0	0
chr1507	VSG_chr	1001250	1002996	+	NaN	chr1507	chr1507	other	vsgs_tb427_cds_plus_flanks_plus_esags_plus_iltat_mvsgs_no_genomic_genes_180526.txt	overlapping	0	0	0	0	0	0	0	4.53635	0	0	0	14.6535	0	0	0	0	0	0	0	0	0	0	0	0	5.56316	3.50991	0	0	3.83221	0	0
chr1508	VSG_chr	1003096	1004842	+	NaN	chr1508	chr1508	other	vsgs_tb427_cds_plus_flanks_plus_esags_plus_iltat_mvsgs_no_genomic_genes_180526.txt	overlapping	0	0	0	0	0	0	0	0	0	0	0	0	0	0	0	0	0	0	0	0	0	0	0	0	0	0	0	0	0	0	0
chr1509	VSG_chr	1004942	1006670	+	NaN	chr1509	chr1509	other	vsgs_tb427_cds_plus_flanks_plus_esags_plus_iltat_mvsgs_no_genomic_genes_180526.txt	overlapping	0	0	0	0	0	0	0	0	0	4.33167	0	0	0	0	0	0	0	0	0	0	0	0	0	0	0	0	0	0	0	0	0
chr1510	VSG_chr	1006770	1008456	+	NaN	chr1510	chr1510	other	vsgs_tb427_cds_plus_flanks_plus_esags_plus_iltat_mvsgs_no_genomic_genes_180526.txt	overlapping	0	0	0	0	0	0	0	0	0	0	0	0	6.45583	0	0	0	0	0	0	0	0	0	0	0	0	0	0	0	0	0	0
chr1511	VSG_chr	1008556	1010299	+	NaN	chr1511	chr1511	other	vsgs_tb427_cds_plus_flanks_plus_esags_plus_iltat_mvsgs_no_genomic_genes_180526.txt	overlapping	0	0	0	5.29695	0	5.41715	0	4.54415	0	0	4.78958	7.33936	6.24484	0	0	0	0	0	9.15746	0	0	0	0	0	0	0	0	0	0	0	0
chr1512	VSG_chr	1010399	1012142	+	NaN	chr1512	chr1512	other	vsgs_tb427_cds_plus_flanks_plus_esags_plus_iltat_mvsgs_no_genomic_genes_180526.txt	overlapping	0	0	0	0	0	0	0	0	0	0	0	0	0	0	0	6.11158	0	0	0	0	0	4.3526	0	0	0	3.51595	0	0	3.8388	0	0
chr1513	VSG_chr	1012242	1013985	+	NaN	chr1513	chr1513	other	vsgs_tb427_cds_plus_flanks_plus_esags_plus_iltat_mvsgs_no_genomic_genes_180526.txt	overlapping	0	0	7.57176	5.29695	0	2.70858	0	4.54415	0	8.58883	4.78958	0	0	0	0	0	0	0	0	0	0	0	0	0	5.57273	0	0	0	0	0	4.24086
chr1515	VSG_chr	1014085	1015825	+	NaN	chr1515	chr1515	other	vsgs_tb427_cds_plus_flanks_plus_esags_plus_iltat_mvsgs_no_genomic_genes_180526.txt	overlapping	0	0	0	0	0	0	0	0	5.23986	0	4.79784	0	0	0	0	6.12211	0	0	0	0	0	0	0	0	0	0	0	0	3.84542	0	0
chr1516	VSG_chr	1015925	1017665	+	NaN	chr1516	chr1516	other	vsgs_tb427_cds_plus_flanks_plus_esags_plus_iltat_mvsgs_no_genomic_genes_180526.txt	overlapping	0	0	0	0	0	0	0	4.55198	0	0	0	0	0	0	0	0	0	0	0	0	0	0	0	0	0	0	0	0	0	0	0
chr1517	VSG_chr	1017765	1019421	+	NaN	chr1517	chr1517	other	vsgs_tb427_cds_plus_flanks_plus_esags_plus_iltat_mvsgs_no_genomic_genes_180526.txt	overlapping	0	8.70682	23.9079	11.1501	6.63961	2.85079	0	9.56548	11.011	0	5.04106	0	0	5.99633	0	0	5.63829	0	0	9.11274	0	9.16227	6.41598	4.22915	17.596	0	4.24707	9.88729	4.04036	5.92917	0
chr1518	VSG_chr	1019521	1021120	+	NaN	chr1518	chr1518	other	vsgs_tb427_cds_plus_flanks_plus_esags_plus_iltat_mvsgs_no_genomic_genes_180526.txt	overlapping	0	0	16.5064	5.77367	0	2.95235	9.38897	4.95312	5.70162	4.68091	0	0	13.6137	0	8.02712	0	0	0	0	9.43738	0	0	6.64455	4.37982	0	0	0	0	0	0	0
chr1519	VSG_chr	1021220	1022957	+	NaN	chr1519	chr1519	other	vsgs_tb427_cds_plus_flanks_plus_esags_plus_iltat_mvsgs_no_genomic_genes_180526.txt	overlapping	0	0	0	0	0	2.71793	4.32173	4.55984	5.2489	4.30924	0	0	6.26639	0	0	0	0	2.52781	0	0	0	4.36763	0	0	0	0	0	0	0	0	0
chr1520	VSG_chr	1023057	1024794	+	NaN	chr1520	chr1520	other	vsgs_tb427_cds_plus_flanks_plus_esags_plus_iltat_mvsgs_no_genomic_genes_180526.txt	overlapping	0	4.15052	0	0	0	2.71793	4.32173	13.6795	0	0	0	7.36469	0	0	0	0	0	0	0	0	0	4.36763	0	0	0	0	0	4.71324	0	0	0
chr1521	VSG_chr	1024894	1026401	+	NaN	chr1521	chr1521	other	vsgs_tb427_cds_plus_flanks_plus_esags_plus_iltat_mvsgs_no_genomic_genes_180526.txt	overlapping	0	4.78356	0	6.12591	7.29564	12.5299	9.96177	10.5106	6.04946	19.8659	0	16.9759	0	13.1776	8.51684	7.06803	18.5862	0	0	0	27.7675	15.1013	7.04992	9.29404	6.44485	4.06619	18.6668	5.43211	4.43957	19.545	9.80911
chr1522	VSG_chr	1026501	1028232	+	NaN	chr1522	chr1522	other	vsgs_tb427_cds_plus_flanks_plus_esags_plus_iltat_mvsgs_no_genomic_genes_180526.txt	overlapping	0	0	0	0	0	0	0	0	0	0	0	0	0	0	0	0	0	0	0	0	0	0	6.13816	0	0	0	0	0	0	0	0
chr1523	VSG_chr	1028332	1029703	+	NaN	chr1523	chr1523	other	vsgs_tb427_cds_plus_flanks_plus_esags_plus_iltat_mvsgs_no_genomic_genes_180526.txt	overlapping	0	0	0	6.73315	16.0376	3.44297	0	11.5525	0	0	0	0	0	7.24192	0	0	0	0	0	0	0	0	0	0	0	0	10.2586	0	0	0	0
chr1524	VSG_chr	1029803	1031531	+	NaN	chr1524	chr1524	other	vsgs_tb427_cds_plus_flanks_plus_esags_plus_iltat_mvsgs_no_genomic_genes_180526.txt	overlapping	0	0	7.63745	0	12.7262	8.19622	0	0	0	0	4.83113	0	0	0	0	0	0	0	0	0	0	4.39036	6.14881	0	0	3.54645	4.07021	4.73778	0	0	0
chr1525	VSG_chr	1031631	1033359	+	NaN	chr1525	chr1525	other	vsgs_tb427_cds_plus_flanks_plus_esags_plus_iltat_mvsgs_no_genomic_genes_180526.txt	overlapping	0	0	0	0	0	0	13.0327	0	0	0	4.83113	0	0	5.74662	0	6.1646	5.4035	2.54096	0	0	0	4.39036	0	4.05304	0	7.0929	4.07021	0	0	5.68226	4.27766
chr1526	VSG_chr	1033459	1035184	+	NaN	chr1526	chr1526	other	vsgs_tb427_cds_plus_flanks_plus_esags_plus_iltat_mvsgs_no_genomic_genes_180526.txt	overlapping	0	0	0	0	0	0	0	4.59154	5.28539	0	0	0	0	0	0	0	0	2.54538	0	0	0	0	0	0	0	3.55261	0	0	0	0	0
chr1527	VSG_chr	1035284	1037009	+	NaN	chr1527	chr1527	other	vsgs_tb427_cds_plus_flanks_plus_esags_plus_iltat_mvsgs_no_genomic_genes_180526.txt	overlapping	0	0	0	0	6.37418	0	0	0	0	0	0	0	0	0	0	6.17532	0	0	0	0	0	0	0	0	0	0	0	0	0	0	0
chr1528	VSG_chr	1037109	1038834	+	NaN	chr1528	chr1528	other	vsgs_tb427_cds_plus_flanks_plus_esags_plus_iltat_mvsgs_no_genomic_genes_180526.txt	overlapping	0	0	0	0	0	2.73682	0	4.59154	5.28539	0	4.83953	0	0	0	0	0	0	0	0	0	0	0	0	0	0	0	0	0	0	0	0
chr1529	VSG_chr	1038934	1040659	+	NaN	chr1529	chr1529	other	vsgs_tb427_cds_plus_flanks_plus_esags_plus_iltat_mvsgs_no_genomic_genes_180526.txt	overlapping	0	0	0	0	0	2.73682	0	0	0	0	0	0	0	0	0	0	0	0	0	0	0	0	0	0	0	0	0	0	0	0	0
chr1530	VSG_chr	1040759	1042484	+	NaN	chr1530	chr1530	other	vsgs_tb427_cds_plus_flanks_plus_esags_plus_iltat_mvsgs_no_genomic_genes_180526.txt	overlapping	0	0	0	0	6.37418	0	0	0	5.28539	4.3392	0	0	0	5.75661	0	0	0	0	0	0	0	0	0	0	0	0	0	0	0	5.69214	0
chr1531	VSG_chr	1042584	1044306	+	NaN	chr1531	chr1531	other	vsgs_tb427_cds_plus_flanks_plus_esags_plus_iltat_mvsgs_no_genomic_genes_180526.txt	overlapping	0	0	0	0	0	2.74159	4.35936	4.59953	0	17.387	0	14.8576	12.6419	0	0	6.18607	0	7.64944	18.5381	8.76367	0	4.40565	0	8.13431	5.64065	7.1176	4.08439	0	0	0	4.29255
chr1532	VSG_chr	1044406	1046128	+	NaN	chr1532	chr1532	other	vsgs_tb427_cds_plus_flanks_plus_esags_plus_iltat_mvsgs_no_genomic_genes_180526.txt	overlapping	0	0	0	0	0	0	0	0	0	0	0	7.42881	0	0	0	6.18607	0	0	0	0	0	0	0	0	0	0	0	0	0	0	4.29255
chr1533	VSG_chr	1046228	1047950	+	NaN	chr1533	chr1533	other	vsgs_tb427_cds_plus_flanks_plus_esags_plus_iltat_mvsgs_no_genomic_genes_180526.txt	overlapping	0	0	0	0	6.38527	0	8.71871	0	10.5892	0	4.84796	0	6.32095	0	0	0	0	0	0	0	6.07566	0	0	0	5.64065	0	0	0	0	0	4.29255
chr1534	VSG_chr	1048050	1049468	+	NaN	chr1534	chr1534	other	vsgs_tb427_cds_plus_flanks_plus_esags_plus_iltat_mvsgs_no_genomic_genes_180526.txt	overlapping	0	5.08358	0	0	0	13.3157	0	5.58492	0	10.556	5.88656	9.02032	0	0	18.102	0	0	0	0	0	7.37728	5.3495	0	0	0	0	0	0	4.71802	0	0
chr1535	VSG_chr	1049568	1051287	+	NaN	chr1535	chr1535	other	vsgs_tb427_cds_plus_flanks_plus_esags_plus_iltat_mvsgs_no_genomic_genes_180526.txt	overlapping	0	0	7.67742	0	0	8.23911	8.73392	9.21511	0	30.4804	9.71283	0	6.33197	0	7.46709	6.19686	0	2.55426	9.28524	8.77896	0	4.41334	12.362	0	0	0	4.09151	0	0	0	4.30004
chr1536	VSG_chr	1051387	1053076	+	NaN	chr1536	chr1536	other	vsgs_tb427_cds_plus_flanks_plus_esags_plus_iltat_mvsgs_no_genomic_genes_180526.txt	overlapping	0	0	0	0	6.50996	2.79512	0	0	0	0	4.94262	0	0	5.87924	0	0	0	0	0	8.9348	12.3886	0	0	0	0	0	0	0	0	0	0
chr1537	VSG_chr	1053176	1054892	+	NaN	chr1537	chr1537	other	vsgs_tb427_cds_plus_flanks_plus_esags_plus_iltat_mvsgs_no_genomic_genes_180526.txt	overlapping	0	4.20128	0	0	6.40759	0	4.37459	13.8468	10.6262	4.36194	19.4596	7.45477	6.34304	0	7.48014	6.20768	5.44126	5.11744	0	0	24.3875	0	0	0	0	0	0	0	7.79834	0	0
chr1538	VSG_chr	1054992	1056708	+	NaN	chr1538	chr1538	other	vsgs_tb427_cds_plus_flanks_plus_esags_plus_iltat_mvsgs_no_genomic_genes_180526.txt	overlapping	0	0	0	0	6.40759	2.75117	4.37459	0	0	0	0	0	0	0	0	0	0	0	0	0	0	4.42105	0	0	0	0	0	0	0	0	0
chr1539	VSG_chr	1056808	1058524	+	NaN	chr1539	chr1539	other	vsgs_tb427_cds_plus_flanks_plus_esags_plus_iltat_mvsgs_no_genomic_genes_180526.txt	overlapping	0	0	0	0	0	0	0	4.61561	0	0	4.8649	7.45477	0	0	0	0	5.44126	0	0	0	0	0	0	0	0	0	0	0	0	0	0
chr1540	VSG_chr	1058624	1060337	+	NaN	chr1540	chr1540	other	vsgs_tb427_cds_plus_flanks_plus_esags_plus_iltat_mvsgs_no_genomic_genes_180526.txt	overlapping	0	4.20864	7.70429	0	0	2.75598	4.38225	9.24737	0	4.36958	0	0	0	0	0	0	0	2.5632	0	0	0	0	0	4.08851	0	0	4.10583	0	0	0	0
chr1541	VSG_chr	1060437	1061931	+	NaN	chr1541	chr1541	other	vsgs_tb427_cds_plus_flanks_plus_esags_plus_iltat_mvsgs_no_genomic_genes_180526.txt	overlapping	0	0	0	0	0	0	0	0	0	0	0	0	7.28494	0	0	0	0	0	0	0	0	0	0	0	0	4.10154	0	0	0	0	0
chr1542	VSG_chr	1062031	1063741	+	NaN	chr1542	chr1542	other	vsgs_tb427_cds_plus_flanks_plus_esags_plus_iltat_mvsgs_no_genomic_genes_180526.txt	overlapping	0	0	0	0	0	0	0	4.63179	0	0	0	0	0	0	0	0	0	0	0	0	0	0	0	0	0	3.58376	0	0	0	0	12.968
chr1543	VSG_chr	1063841	1065395	+	NaN	chr1543	chr1543	other	vsgs_tb427_cds_plus_flanks_plus_esags_plus_iltat_mvsgs_no_genomic_genes_180526.txt	overlapping	0	0	0	0	0	9.11335	0	0	0	0	0	0	0	6.38965	0	6.8544	0	0	0	0	6.73206	0	0	4.50657	6.25005	0	0	5.26792	4.30539	0	0
chr1546	VSG_chr	1065495	1067202	+	NaN	chr1546	chr1546	other	vsgs_tb427_cds_plus_flanks_plus_esags_plus_iltat_mvsgs_no_genomic_genes_180526.txt	overlapping	0	0	0	0	6.44135	5.53133	8.79528	0	0	0	0	0	0	0	15.0391	6.24039	0	0	0	0	0	0	6.22441	0	0	0	4.12026	0	3.91972	5.75213	0
chr1547	VSG_chr	1067302	1068707	+	NaN	chr1547	chr1547	other	vsgs_tb427_cds_plus_flanks_plus_esags_plus_iltat_mvsgs_no_genomic_genes_180526.txt	overlapping	0	0	0	0	0	0	0	5.63656	0	0	0	0	0	0	9.13471	0	0	0	0	0	0	0	0	4.98415	0	0	0	0	0	6.98765	0
chr1548	VSG_chr	1068807	1070514	+	NaN	chr1548	chr1548	other	vsgs_tb427_cds_plus_flanks_plus_esags_plus_iltat_mvsgs_no_genomic_genes_180526.txt	overlapping	0	0	0	0	0	8.29699	0	0	10.6822	0	0	0	0	5.81728	7.51956	0	0	0	0	0	0	4.44434	0	0	0	0	0	0	0	0	0
chr1549	VSG_chr	1070614	1072288	+	NaN	chr1549	chr1549	other	vsgs_tb427_cds_plus_flanks_plus_esags_plus_iltat_mvsgs_no_genomic_genes_180526.txt	overlapping	0	0	0	0	0	2.82015	4.48428	0	0	4.47132	0	0	0	5.93189	0	0	0	0	19.0694	0	6.24976	0	0	0	5.80229	3.66078	4.20143	0	0	0	0
chr1550	VSG_chr	1072388	1074092	+	NaN	chr1550	chr1550	other	vsgs_tb427_cds_plus_flanks_plus_esags_plus_iltat_mvsgs_no_genomic_genes_180526.txt	overlapping	0	0	7.74496	0	0	0	4.40538	4.64809	10.701	0	4.89914	0	12.7754	0	0	0	0	0	0	8.85619	0	8.90433	0	0	0	7.19274	0	0	3.92661	0	0
chr1551	VSG_chr	1074192	1075896	+	NaN	chr1551	chr1551	other	vsgs_tb427_cds_plus_flanks_plus_esags_plus_iltat_mvsgs_no_genomic_genes_180526.txt	overlapping	0	0	0	0	0	5.54106	0	4.64809	5.35049	0	0	0	0	0	0	6.25137	0	0	0	0	0	0	0	0	5.7002	0	0	0	0	0	0
chr1553	VSG_chr	1075996	1077697	+	NaN	chr1553	chr1553	other	vsgs_tb427_cds_plus_flanks_plus_esags_plus_iltat_mvsgs_no_genomic_genes_180526.txt	overlapping	0	29.6682	46.5517	54.2766	25.8562	38.8558	30.892	37.2503	10.7198	35.2031	29.4466	30.0819	12.7979	23.3511	22.6382	43.8368	32.9353	25.8127	65.6841	44.359	61.5062	57.9802	31.2317	16.4693	34.2615	28.8217	62.0217	9.62587	39.3353	11.5448	43.4552
chr1554	VSG_chr	1077797	1079498	+	NaN	chr1554	chr1554	other	vsgs_tb427_cds_plus_flanks_plus_esags_plus_iltat_mvsgs_no_genomic_genes_180526.txt	overlapping	0	169.532	139.655	75.9872	484.804	524.553	450.141	260.752	289.436	316.828	186.495	180.491	185.569	93.4046	203.744	169.085	120.763	113.576	131.368	133.077	129.163	151.64	156.159	271.744	234.12	299.025	219.143	293.589	259.613	248.213	217.276
chr1555	VSG_chr	1079598	1081073	+	NaN	chr1555	chr1555	other	vsgs_tb427_cds_plus_flanks_plus_esags_plus_iltat_mvsgs_no_genomic_genes_180526.txt	overlapping	0	0	0	0	0	3.20038	0	0	6.18062	0	0	8.67198	0	0	0	0	0	0	0	0	0	0	0	0	0	4.15434	0	0	0	6.65625	0
chr1556	VSG_chr	1081173	1082871	+	NaN	chr1556	chr1556	other	vsgs_tb427_cds_plus_flanks_plus_esags_plus_iltat_mvsgs_no_genomic_genes_180526.txt	overlapping	0	4.24579	0	0	0	5.56063	4.42094	4.66451	0	4.40816	9.83288	7.53375	0	0	0	0	5.49891	7.75749	0	0	6.16148	4.46789	0	8.24921	0	0	0	4.82144	0	0	0
chr1557	VSG_chr	1082971	1084669	+	NaN	chr1557	chr1557	other	vsgs_tb427_cds_plus_flanks_plus_esags_plus_iltat_mvsgs_no_genomic_genes_180526.txt	overlapping	0	0	0	0	0	0	0	0	0	4.40816	0	0	0	0	0	0	0	0	0	0	0	0	0	4.12461	0	7.21814	0	0	0	0	0
chr1558	VSG_chr	1084769	1086467	+	NaN	chr1558	chr1558	other	vsgs_tb427_cds_plus_flanks_plus_esags_plus_iltat_mvsgs_no_genomic_genes_180526.txt	overlapping	0	0	0	0	6.47547	0	0	4.66451	0	0	0	0	0	5.84809	7.55939	0	0	2.58583	0	0	0	0	0	0	0	0	0	4.82144	0	0	0
chr1559	VSG_chr	1086567	1088265	+	NaN	chr1559	chr1559	other	vsgs_tb427_cds_plus_flanks_plus_esags_plus_iltat_mvsgs_no_genomic_genes_180526.txt	overlapping	0	309.943	256.486	304.486	284.921	189.061	194.521	186.58	144.973	154.285	196.658	158.209	179.487	140.354	181.425	138.016	153.97	108.605	47	133.312	277.267	209.991	193.979	218.604	223.093	209.326	182.252	241.072	224.607	202.391	204.6
chr1560	VSG_chr	1088365	1090063	+	NaN	chr1560	chr1560	other	vsgs_tb427_cds_plus_flanks_plus_esags_plus_iltat_mvsgs_no_genomic_genes_180526.txt	overlapping	0	0	0	0	0	0	0	0	0	0	0	7.53375	0	0	7.55939	0	0	2.58583	0	0	0	0	0	0	0	0	0	0	0	0	0
chr1561	VSG_chr	1090163	1091858	+	NaN	chr1561	chr1561	other	vsgs_tb427_cds_plus_flanks_plus_esags_plus_iltat_mvsgs_no_genomic_genes_180526.txt	overlapping	0	0	0	0	0	2.78523	0	9.34552	0	8.83191	0	7.54707	0	5.85844	0	0	0	5.18081	0	0	0	0	0	0	0	0	0	0	3.94745	0	0
chr1562	VSG_chr	1091958	1093653	+	NaN	chr1562	chr1562	other	vsgs_tb427_cds_plus_flanks_plus_esags_plus_iltat_mvsgs_no_genomic_genes_180526.txt	overlapping	0	0	0	0	0	2.78523	4.42876	4.67276	0	0	4.92514	0	0	0	0	0	0	0	0	0	0	0	0	8.26381	5.73044	3.61545	4.14941	0	0	0	0
chr1563	VSG_chr	1093753	1095144	+	NaN	chr1563	chr1563	other	vsgs_tb427_cds_plus_flanks_plus_esags_plus_iltat_mvsgs_no_genomic_genes_180526.txt	overlapping	0	5.18218	0	0	0	3.3935	0	0	6.55358	10.7607	0	0	0	0	9.22658	0	0	3.15612	0	10.8476	0	0	7.63742	0	0	4.40504	0	0	0	0	5.31327
chr1564	VSG_chr	1095244	1096761	+	NaN	chr1564	chr1564	other	vsgs_tb427_cds_plus_flanks_plus_esags_plus_iltat_mvsgs_no_genomic_genes_180526.txt	overlapping	0	0	0	0	0	0	0	0	0	0	0	0	0	0	0	0	0	0	0	0	0	0	0	0	0	0	0	0	0	0	0
chr1565	VSG_chr	1096861	1098553	+	NaN	chr1565	chr1565	other	vsgs_tb427_cds_plus_flanks_plus_esags_plus_iltat_mvsgs_no_genomic_genes_180526.txt	overlapping	0	0	0	0	0	0	0	0	0	0	0	0	0	0	7.58618	0	0	0	0	0	0	0	0	0	0	0	0	0	0	0	0
chr1566	VSG_chr	1098653	1100342	+	NaN	chr1566	chr1566	other	vsgs_tb427_cds_plus_flanks_plus_esags_plus_iltat_mvsgs_no_genomic_genes_180526.txt	overlapping	0	0	0	0	0	2.79512	0	0	10.796	0	0	0	0	0	0	0	0	0	0	0	0	0	0	0	0	0	0	0	0	0	4.37637
chr1567	VSG_chr	1100442	1102131	+	NaN	chr1567	chr1567	other	vsgs_tb427_cds_plus_flanks_plus_esags_plus_iltat_mvsgs_no_genomic_genes_180526.txt	overlapping	0	8.53681	39.0685	71.0606	58.5896	47.5171	48.8893	65.6509	37.7859	44.3163	29.6557	22.7216	51.555	35.2754	37.9982	69.3755	55.282	85.7868	18.9001	196.566	173.44	229.076	2214.33	1671.07	2081.79	2492.63	2140.37	2287.84	1414.24	1406.84	1536.11
chr1569	VSG_chr	1102231	1103920	+	NaN	chr1569	chr1569	other	vsgs_tb427_cds_plus_flanks_plus_esags_plus_iltat_mvsgs_no_genomic_genes_180526.txt	overlapping	0	0	0	0	0	0	0	0	0	0	0	0	0	0	0	0	0	0	0	0	0	0	0	0	0	0	0	0	0	0	8.75274
chr1570	VSG_chr	1104020	1105709	+	NaN	chr1570	chr1570	other	vsgs_tb427_cds_plus_flanks_plus_esags_plus_iltat_mvsgs_no_genomic_genes_180526.txt	overlapping	0	0	0	0	0	8.38536	0	4.68935	0	0	4.94262	7.57387	0	0	0	0	0	2.5996	0	0	0	0	0	0	0	3.62829	0	0	0	0	0
chr1572	VSG_chr	1105809	1107495	+	NaN	chr1572	chr1572	other	vsgs_tb427_cds_plus_flanks_plus_esags_plus_iltat_mvsgs_no_genomic_genes_180526.txt	overlapping	0	0	7.8276	0	13.0431	2.80009	4.45238	4.69769	5.40758	13.3185	0	0	0	5.88969	0	0	5.53803	2.60422	9.46687	0	0	0	0	4.15395	5.76102	0	0	14.5672	7.93702	5.82373	0
chr1573	VSG_chr	1107595	1109281	+	NaN	chr1573	chr1573	other	vsgs_tb427_cds_plus_flanks_plus_esags_plus_iltat_mvsgs_no_genomic_genes_180526.txt	overlapping	0	25.656	70.4484	43.8073	84.7799	72.8024	129.119	51.6746	48.6682	48.8346	94.0768	98.6354	45.1908	94.2351	60.9053	69.4988	49.8422	36.4591	66.2681	80.5562	37.2318	112.492	88.2264	70.6171	138.264	83.5991	75.0878	58.2688	63.4961	58.2373	83.2989
chr1575	VSG_chr	1109381	1111064	+	NaN	chr1575	chr1575	other	vsgs_tb427_cds_plus_flanks_plus_esags_plus_iltat_mvsgs_no_genomic_genes_180526.txt	overlapping	0	4.28361	0	0	0	0	0	0	0	0	0	0	0	0	0	0	0	0	0	0	0	0	0	0	5.77128	0	0	0	0	0	0
chr1576	VSG_chr	1111164	1112591	+	NaN	chr1576	chr1576	other	vsgs_tb427_cds_plus_flanks_plus_esags_plus_iltat_mvsgs_no_genomic_genes_180526.txt	overlapping	0	0	0	0	0	0	5.25992	0	0	0	0	0	0	0	0	0	0	0	0	0	0	0	0	0	0	0	0	0	4.68829	0	0
chr1577	VSG_chr	1112691	1114374	+	NaN	chr1577	chr1577	other	vsgs_tb427_cds_plus_flanks_plus_esags_plus_iltat_mvsgs_no_genomic_genes_180526.txt	overlapping	0	0	0	10.9713	19.5995	8.41524	22.3016	9.41211	27.0861	17.7897	4.96023	7.60085	19.402	35.4011	61.0138	31.6467	55.4789	10.4355	9.48374	17.9333	37.2982	40.5692	25.2525	37.4521	40.399	18.2061	12.5369	9.72876	11.9267	11.6682	0
chr1579	VSG_chr	1114474	1116154	+	NaN	chr1579	chr1579	other	vsgs_tb427_cds_plus_flanks_plus_esags_plus_iltat_mvsgs_no_genomic_genes_180526.txt	overlapping	0	0	0	0	6.54481	11.2403	4.46828	0	5.42688	0	9.93817	0	0	0	7.64033	0	0	5.22704	0	0	0	0	0	4.16877	0	0	0	0	0	5.84452	0
chr1580	VSG_chr	1116254	1117934	+	NaN	chr1580	chr1580	other	vsgs_tb427_cds_plus_flanks_plus_esags_plus_iltat_mvsgs_no_genomic_genes_180526.txt	overlapping	0	0	0	0	0	2.81009	0	0	5.42688	8.91072	0	0	0	0	0	0	0	0	0	0	0	0	0	4.16877	0	0	0	0	0	0	0
chr1581	VSG_chr	1118034	1119714	+	NaN	chr1581	chr1581	other	vsgs_tb427_cds_plus_flanks_plus_esags_plus_iltat_mvsgs_no_genomic_genes_180526.txt	overlapping	0	0	0	0	0	0	0	0	0	0	0	0	0	0	0	0	0	0	0	0	0	0	0	0	0	0	0	0	0	0	0
chr1582	VSG_chr	1119814	1121422	+	NaN	chr1582	chr1582	other	vsgs_tb427_cds_plus_flanks_plus_esags_plus_iltat_mvsgs_no_genomic_genes_180526.txt	overlapping	0	0	16.4141	0	0	0	0	9.85084	0	13.9642	0	7.95515	0	0	0	0	0	0	9.9258	0	0	0	0	4.35532	0	0	0	0	0	6.10605	0
chr1583	VSG_chr	1121522	1123199	+	NaN	chr1583	chr1583	other	vsgs_tb427_cds_plus_flanks_plus_esags_plus_iltat_mvsgs_no_genomic_genes_180526.txt	overlapping	0	0	0	0	0	0	0	0	0	4.46332	4.97797	0	0	0	0	0	0	0	0	0	0	0	0	4.17623	0	0	0	0	0	0	4.40767
chr1584	VSG_chr	1123299	1124976	+	NaN	chr1584	chr1584	other	vsgs_tb427_cds_plus_flanks_plus_esags_plus_iltat_mvsgs_no_genomic_genes_180526.txt	overlapping	0	0	7.86958	0	13.113	0	0	18.8915	5.43658	4.46332	9.95594	7.62803	12.9809	11.8426	7.65399	6.35196	5.56773	5.23638	9.51765	26.9961	0	4.5238	6.33569	8.35245	5.79192	3.65424	8.38784	9.76355	11.9694	17.5649	22.0383
chr1585	VSG_chr	1125076	1126750	+	NaN	chr1585	chr1585	other	vsgs_tb427_cds_plus_flanks_plus_esags_plus_iltat_mvsgs_no_genomic_genes_180526.txt	overlapping	0	0	0	0	0	2.82015	4.48428	14.194	5.44632	4.47132	0	0	0	0	0	0	0	0	0	0	6.24976	0	0	0	17.4069	0	0	0	0	0	4.41556
chr1586	VSG_chr	1126850	1128233	+	NaN	chr1586	chr1586	other	vsgs_tb427_cds_plus_flanks_plus_esags_plus_iltat_mvsgs_no_genomic_genes_180526.txt	overlapping	0	0	0	0	0	0	0	0	0	0	0	0	0	0	0	0	0	0	0	0	0	0	0	0	0	0	0	0	0	0	0
chr1587	VSG_chr	1128333	1129832	+	NaN	chr1587	chr1587	other	vsgs_tb427_cds_plus_flanks_plus_esags_plus_iltat_mvsgs_no_genomic_genes_180526.txt	overlapping	0	0	0	0	0	0	0	5.28333	0	0	0	0	0	0	0	0	0	0	0	0	0	5.06063	0	0	0	0	0	0	0	0	0
chr1588	VSG_chr	1129932	1131306	+	NaN	chr1588	chr1588	other	vsgs_tb427_cds_plus_flanks_plus_esags_plus_iltat_mvsgs_no_genomic_genes_180526.txt	overlapping	0	5.24626	0	0	0	10.3064	0	17.2909	0	5.44688	6.07493	0	15.8414	0	0	7.7517	0	3.19515	11.615	0	7.61335	11.0414	0	5.09652	0	4.4595	0	0	0	7.14519	5.37896
chr1590	VSG_chr	1131406	1133074	+	NaN	chr1590	chr1590	other	vsgs_tb427_cds_plus_flanks_plus_esags_plus_iltat_mvsgs_no_genomic_genes_180526.txt	overlapping	0	0	0	0	0	0	0	0	10.9318	4.48739	0	7.66916	0	0	7.69527	0	0	5.26462	0	0	0	4.5482	0	4.19875	0	0	4.21654	4.9081	0	0	4.43144
chr1591	VSG_chr	1133174	1134842	+	NaN	chr1591	chr1591	other	vsgs_tb427_cds_plus_flanks_plus_esags_plus_iltat_mvsgs_no_genomic_genes_180526.txt	overlapping	0	0	0	5.53498	0	0	0	9.4967	5.4659	4.48739	5.00481	0	0	0	0	6.38622	0	5.26462	38.2759	0	0	4.5482	6.36985	0	0	0	4.21654	0	16.0452	0	0
chr1592	VSG_chr	1134942	1136592	+	NaN	chr1592	chr1592	other	vsgs_tb427_cds_plus_flanks_plus_esags_plus_iltat_mvsgs_no_genomic_genes_180526.txt	overlapping	0	0	0	0	0	0	0	0	0	0	5.05938	0	0	0	0	0	0	0	0	0	0	0	0	4.24452	0	0	0	4.96161	0	5.95071	0
chr1593	VSG_chr	1136692	1138357	+	NaN	chr1593	chr1593	other	vsgs_tb427_cds_plus_flanks_plus_esags_plus_iltat_mvsgs_no_genomic_genes_180526.txt	overlapping	0	0	0	0	6.60374	0	9.01701	9.5138	0	0	5.01382	0	19.6116	5.96393	7.70912	0	5.60783	2.63705	0	0	0	0	0	0	5.83363	0	0	4.91694	0	0	4.43942
chr1594	VSG_chr	1138457	1140119	+	NaN	chr1594	chr1594	other	vsgs_tb427_cds_plus_flanks_plus_esags_plus_iltat_mvsgs_no_genomic_genes_180526.txt	overlapping	0	0	0	11.1099	0	0	4.51664	0	0	0	0	0	0	0	0	0	0	0	0	0	0	0	0	0	0	0	0	0	0	0	0
chr1595	VSG_chr	1140219	1141881	+	NaN	chr1595	chr1595	other	vsgs_tb427_cds_plus_flanks_plus_esags_plus_iltat_mvsgs_no_genomic_genes_180526.txt	overlapping	0	0	0	0	0	0	0	0	0	0	0	0	0	0	0	6.40926	0	2.64181	9.6035	0	0	0	0	0	0	0	0	0	0	0	0
chr1596	VSG_chr	1141981	1143325	+	NaN	chr1596	chr1596	other	vsgs_tb427_cds_plus_flanks_plus_esags_plus_iltat_mvsgs_no_genomic_genes_180526.txt	overlapping	0	0	0	0	8.1798	7.02417	0	5.89219	0	5.56837	0	0	0	0	0	0	0	0	0	0	0	0	0	0	0	0	5.23227	0	0	0	0
chr1597	VSG_chr	1143425	1144825	+	NaN	chr1597	chr1597	other	vsgs_tb427_cds_plus_flanks_plus_esags_plus_iltat_mvsgs_no_genomic_genes_180526.txt	overlapping	0	0	0	0	0	0	0	5.65667	6.51148	0	5.96219	0	0	0	0	7.60785	0	9.40755	0	0	0	5.41823	7.58835	0	6.93707	8.75347	0	0	4.77864	0	5.27913
chr1598	VSG_chr	1144925	1146584	+	NaN	chr1598	chr1598	other	vsgs_tb427_cds_plus_flanks_plus_esags_plus_iltat_mvsgs_no_genomic_genes_180526.txt	overlapping	0	0	0	0	6.62761	5.69127	13.5744	9.54819	0	4.51172	5.03195	7.71075	0	5.98549	0	0	0	0	19.2417	9.09627	6.30624	0	0	4.22151	0	11.0816	0	19.7388	0	0	0
chr1599	VSG_chr	1146684	1148340	+	NaN	chr1599	chr1599	other	vsgs_tb427_cds_plus_flanks_plus_esags_plus_iltat_mvsgs_no_genomic_genes_180526.txt	overlapping	0	0	0	0	0	2.85079	0	0	0	0	10.0821	0	0	5.99633	0	0	0	0	0	0	0	0	0	0	0	0	0	0	0	0	0
chr16	VSG_chr	1148440	1150489	+	NaN	chr16	chr16	BES11	vsgs_tb427_cds_plus_flanks_plus_esags_plus_iltat_mvsgs_no_genomic_genes_180526.txt	overlapping	0	0	0	0	0	2.30427	3.66399	3.86585	0	0	4.07465	12.4876	10.6254	4.84679	0	0	4.55739	2.14309	0	14.7315	0	0	5.18599	0	0	0	0	0	3.26579	0	0
chr1600	VSG_chr	1150589	1152245	+	NaN	chr1600	chr1600	other	vsgs_tb427_cds_plus_flanks_plus_esags_plus_iltat_mvsgs_no_genomic_genes_180526.txt	overlapping	0	1044.82	988.195	981.211	783.473	610.069	534.893	497.405	550.548	542.387	458.736	625.701	676.99	563.655	573.574	469.57	501.808	421.568	722.87	756.357	473.824	494.762	641.598	554.019	598.263	551.382	594.59	657.505	674.74	687.783	629.358
chr1601	VSG_chr	1152345	1154001	+	NaN	chr1601	chr1601	other	vsgs_tb427_cds_plus_flanks_plus_esags_plus_iltat_mvsgs_no_genomic_genes_180526.txt	overlapping	0	0	0	0	0	0	0	0	0	0	0	0	0	0	0	0	0	0	0	0	0	0	0	0	0	0	0	0	0	0	0
chr1602	VSG_chr	1154101	1155757	+	NaN	chr1602	chr1602	other	vsgs_tb427_cds_plus_flanks_plus_esags_plus_iltat_mvsgs_no_genomic_genes_180526.txt	overlapping	0	0	0	0	19.9188	2.85079	4.53299	4.78274	0	4.51989	5.04106	0	6.57272	0	0	0	0	0	0	0	6.31766	4.58113	6.41598	4.22915	0	0	0	4.94364	0	0	0
chr1603	VSG_chr	1155857	1157510	+	NaN	chr1603	chr1603	other	vsgs_tb427_cds_plus_flanks_plus_esags_plus_iltat_mvsgs_no_genomic_genes_180526.txt	overlapping	0	0	0	0	0	5.71192	9.08243	0	0	4.52809	0	0	0	0	0	0	0	0	0	0	0	0	6.42762	4.23682	0	0	0	0	0	0	0
chr1604	VSG_chr	1157610	1159263	+	NaN	chr1604	chr1604	other	vsgs_tb427_cds_plus_flanks_plus_esags_plus_iltat_mvsgs_no_genomic_genes_180526.txt	overlapping	0	0	0	0	0	0	0	4.79141	0	0	0	0	0	0	0	6.44413	5.64852	0	0	0	0	0	0	0	5.87596	0	0	0	0	0	0
chr1605	VSG_chr	1159363	1161013	+	NaN	chr1605	chr1605	other	vsgs_tb427_cds_plus_flanks_plus_esags_plus_iltat_mvsgs_no_genomic_genes_180526.txt	overlapping	0	4.36923	0	5.59532	19.9912	8.58344	18.1979	24.0006	5.52549	18.1453	5.05938	31.0111	32.983	0	38.8958	6.45584	11.3176	2.66101	0	9.14586	12.6812	9.19557	25.7572	8.48905	0	3.714	4.26251	0	8.11008	0	4.47975
chr1606	VSG_chr	1161113	1162679	+	NaN	chr1606	chr1606	other	vsgs_tb427_cds_plus_flanks_plus_esags_plus_iltat_mvsgs_no_genomic_genes_180526.txt	overlapping	0	0	0	0	0	3.01452	4.79335	0	0	0	0	0	6.95022	0	0	0	0	0	0	0	0	0	6.78448	0	0	0	0	0	0	0	0
chr1607	VSG_chr	1162779	1164426	+	NaN	chr1607	chr1607	other	vsgs_tb427_cds_plus_flanks_plus_esags_plus_iltat_mvsgs_no_genomic_genes_180526.txt	overlapping	0	0	0	0	0	0	0	0	0	4.54457	0	0	0	0	0	0	0	0	0	0	0	0	0	4.25225	0	0	0	4.97064	0	0	0
chr1608	VSG_chr	1164526	1166173	+	NaN	chr1608	chr1608	other	vsgs_tb427_cds_plus_flanks_plus_esags_plus_iltat_mvsgs_no_genomic_genes_180526.txt	overlapping	0	0	0	0	0	0	0	0	0	0	0	0	6.60861	0	0	0	0	0	0	0	0	0	0	0	0	0	0	4.97064	0	0	0
chr1609	VSG_chr	1166273	1167917	+	NaN	chr1609	chr1609	other	vsgs_tb427_cds_plus_flanks_plus_esags_plus_iltat_mvsgs_no_genomic_genes_180526.txt	overlapping	0	0	0	0	0	0	0	0	0	13.6586	0	7.78106	0	6.04007	7.80754	0	0	0	0	0	0	0	0	4.26	0	3.72754	0	0	0	0	8.99218
chr1610	VSG_chr	1168017	1169661	+	NaN	chr1610	chr1610	other	vsgs_tb427_cds_plus_flanks_plus_esags_plus_iltat_mvsgs_no_genomic_genes_180526.txt	overlapping	0	0	0	0	0	0	0	4.81763	5.54565	0	0	0	0	0	0	0	0	0	0	0	0	0	0	4.26	0	7.45509	0	0	0	0	0
chr1611	VSG_chr	1169761	1171405	+	NaN	chr1611	chr1611	other	vsgs_tb427_cds_plus_flanks_plus_esags_plus_iltat_mvsgs_no_genomic_genes_180526.txt	overlapping	0	4.38517	8.02745	0	6.68804	5.74317	9.13213	0	0	4.55286	5.07783	0	0	6.04007	7.80754	0	0	5.34143	0	0	6.36374	4.61455	6.46279	0	5.90811	0	0	0	0	0	0
chr1612	VSG_chr	1171505	1173149	+	NaN	chr1612	chr1612	other	vsgs_tb427_cds_plus_flanks_plus_esags_plus_iltat_mvsgs_no_genomic_genes_180526.txt	overlapping	0	0	0	5.61573	6.68804	5.74317	9.13213	14.4529	5.54565	4.55286	5.07783	23.3432	6.62066	0	7.80754	0	0	8.01214	9.70858	9.17921	0	0	12.9256	0	5.90811	3.72754	21.3903	14.9391	12.2095	0	8.99218
chr1613	VSG_chr	1173249	1174890	+	NaN	chr1613	chr1613	other	vsgs_tb427_cds_plus_flanks_plus_esags_plus_iltat_mvsgs_no_genomic_genes_180526.txt	overlapping	0	0	0	0	0	8.63049	0	0	0	0	0	0	0	0	0	0	0	0	0	0	0	0	0	0	5.9189	0	0	0	0	0	0
chr1614	VSG_chr	1174990	1176631	+	NaN	chr1614	chr1614	other	vsgs_tb427_cds_plus_flanks_plus_esags_plus_iltat_mvsgs_no_genomic_genes_180526.txt	overlapping	0	0	0	5.62599	0	11.5073	4.5744	0	5.55578	13.6835	10.1742	15.5905	0	12.1022	7.8218	0	11.3796	0	0	0	6.37537	9.24597	6.4746	8.53558	11.8378	14.9374	0	9.97761	4.07727	0	4.5043
chr1615	VSG_chr	1176731	1178372	+	NaN	chr1615	chr1615	other	vsgs_tb427_cds_plus_flanks_plus_esags_plus_iltat_mvsgs_no_genomic_genes_180526.txt	overlapping	0	0	0	0	0	0	0	0	0	0	0	15.5905	0	0	0	0	0	0	0	0	0	0	0	4.26779	0	0	0	0	0	0	0
chr1616	VSG_chr	1178472	1179808	+	NaN	chr1616	chr1616	other	vsgs_tb427_cds_plus_flanks_plus_esags_plus_iltat_mvsgs_no_genomic_genes_180526.txt	overlapping	0	0	0	0	0	0	0	0	13.6464	0	0	0	0	7.4315	0	0	0	0	0	0	7.82973	0	0	5.24137	0	0	0	0	0	7.34826	0
chr1617	VSG_chr	1179908	1181546	+	NaN	chr1617	chr1617	other	vsgs_tb427_cds_plus_flanks_plus_esags_plus_iltat_mvsgs_no_genomic_genes_180526.txt	overlapping	0	0	0	0	13.425	8.64629	13.7483	4.83526	16.6978	13.7086	10.1928	0	0	42.4353	0	0	0	13.4025	0	0	0	9.26289	0	8.5512	5.92973	11.2236	4.29371	4.99794	4.08473	17.9829	4.51255
chr1618	VSG_chr	1181646	1183276	+	NaN	chr1618	chr1618	other	vsgs_tb427_cds_plus_flanks_plus_esags_plus_iltat_mvsgs_no_genomic_genes_180526.txt	overlapping	0	0	0	0	6.74545	2.89623	0	0	0	0	5.12142	0	0	0	0	0	0	0	0	0	0	0	0	0	0	0	0	0	0	0	0
chr1619	VSG_chr	1183376	1185011	+	NaN	chr1619	chr1619	other	vsgs_tb427_cds_plus_flanks_plus_esags_plus_iltat_mvsgs_no_genomic_genes_180526.txt	overlapping	0	145.507	121.074	90.346	67.2483	60.635	55.0942	48.4413	50.1854	45.7791	66.3749	54.767	66.5709	60.733	54.9534	32.5752	79.9493	56.3935	29.286	55.3783	44.7912	55.6793	58.4851	59.9682	71.2873	71.2129	73.127	60.0852	53.1989	102.09	99.4581
chr1620	VSG_chr	1185111	1186746	+	NaN	chr1620	chr1620	other	vsgs_tb427_cds_plus_flanks_plus_esags_plus_iltat_mvsgs_no_genomic_genes_180526.txt	overlapping	0	0	0	0	0	0	0	0	0	0	5.10577	0	0	0	7.85049	0	5.71067	0	0	0	0	0	6.49834	0	0	0	0	0	0	0	0
chr1622	VSG_chr	1186846	1188478	+	NaN	chr1622	chr1622	other	vsgs_tb427_cds_plus_flanks_plus_esags_plus_iltat_mvsgs_no_genomic_genes_180526.txt	overlapping	0	0	0	0	0	0	0	4.85303	0	0	0	0	0	0	0	0	0	0	0	0	0	0	0	0	0	0	0	0	0	0	0
chr1623	VSG_chr	1188578	1190210	+	NaN	chr1623	chr1623	other	vsgs_tb427_cds_plus_flanks_plus_esags_plus_iltat_mvsgs_no_genomic_genes_180526.txt	overlapping	0	0	0	0	6.73719	0	0	0	0	0	0	0	0	0	0	0	0	0	0	0	0	0	0	0	0	0	0	0	0	0	0
chr1624	VSG_chr	1190310	1191640	+	NaN	chr1624	chr1624	other	vsgs_tb427_cds_plus_flanks_plus_esags_plus_iltat_mvsgs_no_genomic_genes_180526.txt	overlapping	0	5.41969	0	0	0	0	0	0	0	0	12.5515	0	0	0	0	0	0	0	0	0	0	0	0	0	0	0	0	0	0	0	5.55677
chr1625	VSG_chr	1191740	1193103	+	NaN	chr1625	chr1625	other	vsgs_tb427_cds_plus_flanks_plus_esags_plus_iltat_mvsgs_no_genomic_genes_180526.txt	overlapping	0	0	0	0	8.06586	0	0	0	0	0	0	0	0	0	0	7.81422	0	0	11.7087	0	7.67475	0	0	0	0	0	0	0	0	0	5.42234
chr1626	VSG_chr	1193203	1194832	+	NaN	chr1626	chr1626	other	vsgs_tb427_cds_plus_flanks_plus_esags_plus_iltat_mvsgs_no_genomic_genes_180526.txt	overlapping	0	11732.1	11665.9	12218.9	4535.72	10687.9	9077.92	11965.3	12542.2	12474.8	11858.2	13035.4	14312	12880.1	11827	11802.9	10563.5	8447.05	3703.61	8865.35	12330.8	12746.3	13227.1	12424.7	12622.6	11737	11622.5	11428.1	10789.8	11675	14624.2
chr1627	VSG_chr	1194932	1196561	+	NaN	chr1627	chr1627	other	vsgs_tb427_cds_plus_flanks_plus_esags_plus_iltat_mvsgs_no_genomic_genes_180526.txt	overlapping	0	0	0	5.66741	6.74959	0	4.60808	0	11.1934	0	5.12456	7.85266	0	0	7.87939	6.53902	5.73169	2.69529	9.79792	0	0	4.65702	6.52226	0	0	0	0	0	0	0	0
chr1628	VSG_chr	1196661	1198290	+	NaN	chr1628	chr1628	other	vsgs_tb427_cds_plus_flanks_plus_esags_plus_iltat_mvsgs_no_genomic_genes_180526.txt	overlapping	0	0	0	0	6.74959	0	0	0	0	0	0	0	6.68159	0	0	0	0	0	0	0	0	0	0	0	0	0	0	0	0	0	0
chr1629	VSG_chr	1198390	1199926	+	NaN	chr1629	chr1629	other	vsgs_tb427_cds_plus_flanks_plus_esags_plus_iltat_mvsgs_no_genomic_genes_180526.txt	overlapping	0	0	0	0	0	0	0	0	0	0	0	0	0	0	8.35615	0	0	0	0	0	0	0	0	0	0	0	0	0	4.35581	0	0
chr1630	VSG_chr	1200026	1201655	+	NaN	chr1630	chr1630	other	vsgs_tb427_cds_plus_flanks_plus_esags_plus_iltat_mvsgs_no_genomic_genes_180526.txt	overlapping	0	0	0	0	0	0	0	0	0	0	0	7.85266	0	0	0	0	5.73169	2.69529	0	0	0	0	0	0	17.8874	0	0	0	0	0	0
chr1631	VSG_chr	1201755	1203384	+	NaN	chr1631	chr1631	other	vsgs_tb427_cds_plus_flanks_plus_esags_plus_iltat_mvsgs_no_genomic_genes_180526.txt	overlapping	0	0	0	0	0	2.89801	0	4.86196	0	4.59476	0	7.85266	6.68159	0	0	0	0	2.69529	0	0	0	0	0	0	0	0	0	0	0	0	0
chr1632	VSG_chr	1203484	1205110	+	NaN	chr1632	chr1632	other	vsgs_tb427_cds_plus_flanks_plus_esags_plus_iltat_mvsgs_no_genomic_genes_180526.txt	overlapping	0	0	0	0	0	0	0	9.74185	5.607	0	15.402	0	13.3878	0	0	0	5.74226	0	19.632	0	0	0	0	0	0	0	0	0	0	0	0
chr1633	VSG_chr	1205210	1206836	+	NaN	chr1633	chr1633	other	vsgs_tb427_cds_plus_flanks_plus_esags_plus_iltat_mvsgs_no_genomic_genes_180526.txt	overlapping	0	0	0	0	0	5.80671	0	9.74185	11.214	9.20646	0	7.86714	13.3878	0	0	0	0	0	0	0	0	0	0	0	5.97347	0	0	0	0	0	0
chr1634	VSG_chr	1206936	1208259	+	NaN	chr1634	chr1634	other	vsgs_tb427_cds_plus_flanks_plus_esags_plus_iltat_mvsgs_no_genomic_genes_180526.txt	overlapping	0	0	0	0	0	0	0	0	0	0	0	0	0	0	0	0	0	0	0	0	0	0	0	0	0	0	0	0	0	0	0
chr1635	VSG_chr	1208359	1209985	+	NaN	chr1635	chr1635	other	vsgs_tb427_cds_plus_flanks_plus_esags_plus_iltat_mvsgs_no_genomic_genes_180526.txt	overlapping	0	0	0	0	0	2.90335	4.61658	0	5.607	0	0	0	6.69391	6.10689	0	0	0	0	0	0	0	4.66561	0	4.30713	0	0	0	0	0	0	0
chr1636	VSG_chr	1210085	1211711	+	NaN	chr1636	chr1636	other	vsgs_tb427_cds_plus_flanks_plus_esags_plus_iltat_mvsgs_no_genomic_genes_180526.txt	overlapping	0	0	8.11626	0	0	2.90335	0	4.87093	0	0	0	0	0	0	0	0	0	0	0	0	0	4.66561	0	4.30713	0	0	0	0	0	0	0
chr1637	VSG_chr	1211811	1213437	+	NaN	chr1637	chr1637	other	vsgs_tb427_cds_plus_flanks_plus_esags_plus_iltat_mvsgs_no_genomic_genes_180526.txt	overlapping	0	718.257	714.231	800.578	493.628	464.536	457.041	487.093	409.311	345.242	497.999	629.371	609.146	488.551	520.998	379.962	384.731	399.639	510.431	399.073	514.732	550.541	503.14	460.863	483.851	459.791	523.371	548.793	473.209	519.311	518.225
chr1639	VSG_chr	1213537	1215160	+	NaN	chr1639	chr1639	other	vsgs_tb427_cds_plus_flanks_plus_esags_plus_iltat_mvsgs_no_genomic_genes_180526.txt	overlapping	0	0	0	0	0	5.81743	0	0	0	0	0	0	6.70628	0	0	0	0	0	0	0	0	4.67422	0	0	0	0	0	0	0	0	0
chr1641	VSG_chr	1215260	1216880	+	NaN	chr1641	chr1641	other	vsgs_tb427_cds_plus_flanks_plus_esags_plus_iltat_mvsgs_no_genomic_genes_180526.txt	overlapping	0	8.90019	0	0	6.78706	5.8282	0	4.88896	11.2555	13.8608	10.306	0	13.4374	6.1295	0	6.57532	0	0	0	0	0	0	0	0	0	3.78273	4.34139	10.1069	0	0	0
chr1642	VSG_chr	1216980	1218600	+	NaN	chr1642	chr1642	other	vsgs_tb427_cds_plus_flanks_plus_esags_plus_iltat_mvsgs_no_genomic_genes_180526.txt	overlapping	0	0	8.1463	0	0	5.8282	13.901	0	11.2555	13.8608	10.306	0	0	0	0	0	0	0	0	0	0	0	0	0	0	3.78273	0	0	0	0	4.56266
chr1643	VSG_chr	1218700	1220227	+	NaN	chr1643	chr1643	other	vsgs_tb427_cds_plus_flanks_plus_esags_plus_iltat_mvsgs_no_genomic_genes_180526.txt	overlapping	0	0	0	0	0	0	0	0	0	0	0	0	0	0	0	0	0	0	0	0	0	0	0	0	0	0	0	0	0	0	0
chr1644	VSG_chr	1220327	1221944	+	NaN	chr1644	chr1644	other	vsgs_tb427_cds_plus_flanks_plus_esags_plus_iltat_mvsgs_no_genomic_genes_180526.txt	overlapping	0	0	0	0	0	2.9195	0	4.89802	0	0	5.16257	0	0	0	0	0	0	2.71528	0	0	0	0	0	0	0	0	0	0	0	0	0
chr1645	VSG_chr	1222044	1223661	+	NaN	chr1645	chr1645	other	vsgs_tb427_cds_plus_flanks_plus_esags_plus_iltat_mvsgs_no_genomic_genes_180526.txt	overlapping	0	0	0	0	0	5.83901	13.9268	0	5.63819	4.62884	5.16257	0	6.73114	0	7.93782	0	0	0	0	0	0	4.69156	0	0	0	0	0	0	4.13775	0	0
chr1646	VSG_chr	1223761	1225378	+	NaN	chr1646	chr1646	other	vsgs_tb427_cds_plus_flanks_plus_esags_plus_iltat_mvsgs_no_genomic_genes_180526.txt	overlapping	0	0	0	0	0	5.83901	0	0	5.63819	0	5.16257	0	0	0	0	0	5.7742	5.43056	0	0	0	0	0	4.33109	0	0	0	0	4.13775	0	0
chr1647	VSG_chr	1225478	1227095	+	NaN	chr1647	chr1647	other	vsgs_tb427_cds_plus_flanks_plus_esags_plus_iltat_mvsgs_no_genomic_genes_180526.txt	overlapping	0	0	0	0	0	2.9195	0	0	5.63819	0	0	7.9109	6.73114	0	0	0	0	0	0	0	0	0	0	0	0	0	0	5.0628	0	6.07208	0
chr1648	VSG_chr	1227195	1228809	+	NaN	chr1648	chr1648	other	vsgs_tb427_cds_plus_flanks_plus_esags_plus_iltat_mvsgs_no_genomic_genes_180526.txt	overlapping	0	4.46663	0	0	0	0	0	0	0	13.9123	5.17216	0	0	18.4568	7.95257	0	0	2.72033	0	0	12.9639	0	0	0	0	3.79679	4.35752	0	0	6.08336	0
chr1649	VSG_chr	1228909	1230523	+	NaN	chr1649	chr1649	other	vsgs_tb427_cds_plus_flanks_plus_esags_plus_iltat_mvsgs_no_genomic_genes_180526.txt	overlapping	0	0	0	5.72005	13.6246	11.6997	4.65088	4.90712	11.2973	9.27487	0	0	0	6.15227	0	0	5.78492	8.16098	0	0	0	14.1008	6.58284	4.33914	0	0	0	0	0	12.1667	4.57961
chr1650	VSG_chr	1230623	1232103	+	NaN	chr1650	chr1650	other	vsgs_tb427_cds_plus_flanks_plus_esags_plus_iltat_mvsgs_no_genomic_genes_180526.txt	overlapping	0	0	0	0	14.8573	0	0	0	6.15975	5.05703	0	0	7.35381	0	8.67211	0	0	0	10.7837	0	0	0	0	0	13.1247	4.14032	0	5.53114	4.52051	0	0
chr1651	VSG_chr	1232203	1233817	+	NaN	chr1651	chr1651	other	vsgs_tb427_cds_plus_flanks_plus_esags_plus_iltat_mvsgs_no_genomic_genes_180526.txt	overlapping	0	0	0	0	0	0	0	4.90712	0	0	5.17216	15.8512	0	0	0	0	0	0	0	0	0	0	0	0	0	0	4.35752	0	0	0	0
chr1652	VSG_chr	1233917	1235528	+	NaN	chr1652	chr1652	other	vsgs_tb427_cds_plus_flanks_plus_esags_plus_iltat_mvsgs_no_genomic_genes_180526.txt	overlapping	0	0	0	0	6.82495	0	0	0	0	0	5.18178	0	0	0	0	0	0	0	0	0	0	0	0	0	0	0	0	0	4.15315	0	0
chr1653	VSG_chr	1235628	1237236	+	NaN	chr1653	chr1653	other	vsgs_tb427_cds_plus_flanks_plus_esags_plus_iltat_mvsgs_no_genomic_genes_180526.txt	overlapping	0	0	0	0	0	0	0	0	5.66973	18.6189	10.3829	7.95515	0	0	7.98222	0	0	0	0	0	0	0	0	0	0	0	8.74754	0	0	0	4.59669
chr1655	VSG_chr	1237336	1238938	+	NaN	chr1655	chr1655	other	vsgs_tb427_cds_plus_flanks_plus_esags_plus_iltat_mvsgs_no_genomic_genes_180526.txt	overlapping	0	0	0	0	0	0	0	0	0	0	0	0	6.79413	0	0	6.64915	0	0	0	0	0	0	0	0	0	0	0	0	4.17647	0	0
chr1657	VSG_chr	1239038	1240637	+	NaN	chr1657	chr1657	other	vsgs_tb427_cds_plus_flanks_plus_esags_plus_iltat_mvsgs_no_genomic_genes_180526.txt	overlapping	0	0	0	0	0	0	0	0	0	0	0	0	0	0	0	0	0	0	0	0	0	0	0	0	0	0	0	0	0	0	0
chr1658	VSG_chr	1240737	1242243	+	NaN	chr1658	chr1658	other	vsgs_tb427_cds_plus_flanks_plus_esags_plus_iltat_mvsgs_no_genomic_genes_180526.txt	overlapping	0	0	0	0	7.30048	12.5382	0	0	0	0	5.54282	8.49359	7.22694	6.59317	0	7.07272	0	0	0	0	0	0	0	0	6.44913	0	4.66981	0	0	0	0
chr1659	VSG_chr	1242343	1243942	+	NaN	chr1659	chr1659	other	vsgs_tb427_cds_plus_flanks_plus_esags_plus_iltat_mvsgs_no_genomic_genes_180526.txt	overlapping	0	0	0	0	0	0	0	0	0	0	0	7.9999	0	0	16.0542	0	0	0	0	0	0	0	0	0	0	0	0	0	0	0	0
chr1660	VSG_chr	1244042	1245638	+	NaN	chr1660	chr1660	other	vsgs_tb427_cds_plus_flanks_plus_esags_plus_iltat_mvsgs_no_genomic_genes_180526.txt	overlapping	0	0	0	0	6.88906	0	0	0	5.71233	0	0	0	0	0	0	0	0	0	0	9.45511	0	0	0	0	0	0	4.40664	0	0	0	0
chr1662	VSG_chr	1245738	1247334	+	NaN	chr1662	chr1662	other	vsgs_tb427_cds_plus_flanks_plus_esags_plus_iltat_mvsgs_no_genomic_genes_180526.txt	overlapping	0	0	0	0	6.88906	5.91579	0	14.8873	17.137	0	0	0	0	6.22161	0	0	5.85013	0	0	0	6.55501	4.75325	0	4.38805	6.08568	3.83958	0	0	0	0	4.63122
chr1663	VSG_chr	1247434	1249030	+	NaN	chr1663	chr1663	other	vsgs_tb427_cds_plus_flanks_plus_esags_plus_iltat_mvsgs_no_genomic_genes_180526.txt	overlapping	0	0	0	0	0	0	0	4.96243	0	0	0	0	0	0	0	0	0	0	0	0	0	0	0	4.38805	0	0	0	0	0	0	0
chr1664	VSG_chr	1249130	1250723	+	NaN	chr1664	chr1664	other	vsgs_tb427_cds_plus_flanks_plus_esags_plus_iltat_mvsgs_no_genomic_genes_180526.txt	overlapping	0	0	0	0	0	2.96346	0	9.94354	11.4462	0	5.2403	8.03001	6.83249	0	0	0	0	2.75616	0	9.4729	0	0	0	0	0	0	8.82986	0	0	0	0
chr1665	VSG_chr	1250823	1252416	+	NaN	chr1665	chr1665	other	vsgs_tb427_cds_plus_flanks_plus_esags_plus_iltat_mvsgs_no_genomic_genes_180526.txt	overlapping	0	0	0	0	0	2.96346	4.71215	4.97177	0	0	0	8.03001	0	0	0	0	0	0	0	0	0	0	0	0	0	0	8.82986	0	0	6.16351	0
chr1666	VSG_chr	1252516	1254106	+	NaN	chr1666	chr1666	other	vsgs_tb427_cds_plus_flanks_plus_esags_plus_iltat_mvsgs_no_genomic_genes_180526.txt	overlapping	0	2983.38	3095.87	3042.52	898.955	917.436	953.65	896.606	991.96	941.478	845.279	1053.91	862.517	1136.6	1033.28	1004.9	1115.72	952.67	1335.07	1575.47	1434.38	1607.89	1530.21	1312.57	1490.51	1672.66	1658.72	1714.52	1556.95	1642.58	1682.83
chr1668	VSG_chr	1254206	1255796	+	NaN	chr1668	chr1668	other	vsgs_tb427_cds_plus_flanks_plus_esags_plus_iltat_mvsgs_no_genomic_genes_180526.txt	overlapping	0	0	0	0	0	0	9.44208	4.98114	11.4677	4.70739	0	0	0	0	0	0	5.87219	0	0	0	0	4.77118	0	0	0	0	4.42325	5.14872	0	0	0
chr1669	VSG_chr	1255896	1257486	+	NaN	chr1669	chr1669	other	vsgs_tb427_cds_plus_flanks_plus_esags_plus_iltat_mvsgs_no_genomic_genes_180526.txt	overlapping	0	0	0	0	6.91504	2.96905	4.72104	4.98114	5.73387	0	0	0	0	0	0	0	0	0	0	0	0	0	0	0	0	0	0	0	0	0	0
chr1670	VSG_chr	1257586	1258875	+	NaN	chr1670	chr1670	other	vsgs_tb427_cds_plus_flanks_plus_esags_plus_iltat_mvsgs_no_genomic_genes_180526.txt	overlapping	0	0	0	0	0	3.66183	0	0	7.07177	0	0	9.92235	8.44263	0	9.95612	8.26248	0	0	0	0	8.115	0	0	0	0	0	0	0	0	7.61599	0
chr1672	VSG_chr	1258975	1260562	+	NaN	chr1672	chr1672	other	vsgs_tb427_cds_plus_flanks_plus_esags_plus_iltat_mvsgs_no_genomic_genes_180526.txt	overlapping	0	0	0	0	0	0	0	0	0	0	0	0	0	0	0	0	0	0	0	0	0	0	0	0	0	0	4.43161	0	0	0	0
chr1673	VSG_chr	1260662	1262249	+	NaN	chr1673	chr1673	other	vsgs_tb427_cds_plus_flanks_plus_esags_plus_iltat_mvsgs_no_genomic_genes_180526.txt	overlapping	0	0	0	0	0	0	0	0	0	0	0	0	0	6.25687	0	0	0	0	0	0	0	0	0	4.41291	0	0	0	0	0	6.1868	0
chr1674	VSG_chr	1262349	1263936	+	NaN	chr1674	chr1674	other	vsgs_tb427_cds_plus_flanks_plus_esags_plus_iltat_mvsgs_no_genomic_genes_180526.txt	overlapping	0	0	0	0	6.9281	2.97466	0	0	5.7447	0	0	0	0	0	8.08778	0	0	0	0	0	0	4.78019	6.69476	0	0	0	8.86322	0	0	0	0
chr1675	VSG_chr	1264036	1265623	+	NaN	chr1675	chr1675	other	vsgs_tb427_cds_plus_flanks_plus_esags_plus_iltat_mvsgs_no_genomic_genes_180526.txt	overlapping	0	0	0	0	0	5.94931	0	0	0	0	0	8.06035	0	0	0	0	0	2.76658	20.1141	0	0	0	0	0	0	0	0	0	0	0	0
chr1676	VSG_chr	1265723	1267102	+	NaN	chr1676	chr1676	other	vsgs_tb427_cds_plus_flanks_plus_esags_plus_iltat_mvsgs_no_genomic_genes_180526.txt	overlapping	0	0	0	6.69411	0	0	5.44288	5.74275	0	0	6.05292	0	0	0	0	7.72362	6.77004	0	0	43.7676	0	16.502	0	0	7.04263	13.33	10.1991	11.8719	4.85136	7.1193	0
chr1677	VSG_chr	1267202	1268486	+	NaN	chr1677	chr1677	other	vsgs_tb427_cds_plus_flanks_plus_esags_plus_iltat_mvsgs_no_genomic_genes_180526.txt	overlapping	0	0	0	0	0	3.67607	0	0	0	0	13.0008	0	0	7.73223	0	0	0	0	0	0	0	11.8147	8.27337	0	0	0	0	0	0	0	0
chr1678	VSG_chr	1268586	1270173	+	NaN	chr1678	chr1678	other	vsgs_tb427_cds_plus_flanks_plus_esags_plus_iltat_mvsgs_no_genomic_genes_180526.txt	overlapping	0	0	0	0	20.7843	14.8733	0	0	5.7447	0	0	0	6.85831	6.25687	0	13.4239	5.88328	5.53316	0	0	0	9.56038	0	0	0	23.168	8.86322	0	12.6477	0	9.31494
chr1679	VSG_chr	1270273	1271541	+	NaN	chr1679	chr1679	other	vsgs_tb427_cds_plus_flanks_plus_esags_plus_iltat_mvsgs_no_genomic_genes_180526.txt	overlapping	0	0	0	0	8.66968	3.72242	0	0	7.1888	11.8037	13.1647	0	0	0	0	0	0	0	0	23.798	0	0	0	11.0445	0	0	0	0	0	0	0
chr1680	VSG_chr	1271641	1273228	+	NaN	chr1680	chr1680	other	vsgs_tb427_cds_plus_flanks_plus_esags_plus_iltat_mvsgs_no_genomic_genes_180526.txt	overlapping	0	0	0	0	0	2.97466	0	0	5.7447	0	5.2601	0	0	0	0	0	0	2.76658	10.0571	0	0	0	0	4.41291	6.12017	0	4.43161	0	0	0	0
chr1681	VSG_chr	1273328	1274912	+	NaN	chr1681	chr1681	other	vsgs_tb427_cds_plus_flanks_plus_esags_plus_iltat_mvsgs_no_genomic_genes_180526.txt	overlapping	0	118.33	83.3133	116.566	41.6473	44.7043	56.8669	55	69.0669	85.0538	47.4305	40.378	48.099	94.0307	40.5155	87.4206	41.2609	55.4363	50.3805	85.7402	125.488	71.8385	60.3669	114.953	79.7128	108.322	97.68	77.5232	80.254	74.3821	102.658
chr1682	VSG_chr	1275012	1276596	+	NaN	chr1682	chr1682	other	vsgs_tb427_cds_plus_flanks_plus_esags_plus_iltat_mvsgs_no_genomic_genes_180526.txt	overlapping	0	0	0	0	0	0	4.73891	0	0	0	0	0	0	0	0	0	0	0	10.0761	0	0	0	0	8.84253	0	0	0	0	0	0	0
chr1683	VSG_chr	1276696	1278277	+	NaN	chr1683	chr1683	other	vsgs_tb427_cds_plus_flanks_plus_esags_plus_iltat_mvsgs_no_genomic_genes_180526.txt	overlapping	0	0	0	0	0	2.98594	0	0	0	0	0	0	0	0	0	0	0	0	0	0	0	4.79832	6.72016	0	0	0	0	0	0	0	0
chr1684	VSG_chr	1278377	1279958	+	NaN	chr1684	chr1684	other	vsgs_tb427_cds_plus_flanks_plus_esags_plus_iltat_mvsgs_no_genomic_genes_180526.txt	overlapping	0	0	0	0	0	0	0	5.00948	0	0	0	8.09092	0	0	0	6.73742	0	0	0	0	6.61716	0	0	0	0	0	0	0	4.23191	0	0
chr1685	VSG_chr	1280058	1281639	+	NaN	chr1685	chr1685	other	vsgs_tb427_cds_plus_flanks_plus_esags_plus_iltat_mvsgs_no_genomic_genes_180526.txt	overlapping	0	0	0	0	0	0	0	0	5.76649	0	0	0	0	0	0	0	0	0	0	0	0	0	0	0	0	0	0	0	0	0	0
chr1686	VSG_chr	1281739	1283084	+	NaN	chr1686	chr1686	other	vsgs_tb427_cds_plus_flanks_plus_esags_plus_iltat_mvsgs_no_genomic_genes_180526.txt	overlapping	0	5.35929	0	0	0	0	0	5.88781	0	11.1285	6.20582	0	0	0	9.5419	0	0	0	0	0	0	11.2793	0	5.20632	0	4.55558	0	6.0859	4.9739	0	0
chr1687	VSG_chr	1283184	1284765	+	NaN	chr1687	chr1687	other	vsgs_tb427_cds_plus_flanks_plus_esags_plus_iltat_mvsgs_no_genomic_genes_180526.txt	overlapping	0	0	0	0	0	2.98594	0	0	0	4.73417	0	0	6.88432	0	0	0	0	0	0	0	0	0	0	0	0	0	0	0	0	6.21026	0
chr1688	VSG_chr	1284865	1286443	+	NaN	chr1688	chr1688	other	vsgs_tb427_cds_plus_flanks_plus_esags_plus_iltat_mvsgs_no_genomic_genes_180526.txt	overlapping	0	0	0	0	0	0	4.75692	0	0	4.74317	0	0	13.7948	0	8.13388	0	0	0	0	0	0	0	6.73292	0	0	0	0	0	4.23995	0	0
chr1689	VSG_chr	1286543	1288118	+	NaN	chr1689	chr1689	other	vsgs_tb427_cds_plus_flanks_plus_esags_plus_iltat_mvsgs_no_genomic_genes_180526.txt	overlapping	0	0	0	0	0	0	4.76597	0	0	0	0	0	0	0	0	0	5.92808	2.78764	0	9.5811	0	0	0	0	0	3.89074	4.46535	0	0	0	0
chr1690	VSG_chr	1288218	1289499	+	NaN	chr1690	chr1690	other	vsgs_tb427_cds_plus_flanks_plus_esags_plus_iltat_mvsgs_no_genomic_genes_180526.txt	overlapping	0	0	0	0	0	3.68468	0	6.18175	0	5.84201	0	0	0	0	0	0	0	0	0	0	0	0	0	0	0	0	0	0	0	0	0
chr1691	VSG_chr	1289599	1291171	+	NaN	chr1691	chr1691	other	vsgs_tb427_cds_plus_flanks_plus_esags_plus_iltat_mvsgs_no_genomic_genes_180526.txt	overlapping	0	9.17178	25.1847	35.2366	6.99417	6.00605	9.55012	5.03814	17.3985	19.045	0	16.2744	0	12.6331	16.3298	27.1039	11.8788	11.1718	10.153	0	13.3101	33.7804	0	22.275	6.17853	19.4908	13.4216	15.6229	21.2806	12.4916	18.8075
chr1692	VSG_chr	1291271	1292843	+	NaN	chr1692	chr1692	other	vsgs_tb427_cds_plus_flanks_plus_esags_plus_iltat_mvsgs_no_genomic_genes_180526.txt	overlapping	0	4.58589	0	0	0	3.00302	0	0	0	4.76126	0	0	0	0	0	0	0	0	0	0	0	0	6.75861	0	0	3.89816	4.47387	0	0	0	0
chr1693	VSG_chr	1292943	1294191	+	NaN	chr1693	chr1693	other	vsgs_tb427_cds_plus_flanks_plus_esags_plus_iltat_mvsgs_no_genomic_genes_180526.txt	overlapping	0	0	0	0	0	7.56406	0	6.34507	0	0	0	0	0	0	0	0	0	0	0	0	0	0	0	0	0	0	0	0	0	0	0
chr1694	VSG_chr	1294291	1295617	+	NaN	chr1694	chr1694	other	vsgs_tb427_cds_plus_flanks_plus_esags_plus_iltat_mvsgs_no_genomic_genes_180526.txt	overlapping	0	0	0	0	8.29075	0	0	0	0	0	0	0	0	0	0	0	0	0	0	0	0	5.72038	0	0	0	0	0	0	0	0	0
chr1695	VSG_chr	1295717	1297286	+	NaN	chr1695	chr1695	other	vsgs_tb427_cds_plus_flanks_plus_esags_plus_iltat_mvsgs_no_genomic_genes_180526.txt	overlapping	0	5959.26	6299.78	6672.45	469.505	1293.77	1148.2	1534.52	1609.53	1655.31	1479.07	1540.87	1318.02	2252.98	1906.06	2335.39	2421.95	1986.79	1668.27	2577.55	2767.11	2780.12	2146.57	1968.41	2327.57	2573.8	2725.31	2671.41	2886.9	3003.71	2817.1
chr1696	VSG_chr	1297386	1298955	+	NaN	chr1696	chr1696	other	vsgs_tb427_cds_plus_flanks_plus_esags_plus_iltat_mvsgs_no_genomic_genes_180526.txt	overlapping	0	4.59465	8.41093	0	0	3.00876	0	10.0955	5.81057	0	0	0	6.93694	0	0	0	0	0	0	0	0	0	6.77152	0	0	0	0	0	4.26425	0	0
chr1697	VSG_chr	1299055	1300624	+	NaN	chr1697	chr1697	other	vsgs_tb427_cds_plus_flanks_plus_esags_plus_iltat_mvsgs_no_genomic_genes_180526.txt	overlapping	0	9.1893	0	0	0	6.01752	4.78419	0	5.81057	4.77036	5.3204	0	0	6.32861	0	0	0	0	0	0	0	4.83499	0	0	6.19034	0	0	0	0	0	0
chr1698	VSG_chr	1300724	1302293	+	NaN	chr1698	chr1698	other	vsgs_tb427_cds_plus_flanks_plus_esags_plus_iltat_mvsgs_no_genomic_genes_180526.txt	overlapping	0	0	0	0	7.00753	0	0	0	0	0	0	0	0	0	0	0	0	0	0	9.61771	0	0	0	0	6.19034	3.90561	0	0	0	0	0
chr17	VSG_chr	1302393	1304478	+	NaN	chr17	chr17	BES13	vsgs_tb427_cds_plus_flanks_plus_esags_plus_iltat_mvsgs_no_genomic_genes_180526.txt	overlapping	0	0	0	4.42851	5.27413	0	7.20151	7.59827	0	3.59034	16.0173	6.13607	5.22099	4.76314	18.4709	10.2192	13.4362	8.4244	15.3122	14.4773	15.0552	3.63899	15.2895	16.797	18.6363	5.87901	6.74726	7.8539	9.62829	0	7.09115
chr1700	VSG_chr	1304578	1306065	+	NaN	chr1700	chr1700	other	vsgs_tb427_cds_plus_flanks_plus_esags_plus_iltat_mvsgs_no_genomic_genes_180526.txt	overlapping	0	0	0	0	0	0	0	0	0	0	0	0	0	0	0	0	0	0	0	0	0	0	0	0	0	0	0	0	0	0	0
chr1701	VSG_chr	1306165	1307731	+	NaN	chr1701	chr1701	other	vsgs_tb427_cds_plus_flanks_plus_esags_plus_iltat_mvsgs_no_genomic_genes_180526.txt	overlapping	0	0	0	0	0	6.02904	0	0	0	0	0	0	0	0	0	0	11.9243	0	0	9.63613	0	0	0	0	0	0	0	0	0	0	0
chr1702	VSG_chr	1307831	1309397	+	NaN	chr1702	chr1702	other	vsgs_tb427_cds_plus_flanks_plus_esags_plus_iltat_mvsgs_no_genomic_genes_180526.txt	overlapping	0	0	0	0	0	15.0726	4.79335	5.05743	5.82169	0	0	0	0	0	0	0	0	2.80365	0	0	0	0	0	0	0	0	0	10.4552	0	18.8091	0
chr1703	VSG_chr	1309497	1311063	+	NaN	chr1703	chr1703	other	vsgs_tb427_cds_plus_flanks_plus_esags_plus_iltat_mvsgs_no_genomic_genes_180526.txt	overlapping	0	0	0	0	0	3.01452	4.79335	5.05743	5.82169	9.55898	0	16.3367	13.9004	6.34072	0	13.6038	0	2.80365	0	9.63613	0	0	13.569	0	6.20219	0	0	5.22758	0	0	0
chr1704	VSG_chr	1311163	1312726	+	NaN	chr1704	chr1704	other	vsgs_tb427_cds_plus_flanks_plus_esags_plus_iltat_mvsgs_no_genomic_genes_180526.txt	overlapping	0	0	0	0	7.03442	3.0203	0	0	17.4986	4.78866	0	0	0	0	0	13.6299	0	0	0	0	0	0	0	0	0	0	0	10.4752	0	0	4.72894
chr1705	VSG_chr	1312826	1314389	+	NaN	chr1705	chr1705	other	vsgs_tb427_cds_plus_flanks_plus_esags_plus_iltat_mvsgs_no_genomic_genes_180526.txt	overlapping	0	0	0	0	0	0	4.80254	10.1343	0	0	0	0	0	0	0	0	0	0	0	0	0	4.85354	6.7975	0	0	0	0	0	0	0	0
chr1707	VSG_chr	1314489	1316049	+	NaN	chr1707	chr1707	other	vsgs_tb427_cds_plus_flanks_plus_esags_plus_iltat_mvsgs_no_genomic_genes_180526.txt	overlapping	0	0	0	0	7.04793	6.05222	0	5.07687	0	9.59572	0	16.3995	0	0	0	0	0	2.81443	0	0	6.70618	0	0	4.48924	0	0	0	5.24767	0	0	0
chr1708	VSG_chr	1316149	1317709	+	NaN	chr1708	chr1708	other	vsgs_tb427_cds_plus_flanks_plus_esags_plus_iltat_mvsgs_no_genomic_genes_180526.txt	overlapping	0	0	0	0	7.04793	3.02611	4.81177	10.1537	0	0	5.35108	0	13.9539	0	0	6.82806	0	2.81443	0	0	0	0	0	0	0	0	0	0	0	6.29381	0
chr1709	VSG_chr	1317809	1319363	+	NaN	chr1709	chr1709	other	vsgs_tb427_cds_plus_flanks_plus_esags_plus_iltat_mvsgs_no_genomic_genes_180526.txt	overlapping	0	1048.41	1358.73	1306.97	367.907	1014.62	797.005	1421.91	1331.72	1599.04	1525.57	1317.02	1414.78	958.448	1015.91	1233.79	895.212	776.955	1119.48	1349.76	1588.77	1542.6	1360.53	1347.46	1581.26	1711.39	1588.51	1738.41	1313.14	1383.66	1193.83
chr1710	VSG_chr	1319463	1320894	+	NaN	chr1710	chr1710	other	vsgs_tb427_cds_plus_flanks_plus_esags_plus_iltat_mvsgs_no_genomic_genes_180526.txt	overlapping	0	1455.82	1696.75	1928.86	1075.6	1741.72	1426.7	2219.22	2115.01	2243.7	2356.58	2207.79	2517.4	2227.25	2143.56	2352.04	2316.09	1570.8	2219.38	1803.12	1688.68	1844.73	1395.73	1463.2	1377.74	1635.72	1734.78	1435.82	1542.81	1495.65	1539.13
chr1711	VSG_chr	1320994	1322548	+	NaN	chr1711	chr1711	other	vsgs_tb427_cds_plus_flanks_plus_esags_plus_iltat_mvsgs_no_genomic_genes_180526.txt	overlapping	0	9.27795	0	0	14.1503	3.03778	9.66067	10.1929	11.7332	4.81637	0	8.23141	0	0	16.5188	20.5632	0	0	0	9.71049	6.73206	9.76327	0	9.01313	0	3.94329	0	10.5358	4.30539	0	4.75631
chr1713	VSG_chr	1322648	1324199	+	NaN	chr1713	chr1713	other	vsgs_tb427_cds_plus_flanks_plus_esags_plus_iltat_mvsgs_no_genomic_genes_180526.txt	overlapping	0	32.5356	42.5424	23.809	21.2664	18.2619	4.83967	20.4253	17.6339	38.6055	16.1463	8.24732	35.087	6.40201	0	27.4706	12.0395	19.8153	41.1614	9.72926	33.7254	24.4553	20.5502	13.5458	25.0485	19.7545	22.672	47.5029	17.2548	37.9818	14.2965
chr1714	VSG_chr	1324299	1325850	+	NaN	chr1714	chr1714	other	vsgs_tb427_cds_plus_flanks_plus_esags_plus_iltat_mvsgs_no_genomic_genes_180526.txt	overlapping	0	0	0	0	7.08881	0	0	0	0	0	0	16.4946	0	6.40201	0	0	0	0	0	0	0	0	0	0	0	0	0	0	0	0	0
chr1715	VSG_chr	1325950	1327498	+	NaN	chr1715	chr1715	other	vsgs_tb427_cds_plus_flanks_plus_esags_plus_iltat_mvsgs_no_genomic_genes_180526.txt	overlapping	0	0	0	0	0	3.04955	4.84905	5.1162	0	14.5051	0	8.26329	7.03098	6.41441	8.29141	0	0	0	0	0	0	0	6.86332	4.52402	0	0	0	5.28833	8.64412	0	0
chr1716	VSG_chr	1327598	1329146	+	NaN	chr1716	chr1716	other	vsgs_tb427_cds_plus_flanks_plus_esags_plus_iltat_mvsgs_no_genomic_genes_180526.txt	overlapping	0	4.65694	0	0	0	0	4.84905	10.2324	0	0	0	0	0	0	0	0	0	0	0	9.7481	0	0	0	0	0	0	0	5.28833	4.32206	0	0
chr1717	VSG_chr	1329246	1330794	+	NaN	chr1717	chr1717	other	vsgs_tb427_cds_plus_flanks_plus_esags_plus_iltat_mvsgs_no_genomic_genes_180526.txt	overlapping	0	0	0	0	7.10253	6.0991	0	0	0	9.67006	0	0	0	0	0	6.88095	0	0	0	0	0	0	0	4.52402	0	0	4.54319	0	0	0	0
chr1718	VSG_chr	1330894	1332138	+	NaN	chr1718	chr1718	other	vsgs_tb427_cds_plus_flanks_plus_esags_plus_iltat_mvsgs_no_genomic_genes_180526.txt	overlapping	0	0	0	0	0	0	6.03307	0	7.32738	0	0	0	0	0	0	0	0	0	0	0	0	0	0	0	0	0	0	0	0	0	0
chr1719	VSG_chr	1332238	1333783	+	NaN	chr1719	chr1719	other	vsgs_tb427_cds_plus_flanks_plus_esags_plus_iltat_mvsgs_no_genomic_genes_180526.txt	overlapping	0	0	0	0	0	3.05547	0	0	0	4.84441	0	0	0	0	0	0	0	0	0	0	0	0	0	0	0	0	0	0	0	0	0
chr1720	VSG_chr	1333883	1335425	+	NaN	chr1720	chr1720	other	vsgs_tb427_cds_plus_flanks_plus_esags_plus_iltat_mvsgs_no_genomic_genes_180526.txt	overlapping	0	0	8.5581	11.9739	0	0	0	0	0	0	0	0	0	0	0	0	0	0	0	0	0	0	6.89001	4.54161	0	0	0	0	0	0	0
chr1721	VSG_chr	1335525	1337067	+	NaN	chr1721	chr1721	other	vsgs_tb427_cds_plus_flanks_plus_esags_plus_iltat_mvsgs_no_genomic_genes_180526.txt	overlapping	0	0	0	0	0	0	0	5.1361	0	9.70766	5.4135	0	0	12.8787	0	0	12.1097	0	10.3504	9.78601	6.78442	9.8392	13.78	9.08323	12.5973	0	4.56085	0	4.33887	6.36723	14.3799
chr1722	VSG_chr	1337167	1338709	+	NaN	chr1722	chr1722	other	vsgs_tb427_cds_plus_flanks_plus_esags_plus_iltat_mvsgs_no_genomic_genes_180526.txt	overlapping	0	0	0	0	7.13015	12.2456	9.7358	15.4083	0	14.5615	5.4135	16.5908	0	6.43935	16.6473	6.90771	0	5.69452	20.7007	0	0	4.9196	0	9.08323	25.1946	0	4.56085	0	0	0	9.58661
chr1723	VSG_chr	1338809	1340351	+	NaN	chr1723	chr1723	other	vsgs_tb427_cds_plus_flanks_plus_esags_plus_iltat_mvsgs_no_genomic_genes_180526.txt	overlapping	0	0	0	0	7.13015	18.3685	0	30.8166	17.7367	43.6845	48.7215	41.4771	49.4083	64.3935	58.2656	62.1694	0	22.7781	51.7518	48.93	67.8442	59.0352	41.3401	81.749	62.9866	23.8437	63.8519	31.8533	43.3887	19.1017	14.3799
chr1724	VSG_chr	1340451	1341993	+	NaN	chr1724	chr1724	other	vsgs_tb427_cds_plus_flanks_plus_esags_plus_iltat_mvsgs_no_genomic_genes_180526.txt	overlapping	0	9.3501	25.6743	0	35.6508	36.7369	43.8111	30.8166	35.4734	38.8306	27.0675	33.1817	28.2333	19.318	8.32366	27.6308	24.2194	14.2363	20.7007	9.78601	20.3532	9.8392	41.3401	13.6248	18.896	7.94791	9.12171	21.2356	13.0166	19.1017	28.7598
chr1725	VSG_chr	1342093	1343635	+	NaN	chr1725	chr1725	other	vsgs_tb427_cds_plus_flanks_plus_esags_plus_iltat_mvsgs_no_genomic_genes_180526.txt	overlapping	0	0	0	0	7.13015	3.06141	4.8679	0	11.8245	0	10.827	0	7.05832	0	0	0	0	2.84726	0	0	6.78442	0	0	0	0	0	0	0	8.67774	12.7345	0
chr1726	VSG_chr	1343735	1345277	+	NaN	chr1726	chr1726	other	vsgs_tb427_cds_plus_flanks_plus_esags_plus_iltat_mvsgs_no_genomic_genes_180526.txt	overlapping	0	0	0	0	0	0	0	0	0	0	0	16.5908	0	0	0	0	0	5.69452	10.3504	0	0	0	0	0	0	0	0	5.30889	0	0	0
chr1727	VSG_chr	1345377	1346616	+	NaN	chr1727	chr1727	other	vsgs_tb427_cds_plus_flanks_plus_esags_plus_iltat_mvsgs_no_genomic_genes_180526.txt	overlapping	0	0	0	0	0	0	0	0	7.35693	0	0	0	0	0	0	0	0	0	0	0	0	0	0	0	0	0	0	0	0	0	0
chr1728	VSG_chr	1346716	1348255	+	NaN	chr1728	chr1728	other	vsgs_tb427_cds_plus_flanks_plus_esags_plus_iltat_mvsgs_no_genomic_genes_180526.txt	overlapping	0	0	0	0	0	0	4.87739	0	0	0	0	0	0	0	0	0	0	0	0	0	0	0	0	0	0	0	0	0	0	0	0
chr1729	VSG_chr	1348355	1349894	+	NaN	chr1729	chr1729	other	vsgs_tb427_cds_plus_flanks_plus_esags_plus_iltat_mvsgs_no_genomic_genes_180526.txt	overlapping	0	0	0	0	0	0	0	0	0	0	0	0	0	0	0	0	0	2.85281	0	0	0	0	0	0	0	0	0	0	4.34732	0	0
chr1730	VSG_chr	1349994	1351337	+	NaN	chr1730	chr1730	other	vsgs_tb427_cds_plus_flanks_plus_esags_plus_iltat_mvsgs_no_genomic_genes_180526.txt	overlapping	0	0	0	0	0	3.5147	0	5.89658	6.78764	11.145	0	0	8.10342	7.39279	0	0	0	0	11.8829	0	7.78895	0	0	0	0	4.56236	0	0	0	0	0
chr1731	VSG_chr	1351437	1352976	+	NaN	chr1731	chr1731	other	vsgs_tb427_cds_plus_flanks_plus_esags_plus_iltat_mvsgs_no_genomic_genes_180526.txt	overlapping	0	4.68416	0	0	0	3.06737	0	0	0	0	0	0	0	0	0	0	0	0	0	0	0	0	0	0	0	0	0	10.6385	0	0	0
chr1732	VSG_chr	1353076	1354612	+	NaN	chr1732	chr1732	other	vsgs_tb427_cds_plus_flanks_plus_esags_plus_iltat_mvsgs_no_genomic_genes_180526.txt	overlapping	0	0	0	6.01033	7.15799	9.22008	0	0	5.93532	14.6183	21.7385	0	0	6.46448	8.35615	13.8693	6.0785	5.71675	0	9.82421	20.4327	0	6.91691	13.678	6.32325	7.97893	13.736	0	0	25.5683	4.81201
chr1733	VSG_chr	1354712	1356248	+	NaN	chr1733	chr1733	other	vsgs_tb427_cds_plus_flanks_plus_esags_plus_iltat_mvsgs_no_genomic_genes_180526.txt	overlapping	0	0	0	0	0	6.14672	0	0	5.93532	4.87278	0	0	7.08588	0	0	0	0	0	0	0	0	0	0	0	0	0	0	0	4.35581	6.39208	0
chr1734	VSG_chr	1356348	1357884	+	NaN	chr1734	chr1734	other	vsgs_tb427_cds_plus_flanks_plus_esags_plus_iltat_mvsgs_no_genomic_genes_180526.txt	overlapping	0	4.6933	0	0	0	0	0	5.15615	17.806	4.87278	5.43463	0	0	0	0	6.93467	6.0785	2.85838	0	0	13.6218	4.9388	0	4.55934	12.6465	0	4.57866	5.32961	0	0	4.81201
chr1735	VSG_chr	1357984	1359517	+	NaN	chr1735	chr1735	other	vsgs_tb427_cds_plus_flanks_plus_esags_plus_iltat_mvsgs_no_genomic_genes_180526.txt	overlapping	0	0	0	0	0	0	0	0	0	0	0	0	0	0	0	0	0	0	0	0	0	0	0	0	0	3.99727	0	0	8.72865	0	0
chr1736	VSG_chr	1359617	1361150	+	NaN	chr1736	chr1736	other	vsgs_tb427_cds_plus_flanks_plus_esags_plus_iltat_mvsgs_no_genomic_genes_180526.txt	overlapping	0	0	0	0	0	6.15874	4.89646	10.3325	5.94693	9.76461	0	0	0	0	0	0	0	0	0	0	0	0	0	9.13652	0	3.99727	0	0	0	6.40458	0
chr1738	VSG_chr	1361250	1362783	+	NaN	chr1738	chr1738	other	vsgs_tb427_cds_plus_flanks_plus_esags_plus_iltat_mvsgs_no_genomic_genes_180526.txt	overlapping	0	4.70248	0	0	0	3.07937	4.89646	5.16623	5.94693	4.88231	0	0	0	0	0	0	0	0	0	0	0	4.94846	6.93043	0	0	3.99727	0	0	4.36433	0	0
chr1739	VSG_chr	1362883	1364416	+	NaN	chr1739	chr1739	other	vsgs_tb427_cds_plus_flanks_plus_esags_plus_iltat_mvsgs_no_genomic_genes_180526.txt	overlapping	0	0	0	0	0	0	0	5.16623	0	0	0	0	0	0	0	0	0	0	0	0	0	0	0	4.56826	0	0	0	0	0	6.40458	0
chr1740	VSG_chr	1364516	1366046	+	NaN	chr1740	chr1740	other	vsgs_tb427_cds_plus_flanks_plus_esags_plus_iltat_mvsgs_no_genomic_genes_180526.txt	overlapping	0	0	0	0	0	0	4.90606	5.17635	0	0	10.9119	8.36044	7.11365	0	0	0	0	2.86958	0	0	0	0	0	0	0	0	0	0	4.37288	0	0
chr1741	VSG_chr	1366146	1367676	+	NaN	chr1741	chr1741	other	vsgs_tb427_cds_plus_flanks_plus_esags_plus_iltat_mvsgs_no_genomic_genes_180526.txt	overlapping	0	0	0	0	0	3.0854	0	0	0	0	0	0	0	0	0	0	0	0	0	0	0	0	0	0	0	0	0	0	0	6.41713	0
chr1742	VSG_chr	1367776	1369306	+	NaN	chr1742	chr1742	other	vsgs_tb427_cds_plus_flanks_plus_esags_plus_iltat_mvsgs_no_genomic_genes_180526.txt	overlapping	0	0	0	0	0	6.17081	24.5303	0	5.95858	4.89187	5.45593	0	0	0	0	0	0	0	0	0	0	4.95816	0	0	0	8.0102	4.5966	0	0	0	4.83087
chr1743	VSG_chr	1369406	1370936	+	NaN	chr1743	chr1743	other	vsgs_tb427_cds_plus_flanks_plus_esags_plus_iltat_mvsgs_no_genomic_genes_180526.txt	overlapping	0	0	0	0	0	0	0	0	0	0	0	0	0	0	0	0	0	2.86958	0	0	0	0	0	0	0	0	0	0	0	6.41713	0
chr1744	VSG_chr	1371036	1372566	+	NaN	chr1744	chr1744	other	vsgs_tb427_cds_plus_flanks_plus_esags_plus_iltat_mvsgs_no_genomic_genes_180526.txt	overlapping	0	0	0	0	0	0	0	0	0	0	0	0	0	0	0	0	0	0	0	0	0	0	0	0	0	0	0	0	0	0	0
chr1745	VSG_chr	1372666	1374193	+	NaN	chr1745	chr1745	other	vsgs_tb427_cds_plus_flanks_plus_esags_plus_iltat_mvsgs_no_genomic_genes_180526.txt	overlapping	0	0	0	0	0	0	0	0	5.97028	0	5.46664	0	0	0	0	0	0	0	0	0	0	4.96789	0	0	6.36049	0	0	0	0	0	0
chr1747	VSG_chr	1374293	1375820	+	NaN	chr1747	chr1747	other	vsgs_tb427_cds_plus_flanks_plus_esags_plus_iltat_mvsgs_no_genomic_genes_180526.txt	overlapping	0	2884.5	2566.71	3101.46	1792.84	1357.15	1307.57	1198.09	1194.06	1264.58	1432.26	1583.23	1603.71	1482.58	1353.26	1618.32	1736.46	1322.6	1327.4	1660.19	1568.88	1997.09	2115.12	2063.79	2347.02	2142.92	2063.32	2273.07	2181.97	2231.12	2492.78
chr1749	VSG_chr	1375920	1377140	+	NaN	chr1749	chr1749	other	vsgs_tb427_cds_plus_flanks_plus_esags_plus_iltat_mvsgs_no_genomic_genes_180526.txt	overlapping	0	0	0	0	0	3.86876	0	0	0	0	0	10.4831	0	0	10.5188	0	0	0	0	0	0	18.651	8.70703	11.4786	0	5.02196	0	0	0	0	0
chr1751	VSG_chr	1377240	1378758	+	NaN	chr1751	chr1751	other	vsgs_tb427_cds_plus_flanks_plus_esags_plus_iltat_mvsgs_no_genomic_genes_180526.txt	overlapping	0	0	0	0	0	6.21956	4.94481	0	0	0	5.49903	0	0	6.54109	8.45517	0	0	0	0	0	0	0	0	18.4535	6.39818	0	0	0	0	0	4.86904
chr1752	VSG_chr	1378858	1380376	+	NaN	chr1752	chr1752	other	vsgs_tb427_cds_plus_flanks_plus_esags_plus_iltat_mvsgs_no_genomic_genes_180526.txt	overlapping	0	9.49783	0	0	0	0	0	0	0	4.93052	0	0	0	6.54109	0	7.01685	6.15053	0	10.5139	0	6.89161	0	0	0	0	0	0	0	0	0	0
chr1753	VSG_chr	1380476	1381991	+	NaN	chr1753	chr1753	other	vsgs_tb427_cds_plus_flanks_plus_esags_plus_iltat_mvsgs_no_genomic_genes_180526.txt	overlapping	0	9.51662	0	0	7.25714	3.11593	9.9092	0	6.01754	9.88055	5.50992	8.44316	7.18403	6.55403	8.4719	0	6.1627	2.89797	0	0	6.90525	5.00722	0	9.245	6.41084	12.1342	0	0	8.83229	6.48063	9.75734
chr1754	VSG_chr	1382091	1383606	+	NaN	chr1754	chr1754	other	vsgs_tb427_cds_plus_flanks_plus_esags_plus_iltat_mvsgs_no_genomic_genes_180526.txt	overlapping	0	0	0	0	0	0	0	5.22757	0	0	5.50992	0	0	0	0	0	0	0	0	0	0	0	0	0	6.41084	0	0	0	0	0	0
chr1755	VSG_chr	1383706	1385030	+	NaN	chr1755	chr1755	other	vsgs_tb427_cds_plus_flanks_plus_esags_plus_iltat_mvsgs_no_genomic_genes_180526.txt	overlapping	0	16.3327	0	0	33.2131	21.3906	68.0257	47.849	34.4249	39.5669	37.825	48.3013	41.0981	52.4916	0	48.2653	28.2042	13.2629	12.0533	56.9804	23.7019	45.8321	32.0944	15.8665	58.6798	23.1389	31.8675	0	10.1055	7.41482	11.1639
chr1756	VSG_chr	1385130	1386454	+	NaN	chr1756	chr1756	other	vsgs_tb427_cds_plus_flanks_plus_esags_plus_iltat_mvsgs_no_genomic_genes_180526.txt	overlapping	0	0	0	0	0	0	0	11.9623	0	0	0	0	0	0	0	8.04422	0	0	0	0	0	0	0	0	0	4.62778	0	0	0	0	0
chr1758	VSG_chr	1386554	1388066	+	NaN	chr1758	chr1758	other	vsgs_tb427_cds_plus_flanks_plus_esags_plus_iltat_mvsgs_no_genomic_genes_180526.txt	overlapping	0	0	0	12.2113	0	0	0	0	0	4.95007	0	0	0	0	0	0	0	0	0	0	0	5.01714	0	0	0	0	0	0	0	0	0
chr1759	VSG_chr	1388166	1389678	+	NaN	chr1759	chr1759	other	vsgs_tb427_cds_plus_flanks_plus_esags_plus_iltat_mvsgs_no_genomic_genes_180526.txt	overlapping	0	0	0	0	0	0	0	0	0	0	0	0	0	0	0	0	0	0	0	0	0	0	7.02663	0	0	0	0	0	0	0	0
chr1760	VSG_chr	1389778	1391287	+	NaN	chr1760	chr1760	other	vsgs_tb427_cds_plus_flanks_plus_esags_plus_iltat_mvsgs_no_genomic_genes_180526.txt	overlapping	0	0	0	0	0	0	4.97429	5.24834	6.04145	19.8396	0	8.47671	0	0	8.50556	0	0	0	10.5766	0	0	5.02711	0	0	0	0	0	10.8498	0	0	0
chr1761	VSG_chr	1391387	1392896	+	NaN	chr1761	chr1761	other	vsgs_tb427_cds_plus_flanks_plus_esags_plus_iltat_mvsgs_no_genomic_genes_180526.txt	overlapping	0	0	0	0	0	3.12831	0	0	0	0	0	0	0	0	0	7.05867	6.18719	0	0	0	0	0	0	0	0	0	0	0	0	0	0
chr1762	VSG_chr	1392996	1394505	+	NaN	chr1762	chr1762	other	vsgs_tb427_cds_plus_flanks_plus_esags_plus_iltat_mvsgs_no_genomic_genes_180526.txt	overlapping	0	0	0	0	0	0	0	0	6.04145	0	0	0	0	6.58007	0	0	0	0	0	0	0	0	0	4.64087	0	0	0	0	0	0	0
chr1763	VSG_chr	1394605	1396114	+	NaN	chr1763	chr1763	other	vsgs_tb427_cds_plus_flanks_plus_esags_plus_iltat_mvsgs_no_genomic_genes_180526.txt	overlapping	0	4.77722	0	0	0	0	0	0	0	4.95991	5.53181	0	0	0	0	0	0	0	0	0	6.93269	0	7.04059	4.64087	0	0	0	0	0	0	0
chr1764	VSG_chr	1396214	1397720	+	NaN	chr1764	chr1764	other	vsgs_tb427_cds_plus_flanks_plus_esags_plus_iltat_mvsgs_no_genomic_genes_180526.txt	overlapping	0	0	0	6.12998	7.30048	9.40363	0	0	6.05348	0	0	0	0	0	0	7.07272	0	0	10.5976	0	6.94649	0	7.0546	0	6.44913	0	0	0	0	0	0
chr1765	VSG_chr	1397820	1398999	+	NaN	chr1765	chr1765	other	vsgs_tb427_cds_plus_flanks_plus_esags_plus_iltat_mvsgs_no_genomic_genes_180526.txt	overlapping	0	6.11322	0	0	0	0	0	6.7161	0	0	0	10.8473	0	0	10.8842	9.03271	0	0	0	0	0	0	0	0	0	5.19645	0	0	0	0	0
chr1766	VSG_chr	1399099	1400599	+	NaN	chr1766	chr1766	other	vsgs_tb427_cds_plus_flanks_plus_esags_plus_iltat_mvsgs_no_genomic_genes_180526.txt	overlapping	0	0	0	0	7.32966	9.44122	5.00411	0	12.1553	4.98965	11.13	0	0	0	0	0	0	2.92693	0	10.0598	0	0	0	0	0	0	0	5.45744	4.46028	0	0
chr1767	VSG_chr	1400699	1401910	+	NaN	chr1767	chr1767	other	vsgs_tb427_cds_plus_flanks_plus_esags_plus_iltat_mvsgs_no_genomic_genes_180526.txt	overlapping	0	321.398	305.07	320.124	99.8516	261.132	216.907	170.008	180.645	179.203	234.326	147.853	197.691	172.157	180.147	114.325	131.044	141.369	197.656	124.586	86.3726	150.316	201.749	156.112	264.622	202.37	110.322	209.522	116	129.698	164.764
chr1768	VSG_chr	1402010	1403510	+	NaN	chr1768	chr1768	other	vsgs_tb427_cds_plus_flanks_plus_esags_plus_iltat_mvsgs_no_genomic_genes_180526.txt	overlapping	0	0	0	0	0	0	0	0	0	0	0	0	0	0	0	0	0	0	0	0	0	0	0	0	0	0	0	0	0	0	0
chr1769	VSG_chr	1403610	1404808	+	NaN	chr1769	chr1769	other	vsgs_tb427_cds_plus_flanks_plus_esags_plus_iltat_mvsgs_no_genomic_genes_180526.txt	overlapping	0	0	0	0	0	0	0	0	0	0	0	0	0	0	0	0	0	0	0	0	0	0	0	0	0	5.1141	5.86939	0	0	0	0
chr1770	VSG_chr	1404908	1406405	+	NaN	chr1770	chr1770	other	vsgs_tb427_cds_plus_flanks_plus_esags_plus_iltat_mvsgs_no_genomic_genes_180526.txt	overlapping	0	0	0	0	0	0	0	0	6.08985	4.99964	0	0	0	0	0	7.11522	0	0	0	0	0	0	0	0	0	0	0	0	0	0	4.93729
chr1771	VSG_chr	1406505	1407700	+	NaN	chr1771	chr1771	other	vsgs_tb427_cds_plus_flanks_plus_esags_plus_iltat_mvsgs_no_genomic_genes_180526.txt	overlapping	0	0	0	0	0	0	0	0	0	0	0	0	0	8.30762	21.4773	0	0	0	0	0	8.75281	0	0	0	0	0	0	0	0	0	0
chr1772	VSG_chr	1407800	1409297	+	NaN	chr1772	chr1772	other	vsgs_tb427_cds_plus_flanks_plus_esags_plus_iltat_mvsgs_no_genomic_genes_180526.txt	overlapping	0	0	0	0	0	3.15337	0	0	6.08985	4.99964	0	0	0	0	0	0	0	0	0	0	6.98822	0	0	4.67804	0	0	0	0	0	0	0
chr1773	VSG_chr	1409397	1410894	+	NaN	chr1773	chr1773	other	vsgs_tb427_cds_plus_flanks_plus_esags_plus_iltat_mvsgs_no_genomic_genes_180526.txt	overlapping	0	0	0	0	0	3.15337	0	0	0	0	0	0	0	0	0	0	0	5.86559	0	0	0	0	0	0	0	0	0	0	0	0	0
chr1774	VSG_chr	1410994	1412376	+	NaN	chr1774	chr1774	other	vsgs_tb427_cds_plus_flanks_plus_esags_plus_iltat_mvsgs_no_genomic_genes_180526.txt	overlapping	0	0	9.5482	0	7.95504	0	0	5.73029	19.7887	10.8307	12.0796	9.25512	15.7498	7.18432	0	7.70686	0	0	11.5478	0	7.56931	0	0	5.06703	0	8.8674	5.0885	0	0	0	5.34784
chr1775	VSG_chr	1412476	1413970	+	NaN	chr1775	chr1775	other	vsgs_tb427_cds_plus_flanks_plus_esags_plus_iltat_mvsgs_no_genomic_genes_180526.txt	overlapping	0	0	0	6.17918	7.35908	12.6388	5.0242	10.602	6.10207	5.00967	5.58731	0	0	0	0	0	0	2.93868	0	10.1002	7.00224	10.1551	0	0	0	4.10154	0	5.47934	0	0	4.9472
chr1776	VSG_chr	1414070	1415564	+	NaN	chr1776	chr1776	other	vsgs_tb427_cds_plus_flanks_plus_esags_plus_iltat_mvsgs_no_genomic_genes_180526.txt	overlapping	0	0	0	6.17918	7.35908	0	0	0	0	0	0	8.56176	0	0	0	0	0	0	0	0	0	0	0	0	0	0	0	0	0	0	0
chr1777	VSG_chr	1415664	1417158	+	NaN	chr1777	chr1777	other	vsgs_tb427_cds_plus_flanks_plus_esags_plus_iltat_mvsgs_no_genomic_genes_180526.txt	overlapping	0	0	0	0	0	0	0	0	0	0	0	0	0	0	0	0	0	0	0	0	0	0	0	0	0	0	0	0	0	0	0
chr1778	VSG_chr	1417258	1418451	+	NaN	chr1778	chr1778	other	vsgs_tb427_cds_plus_flanks_plus_esags_plus_iltat_mvsgs_no_genomic_genes_180526.txt	overlapping	0	6.04154	0	0	0	0	6.29076	0	0	0	0	0	0	0	0	0	0	3.6795	0	0	0	12.7151	0	0	0	0	0	0	0	0	0
chr1779	VSG_chr	1418551	1420042	+	NaN	chr1779	chr1779	other	vsgs_tb427_cds_plus_flanks_plus_esags_plus_iltat_mvsgs_no_genomic_genes_180526.txt	overlapping	0	0	0	0	0	15.8303	0	5.31166	6.11434	5.01974	16.7956	0	7.29959	0	0	7.14383	0	0	0	0	0	5.08776	0	0	0	0	0	0	0	6.58487	4.95715
chr1780	VSG_chr	1420142	1421405	+	NaN	chr1780	chr1780	other	vsgs_tb427_cds_plus_flanks_plus_esags_plus_iltat_mvsgs_no_genomic_genes_180526.txt	overlapping	0	17.1209	0	7.30845	8.70398	29.8972	5.94238	18.8093	7.21724	11.8504	6.60841	10.1265	8.61629	15.7214	10.1609	16.8649	7.39134	10.4272	12.635	0	8.28193	6.00549	16.8217	16.6322	0	4.85111	16.7027	0	15.8897	0	11.7026
chr1781	VSG_chr	1421505	1422993	+	NaN	chr1781	chr1781	other	vsgs_tb427_cds_plus_flanks_plus_esags_plus_iltat_mvsgs_no_genomic_genes_180526.txt	overlapping	0	0	0	0	0	0	0	0	0	0	5.60983	0	0	0	0	0	0	0	0	0	0	0	0	0	0	0	0	0	0	0	0
chr1782	VSG_chr	1423093	1424581	+	NaN	chr1782	chr1782	other	vsgs_tb427_cds_plus_flanks_plus_esags_plus_iltat_mvsgs_no_genomic_genes_180526.txt	overlapping	0	0	0	0	0	0	0	0	0	0	0	0	0	0	0	0	0	0	0	0	0	0	0	14.119	6.52709	0	0	0	0	0	0
chr1783	VSG_chr	1424681	1426169	+	NaN	chr1783	chr1783	other	vsgs_tb427_cds_plus_flanks_plus_esags_plus_iltat_mvsgs_no_genomic_genes_180526.txt	overlapping	0	9.68919	0	0	0	0	5.04444	0	0	0	0	0	0	0	0	0	6.27445	2.95052	0	0	7.03046	0	0	0	0	8.23614	0	0	0	0	0
chr1784	VSG_chr	1426269	1427452	+	NaN	chr1784	chr1784	other	vsgs_tb427_cds_plus_flanks_plus_esags_plus_iltat_mvsgs_no_genomic_genes_180526.txt	overlapping	0	0	0	0	0	0	12.6878	0	0	0	7.05493	10.8107	9.19847	0	0	18.0044	7.89075	3.71058	0	0	0	0	0	0	0	5.17889	0	0	0	8.29783	0
chr1786	VSG_chr	1427552	1429037	+	NaN	chr1786	chr1786	other	vsgs_tb427_cds_plus_flanks_plus_esags_plus_iltat_mvsgs_no_genomic_genes_180526.txt	overlapping	0	0	0	0	0	0	0	0	6.13902	5.04001	0	0	0	0	0	0	0	0	0	0	0	0	0	0	0	0	0	5.51253	0	0	0
chr1787	VSG_chr	1429137	1430622	+	NaN	chr1787	chr1787	other	vsgs_tb427_cds_plus_flanks_plus_esags_plus_iltat_mvsgs_no_genomic_genes_180526.txt	overlapping	0	0	0	0	0	3.17884	0	0	0	0	0	8.61362	0	0	0	0	0	0	0	0	0	0	0	0	0	0	0	0	0	0	0
chr1788	VSG_chr	1430722	1432204	+	NaN	chr1788	chr1788	other	vsgs_tb427_cds_plus_flanks_plus_esags_plus_iltat_mvsgs_no_genomic_genes_180526.txt	overlapping	0	0	0	0	0	0	0	0	0	0	0	0	0	0	0	0	0	2.96246	0	0	0	5.11864	0	0	0	0	0	0	0	6.62484	0
chr1789	VSG_chr	1432304	1433786	+	NaN	chr1789	chr1789	other	vsgs_tb427_cds_plus_flanks_plus_esags_plus_iltat_mvsgs_no_genomic_genes_180526.txt	overlapping	0	4.8642	0	0	0	6.37054	0	0	0	10.1004	0	8.63104	0	6.69987	0	0	0	0	21.5383	0	0	0	7.16877	4.72536	0	0	0	0	0	0	0
chr1790	VSG_chr	1433886	1435356	+	NaN	chr1790	chr1790	other	vsgs_tb427_cds_plus_flanks_plus_esags_plus_iltat_mvsgs_no_genomic_genes_180526.txt	overlapping	0	0	0	0	0	0	0	0	0	5.09141	0	0	0	0	0	7.24582	0	2.98663	0	0	7.11649	0	0	0	0	0	0	0	0	0	0
chr1791	VSG_chr	1435456	1436884	+	NaN	chr1791	chr1791	other	vsgs_tb427_cds_plus_flanks_plus_esags_plus_iltat_mvsgs_no_genomic_genes_180526.txt	overlapping	0	0	0	0	0	3.30564	0	0	0	0	0	0	0	0	0	0	0	0	0	0	7.32565	0	0	4.90393	0	0	0	0	0	0	0
chr1792	VSG_chr	1436984	1438463	+	NaN	chr1792	chr1792	other	vsgs_tb427_cds_plus_flanks_plus_esags_plus_iltat_mvsgs_no_genomic_genes_180526.txt	overlapping	0	0	0	0	0	0	0	5.35473	0	0	0	0	0	0	8.67797	7.20175	0	0	0	0	7.07321	5.12901	0	4.73494	0	0	0	0	0	0	0
chr1793	VSG_chr	1438563	1439943	+	NaN	chr1793	chr1793	other	vsgs_tb427_cds_plus_flanks_plus_esags_plus_iltat_mvsgs_no_genomic_genes_180526.txt	overlapping	0	5.22346	0	0	7.96657	10.2616	10.8779	11.4772	6.60579	0	0	0	0	0	0	0	0	0	0	0	0	5.4967	0	5.07437	0	4.44012	5.09587	5.93166	0	0	0
chr1794	VSG_chr	1440043	1441522	+	NaN	chr1794	chr1794	other	vsgs_tb427_cds_plus_flanks_plus_esags_plus_iltat_mvsgs_no_genomic_genes_180526.txt	overlapping	0	0	0	0	7.43367	6.38345	5.07512	5.35473	0	10.1209	0	0	0	6.71345	0	0	0	0	0	0	0	0	0	0	0	0	0	0	0	0	0
chr1795	VSG_chr	1441622	1443101	+	NaN	chr1795	chr1795	other	vsgs_tb427_cds_plus_flanks_plus_esags_plus_iltat_mvsgs_no_genomic_genes_180526.txt	overlapping	0	0	0	0	0	3.19173	0	0	0	0	16.9318	8.64854	0	0	0	0	0	0	0	0	0	5.12901	0	0	0	0	0	0	0	0	0
chr1796	VSG_chr	1443201	1444590	+	NaN	chr1796	chr1796	other	vsgs_tb427_cds_plus_flanks_plus_esags_plus_iltat_mvsgs_no_genomic_genes_180526.txt	overlapping	0	10.3793	0	0	0	0	0	0	6.56301	0	6.00938	0	0	14.2963	0	0	6.72133	0	0	0	7.53119	5.46111	0	0	0	0	5.06288	0	4.81646	0	0
chr1797	VSG_chr	1444690	1446163	+	NaN	chr1797	chr1797	other	vsgs_tb427_cds_plus_flanks_plus_esags_plus_iltat_mvsgs_no_genomic_genes_180526.txt	overlapping	0	4.8939	0	0	7.46393	12.8189	20.3831	10.753	6.189	30.4863	17.0007	8.68374	7.38873	6.74078	8.7133	7.23107	0	2.98055	0	20.4882	7.102	15.4497	14.4251	9.50842	6.59351	8.31996	14.3231	5.55741	0	26.6611	10.0354
chr1798	VSG_chr	1446263	1447736	+	NaN	chr1798	chr1798	other	vsgs_tb427_cds_plus_flanks_plus_esags_plus_iltat_mvsgs_no_genomic_genes_180526.txt	overlapping	0	4.8939	0	0	0	0	5.09577	0	6.189	10.1621	5.66691	0	0	6.74078	0	7.23107	0	0	0	0	0	0	7.21254	0	0	0	4.77435	11.1148	0	0	10.0354
chr1799	VSG_chr	1447836	1449309	+	NaN	chr1799	chr1799	other	vsgs_tb427_cds_plus_flanks_plus_esags_plus_iltat_mvsgs_no_genomic_genes_180526.txt	overlapping	0	0	0	0	0	3.20472	5.09577	5.37652	6.189	0	0	0	0	6.74078	0	0	0	2.98055	0	10.2441	0	0	0	0	0	0	0	0	0	0	0
chr18	VSG_chr	1449409	1451399	+	NaN	chr18	chr18	BES5	vsgs_tb427_cds_plus_flanks_plus_esags_plus_iltat_mvsgs_no_genomic_genes_180526.txt	overlapping	0	0	0	0	0	9.49021	0	0	4.58191	0	8.39079	0	0	9.98083	0	10.7068	9.38488	2.20659	0	7.58403	5.25784	15.2505	0	7.03939	14.6441	15.3988	3.5346	4.11432	6.72514	0	7.4295
chr1800	VSG_chr	1451499	1452969	+	NaN	chr1800	chr1800	other	vsgs_tb427_cds_plus_flanks_plus_esags_plus_iltat_mvsgs_no_genomic_genes_180526.txt	overlapping	0	0	0	0	0	0	10.2123	5.38749	0	0	5.67847	0	0	6.75453	0	0	0	0	0	10.265	0	0	0	4.76391	0	0	0	0	0	0	5.02792
chr1801	VSG_chr	1453069	1454539	+	NaN	chr1801	chr1801	other	vsgs_tb427_cds_plus_flanks_plus_esags_plus_iltat_mvsgs_no_genomic_genes_180526.txt	overlapping	0	0	0	0	0	3.21125	0	0	6.20162	5.09141	0	0	0	6.75453	8.73107	0	6.35122	2.98663	0	0	7.11649	0	7.22725	0	0	8.33693	0	5.56874	4.55124	0	0
chr1802	VSG_chr	1454639	1456106	+	NaN	chr1802	chr1802	other	vsgs_tb427_cds_plus_flanks_plus_esags_plus_iltat_mvsgs_no_genomic_genes_180526.txt	overlapping	0	0	0	0	0	3.21782	5.1166	0	6.2143	5.10181	5.69008	0	0	6.76833	0	0	0	2.99273	10.8792	0	0	0	0	0	0	0	9.58773	0	0	0	0
chr1803	VSG_chr	1456206	1457673	+	NaN	chr1803	chr1803	other	vsgs_tb427_cds_plus_flanks_plus_esags_plus_iltat_mvsgs_no_genomic_genes_180526.txt	overlapping	0	19.6556	8.99534	18.8785	7.49443	3.21782	0	21.594	6.2143	5.10181	11.3802	0	7.41893	0	8.74891	14.5212	0	14.9636	0	20.5719	0	10.3419	21.7261	4.77364	6.62046	12.5309	14.3816	22.3205	13.6816	13.3851	15.1146
chr1804	VSG_chr	1457773	1458937	+	NaN	chr1804	chr1804	other	vsgs_tb427_cds_plus_flanks_plus_esags_plus_iltat_mvsgs_no_genomic_genes_180526.txt	overlapping	0	0	11.3349	0	18.8873	0	12.8947	0	0	6.42872	0	0	0	0	0	0	8.01944	0	0	0	0	6.51583	0	6.0152	0	0	0	0	0	0	0
chr1805	VSG_chr	1459037	1460501	+	NaN	chr1805	chr1805	other	vsgs_tb427_cds_plus_flanks_plus_esags_plus_iltat_mvsgs_no_genomic_genes_180526.txt	overlapping	0	4.92396	9.01376	6.30572	0	6.44881	5.12708	0	12.454	0	0	0	0	6.78219	8.76683	7.27549	0	0	0	10.307	0	0	0	0	0	0	0	0	4.56988	0	5.04851
chr1806	VSG_chr	1460601	1462065	+	NaN	chr1806	chr1806	other	vsgs_tb427_cds_plus_flanks_plus_esags_plus_iltat_mvsgs_no_genomic_genes_180526.txt	overlapping	0	0	0	0	7.50978	3.22441	0	5.40956	0	5.11226	0	0	0	6.78219	0	0	0	0	0	0	0	0	0	0	0	4.18554	0	0	0	0	5.04851
chr1807	VSG_chr	1462165	1463629	+	NaN	chr1807	chr1807	other	vsgs_tb427_cds_plus_flanks_plus_esags_plus_iltat_mvsgs_no_genomic_genes_180526.txt	overlapping	0	4.92396	0	6.30572	0	6.44881	0	0	6.22702	0	5.70173	8.73709	7.43412	0	0	0	0	0	0	0	0	5.18153	7.25685	4.78342	0	4.18554	4.80368	0	0	0	0
chr1808	VSG_chr	1463729	1465190	+	NaN	chr1808	chr1808	other	vsgs_tb427_cds_plus_flanks_plus_esags_plus_iltat_mvsgs_no_genomic_genes_180526.txt	overlapping	0	0	0	0	0	3.23102	0	10.8413	0	0	0	0	0	0	0	0	0	3.00501	0	0	0	0	0	4.79323	0	0	0	0	0	0	0
chr1809	VSG_chr	1465290	1466703	+	NaN	chr1809	chr1809	other	vsgs_tb427_cds_plus_flanks_plus_esags_plus_iltat_mvsgs_no_genomic_genes_180526.txt	overlapping	0	0	0	0	0	0	10.624	0	0	5.29665	0	0	7.70226	0	0	7.5379	0	3.10702	0	0	0	0	0	0	0	0	0	0	0	0	5.2306
chr1810	VSG_chr	1466803	1468264	+	NaN	chr1810	chr1810	other	vsgs_tb427_cds_plus_flanks_plus_esags_plus_iltat_mvsgs_no_genomic_genes_180526.txt	overlapping	0	0	0	0	0	0	0	0	0	0	0	0	0	0	0	0	0	3.00501	0	0	0	0	0	0	0	0	0	0	0	20.16	0
chr1811	VSG_chr	1468364	1469822	+	NaN	chr1811	chr1811	other	vsgs_tb427_cds_plus_flanks_plus_esags_plus_iltat_mvsgs_no_genomic_genes_180526.txt	overlapping	0	4711.83	4869.34	4558.79	3099.21	4451.79	4581.87	4372.6	4383.09	4306.82	4076.33	3956.63	4157.84	4079.24	3644.39	4069.11	4642.51	3532.13	4674.06	4833.18	4448.51	4328.76	4357.44	4024.99	4116.68	4072.46	3839.46	4295.13	3946.26	4531.85	4151.73
chr1812	VSG_chr	1469922	1471256	+	NaN	chr1812	chr1812	other	vsgs_tb427_cds_plus_flanks_plus_esags_plus_iltat_mvsgs_no_genomic_genes_180526.txt	overlapping	0	275.576	445.118	366.747	296.678	219.38	405.097	302.753	382.67	353.435	325.362	220.522	261.058	320.033	288.616	303.391	363.909	180.998	382.816	282.768	352.866	289.991	254.832	272.959	225.681	399.601	242.487	227.034	341.012	426.838	227.145
chr1813	VSG_chr	1471356	1472811	+	NaN	chr1813	chr1813	other	vsgs_tb427_cds_plus_flanks_plus_esags_plus_iltat_mvsgs_no_genomic_genes_180526.txt	overlapping	0	0	0	0	7.5562	9.73301	0	0	6.26551	0	5.73697	0	0	6.82412	0	0	0	3.01739	0	10.3707	0	15.6407	0	4.81299	13.35	0	0	5.62611	4.59813	0	5.07972
chr1814	VSG_chr	1472911	1474366	+	NaN	chr1814	chr1814	other	vsgs_tb427_cds_plus_flanks_plus_esags_plus_iltat_mvsgs_no_genomic_genes_180526.txt	overlapping	0	0	0	0	0	0	0	5.44299	0	0	5.73697	0	0	0	8.82102	0	6.41666	0	0	0	0	5.21356	7.30171	4.81299	0	12.6342	0	5.62611	0	0	0
chr1815	VSG_chr	1474466	1475921	+	NaN	chr1815	chr1815	other	vsgs_tb427_cds_plus_flanks_plus_esags_plus_iltat_mvsgs_no_genomic_genes_180526.txt	overlapping	0	0	0	0	0	6.48867	0	5.44299	0	0	5.73697	0	0	0	8.82102	0	0	6.03479	0	0	0	5.21356	0	0	0	0	4.83338	0	4.59813	0	5.07972
chr1816	VSG_chr	1476021	1477473	+	NaN	chr1816	chr1816	other	vsgs_tb427_cds_plus_flanks_plus_esags_plus_iltat_mvsgs_no_genomic_genes_180526.txt	overlapping	0	0	0	0	0	0	0	0	0	0	5.74882	8.80925	7.49552	0	0	0	6.4299	0	0	0	0	10.4486	0	0	0	4.2201	0	0	0	0	0
chr1817	VSG_chr	1477573	1478814	+	NaN	chr1817	chr1817	other	vsgs_tb427_cds_plus_flanks_plus_esags_plus_iltat_mvsgs_no_genomic_genes_180526.txt	overlapping	0	0	0	0	0	3.80335	0	0	0	6.03016	0	0	0	0	0	0	0	0	0	0	0	0	0	0	0	0	0	0	0	0	0
chr1818	VSG_chr	1478914	1480363	+	NaN	chr1818	chr1818	other	vsgs_tb427_cds_plus_flanks_plus_esags_plus_iltat_mvsgs_no_genomic_genes_180526.txt	overlapping	0	0	0	0	0	0	5.18012	0	0	5.16514	0	0	0	0	8.85752	0	0	0	0	0	0	0	7.33192	0	0	0	0	0	0	0	0
chr1819	VSG_chr	1480463	1481788	+	NaN	chr1819	chr1819	other	vsgs_tb427_cds_plus_flanks_plus_esags_plus_iltat_mvsgs_no_genomic_genes_180526.txt	overlapping	0	0	0	0	0	0	0	0	0	0	0	0	0	0	0	0	0	0	0	0	0	0	0	0	0	0	0	0	0	0	0
chr1820	VSG_chr	1481888	1483337	+	NaN	chr1820	chr1820	other	vsgs_tb427_cds_plus_flanks_plus_esags_plus_iltat_mvsgs_no_genomic_genes_180526.txt	overlapping	0	0	0	0	0	0	0	0	0	0	0	0	0	0	0	0	0	0	0	0	0	0	0	0	0	0	0	0	0	0	0
chr1821	VSG_chr	1483437	1484583	+	NaN	chr1821	chr1821	other	vsgs_tb427_cds_plus_flanks_plus_esags_plus_iltat_mvsgs_no_genomic_genes_180526.txt	overlapping	0	0	0	0	0	4.11836	0	6.90933	7.95343	13.0592	0	11.1594	9.4952	0	0	0	0	0	0	0	0	0	0	6.1096	0	10.6919	0	0	0	0	6.44818
chr1822	VSG_chr	1484683	1486126	+	NaN	chr1822	chr1822	other	vsgs_tb427_cds_plus_flanks_plus_esags_plus_iltat_mvsgs_no_genomic_genes_180526.txt	overlapping	0	0	0	0	0	0	0	5.48823	0	0	0	0	0	0	0	7.3813	0	0	0	0	0	0	0	0	0	0	0	0	0	0	0
chr1823	VSG_chr	1486226	1487517	+	NaN	chr1823	chr1823	other	vsgs_tb427_cds_plus_flanks_plus_esags_plus_iltat_mvsgs_no_genomic_genes_180526.txt	overlapping	0	156.332	183.973	221.652	42.5767	131.622	87.204	79.7407	183.582	173.904	135.769	108.977	227.598	176.878	129.229	115.496	86.7738	98.6118	86.5281	151.933	162.049	105.756	181.028	189.837	180.536	156.617	136.173	196.548	155.454	182.501	143.113
chr1824	VSG_chr	1487617	1488957	+	NaN	chr1824	chr1824	other	vsgs_tb427_cds_plus_flanks_plus_esags_plus_iltat_mvsgs_no_genomic_genes_180526.txt	overlapping	0	0	0	0	0	0	5.60117	5.90977	0	0	6.22896	9.54499	0	0	19.155	7.94824	0	6.55231	0	11.2601	0	5.66066	0	0	7.24745	0	5.24787	18.3258	4.99245	7.32635	0
chr1825	VSG_chr	1489057	1490282	+	NaN	chr1825	chr1825	other	vsgs_tb427_cds_plus_flanks_plus_esags_plus_iltat_mvsgs_no_genomic_genes_180526.txt	overlapping	0	0	0	0	0	0	0	0	0	0	0	0	0	0	0	0	0	0	0	0	0	6.19163	0	0	0	0	0	0	0	0	0
chr1826	VSG_chr	1490382	1491822	+	NaN	chr1826	chr1826	other	vsgs_tb427_cds_plus_flanks_plus_esags_plus_iltat_mvsgs_no_genomic_genes_180526.txt	overlapping	0	0	0	0	0	0	10.4249	5.49965	12.6615	10.3948	0	0	7.55794	0	0	0	0	0	0	0	7.26465	10.5357	0	9.72617	6.74451	0	0	0	0	0	0
chr1827	VSG_chr	1491922	1493359	+	NaN	chr1827	chr1827	other	vsgs_tb427_cds_plus_flanks_plus_esags_plus_iltat_mvsgs_no_genomic_genes_180526.txt	overlapping	0	15.0492	0	0	7.65078	3.28495	5.22335	5.51112	0	0	0	0	7.57371	0	0	0	0	3.05516	0	10.5006	0	0	0	0	13.5172	0	0	0	4.65568	6.83215	5.1433
chr1828	VSG_chr	1493459	1494594	+	NaN	chr1828	chr1828	other	vsgs_tb427_cds_plus_flanks_plus_esags_plus_iltat_mvsgs_no_genomic_genes_180526.txt	overlapping	0	1206.5	1313.54	959.568	522.974	636.21	647.971	453.455	730.771	685.655	639.713	709.85	728.623	900.879	633.125	806.901	962.227	630.38	632.639	957.03	1188.75	1009.01	842.267	814.276	821.31	647.726	631.879	742.726	671.845	882.141	729.19
chr1829	VSG_chr	1494694	1496131	+	NaN	chr1829	chr1829	other	vsgs_tb427_cds_plus_flanks_plus_esags_plus_iltat_mvsgs_no_genomic_genes_180526.txt	overlapping	0	0	0	0	0	0	0	0	6.34394	0	0	8.90114	0	0	0	0	0	0	0	0	0	0	0	0	0	0	0	0	0	0	0
chr1830	VSG_chr	1496231	1497665	+	NaN	chr1830	chr1830	other	vsgs_tb427_cds_plus_flanks_plus_esags_plus_iltat_mvsgs_no_genomic_genes_180526.txt	overlapping	0	0	0	0	0	3.29182	0	5.52265	12.7144	15.6574	0	0	0	6.92398	0	14.8552	0	6.1231	0	10.5225	0	0	0	4.88342	13.5454	4.27304	4.90411	0	0	0	0
chr1831	VSG_chr	1497765	1499199	+	NaN	chr1831	chr1831	other	vsgs_tb427_cds_plus_flanks_plus_esags_plus_iltat_mvsgs_no_genomic_genes_180526.txt	overlapping	0	5.0269	18.4044	12.8751	53.6674	26.3345	52.3427	27.6132	6.35721	10.4383	34.9256	26.7592	30.3582	34.6199	8.95011	59.4207	19.5317	45.9233	22.2587	42.0901	43.7701	58.1884	44.4514	24.4171	20.3181	12.8191	34.3288	5.70844	0	13.6929	10.3081
chr1832	VSG_chr	1499299	1500730	+	NaN	chr1832	chr1832	other	vsgs_tb427_cds_plus_flanks_plus_esags_plus_iltat_mvsgs_no_genomic_genes_180526.txt	overlapping	0	5.03743	0	0	0	0	0	0	0	0	0	0	0	0	0	0	0	0	0	0	0	0	0	0	0	0	0	0	0	0	0
chr1834	VSG_chr	1500830	1502261	+	NaN	chr1834	chr1834	other	vsgs_tb427_cds_plus_flanks_plus_esags_plus_iltat_mvsgs_no_genomic_genes_180526.txt	overlapping	0	5.03743	0	0	0	0	0	0	0	0	0	0	0	0	0	0	0	0	0	0	7.3103	0	0	0	0	0	0	0	0	0	0
chr1835	VSG_chr	1502361	1503535	+	NaN	chr1835	chr1835	other	vsgs_tb427_cds_plus_flanks_plus_esags_plus_iltat_mvsgs_no_genomic_genes_180526.txt	overlapping	0	0	0	0	0	0	0	6.74468	0	0	0	21.787	0	0	0	0	0	0	0	0	0	0	0	5.96401	0	0	0	0	0	0	0
chr1836	VSG_chr	1503635	1505066	+	NaN	chr1836	chr1836	other	vsgs_tb427_cds_plus_flanks_plus_esags_plus_iltat_mvsgs_no_genomic_genes_180526.txt	overlapping	0	5.03743	0	0	0	3.29871	0	0	0	0	0	0	0	0	0	0	0	0	0	0	0	0	0	0	0	0	0	0	4.67519	0	0
chr1837	VSG_chr	1505166	1506594	+	NaN	chr1837	chr1837	other	vsgs_tb427_cds_plus_flanks_plus_esags_plus_iltat_mvsgs_no_genomic_genes_180526.txt	overlapping	0	0	0	0	0	0	0	0	0	0	0	0	7.62141	0	0	0	0	0	0	10.5667	0	5.31206	7.43967	0	0	0	0	0	0	0	0
chr1838	VSG_chr	1506694	1508122	+	NaN	chr1838	chr1838	other	vsgs_tb427_cds_plus_flanks_plus_esags_plus_iltat_mvsgs_no_genomic_genes_180526.txt	overlapping	0	0	0	0	0	0	0	0	0	0	0	0	0	0	0	0	0	0	0	0	0	0	0	0	0	0	0	0	0	0	0
chr1839	VSG_chr	1508222	1509533	+	NaN	chr1839	chr1839	other	vsgs_tb427_cds_plus_flanks_plus_esags_plus_iltat_mvsgs_no_genomic_genes_180526.txt	overlapping	0	0	0	0	0	0	5.72498	6.0404	0	0	0	0	0	0	0	0	0	0	24.3454	0	0	5.78578	8.10311	0	0	0	0	0	0	0	0
chr1840	VSG_chr	1509633	1510543	+	NaN	chr1840	chr1840	other	vsgs_tb427_cds_plus_flanks_plus_esags_plus_iltat_mvsgs_no_genomic_genes_180526.txt	overlapping	0	0	0	0	0	0	0	0	0	0	0	0	0	10.9066	0	0	0	0	0	0	0	0	0	0	0	0	0	0	0	0	0
chr1841	VSG_chr	1510643	1512068	+	NaN	chr1841	chr1841	other	vsgs_tb427_cds_plus_flanks_plus_esags_plus_iltat_mvsgs_no_genomic_genes_180526.txt	overlapping	0	0	0	0	7.71517	3.31259	0	0	0	0	5.85767	8.97604	0	6.96768	0	7.47447	6.55165	0	0	0	7.34106	0	0	0	0	0	4.93506	11.4889	4.69486	0	15.5597
chr1842	VSG_chr	1512168	1513509	+	NaN	chr1842	chr1842	other	vsgs_tb427_cds_plus_flanks_plus_esags_plus_iltat_mvsgs_no_genomic_genes_180526.txt	overlapping	0	0	0	0	8.19808	3.51994	0	0	0	5.58082	0	19.0758	0	0	0	7.94232	0	0	0	0	0	0	0	0	0	4.56916	0	0	0	0	0
chr1843	VSG_chr	1513609	1514998	+	NaN	chr1843	chr1843	other	vsgs_tb427_cds_plus_flanks_plus_esags_plus_iltat_mvsgs_no_genomic_genes_180526.txt	overlapping	0	0	0	0	0	0	10.8074	5.70144	0	0	12.0188	9.20852	0	14.2963	0	0	0	0	0	0	0	0	0	5.04152	0	0	0	0	0	7.06808	0
chr1844	VSG_chr	1515098	1516523	+	NaN	chr1844	chr1844	other	vsgs_tb427_cds_plus_flanks_plus_esags_plus_iltat_mvsgs_no_genomic_genes_180526.txt	overlapping	0	0	0	0	0	0	0	0	0	0	5.85767	0	0	0	0	0	0	0	0	0	0	0	0	0	0	0	0	0	4.69486	0	0
chr1845	VSG_chr	1516623	1518045	+	NaN	chr1845	chr1845	other	vsgs_tb427_cds_plus_flanks_plus_esags_plus_iltat_mvsgs_no_genomic_genes_180526.txt	overlapping	0	0	0	0	0	9.95872	5.27841	5.56922	0	0	5.87002	0	0	0	0	0	13.1309	0	11.2232	0	0	0	0	0	0	0	0	0	0	0	0
chr1846	VSG_chr	1518145	1519564	+	NaN	chr1846	chr1846	other	vsgs_tb427_cds_plus_flanks_plus_esags_plus_iltat_mvsgs_no_genomic_genes_180526.txt	overlapping	0	0	0	0	0	6.65318	5.28956	16.743	12.8487	15.8228	11.7648	9.01397	0	0	0	0	6.57933	9.28167	0	0	0	0	0	0	6.84425	8.63635	4.95591	0	0	0	5.2085
chr1847	VSG_chr	1519664	1520781	+	NaN	chr1847	chr1847	other	vsgs_tb427_cds_plus_flanks_plus_esags_plus_iltat_mvsgs_no_genomic_genes_180526.txt	overlapping	0	0	0	0	0	0	0	0	0	6.69898	0	0	0	0	0	0	0	0	0	0	0	0	0	0	0	0	0	0	0	0	0
chr1848	VSG_chr	1520881	1522300	+	NaN	chr1848	chr1848	other	vsgs_tb427_cds_plus_flanks_plus_esags_plus_iltat_mvsgs_no_genomic_genes_180526.txt	overlapping	0	0	0	0	0	0	0	5.58098	6.42436	5.27427	0	0	0	0	0	7.50605	0	0	0	0	0	5.34573	0	14.805	0	0	0	0	0	0	0
chr1849	VSG_chr	1522400	1523819	+	NaN	chr1849	chr1849	minichromosome	vsgs_tb427_cds_plus_flanks_plus_esags_plus_iltat_mvsgs_no_genomic_genes_180526.txt	overlapping	0	0	0	0	0	0	0	0	6.42436	0	0	0	7.66971	0	0	0	0	0	0	0	0	0	0	0	0	0	0	0	0	0	0
chr1850	VSG_chr	1523919	1525338	+	NaN	chr1850	chr1850	other	vsgs_tb427_cds_plus_flanks_plus_esags_plus_iltat_mvsgs_no_genomic_genes_180526.txt	overlapping	0	0	0	0	0	0	0	0	0	0	5.88242	0	0	0	0	0	0	0	0	0	0	0	0	0	0	0	0	0	0	0	0
chr1851	VSG_chr	1525438	1526854	+	NaN	chr1851	chr1851	other	vsgs_tb427_cds_plus_flanks_plus_esags_plus_iltat_mvsgs_no_genomic_genes_180526.txt	overlapping	0	0	0	0	0	6.66726	5.30076	0	0	5.28543	0	0	0	0	0	0	0	0	0	0	0	0	7.50267	0	0	0	0	0	0	6.9334	0
chr1852	VSG_chr	1526954	1528370	+	NaN	chr1852	chr1852	other	vsgs_tb427_cds_plus_flanks_plus_esags_plus_iltat_mvsgs_no_genomic_genes_180526.txt	overlapping	0	10.1815	0	0	0	6.66726	0	5.5928	0	0	5.89487	0	0	0	0	0	6.59326	0	0	0	7.38769	0	0	14.8364	6.85874	0	0	5.78096	0	6.9334	0
chr1853	VSG_chr	1528470	1529886	+	NaN	chr1853	chr1853	other	vsgs_tb427_cds_plus_flanks_plus_esags_plus_iltat_mvsgs_no_genomic_genes_180526.txt	overlapping	0	0	0	0	15.5283	13.3345	0	5.5928	0	0	0	9.03305	7.68595	0	0	0	0	3.10044	0	0	0	0	0	0	6.85874	4.32732	4.96641	0	0	0	0
chr1854	VSG_chr	1529986	1531399	+	NaN	chr1854	chr1854	other	vsgs_tb427_cds_plus_flanks_plus_esags_plus_iltat_mvsgs_no_genomic_genes_180526.txt	overlapping	0	0	9.33887	0	0	3.3407	0	0	6.45162	5.29665	5.90738	0	0	0	0	0	0	0	0	0	0	0	0	0	6.87329	0	0	0	0	0	0
chr1856	VSG_chr	1531499	1532912	+	NaN	chr1856	chr1856	other	vsgs_tb427_cds_plus_flanks_plus_esags_plus_iltat_mvsgs_no_genomic_genes_180526.txt	overlapping	0	0	0	0	7.78064	0	0	11.2093	6.45162	10.5933	5.90738	9.05222	0	0	0	15.0758	6.60725	0	0	0	0	0	0	9.91189	0	4.3365	0	0	0	0	0
chr1857	VSG_chr	1533012	1534425	+	NaN	chr1857	chr1857	other	vsgs_tb427_cds_plus_flanks_plus_esags_plus_iltat_mvsgs_no_genomic_genes_180526.txt	overlapping	0	0	0	0	0	6.68141	0	5.60467	0	0	5.90738	0	0	0	0	0	0	0	0	0	7.40336	0	0	0	0	0	0	0	0	0	0
chr1858	VSG_chr	1534525	1535938	+	NaN	chr1858	chr1858	other	vsgs_tb427_cds_plus_flanks_plus_esags_plus_iltat_mvsgs_no_genomic_genes_180526.txt	overlapping	0	0	0	0	0	0	5.312	0	6.45162	5.29665	0	0	0	0	0	7.5379	0	0	11.2946	0	0	5.36842	0	4.95595	0	4.3365	0	0	0	0	0
chr1859	VSG_chr	1536038	1537451	+	NaN	chr1859	chr1859	other	vsgs_tb427_cds_plus_flanks_plus_esags_plus_iltat_mvsgs_no_genomic_genes_180526.txt	overlapping	0	0	0	0	0	0	0	5.60467	0	26.4832	0	27.1567	0	0	0	15.0758	19.8218	3.10702	11.2946	0	7.40336	0	0	9.91189	6.87329	8.673	4.97694	0	4.73471	0	5.2306
chr1860	VSG_chr	1537551	1538733	+	NaN	chr1860	chr1860	other	vsgs_tb427_cds_plus_flanks_plus_esags_plus_iltat_mvsgs_no_genomic_genes_180526.txt	overlapping	0	0	0	0	0	0	0	0	0	0	0	0	0	0	0	0	0	0	0	0	0	0	0	0	8.21541	0	0	0	0	0	0
chr1861	VSG_chr	1538833	1540243	+	NaN	chr1861	chr1861	other	vsgs_tb427_cds_plus_flanks_plus_esags_plus_iltat_mvsgs_no_genomic_genes_180526.txt	overlapping	0	0	0	0	15.5944	0	0	0	6.46534	0	0	0	0	0	0	0	0	0	0	0	0	0	0	0	0	0	0	0	0	0	0
chr1862	VSG_chr	1540343	1541753	+	NaN	chr1862	chr1862	other	vsgs_tb427_cds_plus_flanks_plus_esags_plus_iltat_mvsgs_no_genomic_genes_180526.txt	overlapping	0	10.2248	0	0	7.79718	0	5.3233	0	6.46534	5.30791	11.8399	0	0	0	0	0	0	0	0	0	7.4191	5.37983	0	4.96648	6.8879	0	0	5.80554	4.74477	6.96288	0
chr1863	VSG_chr	1541853	1543263	+	NaN	chr1863	chr1863	other	vsgs_tb427_cds_plus_flanks_plus_esags_plus_iltat_mvsgs_no_genomic_genes_180526.txt	overlapping	0	0	0	0	0	0	5.3233	5.61658	0	0	5.91994	0	0	0	0	0	0	0	0	10.7015	0	0	0	0	0	0	4.98752	0	0	0	0
chr1864	VSG_chr	1543363	1544452	+	NaN	chr1864	chr1864	other	vsgs_tb427_cds_plus_flanks_plus_esags_plus_iltat_mvsgs_no_genomic_genes_180526.txt	overlapping	0	0	0	0	0	0	0	0	0	0	0	0	0	0	0	0	0	0	0	0	0	0	0	0	0	0	0	0	0	0	0
chr1865	VSG_chr	1544552	1545656	+	NaN	chr1865	chr1865	other	vsgs_tb427_cds_plus_flanks_plus_esags_plus_iltat_mvsgs_no_genomic_genes_180526.txt	overlapping	0	0	0	0	0	0	13.5949	14.3439	0	0	7.55931	0	0	0	0	0	8.45489	3.97586	0	0	0	0	0	0	0	5.54915	0	7.41323	0	8.89107	0
chr1866	VSG_chr	1545756	1547163	+	NaN	chr1866	chr1866	other	vsgs_tb427_cds_plus_flanks_plus_esags_plus_iltat_mvsgs_no_genomic_genes_180526.txt	overlapping	0	0	0	0	0	0	5.33464	0	0	5.31922	0	0	0	0	0	0	6.63541	0	0	0	0	0	0	0	0	0	0	0	0	0	0
chr1867	VSG_chr	1547263	1548670	+	NaN	chr1867	chr1867	other	vsgs_tb427_cds_plus_flanks_plus_esags_plus_iltat_mvsgs_no_genomic_genes_180526.txt	overlapping	0	0	9.37866	0	0	3.35494	10.6693	0	0	0	0	0	0	7.05676	0	7.57002	0	3.12026	0	0	7.43491	0	0	0	0	0	0	11.6358	0	6.97772	5.25289
chr1868	VSG_chr	1548770	1550171	+	NaN	chr1868	chr1868	other	vsgs_tb427_cds_plus_flanks_plus_esags_plus_iltat_mvsgs_no_genomic_genes_180526.txt	overlapping	0	0	0	0	0	0	0	0	0	0	0	0	0	0	0	0	0	0	0	0	0	0	0	0	0	0	0	0	0	0	0
chr1869	VSG_chr	1550271	1551672	+	NaN	chr1869	chr1869	other	vsgs_tb427_cds_plus_flanks_plus_esags_plus_iltat_mvsgs_no_genomic_genes_180526.txt	overlapping	0	0	0	6.58907	0	0	0	0	0	0	0	0	0	7.08696	0	0	0	0	11.3913	0	0	0	7.58294	0	0	0	0	0	0	0	0
chr1870	VSG_chr	1551772	1553173	+	NaN	chr1870	chr1870	other	vsgs_tb427_cds_plus_flanks_plus_esags_plus_iltat_mvsgs_no_genomic_genes_180526.txt	overlapping	0	10.2904	0	0	0	10.1079	0	0	6.50684	16.0259	0	0	0	0	0	0	0	0	0	0	7.46673	0	0	9.99673	0	4.37362	0	0	0	7.00758	5.27537
chr1871	VSG_chr	1553273	1554413	+	NaN	chr1871	chr1871	other	vsgs_tb427_cds_plus_flanks_plus_esags_plus_iltat_mvsgs_no_genomic_genes_180526.txt	overlapping	0	18.9665	23.1466	32.3852	9.64227	20.7001	26.3319	34.7283	23.9858	39.3837	14.6416	56.0904	38.1805	0	22.5125	9.34145	16.3763	19.2521	13.997	0	36.6989	26.6115	9.31752	36.8504	25.5535	16.1222	18.5032	21.538	29.3377	51.6633	19.4463
chr1872	VSG_chr	1554513	1555908	+	NaN	chr1872	chr1872	other	vsgs_tb427_cds_plus_flanks_plus_esags_plus_iltat_mvsgs_no_genomic_genes_180526.txt	overlapping	0	0	0	26.4696	0	3.38378	10.761	5.67693	6.53481	0	0	18.3379	0	14.2348	9.20014	0	6.69244	6.29416	0	0	0	0	0	0	6.96192	0	10.0822	0	4.79576	7.0377	5.29804
chr1873	VSG_chr	1556008	1557403	+	NaN	chr1873	chr1873	other	vsgs_tb427_cds_plus_flanks_plus_esags_plus_iltat_mvsgs_no_genomic_genes_180526.txt	overlapping	0	0	0	0	0	0	0	5.67693	0	0	0	9.16894	0	0	0	0	6.69244	0	0	0	0	0	7.61553	0	0	0	0	0	0	0	0
chr1874	VSG_chr	1557503	1558895	+	NaN	chr1874	chr1874	other	vsgs_tb427_cds_plus_flanks_plus_esags_plus_iltat_mvsgs_no_genomic_genes_180526.txt	overlapping	0	0	0	0	7.89794	13.5643	5.39208	51.2024	6.54888	5.3765	17.9893	9.18868	15.6367	0	9.21996	7.65154	0	0	0	10.8398	0	16.348	22.8958	0	6.97691	4.40187	0	0	9.61217	7.05286	0
chr1876	VSG_chr	1558995	1560252	+	NaN	chr1876	chr1876	other	vsgs_tb427_cds_plus_flanks_plus_esags_plus_iltat_mvsgs_no_genomic_genes_180526.txt	overlapping	0	309.646	377.89	440.598	69.9639	229.053	185.093	239.388	181.292	196.464	199.198	274.718	303.009	181.658	214.397	254.179	319.343	220.016	190.429	252.064	407.75	404.287	287.332	250.673	409.458	346.072	307.676	377.674	388.494	390.486	264.565
chr1877	VSG_chr	1560352	1561741	+	NaN	chr1877	chr1877	other	vsgs_tb427_cds_plus_flanks_plus_esags_plus_iltat_mvsgs_no_genomic_genes_180526.txt	overlapping	0	0	0	0	0	0	0	0	6.56301	0	0	0	0	0	0	0	0	0	0	0	0	0	0	0	6.99197	0	0	0	0	0	0
chr1878	VSG_chr	1561841	1563230	+	NaN	chr1878	chr1878	other	vsgs_tb427_cds_plus_flanks_plus_esags_plus_iltat_mvsgs_no_genomic_genes_180526.txt	overlapping	0	0	0	0	0	0	5.40372	0	0	5.3881	0	9.20852	7.83525	7.14814	9.23986	0	0	0	0	0	0	0	0	5.04152	6.99197	0	0	0	0	0	5.32091
chr1879	VSG_chr	1563330	1564719	+	NaN	chr1879	chr1879	other	vsgs_tb427_cds_plus_flanks_plus_esags_plus_iltat_mvsgs_no_genomic_genes_180526.txt	overlapping	0	0	0	0	7.91498	16.9919	5.40372	0	6.56301	0	6.00938	0	0	0	0	7.66805	0	3.16067	0	0	7.53119	0	0	0	0	0	0	5.89325	0	7.06808	0
chr1880	VSG_chr	1564819	1566133	+	NaN	chr1880	chr1880	other	vsgs_tb427_cds_plus_flanks_plus_esags_plus_iltat_mvsgs_no_genomic_genes_180526.txt	overlapping	0	82.2844	170.713	168.6	41.832	75.4364	74.2549	84.3726	104.06	108.213	95.2817	77.8697	82.8212	113.337	97.6684	97.2647	49.7327	30.0684	97.1596	34.4482	103.489	103.906	145.523	90.594	103.47	135.226	74.9229	105.899	147.644	119.539	106.863
chr1881	VSG_chr	1566233	1567619	+	NaN	chr1881	chr1881	other	vsgs_tb427_cds_plus_flanks_plus_esags_plus_iltat_mvsgs_no_genomic_genes_180526.txt	overlapping	0	0	0	0	15.8642	13.6229	5.41541	11.4275	0	26.9988	18.0671	9.22843	23.5566	21.4908	9.25984	15.3693	20.2076	12.67	0	32.66	15.095	10.9458	7.66495	10.1048	7.00709	4.42091	0	5.906	4.82687	0	15.9973
chr1882	VSG_chr	1567719	1568919	+	NaN	chr1882	chr1882	other	vsgs_tb427_cds_plus_flanks_plus_esags_plus_iltat_mvsgs_no_genomic_genes_180526.txt	overlapping	0	0	0	0	0	3.93318	0	13.1973	0	0	0	0	0	0	0	0	0	0	0	0	0	0	0	0	0	0	0	0	0	0	0
chr1883	VSG_chr	1569019	1570405	+	NaN	chr1883	chr1883	other	vsgs_tb427_cds_plus_flanks_plus_esags_plus_iltat_mvsgs_no_genomic_genes_180526.txt	overlapping	0	0	9.52066	0	0	6.81147	5.41541	5.71377	0	0	0	0	0	0	0	7.68464	0	0	0	10.8867	0	0	0	0	0	0	0	0	0	0	0
chr1884	VSG_chr	1570505	1571888	+	NaN	chr1884	chr1884	other	vsgs_tb427_cds_plus_flanks_plus_esags_plus_iltat_mvsgs_no_genomic_genes_180526.txt	overlapping	0	0	0	0	0	3.41312	0	0	0	0	0	0	0	0	0	0	0	0	11.5395	0	0	0	0	0	0	0	0	0	0	0	0
chr1885	VSG_chr	1571988	1573371	+	NaN	chr1885	chr1885	other	vsgs_tb427_cds_plus_flanks_plus_esags_plus_iltat_mvsgs_no_genomic_genes_180526.txt	overlapping	0	0	0	0	7.9493	6.82624	0	0	0	0	0	0	0	0	0	0	0	0	0	0	0	0	0	0	0	0	0	5.9188	0	0	0
chr1886	VSG_chr	1573471	1574854	+	NaN	chr1886	chr1886	other	vsgs_tb427_cds_plus_flanks_plus_esags_plus_iltat_mvsgs_no_genomic_genes_180526.txt	overlapping	0	0	0	0	0	0	0	5.72615	0	5.41146	0	0	0	0	0	0	0	0	0	0	0	0	0	0	0	0	0	0	0	0	5.34398
chr1887	VSG_chr	1574954	1576334	+	NaN	chr1887	chr1887	other	vsgs_tb427_cds_plus_flanks_plus_esags_plus_iltat_mvsgs_no_genomic_genes_180526.txt	overlapping	0	0	0	6.68927	0	0	0	0	13.2116	0	12.0971	0	0	0	0	7.71803	6.76513	0	23.1291	0	0	0	0	0	0	0	0	0	0	0	0
chr1888	VSG_chr	1576434	1577701	+	NaN	chr1888	chr1888	other	vsgs_tb427_cds_plus_flanks_plus_esags_plus_iltat_mvsgs_no_genomic_genes_180526.txt	overlapping	0	0	0	0	0	0	0	0	0	0	6.58756	0	0	0	0	0	0	0	0	0	0	0	0	0	0	0	0	0	0	0	0
chr1889	VSG_chr	1577801	1579181	+	NaN	chr1889	chr1889	other	vsgs_tb427_cds_plus_flanks_plus_esags_plus_iltat_mvsgs_no_genomic_genes_180526.txt	overlapping	0	0	0	0	0	0	0	0	0	0	0	0	0	0	0	0	0	0	0	0	0	0	0	0	0	0	0	0	0	0	0
chr1890	VSG_chr	1579281	1580358	+	NaN	chr1890	chr1890	other	vsgs_tb427_cds_plus_flanks_plus_esags_plus_iltat_mvsgs_no_genomic_genes_180526.txt	overlapping	0	0	0	0	0	0	0	0	0	0	7.74864	0	10.103	0	0	0	0	0	0	0	0	0	0	0	9.01562	0	0	0	0	0	0
chr1891	VSG_chr	1580458	1581835	+	NaN	chr1891	chr1891	other	vsgs_tb427_cds_plus_flanks_plus_esags_plus_iltat_mvsgs_no_genomic_genes_180526.txt	overlapping	0	0	0	0	0	0	0	0	0	0	0	0	0	0	0	0	0	0	0	0	7.59677	5.50866	0	0	0	0	0	0	0	0	0
chr1892	VSG_chr	1581935	1583244	+	NaN	chr1892	chr1892	other	vsgs_tb427_cds_plus_flanks_plus_esags_plus_iltat_mvsgs_no_genomic_genes_180526.txt	overlapping	0	0	0	0	0	3.60592	0	0	6.96381	0	6.37636	0	0	0	0	0	0	3.35368	0	0	0	5.79461	0	0	0	0	0	0	0	0	5.64585
chr1893	VSG_chr	1583344	1584718	+	NaN	chr1893	chr1893	other	vsgs_tb427_cds_plus_flanks_plus_esags_plus_iltat_mvsgs_no_genomic_genes_180526.txt	overlapping	0	0	0	0	0	0	0	0	0	5.44688	0	0	0	0	0	0	0	0	0	0	0	0	7.73184	0	0	0	0	0	0	0	0
chr1894	VSG_chr	1584818	1586192	+	NaN	chr1894	chr1894	other	vsgs_tb427_cds_plus_flanks_plus_esags_plus_iltat_mvsgs_no_genomic_genes_180526.txt	overlapping	0	0	0	0	0	0	0	0	0	0	0	9.30897	0	0	0	0	0	0	0	0	0	0	0	0	0	0	5.11811	0	0	0	0
chr1895	VSG_chr	1586292	1587666	+	NaN	chr1895	chr1895	other	vsgs_tb427_cds_plus_flanks_plus_esags_plus_iltat_mvsgs_no_genomic_genes_180526.txt	overlapping	0	0	0	6.71845	0	0	0	0	0	0	0	0	0	0	0	7.7517	0	0	0	0	0	0	0	0	7.06824	0	0	0	0	0	0
chr1896	VSG_chr	1587766	1589107	+	NaN	chr1896	chr1896	other	vsgs_tb427_cds_plus_flanks_plus_esags_plus_iltat_mvsgs_no_genomic_genes_180526.txt	overlapping	0	0	0	0	0	0	5.597	0	6.79776	11.1616	0	0	0	0	0	0	0	0	0	0	0	0	0	0	0	0	0	0	0	0	0
chr1897	VSG_chr	1589207	1590578	+	NaN	chr1897	chr1897	other	vsgs_tb427_cds_plus_flanks_plus_esags_plus_iltat_mvsgs_no_genomic_genes_180526.txt	overlapping	0	0	0	0	8.01882	0	5.47462	0	0	0	0	0	0	0	0	0	0	0	0	0	0	0	0	0	0	0	0	0	0	7.16081	0
chr1898	VSG_chr	1590678	1591906	+	NaN	chr1898	chr1898	other	vsgs_tb427_cds_plus_flanks_plus_esags_plus_iltat_mvsgs_no_genomic_genes_180526.txt	overlapping	0	0	10.7446	0	0	0	6.11161	19.345	7.42277	0	13.5932	0	8.86167	0	0	8.67258	0	0	0	0	0	6.17652	0	5.70196	0	4.98927	5.72612	0	5.44742	0	0
chr1899	VSG_chr	1592006	1593377	+	NaN	chr1899	chr1899	other	vsgs_tb427_cds_plus_flanks_plus_esags_plus_iltat_mvsgs_no_genomic_genes_180526.txt	overlapping	0	0	0	0	0	0	0	0	19.9474	0	0	0	15.8761	0	0	0	0	6.40426	0	0	0	0	0	0	0	0	0	0	0	0	0
chr19	VSG_chr	1593477	1595475	+	NaN	chr19	chr19	BES14	vsgs_tb427_cds_plus_flanks_plus_esags_plus_iltat_mvsgs_no_genomic_genes_180526.txt	overlapping	0	3.60861	0	0	5.50366	2.36306	0	0	0	0	12.5358	0	0	0	12.8498	0	0	0	0	7.55368	5.2368	0	5.3183	0	4.86185	0	3.52046	8.19572	0	0	0
chr1900	VSG_chr	1595575	1596946	+	NaN	chr1900	chr1900	other	vsgs_tb427_cds_plus_flanks_plus_esags_plus_iltat_mvsgs_no_genomic_genes_180526.txt	overlapping	0	0	0	0	0	0	0	0	0	0	0	9.32933	7.93804	0	0	0	0	0	0	0	7.63	0	0	0	0	0	0	0	0	0	0
chr1901	VSG_chr	1597046	1598351	+	NaN	chr1901	chr1901	other	vsgs_tb427_cds_plus_flanks_plus_esags_plus_iltat_mvsgs_no_genomic_genes_180526.txt	overlapping	0	0	0	7.07341	0	0	0	6.06815	6.98514	0	6.39589	0	0	0	9.83415	0	0	0	0	0	0	0	0	0	0	0	0	0	0	15.0454	0
chr1902	VSG_chr	1598451	1599516	+	NaN	chr1902	chr1902	other	vsgs_tb427_cds_plus_flanks_plus_esags_plus_iltat_mvsgs_no_genomic_genes_180526.txt	overlapping	0	0	0	0	0	0	7.04613	0	8.55778	0	0	0	0	0	0	0	0	0	0	0	0	0	0	0	0	0	0	0	0	0	0
chr1903	VSG_chr	1599616	1600981	+	NaN	chr1903	chr1903	other	vsgs_tb427_cds_plus_flanks_plus_esags_plus_iltat_mvsgs_no_genomic_genes_180526.txt	overlapping	0	0	0	0	0	3.45809	0	0	0	0	0	0	0	0	0	0	0	3.2162	11.6915	0	0	0	0	5.13009	7.11481	0	0	5.99679	0	0	0
chr1904	VSG_chr	1601081	1602446	+	NaN	chr1904	chr1904	other	vsgs_tb427_cds_plus_flanks_plus_esags_plus_iltat_mvsgs_no_genomic_genes_180526.txt	overlapping	0	5.28082	0	6.76272	0	6.91619	5.49866	11.6032	6.67832	0	0	0	0	7.27373	0	0	0	3.2162	0	11.054	7.66351	5.55706	15.5656	5.13009	0	0	5.15183	11.9936	0	0	5.4144
chr1905	VSG_chr	1602546	1603911	+	NaN	chr1905	chr1905	other	vsgs_tb427_cds_plus_flanks_plus_esags_plus_iltat_mvsgs_no_genomic_genes_180526.txt	overlapping	0	10.5616	0	0	0	0	0	0	0	0	0	0	0	7.27373	0	0	0	0	0	0	0	5.55706	0	0	0	0	0	0	0	0	5.4144
chr1906	VSG_chr	1604011	1605376	+	NaN	chr1906	chr1906	other	vsgs_tb427_cds_plus_flanks_plus_esags_plus_iltat_mvsgs_no_genomic_genes_180526.txt	overlapping	0	0	0	0	0	3.45809	5.49866	0	0	0	0	0	7.97291	0	0	0	0	0	0	0	7.66351	0	0	0	0	0	0	0	0	0	0
chr1908	VSG_chr	1605476	1606538	+	NaN	chr1908	chr1908	other	vsgs_tb427_cds_plus_flanks_plus_esags_plus_iltat_mvsgs_no_genomic_genes_180526.txt	overlapping	0	0	0	0	10.3498	0	0	0	0	0	0	0	0	0	0	0	0	0	0	0	0	0	0	0	9.14284	0	0	0	0	0	0
chr1909	VSG_chr	1606638	1608003	+	NaN	chr1909	chr1909	other	vsgs_tb427_cds_plus_flanks_plus_esags_plus_iltat_mvsgs_no_genomic_genes_180526.txt	overlapping	0	0	0	13.5254	0	0	5.49866	0	6.67832	5.48277	6.11496	0	0	0	9.4022	0	0	0	0	0	0	0	0	0	0	0	0	0	0	0	0
chr1910	VSG_chr	1608103	1609468	+	NaN	chr1910	chr1910	other	vsgs_tb427_cds_plus_flanks_plus_esags_plus_iltat_mvsgs_no_genomic_genes_180526.txt	overlapping	0	5.28082	9.66703	0	8.05405	0	10.9973	11.6032	6.67832	16.4483	6.11496	9.37031	7.97291	29.0949	9.4022	0	6.83942	6.43239	0	11.054	22.9905	5.55706	0	10.2602	0	0	5.15183	11.9936	4.90108	0	10.8288
chr1911	VSG_chr	1609568	1610930	+	NaN	chr1911	chr1911	other	vsgs_tb427_cds_plus_flanks_plus_esags_plus_iltat_mvsgs_no_genomic_genes_180526.txt	overlapping	0	0	9.6883	0	0	6.93141	5.51077	0	0	0	0	0	0	0	0	0	13.709	0	0	0	7.68038	0	0	5.14139	0	0	0	0	0	0	0
chr1912	VSG_chr	1611030	1612392	+	NaN	chr1912	chr1912	other	vsgs_tb427_cds_plus_flanks_plus_esags_plus_iltat_mvsgs_no_genomic_genes_180526.txt	overlapping	0	0	0	0	0	0	11.0215	0	0	0	0	0	0	0	0	0	0	0	0	0	0	0	0	0	0	0	0	0	0	0	5.42631
chr1913	VSG_chr	1612492	1613741	+	NaN	chr1913	chr1913	other	vsgs_tb427_cds_plus_flanks_plus_esags_plus_iltat_mvsgs_no_genomic_genes_180526.txt	overlapping	0	0	0	0	0	0	0	0	0	0	0	0	0	0	0	0	0	7.02932	0	0	0	0	0	5.60617	0	0	5.62992	0	0	0	0
chr1914	VSG_chr	1613841	1615203	+	NaN	chr1914	chr1914	other	vsgs_tb427_cds_plus_flanks_plus_esags_plus_iltat_mvsgs_no_genomic_genes_180526.txt	overlapping	0	26.4622	0	0	0	10.3971	11.0215	11.6288	20.0791	21.9793	12.2568	0	0	7.28974	0	0	0	6.44655	11.7173	11.0784	0	22.2772	23.3997	10.2828	7.13047	13.4963	5.16317	18.03	14.7356	0	16.2789
chr1915	VSG_chr	1615303	1616665	+	NaN	chr1915	chr1915	other	vsgs_tb427_cds_plus_flanks_plus_esags_plus_iltat_mvsgs_no_genomic_genes_180526.txt	overlapping	0	0	0	0	0	0	5.51077	0	0	5.49483	0	9.39093	0	0	0	0	0	0	0	0	0	5.56929	0	0	0	0	5.16317	0	0	0	0
chr1916	VSG_chr	1616765	1618127	+	NaN	chr1916	chr1916	other	vsgs_tb427_cds_plus_flanks_plus_esags_plus_iltat_mvsgs_no_genomic_genes_180526.txt	overlapping	0	0	0	0	0	0	0	0	6.69302	0	6.12842	0	0	7.28974	0	0	0	0	0	0	0	0	0	5.14139	0	4.49876	0	0	0	0	0
chr1917	VSG_chr	1618227	1619461	+	NaN	chr1917	chr1917	other	vsgs_tb427_cds_plus_flanks_plus_esags_plus_iltat_mvsgs_no_genomic_genes_180526.txt	overlapping	0	0	0	0	0	7.64981	0	6.417	0	0	6.76359	10.3642	0	0	0	0	0	0	0	0	0	0	0	0	0	0	0	6.63289	0	0	0
chr1918	VSG_chr	1619561	1621679	+	NaN	chr1918	chr1918	other	vsgs_tb427_cds_plus_flanks_plus_esags_plus_iltat_mvsgs_no_genomic_genes_180526.txt	overlapping	0	0	0	0	0	6.68771	0	3.73997	0	0	0	0	0	0	0	0	4.40899	0	0	0	0	0	0	0	0	0	0	0	0	0	0
chr1919	VSG_chr	1621779	1623135	+	NaN	chr1919	chr1919	other	vsgs_tb427_cds_plus_flanks_plus_esags_plus_iltat_mvsgs_no_genomic_genes_180526.txt	overlapping	0	0	0	0	0	3.48103	0	0	0	0	0	0	0	0	0	0	0	0	0	0	0	0	0	0	0	0	0	0	0	0	0
chr1920	VSG_chr	1623235	1624591	+	NaN	chr1920	chr1920	other	vsgs_tb427_cds_plus_flanks_plus_esags_plus_iltat_mvsgs_no_genomic_genes_180526.txt	overlapping	0	0	9.73114	6.80757	24.3224	10.4431	11.0703	5.84009	0	11.0383	0	9.43245	8.02579	0	28.3937	0	0	3.23753	0	0	0	11.1878	7.8344	0	0	9.0373	0	6.03656	0	0	0
chr1921	VSG_chr	1624691	1626038	+	NaN	chr1921	chr1921	other	vsgs_tb427_cds_plus_flanks_plus_esags_plus_iltat_mvsgs_no_genomic_genes_180526.txt	overlapping	0	0	0	0	0	0	5.57209	5.87908	0	0	0	9.49543	0	7.37086	0	0	0	0	0	0	0	0	0	0	0	0	0	0	0	7.2883	0
chr1922	VSG_chr	1626138	1627231	+	NaN	chr1922	chr1922	other	vsgs_tb427_cds_plus_flanks_plus_esags_plus_iltat_mvsgs_no_genomic_genes_180526.txt	overlapping	0	0	0	8.44413	0	21.5894	13.7316	7.24406	0	20.5378	0	23.4001	9.9552	27.2466	0	19.4855	8.5399	4.01584	0	0	9.56888	0	29.1534	6.40558	8.88376	16.8148	12.8654	14.9755	6.11963	0	13.5211
chr1924	VSG_chr	1627331	1628684	+	NaN	chr1924	chr1924	other	vsgs_tb427_cds_plus_flanks_plus_esags_plus_iltat_mvsgs_no_genomic_genes_180526.txt	overlapping	0	5.32762	0	6.82266	0	3.48874	0	0	0	0	12.3383	0	8.04357	14.6764	18.971	7.87193	0	0	0	11.152	7.73143	5.60631	15.7035	5.17556	0	4.52866	0	0	0	0	5.46238
chr1926	VSG_chr	1628784	1630137	+	NaN	chr1926	chr1926	other	vsgs_tb427_cds_plus_flanks_plus_esags_plus_iltat_mvsgs_no_genomic_genes_180526.txt	overlapping	0	5.32762	0	0	0	6.97748	0	0	13.475	0	0	0	0	0	0	7.87193	0	3.2447	0	11.152	7.73143	5.60631	7.85176	0	7.17787	0	0	0	4.94452	0	0
chr1927	VSG_chr	1630237	1631575	+	NaN	chr1927	chr1927	other	vsgs_tb427_cds_plus_flanks_plus_esags_plus_iltat_mvsgs_no_genomic_genes_180526.txt	overlapping	0	5.38731	0	0	24.6493	0	5.60954	0	13.626	0	6.23826	9.55925	0	0	0	0	0	0	0	0	7.81804	17.0073	0	5.23354	0	0	0	6.11771	4.99991	14.6746	0
chr1928	VSG_chr	1631675	1633013	+	NaN	chr1928	chr1928	other	vsgs_tb427_cds_plus_flanks_plus_esags_plus_iltat_mvsgs_no_genomic_genes_180526.txt	overlapping	0	0	0	0	8.21645	7.05565	0	0	6.81299	0	6.23826	0	8.13368	0	9.59178	7.96012	0	6.5621	0	0	15.6361	0	0	15.7006	0	0	0	0	0	0	0
chr1929	VSG_chr	1633113	1634148	+	NaN	chr1929	chr1929	other	vsgs_tb427_cds_plus_flanks_plus_esags_plus_iltat_mvsgs_no_genomic_genes_180526.txt	overlapping	0	0	0	0	0	0	7.25017	7.64961	8.80559	0	0	0	0	0	0	0	0	0	0	14.5751	0	0	10.2619	0	0	5.91873	0	0	6.46223	0	0
chr1930	VSG_chr	1634248	1635266	+	NaN	chr1930	chr1930	other	vsgs_tb427_cds_plus_flanks_plus_esags_plus_iltat_mvsgs_no_genomic_genes_180526.txt	overlapping	0	0	0	0	0	4.63568	0	0	0	0	0	0	0	0	0	0	0	0	0	0	10.2732	0	0	0	0	0	0	0	0	0	0
chr1931	VSG_chr	1635366	1636680	+	NaN	chr1931	chr1931	other	vsgs_tb427_cds_plus_flanks_plus_esags_plus_iltat_mvsgs_no_genomic_genes_180526.txt	overlapping	0	0	0	0	8.36641	7.18442	0	0	0	0	0	0	0	7.55583	0	0	0	0	0	0	0	0	0	0	0	0	0	0	0	7.4712	0
chr1932	VSG_chr	1636780	1638091	+	NaN	chr1932	chr1932	other	vsgs_tb427_cds_plus_flanks_plus_esags_plus_iltat_mvsgs_no_genomic_genes_180526.txt	overlapping	0	0	0	0	0	0	0	0	6.95319	5.70843	0	0	0	0	0	0	0	0	0	0	0	0	0	5.34124	0	0	0	0	0	0	0
chr1934	VSG_chr	1638191	1639496	+	NaN	chr1934	chr1934	other	vsgs_tb427_cds_plus_flanks_plus_esags_plus_iltat_mvsgs_no_genomic_genes_180526.txt	overlapping	0	5.52343	0	0	8.42406	10.8509	5.75128	0	6.98514	5.73465	0	0	8.3392	0	0	16.3225	0	3.36396	0	23.1238	8.01558	11.6247	8.14034	0	0	0	0	0	0	0	0
chr1936	VSG_chr	1639596	1640889	+	NaN	chr1936	chr1936	other	vsgs_tb427_cds_plus_flanks_plus_esags_plus_iltat_mvsgs_no_genomic_genes_180526.txt	overlapping	0	5.57465	0	0	0	0	11.6092	0	0	5.78784	0	0	0	7.67845	0	0	0	0	0	0	8.08992	0	0	0	0	0	0	0	0	0	0
chr1937	VSG_chr	1640989	1642279	+	NaN	chr1937	chr1937	other	vsgs_tb427_cds_plus_flanks_plus_esags_plus_iltat_mvsgs_no_genomic_genes_180526.txt	overlapping	0	0	0	0	8.52194	7.31798	5.8181	0	0	17.4039	6.4702	0	8.43609	0	0	0	0	0	0	0	0	0	0	0	7.52814	0	5.45112	6.34517	20.7432	0	0
chr1938	VSG_chr	1642379	1643364	+	NaN	chr1938	chr1938	other	vsgs_tb427_cds_plus_flanks_plus_esags_plus_iltat_mvsgs_no_genomic_genes_180526.txt	overlapping	0	0	0	0	0	0	0	8.03752	0	0	0	0	0	0	0	0	0	0	0	0	0	0	0	0	0	0	0	0	6.78993	0	0
chr1939	VSG_chr	1643464	1644745	+	NaN	chr1939	chr1939	other	vsgs_tb427_cds_plus_flanks_plus_esags_plus_iltat_mvsgs_no_genomic_genes_180526.txt	overlapping	0	0	0	0	0	0	0	0	7.1159	0	0	0	0	0	0	0	0	0	0	0	0	0	0	0	0	0	0	0	0	0	0
chr1940	VSG_chr	1644845	1646117	+	NaN	chr1940	chr1940	other	vsgs_tb427_cds_plus_flanks_plus_esags_plus_iltat_mvsgs_no_genomic_genes_180526.txt	overlapping	0	0	10.3733	7.25678	0	3.71073	0	6.22545	0	5.88331	0	0	0	0	0	0	0	3.45116	0	0	0	0	0	11.0098	0	0	0	0	0	0	0
chr1942	VSG_chr	1646217	1647207	+	NaN	chr1942	chr1942	other	vsgs_tb427_cds_plus_flanks_plus_esags_plus_iltat_mvsgs_no_genomic_genes_180526.txt	overlapping	0	0	0	0	0	0	0	0	0	0	0	0	0	0	0	0	0	0	0	0	0	0	0	0	0	0	0	0	0	0	0
chr1943	VSG_chr	1647307	1648419	+	NaN	chr1943	chr1943	other	vsgs_tb427_cds_plus_flanks_plus_esags_plus_iltat_mvsgs_no_genomic_genes_180526.txt	overlapping	0	0	0	0	0	4.24416	0	0	0	0	0	0	0	0	0	0	0	0	0	0	0	6.82025	0	0	0	0	0	0	0	8.82716	0
chr1944	VSG_chr	1648519	1649651	+	NaN	chr1944	chr1944	other	vsgs_tb427_cds_plus_flanks_plus_esags_plus_iltat_mvsgs_no_genomic_genes_180526.txt	overlapping	0	6.36682	0	0	9.71035	0	0	0	0	0	0	0	0	0	0	0	0	0	0	0	0	0	0	0	0	0	0	0	0	0	0
chr1945	VSG_chr	1649751	1650978	+	NaN	chr1945	chr1945	other	vsgs_tb427_cds_plus_flanks_plus_esags_plus_iltat_mvsgs_no_genomic_genes_180526.txt	overlapping	0	0	0	0	0	0	0	0	0	0	0	0	0	0	0	0	0	0	0	0	0	0	8.6574	0	0	0	0	0	0	0	0
chr1946	VSG_chr	1651078	1651927	+	NaN	chr1946	chr1946	other	vsgs_tb427_cds_plus_flanks_plus_esags_plus_iltat_mvsgs_no_genomic_genes_180526.txt	overlapping	0	0	0	0	0	0	0	0	0	0	0	0	0	0	0	0	0	0	0	0	0	0	0	0	0	0	0	0	0	0	0
chr1947	VSG_chr	1652027	1653251	+	NaN	chr1947	chr1947	other	vsgs_tb427_cds_plus_flanks_plus_esags_plus_iltat_mvsgs_no_genomic_genes_180526.txt	overlapping	0	5.88865	0	0	0	3.85613	0	0	7.44701	0	0	0	0	0	0	17.4018	0	0	0	0	0	0	8.6786	5.72058	0	0	0	6.68703	0	8.02011	0
chr1948	VSG_chr	1653351	1654566	+	NaN	chr1948	chr1948	other	vsgs_tb427_cds_plus_flanks_plus_esags_plus_iltat_mvsgs_no_genomic_genes_180526.txt	overlapping	0	5.93224	0	0	0	7.76933	0	6.51727	0	0	6.86927	0	0	0	10.562	0	0	0	0	0	0	0	0	5.76292	0	5.04261	11.5747	6.73653	0	0	0
chr1949	VSG_chr	1654666	1655875	+	NaN	chr1949	chr1949	other	vsgs_tb427_cds_plus_flanks_plus_esags_plus_iltat_mvsgs_no_genomic_genes_180526.txt	overlapping	0	0	0	0	0	0	0	0	7.53933	6.18964	0	0	0	0	0	0	7.7212	0	0	0	0	0	0	0	0	0	0	0	0	0	0
chr1951	VSG_chr	1655975	1657046	+	NaN	chr1951	chr1951	other	vsgs_tb427_cds_plus_flanks_plus_esags_plus_iltat_mvsgs_no_genomic_genes_180526.txt	overlapping	0	0	0	0	0	8.81298	0	0	8.50988	6.98644	0	0	0	0	11.9808	19.8854	0	0	0	14.0856	0	0	0	13.0741	0	0	0	0	0	0	0
chr1952	VSG_chr	1657146	1659249	+	NaN	chr1952	chr1952	other	vsgs_tb427_cds_plus_flanks_plus_esags_plus_iltat_mvsgs_no_genomic_genes_180526.txt	overlapping	0	0	0	0	0	0	0	0	0	0	0	0	15.529	0	0	0	0	0	0	0	0	0	0	0	0	0	0	3.89335	0	0	0
chr1953	VSG_chr	1659349	1661326	+	NaN	chr1953	chr1953	other	vsgs_tb427_cds_plus_flanks_plus_esags_plus_iltat_mvsgs_no_genomic_genes_180526.txt	overlapping	0	0	0	0	0	0	0	8.01314	4.61203	7.57276	8.44594	6.4711	11.0121	5.02321	0	0	4.72328	2.22109	0	0	5.29239	3.83768	0	3.54283	0	0	0	4.14136	3.38467	0	0
chr1954	VSG_chr	1661426	1663592	+	NaN	chr1954	chr1954	metacyclic_promoter	vsgs_tb427_cds_plus_flanks_plus_esags_plus_iltat_mvsgs_no_genomic_genes_180526.txt	overlapping	0	406.119	487.5	481.717	2563.88	2341.17	2464.44	4085.01	4112.95	3991.84	7242.89	7430.64	7372.91	7872.62	7574.47	7092.61	3449.06	2734.93	5446.37	13518.1	11618.1	11605.3	14541.4	14122.1	13939.1	8777.51	9541.24	9541.14	5276.81	5390.63	5259.5
chr1956	VSG_chr	1663692	1665747	+	NaN	chr1956	chr1956	other	vsgs_tb427_cds_plus_flanks_plus_esags_plus_iltat_mvsgs_no_genomic_genes_180526.txt	overlapping	0	0	0	0	0	9.19018	3.65329	3.85457	0	3.64273	0	0	0	0	0	0	0	0	0	0	0	0	0	3.40842	0	0	0	3.98425	0	0	0
chr1957	VSG_chr	1665847	1667935	+	NaN	chr1957	chr1957	other	vsgs_tb427_cds_plus_flanks_plus_esags_plus_iltat_mvsgs_no_genomic_genes_180526.txt	overlapping	0	0	0	0	0	0	0	0	0	0	0	0	0	0	0	0	0	0	0	0	0	0	0	0	4.65239	0	0	0	0	0	0
chr1958	VSG_chr	1668035	1669862	+	NaN	chr1958	chr1958	other	vsgs_tb427_cds_plus_flanks_plus_esags_plus_iltat_mvsgs_no_genomic_genes_180526.txt	overlapping	0	0	0	0	0	0	4.10896	4.33534	0	4.09708	0	0	0	10.8708	0	0	0	0	0	0	0	0	0	0	0	0	0	0	0	0	0
chr1959	VSG_chr	1669962	1671912	+	NaN	chr1959	chr1959	other	vsgs_tb427_cds_plus_flanks_plus_esags_plus_iltat_mvsgs_no_genomic_genes_180526.txt	overlapping	0	0	0	0	5.63907	0	0	0	4.67585	3.83878	0	6.56065	0	0	0	0	0	0	0	0	0	0	0	0	0	0	0	0	3.43151	0	0
chr1960	VSG_chr	1672012	1673647	+	NaN	chr1960	chr1960	other	vsgs_tb427_cds_plus_flanks_plus_esags_plus_iltat_mvsgs_no_genomic_genes_180526.txt	overlapping	0	0	0	0	0	5.77476	4.59118	0	0	4.57791	0	7.82386	0	0	0	0	0	0	0	0	0	0	0	4.28344	0	0	4.30159	0	4.09222	0	0
chr1961	VSG_chr	1673747	1675317	+	NaN	chr1961	chr1961	other	vsgs_tb427_cds_plus_flanks_plus_esags_plus_iltat_mvsgs_no_genomic_genes_180526.txt	overlapping	0	78.0593	67.2446	99.9643	35.0154	57.1301	52.5926	75.6683	29.0343	71.5098	31.9021	16.2951	62.3927	50.5966	57.2271	40.7076	17.8408	16.7791	30.4977	0	33.3175	38.6553	40.6033	22.3033	49.4912	31.225	17.9183	46.9284	46.8769	25.015	42.3708
chr1962	VSG_chr	1675417	1677042	+	NaN	chr1962	chr1962	other	vsgs_tb427_cds_plus_flanks_plus_esags_plus_iltat_mvsgs_no_genomic_genes_180526.txt	overlapping	0	0	0	0	0	2.90514	0	0	0	0	0	0	0	0	0	0	0	0	0	0	0	0	0	0	0	0	0	0	0	0	0
chr1963	VSG_chr	1677142	1679126	+	NaN	chr1963	chr1963	minichromosome	vsgs_tb427_cds_plus_flanks_plus_esags_plus_iltat_mvsgs_no_genomic_genes_180526.txt	overlapping	0	0	0	0	0	2.37973	0	0	0	0	4.20808	0	0	0	0	0	0	0	0	0	0	0	0	0	0	0	0	0	0	0	0
chr1964	VSG_chr	1679226	1680745	+	NaN	chr1964	chr1964	other	vsgs_tb427_cds_plus_flanks_plus_esags_plus_iltat_mvsgs_no_genomic_genes_180526.txt	overlapping	0	0	0	0	0	0	0	0	0	0	0	0	0	0	0	7.01223	0	0	0	0	0	0	0	0	0	0	0	0	0	0	0
chr1965	VSG_chr	1680845	1682220	+	NaN	chr1965	chr1965	other	vsgs_tb427_cds_plus_flanks_plus_esags_plus_iltat_mvsgs_no_genomic_genes_180526.txt	overlapping	0	0	0	0	0	0	0	0	0	0	0	0	0	0	0	0	0	0	0	0	0	0	0	0	0	0	0	0	0	0	0
chr1966	VSG_chr	1682320	1683450	+	NaN	chr1966	chr1966	other	vsgs_tb427_cds_plus_flanks_plus_esags_plus_iltat_mvsgs_no_genomic_genes_180526.txt	overlapping	0	0	0	8.16788	0	0	0	0	0	0	0	0	0	0	0	0	0	0	0	0	0	0	0	0	0	0	0	0	0	0	0
chr1967	VSG_chr	1683550	1684879	+	NaN	chr1967	chr1967	other	vsgs_tb427_cds_plus_flanks_plus_esags_plus_iltat_mvsgs_no_genomic_genes_180526.txt	overlapping	0	0	0	0	0	10.6551	0	11.9173	20.5773	0	0	9.62394	16.3774	7.47061	0	24.0419	0	0	0	11.3532	7.87094	11.4149	7.99345	10.5379	0	4.61038	15.8738	0	0	7.38694	11.1219
chr1968	VSG_chr	1684979	1686596	+	NaN	chr1968	chr1968	other	vsgs_tb427_cds_plus_flanks_plus_esags_plus_iltat_mvsgs_no_genomic_genes_180526.txt	overlapping	0	53.5001	0	11.4189	33.9982	8.75851	9.28452	0	5.63819	0	0	0	0	0	0	0	0	0	0	0	0	0	0	0	18.0201	0	0	0	4.13775	6.07208	0
chr1969	VSG_chr	1686696	1688153	+	NaN	chr1969	chr1969	other	vsgs_tb427_cds_plus_flanks_plus_esags_plus_iltat_mvsgs_no_genomic_genes_180526.txt	overlapping	0	0	0	0	0	0	10.3034	0	0	0	0	0	0	0	0	0	0	0	0	0	0	5.20641	0	0	0	0	0	0	0	0	0
chr1970	VSG_chr	1688253	1689553	+	NaN	chr1970	chr1970	other	vsgs_tb427_cds_plus_flanks_plus_esags_plus_iltat_mvsgs_no_genomic_genes_180526.txt	overlapping	0	0	0	0	0	0	0	6.09147	0	0	6.42047	0	0	0	0	0	0	0	0	0	8.04639	0	0	0	0	0	0	0	0	0	0
chr1971	VSG_chr	1689653	1691228	+	NaN	chr1971	chr1971	other	vsgs_tb427_cds_plus_flanks_plus_esags_plus_iltat_mvsgs_no_genomic_genes_180526.txt	overlapping	0	0	0	0	0	0	0	0	0	0	5.30015	0	0	0	0	0	0	0	0	0	0	0	0	0	0	3.89074	0	0	0	0	0
chr1972	VSG_chr	1691328	1693518	+	NaN	chr1972	chr1972	other	vsgs_tb427_cds_plus_flanks_plus_esags_plus_iltat_mvsgs_no_genomic_genes_180526.txt	overlapping	0	0	0	0	5.02137	2.15598	0	0	0	0	0	0	0	0	0	0	0	0	0	0	0	0	0	0	0	2.79863	0	0	0	0	0
chr1973	VSG_chr	1693618	1694879	+	NaN	chr1973	chr1973	other	vsgs_tb427_cds_plus_flanks_plus_esags_plus_iltat_mvsgs_no_genomic_genes_180526.txt	overlapping	0	0	0	0	8.71777	7.48614	23.8072	18.8391	7.22868	17.8038	6.61888	30.4275	0	0	0	33.7832	0	3.48124	0	0	0	6.01501	8.42416	0	7.70114	4.8588	0	6.49098	5.30497	7.78497	11.7212
chr1974	VSG_chr	1694979	1696352	+	NaN	chr1974	chr1974	other	vsgs_tb427_cds_plus_flanks_plus_esags_plus_iltat_mvsgs_no_genomic_genes_180526.txt	overlapping	0	0	0	0	0	0	16.3999	0	0	0	6.07935	0	0	0	0	0	0	0	0	0	7.61889	5.5247	0	0	7.07339	0	0	0	0	0	0
chr1975	VSG_chr	1696452	1697780	+	NaN	chr1975	chr1975	other	vsgs_tb427_cds_plus_flanks_plus_esags_plus_iltat_mvsgs_no_genomic_genes_180526.txt	overlapping	0	0	0	0	0	0	0	0	6.86425	0	0	0	0	0	0	0	0	0	0	0	0	5.71177	0	0	0	0	0	0	0	0	0
chr1976	VSG_chr	1697880	1699338	+	NaN	chr1976	chr1976	other	vsgs_tb427_cds_plus_flanks_plus_esags_plus_iltat_mvsgs_no_genomic_genes_180526.txt	overlapping	0	158.215	181.017	246.934	82.9473	226.637	175.038	124.931	162.568	159.132	125.954	149.141	141.829	129.392	123.24	131.497	83.245	93.3469	98.5165	134.543	143.5	182.099	189.454	139.29	133.226	193.326	115.763	174.051	78.0075	134.676	207.84
chr1977	VSG_chr	1699438	1700893	+	NaN	chr1977	chr1977	other	vsgs_tb427_cds_plus_flanks_plus_esags_plus_iltat_mvsgs_no_genomic_genes_180526.txt	overlapping	0	0	0	0	0	0	0	0	0	5.14386	0	0	0	0	0	0	0	3.01739	0	0	0	0	0	0	0	4.21141	0	0	4.59813	0	0
chr1978	VSG_chr	1700993	1702124	+	NaN	chr1978	chr1978	other	vsgs_tb427_cds_plus_flanks_plus_esags_plus_iltat_mvsgs_no_genomic_genes_180526.txt	overlapping	0	720.086	711.585	612.05	311.006	575.864	583.907	497.063	523.824	509.442	494.393	452.291	471.43	465.197	442.485	489.617	693.271	520.058	465.574	533.562	610.346	435.875	694.978	619.056	532.304	552.513	596.811	694.696	567.763	729.036	784.035
chr1979	VSG_chr	1702224	1703425	+	NaN	chr1979	chr1979	other	vsgs_tb427_cds_plus_flanks_plus_esags_plus_iltat_mvsgs_no_genomic_genes_180526.txt	overlapping	0	0	0	0	0	3.92991	0	0	0	0	0	0	0	0	0	0	0	0	0	0	0	0	0	0	0	0	0	6.81499	0	0	0
chr1980	VSG_chr	1703525	1704872	+	NaN	chr1980	chr1980	other	vsgs_tb427_cds_plus_flanks_plus_esags_plus_iltat_mvsgs_no_genomic_genes_180526.txt	overlapping	0	0	0	0	0	0	5.57209	0	0	0	0	0	0	0	19.0555	0	0	0	0	0	0	0	0	0	0	0	0	0	0	0	0
chr1981	VSG_chr	1704972	1706305	+	NaN	chr1981	chr1981	other	vsgs_tb427_cds_plus_flanks_plus_esags_plus_iltat_mvsgs_no_genomic_genes_180526.txt	overlapping	0	0	0	0	0	10.6231	5.63056	23.7631	0	22.4571	6.26164	0	16.3283	0	19.2555	0	0	3.29335	0	0	7.84734	0	0	15.7595	0	4.59656	5.27541	6.14064	0	7.36479	5.54428
chr1982	VSG_chr	1706405	1707489	+	NaN	chr1982	chr1982	other	vsgs_tb427_cds_plus_flanks_plus_esags_plus_iltat_mvsgs_no_genomic_genes_180526.txt	overlapping	0	0	12.1707	0	0	8.70738	13.8455	7.30415	8.40792	27.6109	61.5892	58.9854	20.0756	9.15752	11.8372	29.4708	0	8.0983	14.7195	41.7506	57.8895	48.9738	58.7905	32.2936	71.6596	11.3029	6.48608	15.0998	12.3408	0	13.6333
chr1983	VSG_chr	1707589	1708744	+	NaN	chr1983	chr1983	other	vsgs_tb427_cds_plus_flanks_plus_esags_plus_iltat_mvsgs_no_genomic_genes_180526.txt	overlapping	0	0	0	0	0	0	0	0	0	0	0	0	0	0	0	0	0	0	0	0	0	0	0	0	0	0	0	0	0	0	0
chr2	VSG_chr	1708844	1710875	+	NaN	chr2	chr2	BES1	vsgs_tb427_cds_plus_flanks_plus_esags_plus_iltat_mvsgs_no_genomic_genes_180526.txt	overlapping	0	0	0	0	0	4.64937	3.69644	3.9001	0	7.37151	8.22149	18.8974	0	0	12.6411	0	0	6.48621	0	0	15.4552	11.2071	20.9277	20.6921	23.9145	0	17.3164	4.03131	3.29472	0	14.5592
chr2001	VSG_chr	1710975	1713156	+	NaN	chr2001	chr2001	other	vsgs_tb427_cds_plus_flanks_plus_esags_plus_iltat_mvsgs_no_genomic_genes_180526.txt	overlapping	0	0	0	0	0	4.32975	0	0	4.18084	0	0	5.8661	0	0	0	0	0	0	7.31926	0	0	0	0	0	4.45409	0	0	0	0	0	0
chr2002	VSG_chr	1713256	1715412	+	NaN	chr2002	chr2002	other	vsgs_tb427_cds_plus_flanks_plus_esags_plus_iltat_mvsgs_no_genomic_genes_180526.txt	overlapping	0	0	6.122	0	10.201	4.37993	24.3756	7.34817	0	10.4165	0	0	0	4.60636	0	4.9414	4.33132	0	0	0	0	0	0	3.24882	0	5.6855	0	3.79769	0	4.55477	0
chr2003	VSG_chr	1715512	1717618	+	NaN	chr2003	chr2003	other	vsgs_tb427_cds_plus_flanks_plus_esags_plus_iltat_mvsgs_no_genomic_genes_180526.txt	overlapping	0	0	0	0	10.4431	0	0	3.76127	0	0	3.96442	6.07491	0	0	6.09559	0	0	0	15.1596	0	0	0	0	0	0	0	0	0	0	0	0
chr2004	VSG_chr	1717718	1719836	+	NaN	chr2004	chr2004	other	vsgs_tb427_cds_plus_flanks_plus_esags_plus_iltat_mvsgs_no_genomic_genes_180526.txt	overlapping	0	0	0	8.71909	0	2.22924	0	11.2199	4.30514	7.06886	0	6.04051	5.13968	9.37793	0	5.03001	0	0	0	0	0	7.16464	0	3.30708	0	0	0	0	0	0	0
chr2005	VSG_chr	1719936	1721859	+	NaN	chr2005	chr2005	other	vsgs_tb427_cds_plus_flanks_plus_esags_plus_iltat_mvsgs_no_genomic_genes_180526.txt	overlapping	0	3.74927	0	0	0	0	0	0	4.74147	7.7853	4.34149	6.65272	0	0	0	0	9.7117	0	0	0	0	0	0	3.64226	5.05137	0	0	0	6.95933	0	0
chr2006	VSG_chr	1721959	1724092	+	NaN	chr2006	chr2006	other	vsgs_tb427_cds_plus_flanks_plus_esags_plus_iltat_mvsgs_no_genomic_genes_180526.txt	overlapping	0	672.684	649.738	735.913	479.461	451.568	397.733	337.945	333.44	277.257	309.227	179.941	357.249	270.048	379.163	354.62	459.69	329.396	254.452	452.853	534.7	569.143	617.75	492.576	519.188	548.817	517.747	618.018	577.253	441.97	609.985
chr2007	VSG_chr	1724192	1726367	+	NaN	chr2007	chr2007	other	vsgs_tb427_cds_plus_flanks_plus_esags_plus_iltat_mvsgs_no_genomic_genes_180526.txt	overlapping	0	0	0	0	15.168	4.34169	3.45183	3.642	0	0	3.83871	0	0	0	0	0	0	0	0	0	0	0	0	0	0	2.81793	0	0	0	0	6.79786
chr2008	VSG_chr	1726467	1728537	+	NaN	chr2008	chr2008	other	vsgs_tb427_cds_plus_flanks_plus_esags_plus_iltat_mvsgs_no_genomic_genes_180526.txt	overlapping	0	24.382	12.7524	31.2241	31.874	84.3935	94.2977	68.8797	66.0738	57.8616	56.4667	24.722	36.8117	14.3929	31.0077	36.0262	18.0447	12.7281	15.4231	7.29107	40.4379	21.9921	15.4002	13.5349	32.8498	32.5688	33.9807	31.6431	19.3961	28.4634	28.57
chr2009	VSG_chr	1728637	1730698	+	NaN	chr2009	chr2009	other	vsgs_tb427_cds_plus_flanks_plus_esags_plus_iltat_mvsgs_no_genomic_genes_180526.txt	overlapping	0	0	0	0	5.33551	0	0	0	0	0	0	0	5.28176	0	0	0	0	2.13061	0	0	0	0	0	3.3985	0	0	0	3.97266	0	0	7.17368
chr2010	VSG_chr	1730798	1732901	+	NaN	chr2010	chr2010	other	vsgs_tb427_cds_plus_flanks_plus_esags_plus_iltat_mvsgs_no_genomic_genes_180526.txt	overlapping	0	0	12.5524	8.78125	31.374	24.6964	17.8497	11.2999	0	39.1559	43.6708	42.585	36.2343	18.8896	48.8342	20.2635	13.3213	16.7047	7.5906	14.3534	39.8036	18.0393	25.2645	26.6453	23.0961	17.4861	10.0343	15.5734	12.7279	14.0085	31.6372
chr2011	VSG_chr	1733001	1735050	+	NaN	chr2011	chr2011	other	vsgs_tb427_cds_plus_flanks_plus_esags_plus_iltat_mvsgs_no_genomic_genes_180526.txt	overlapping	0	0	0	0	0	0	0	0	0	0	0	0	0	0	0	0	0	0	0	0	0	0	0	0	0	0	0	0	0	0	0
chr2012	VSG_chr	1735150	1737205	+	NaN	chr2012	chr2012	other	vsgs_tb427_cds_plus_flanks_plus_esags_plus_iltat_mvsgs_no_genomic_genes_180526.txt	overlapping	0	0	0	0	0	2.29755	7.30659	3.85457	0	0	0	0	0	0	0	0	0	0	7.76781	0	0	0	0	0	0	0	0	7.9685	3.25626	0	3.59731
chr2013	VSG_chr	1737305	1738748	+	NaN	chr2013	chr2013	other	vsgs_tb427_cds_plus_flanks_plus_esags_plus_iltat_mvsgs_no_genomic_genes_180526.txt	overlapping	0	0	0	0	0	0	0	5.48823	6.31758	5.18661	0	0	0	0	0	0	0	0	0	0	0	0	0	0	6.73049	4.24641	4.87354	0	0	0	0
chr2014	VSG_chr	1738848	1740882	+	NaN	chr2014	chr2014	other	vsgs_tb427_cds_plus_flanks_plus_esags_plus_iltat_mvsgs_no_genomic_genes_180526.txt	overlapping	0	0	0	0	10.8126	0	0	0	0	0	0	0	0	0	0	0	0	0	0	0	5.14415	7.46038	0	0	4.77584	0	0	0	0	0	3.63443
chr2016	VSG_chr	1740982	1743004	+	NaN	chr2016	chr2016	other	vsgs_tb427_cds_plus_flanks_plus_esags_plus_iltat_mvsgs_no_genomic_genes_180526.txt	overlapping	0	3.56579	0	0	0	0	3.71289	0	0	0	0	0	0	4.91147	6.34869	0	0	2.17169	0	0	0	0	0	3.46402	0	0	0	0	3.30938	0	0
chr2017	VSG_chr	1743104	1745105	+	NaN	chr2017	chr2017	other	vsgs_tb427_cds_plus_flanks_plus_esags_plus_iltat_mvsgs_no_genomic_genes_180526.txt	overlapping	0	7.2064	6.59598	0	0	2.35952	0	7.91708	4.55674	3.74099	12.517	0	5.44006	0	0	0	0	0	7.97733	7.54236	0	3.79168	5.31033	7.00071	0	0	3.51518	0	0	4.90741	0
chr2018	VSG_chr	1745205	1747245	+	NaN	chr2018	chr2018	other	vsgs_tb427_cds_plus_flanks_plus_esags_plus_iltat_mvsgs_no_genomic_genes_180526.txt	overlapping	0	0	0	4.52615	5.39041	2.31443	0	0	0	7.33901	0	0	5.33611	4.86816	0	0	0	0	0	0	0	3.71923	0	0	0	0	0	0	0	0	0
chr2019	VSG_chr	1747345	1749295	+	NaN	chr2019	chr2019	other	vsgs_tb427_cds_plus_flanks_plus_esags_plus_iltat_mvsgs_no_genomic_genes_180526.txt	overlapping	0	3.69739	0	0	0	2.4212	0	0	0	0	8.56282	0	0	5.09273	0	0	0	0	0	0	0	0	0	0	0	3.14291	0	0	0	0	0
chr2020	VSG_chr	1749395	1751396	+	NaN	chr2020	chr2020	other	vsgs_tb427_cds_plus_flanks_plus_esags_plus_iltat_mvsgs_no_genomic_genes_180526.txt	overlapping	0	0	0	0	5.49542	7.07855	11.2555	3.95854	9.11348	0	0	0	0	0	0	0	4.66666	0	0	0	0	0	0	3.50035	0	0	0	0	0	0	0
chr2021	VSG_chr	1751496	1753168	+	NaN	chr2021	chr2021	other	vsgs_tb427_cds_plus_flanks_plus_esags_plus_iltat_mvsgs_no_genomic_genes_180526.txt	overlapping	0	0	0	0	0	0	0	0	0	0	0	0	0	0	0	0	0	0	0	0	0	0	0	0	0	0	0	0	0	0	0
chr2022	VSG_chr	1753268	1754906	+	NaN	chr2022	chr2022	other	vsgs_tb427_cds_plus_flanks_plus_esags_plus_iltat_mvsgs_no_genomic_genes_180526.txt	overlapping	0	0	0	0	0	0	0	0	0	4.56953	0	0	0	0	0	6.50311	5.70021	0	0	0	0	0	0	0	0	0	0	4.99794	0	0	4.51255
chr2023	VSG_chr	1755006	1756635	+	NaN	chr2023	chr2023	other	vsgs_tb427_cds_plus_flanks_plus_esags_plus_iltat_mvsgs_no_genomic_genes_180526.txt	overlapping	0	8.85105	0	0	0	0	0	0	0	0	0	0	6.68159	0	0	0	0	2.69529	0	0	0	0	0	0	0	3.76185	0	0	0	0	0
chr2024	VSG_chr	1756735	1758664	+	NaN	chr2024	chr2024	other	vsgs_tb427_cds_plus_flanks_plus_esags_plus_iltat_mvsgs_no_genomic_genes_180526.txt	overlapping	0	0	0	0	0	4.89508	7.7836	4.10622	9.45346	7.7611	4.328	6.63204	0	10.2963	13.3092	0	0	2.27633	0	0	5.42402	0	5.50844	0	5.03566	0	3.64632	0	0	15.2714	7.66432
chr2025	VSG_chr	1758764	1760759	+	NaN	chr2025	chr2025	other	vsgs_tb427_cds_plus_flanks_plus_esags_plus_iltat_mvsgs_no_genomic_genes_180526.txt	overlapping	0	0	0	0	0	2.36661	3.76311	3.97044	4.57044	3.75223	8.36977	6.41274	0	0	6.43457	5.33998	0	4.40213	0	7.56503	5.24467	3.80308	0	0	0	0	0	0	3.35415	0	0
chr2026	VSG_chr	1760859	1762527	+	NaN	chr2026	chr2026	other	vsgs_tb427_cds_plus_flanks_plus_esags_plus_iltat_mvsgs_no_genomic_genes_180526.txt	overlapping	0	0	0	0	0	0	0	0	0	0	0	0	0	0	0	0	0	0	0	0	0	0	0	0	0	0	0	0	0	0	0
chr2027	VSG_chr	1762627	1764646	+	NaN	chr2027	chr2027	other	vsgs_tb427_cds_plus_flanks_plus_esags_plus_iltat_mvsgs_no_genomic_genes_180526.txt	overlapping	0	3.57109	0	0	0	2.33849	0	0	0	0	0	0	0	0	0	0	0	0	0	0	0	0	5.26301	0	0	0	0	0	0	0	0
chr2028	VSG_chr	1764746	1766678	+	NaN	chr2028	chr2028	other	vsgs_tb427_cds_plus_flanks_plus_esags_plus_iltat_mvsgs_no_genomic_genes_180526.txt	overlapping	0	0	0	0	0	0	0	0	0	0	0	0	0	0	0	0	0	0	0	0	0	0	0	0	0	0	0	0	0	0	0
chr2029	VSG_chr	1766778	1768689	+	NaN	chr2029	chr2029	other	vsgs_tb427_cds_plus_flanks_plus_esags_plus_iltat_mvsgs_no_genomic_genes_180526.txt	overlapping	0	0	0	0	0	0	0	0	0	3.91708	4.36874	0	5.69613	0	0	0	0	0	0	0	0	0	0	0	0	0	0	0	0	0	0
chr2030	VSG_chr	1768789	1770180	+	NaN	chr2030	chr2030	other	vsgs_tb427_cds_plus_flanks_plus_esags_plus_iltat_mvsgs_no_genomic_genes_180526.txt	overlapping	0	0	0	0	0	0	0	5.69325	0	0	0	0	0	0	0	0	0	0	0	0	0	0	0	0	0	0	0	0	0	0	0
chr2031	VSG_chr	1770280	1771936	+	NaN	chr2031	chr2031	other	vsgs_tb427_cds_plus_flanks_plus_esags_plus_iltat_mvsgs_no_genomic_genes_180526.txt	overlapping	0	0	0	0	0	0	4.53299	0	5.50549	0	0	0	0	0	0	6.43246	0	0	0	0	0	0	0	4.22915	0	0	0	4.94364	4.04036	0	0
chr2032	VSG_chr	1772036	1773749	+	NaN	chr2032	chr2032	other	vsgs_tb427_cds_plus_flanks_plus_esags_plus_iltat_mvsgs_no_genomic_genes_180526.txt	overlapping	0	0	0	0	0	0	0	0	0	4.36958	0	0	0	17.3907	0	0	0	0	0	0	6.10756	0	0	0	5.67026	0	0	0	0	0	0
chr2033	VSG_chr	1773849	1775436	+	NaN	chr2033	chr2033	other	vsgs_tb427_cds_plus_flanks_plus_esags_plus_iltat_mvsgs_no_genomic_genes_180526.txt	overlapping	0	4.54257	0	5.8173	0	8.92397	9.45992	4.99055	0	23.5814	10.5202	0	6.85831	6.25687	8.08778	0	0	5.53316	20.1141	9.5087	0	9.56038	6.69476	0	18.3605	7.72268	22.158	5.15845	12.6477	6.1868	9.31494
chr2034	VSG_chr	1775536	1777122	+	NaN	chr2034	chr2034	other	vsgs_tb427_cds_plus_flanks_plus_esags_plus_iltat_mvsgs_no_genomic_genes_180526.txt	overlapping	0	4.54543	0	0	0	11.9061	0	0	0	4.71926	5.26341	0	0	0	0	0	0	0	0	0	0	4.7832	6.69898	0	6.12403	3.86377	4.4344	5.1617	0	0	0
chr2035	VSG_chr	1777222	1779175	+	NaN	chr2035	chr2035	other	vsgs_tb427_cds_plus_flanks_plus_esags_plus_iltat_mvsgs_no_genomic_genes_180526.txt	overlapping	0	0	0	0	0	4.83496	3.844	4.05578	0	7.66577	0	0	0	0	6.57288	0	0	0	16.3466	0	5.3574	0	0	0	0	0	0	0	0	0	0
chr2036	VSG_chr	1779275	1781165	+	NaN	chr2036	chr2036	other	vsgs_tb427_cds_plus_flanks_plus_esags_plus_iltat_mvsgs_no_genomic_genes_180526.txt	overlapping	0	0	0	0	5.81799	0	3.97206	0	0	11.8817	0	6.76882	0	0	0	5.63649	0	0	0	0	11.0718	0	0	0	0	3.24263	0	0	0	5.19547	3.91119
chr2037	VSG_chr	1781265	1783143	+	NaN	chr2037	chr2037	other	vsgs_tb427_cds_plus_flanks_plus_esags_plus_iltat_mvsgs_no_genomic_genes_180526.txt	overlapping	0	0	0	0	0	0	0	0	0	3.98587	0	0	0	0	0	0	0	2.33812	0	0	0	0	0	0	0	0	0	0	0	0	3.93617
chr2038	VSG_chr	1783243	1785109	+	NaN	chr2038	chr2038	other	vsgs_tb427_cds_plus_flanks_plus_esags_plus_iltat_mvsgs_no_genomic_genes_180526.txt	overlapping	0	0	0	0	5.89278	2.53013	0	0	0	0	0	0	0	0	0	0	0	2.35315	0	0	0	0	0	0	0	0	0	0	0	0	0
chr2039	VSG_chr	1785209	1787075	+	NaN	chr2039	chr2039	other	vsgs_tb427_cds_plus_flanks_plus_esags_plus_iltat_mvsgs_no_genomic_genes_180526.txt	overlapping	0	0	0	0	0	0	0	0	0	0	0	0	0	0	0	0	0	0	0	0	0	0	0	0	0	0	0	0	0	0	0
chr2040	VSG_chr	1787175	1789035	+	NaN	chr2040	chr2040	other	vsgs_tb427_cds_plus_flanks_plus_esags_plus_iltat_mvsgs_no_genomic_genes_180526.txt	overlapping	0	0	0	4.96393	0	0	0	0	0	0	0	0	0	0	0	0	0	0	0	0	0	0	0	0	0	0	0	0	0	0	0
chr2041	VSG_chr	1789135	1791010	+	NaN	chr2041	chr2041	other	vsgs_tb427_cds_plus_flanks_plus_esags_plus_iltat_mvsgs_no_genomic_genes_180526.txt	overlapping	0	0	0	0	11.729	0	0	0	0	0	4.45258	0	0	5.29633	0	0	0	2.34186	0	0	0	0	0	0	0	0	0	0	3.5687	0	0
chr2042	VSG_chr	1791110	1792687	+	NaN	chr2042	chr2042	other	vsgs_tb427_cds_plus_flanks_plus_esags_plus_iltat_mvsgs_no_genomic_genes_180526.txt	overlapping	0	0	0	0	20.916	5.98702	4.75993	10.0444	0	4.74617	21.1737	8.11143	13.8035	0	0	0	0	0	0	0	0	4.81048	6.73719	0	0	3.88581	0	5.19114	0	6.226	9.37398
chr2043	VSG_chr	1792787	1794662	+	NaN	chr2043	chr2043	other	vsgs_tb427_cds_plus_flanks_plus_esags_plus_iltat_mvsgs_no_genomic_genes_180526.txt	overlapping	0	0	0	0	0	2.51799	0	0	9.72557	0	0	0	0	0	0	0	0	0	0	16.0979	0	0	0	0	0	0	0	0	0	0	3.94247
chr2044	VSG_chr	1794762	1796652	+	NaN	chr2044	chr2044	other	vsgs_tb427_cds_plus_flanks_plus_esags_plus_iltat_mvsgs_no_genomic_genes_180526.txt	overlapping	0	0	6.98316	0	5.81799	19.9842	7.94413	8.38181	9.64843	0	4.41726	6.76882	0	10.5086	0	0	4.94059	6.96985	0	0	0	4.01425	0	3.70582	10.279	0	11.1646	0	3.54039	0	0
chr2045	VSG_chr	1796752	1798603	+	NaN	chr2045	chr2045	other	vsgs_tb427_cds_plus_flanks_plus_esags_plus_iltat_mvsgs_no_genomic_genes_180526.txt	overlapping	0	11.6851	0	4.98805	5.94051	10.2025	8.11142	4.27916	9.85161	12.132	9.02055	27.6454	5.88067	0	6.93488	5.75518	0	4.74441	8.62344	8.15325	0	4.09878	17.2213	18.9193	5.24775	9.93274	0	17.6925	0	5.30488	7.98711
chr2046	VSG_chr	1798703	1800367	+	NaN	chr2046	chr2046	other	vsgs_tb427_cds_plus_flanks_plus_esags_plus_iltat_mvsgs_no_genomic_genes_180526.txt	overlapping	0	0	0	0	0	2.83709	0	9.51952	5.47903	4.49817	10.0337	0	6.54114	5.96752	7.71375	6.40156	0	0	9.59196	0	0	4.55912	6.38516	0	5.83714	0	4.22666	0	0	0	0
chr2047	VSG_chr	1800467	1802348	+	NaN	chr2047	chr2047	other	vsgs_tb427_cds_plus_flanks_plus_esags_plus_iltat_mvsgs_no_genomic_genes_180526.txt	overlapping	0	0	0	0	0	5.01993	0	0	9.69457	0	0	0	0	0	6.82434	0	0	0	0	8.02328	5.56236	4.03344	0	7.44709	0	6.51627	0	0	0	0	0
chr2048	VSG_chr	1802448	1804209	+	NaN	chr2048	chr2048	other	vsgs_tb427_cds_plus_flanks_plus_esags_plus_iltat_mvsgs_no_genomic_genes_180526.txt	overlapping	0	0	0	0	0	0	0	0	0	4.25054	4.74065	0	0	0	0	0	0	0	0	0	0	0	0	0	0	0	0	0	0	0	0
chr2049	VSG_chr	1804309	1806136	+	NaN	chr2049	chr2049	other	vsgs_tb427_cds_plus_flanks_plus_esags_plus_iltat_mvsgs_no_genomic_genes_180526.txt	overlapping	0	0	0	0	0	0	4.10896	0	0	8.19416	0	7.0021	0	0	0	0	0	0	0	0	0	0	0	3.83354	5.31665	0	0	0	0	0	0
chr2051	VSG_chr	1806236	1808057	+	NaN	chr2051	chr2051	other	vsgs_tb427_cds_plus_flanks_plus_esags_plus_iltat_mvsgs_no_genomic_genes_180526.txt	overlapping	0	0	0	0	6.03832	7.77786	8.24498	0	0	0	9.16908	0	0	5.4533	0	0	0	0	0	0	0	0	0	7.69233	0	3.36543	11.5874	0	0	0	12.1779
chr2052	VSG_chr	1808157	1809672	+	NaN	chr2052	chr2052	other	vsgs_tb427_cds_plus_flanks_plus_esags_plus_iltat_mvsgs_no_genomic_genes_180526.txt	overlapping	0	0	0	0	0	0	4.9546	10.4551	0	0	0	0	0	0	0	0	0	0	0	0	6.90525	0	0	0	6.41084	8.08946	0	0	0	0	0
chr2053	VSG_chr	1809772	1811477	+	NaN	chr2053	chr2053	other	vsgs_tb427_cds_plus_flanks_plus_esags_plus_iltat_mvsgs_no_genomic_genes_180526.txt	overlapping	0	8.45674	0	0	0	2.76891	0	0	0	4.39007	0	0	6.38393	0	0	0	0	0	0	0	0	0	0	4.10768	5.69685	0	0	0	0	0	4.33533
chr2054	VSG_chr	1811577	1812822	+	NaN	chr2054	chr2054	other	vsgs_tb427_cds_plus_flanks_plus_esags_plus_iltat_mvsgs_no_genomic_genes_180526.txt	overlapping	0	0	0	0	0	3.79114	0	0	0	0	0	10.2727	0	0	0	0	0	0	0	0	0	0	0	0	0	0	0	0	0	0	0
chr2055	VSG_chr	1812922	1814669	+	NaN	chr2055	chr2055	other	vsgs_tb427_cds_plus_flanks_plus_esags_plus_iltat_mvsgs_no_genomic_genes_180526.txt	overlapping	0	0	0	0	0	0	0	0	10.4377	0	0	0	0	0	0	0	5.34477	0	0	0	0	0	0	0	0	0	0	0	0	0	0
chr2056	VSG_chr	1814769	1816707	+	NaN	chr2056	chr2056	other	vsgs_tb427_cds_plus_flanks_plus_esags_plus_iltat_mvsgs_no_genomic_genes_180526.txt	overlapping	0	0	0	0	0	0	0	0	0	3.86254	0	0	0	0	0	0	0	0	0	0	0	3.91487	0	0	0	0	0	0	0	0	0
chr2057	VSG_chr	1816807	1818483	+	NaN	chr2057	chr2057	minichromosome	vsgs_tb427_cds_plus_flanks_plus_esags_plus_iltat_mvsgs_no_genomic_genes_180526.txt	overlapping	0	2249.68	2393.78	2159.36	1161.19	1219.67	1401.91	1450.79	1294.68	1237.08	1474.36	1473.09	1604.1	1735.97	1524.05	1506.31	1643.46	1270.58	1542.78	1872.84	2372.08	1946.39	2003.27	2227.26	2173.26	2131.69	2127.59	2066.22	1808.45	2150.05	2147.81
chr2058	VSG_chr	1818583	1820515	+	NaN	chr2058	chr2058	other	vsgs_tb427_cds_plus_flanks_plus_esags_plus_iltat_mvsgs_no_genomic_genes_180526.txt	overlapping	0	3.73182	0	0	0	0	3.88576	0	0	0	0	0	0	0	0	0	0	0	0	0	0	0	0	0	0	0	0	0	0	0	0
chr2059	VSG_chr	1820615	1822496	+	NaN	chr2059	chr2059	other	vsgs_tb427_cds_plus_flanks_plus_esags_plus_iltat_mvsgs_no_genomic_genes_180526.txt	overlapping	0	0	0	4.90854	0	0	0	4.21094	0	7.95904	0	6.80119	0	0	0	0	9.92843	2.33439	0	0	0	4.03344	0	0	0	0	0	0	0	0	0
chr2060	VSG_chr	1822596	1824300	+	NaN	chr2060	chr2060	other	vsgs_tb427_cds_plus_flanks_plus_esags_plus_iltat_mvsgs_no_genomic_genes_180526.txt	overlapping	0	0	0	0	0	0	0	0	0	0	0	0	0	5.82752	0	0	0	2.57673	0	0	0	0	0	0	0	0	0	0	3.92661	0	0
chr2061	VSG_chr	1824400	1826191	+	NaN	chr2061	chr2061	other	vsgs_tb427_cds_plus_flanks_plus_esags_plus_iltat_mvsgs_no_genomic_genes_180526.txt	overlapping	0	1026.49	957.963	938.222	491.153	458.668	486.214	526.269	580.343	647.805	643.258	692.848	656.377	521.192	530.364	547.205	505.713	411.874	570.379	682.525	525.754	576.098	611.062	656.973	569.463	482.469	486.963	539.403	552.925	625.004	594.327
chr2062	VSG_chr	1826291	1827795	+	NaN	chr2062	chr2062	other	vsgs_tb427_cds_plus_flanks_plus_esags_plus_iltat_mvsgs_no_genomic_genes_180526.txt	overlapping	0	0	0	0	0	3.13871	0	0	6.06152	14.9292	11.1004	0	7.23654	0	8.53382	7.08212	0	0	0	0	0	0	0	0	0	0	0	0	0	0	0
chr2063	VSG_chr	1827895	1829471	+	NaN	chr2063	chr2063	other	vsgs_tb427_cds_plus_flanks_plus_esags_plus_iltat_mvsgs_no_genomic_genes_180526.txt	overlapping	0	0	0	0	0	0	0	0	0	0	0	0	0	0	0	6.75878	5.92432	0	0	0	6.63814	0	0	0	0	0	0	0	0	0	0
chr2064	VSG_chr	1829571	1831395	+	NaN	chr2064	chr2064	other	vsgs_tb427_cds_plus_flanks_plus_esags_plus_iltat_mvsgs_no_genomic_genes_180526.txt	overlapping	0	0	0	0	0	5.17672	0	0	4.99868	4.10381	4.577	0	0	0	0	0	0	2.4073	0	0	0	0	0	0	0	3.3599	0	0	0	0	0
chr2065	VSG_chr	1831495	1833547	+	NaN	chr2065	chr2065	other	vsgs_tb427_cds_plus_flanks_plus_esags_plus_iltat_mvsgs_no_genomic_genes_180526.txt	overlapping	0	0	0	0	0	0	0	0	0	0	0	0	0	0	0	0	0	0	0	0	0	0	0	0	0	0	0	0	0	0	0
chr2066	VSG_chr	1833647	1835471	+	NaN	chr2066	chr2066	other	vsgs_tb427_cds_plus_flanks_plus_esags_plus_iltat_mvsgs_no_genomic_genes_180526.txt	overlapping	0	3.95266	0	0	0	2.58836	0	4.34246	0	0	0	0	0	5.44434	0	5.84033	0	0	0	0	0	0	0	3.83984	0	0	0	0	0	0	0
chr2067	VSG_chr	1835571	1837350	+	NaN	chr2067	chr2067	other	vsgs_tb427_cds_plus_flanks_plus_esags_plus_iltat_mvsgs_no_genomic_genes_180526.txt	overlapping	0	8.10517	7.41863	10.3796	6.1808	5.30759	0	8.90449	0	12.6227	4.69271	0	0	5.58197	0	5.98797	0	2.46816	0	0	11.7622	8.52914	5.97263	3.93691	10.92	6.88967	3.95359	9.20406	11.2835	11.0389	0
chr2068	VSG_chr	1837450	1839253	+	NaN	chr2068	chr2068	other	vsgs_tb427_cds_plus_flanks_plus_esags_plus_iltat_mvsgs_no_genomic_genes_180526.txt	overlapping	0	15.9947	0	0	6.09857	0	4.16362	4.39301	5.05687	0	4.63028	0	0	0	0	0	0	0	8.85289	0	5.80286	0	0	3.88454	0	0	0	0	0	0	0
chr2069	VSG_chr	1839353	1841095	+	NaN	chr2069	chr2069	other	vsgs_tb427_cds_plus_flanks_plus_esags_plus_iltat_mvsgs_no_genomic_genes_180526.txt	overlapping	0	0	0	0	0	0	0	0	0	0	0	0	0	0	0	0	0	2.52055	0	0	0	0	0	4.02049	0	0	0	0	0	0	0
chr2070	VSG_chr	1841195	1842938	+	NaN	chr2070	chr2070	other	vsgs_tb427_cds_plus_flanks_plus_esags_plus_iltat_mvsgs_no_genomic_genes_180526.txt	overlapping	0	0	0	0	0	0	0	0	0	4.29441	0	0	6.24484	0	0	0	0	2.51911	0	0	0	0	0	0	0	0	0	0	0	0	0
chr2071	VSG_chr	1843038	1844754	+	NaN	chr2071	chr2071	other	vsgs_tb427_cds_plus_flanks_plus_esags_plus_iltat_mvsgs_no_genomic_genes_180526.txt	overlapping	0	0	0	0	6.40759	0	4.37459	0	10.6262	0	0	0	0	0	7.48014	0	0	0	0	0	0	0	0	0	0	0	0	0	0	0	0
chr2072	VSG_chr	1844854	1846594	+	NaN	chr2072	chr2072	other	vsgs_tb427_cds_plus_flanks_plus_esags_plus_iltat_mvsgs_no_genomic_genes_180526.txt	overlapping	0	4.14337	0	0	0	2.71324	0	4.55198	0	0	9.59567	0	0	5.70702	0	0	0	0	0	0	6.01284	0	0	4.02511	0	3.522	4.04216	14.1154	0	0	0
chr2073	VSG_chr	1846694	1848210	+	NaN	chr2073	chr2073	other	vsgs_tb427_cds_plus_flanks_plus_esags_plus_iltat_mvsgs_no_genomic_genes_180526.txt	overlapping	0	0	0	0	7.25236	3.11388	4.95133	0	6.01357	0	5.50628	0	7.1793	6.54971	0	7.0261	0	2.89606	0	9.95373	0	0	0	0	12.8132	0	0	0	0	0	0
chr2074	VSG_chr	1848310	1850161	+	NaN	chr2074	chr2074	other	vsgs_tb427_cds_plus_flanks_plus_esags_plus_iltat_mvsgs_no_genomic_genes_180526.txt	overlapping	0	0	7.13021	0	0	0	4.05571	4.27916	0	4.04398	4.51028	6.91136	0	5.36496	0	5.75518	0	0	0	0	0	0	0	0	0	0	0	0	0	0	0
chr2075	VSG_chr	1850261	1852196	+	NaN	chr2075	chr2075	minichromosome	vsgs_tb427_cds_plus_flanks_plus_esags_plus_iltat_mvsgs_no_genomic_genes_180526.txt	overlapping	0	3.72603	0	0	0	0	3.87974	0	0	0	0	0	5.62551	0	0	0	0	0	0	0	0	0	0	0	5.02006	0	0	0	0	0	0
chr2076	VSG_chr	1852296	1854021	+	NaN	chr2076	chr2076	other	vsgs_tb427_cds_plus_flanks_plus_esags_plus_iltat_mvsgs_no_genomic_genes_180526.txt	overlapping	0	0	0	0	25.4967	2.73682	0	13.7746	15.8562	8.6784	14.5186	0	0	5.75661	14.8823	18.5259	5.41289	0	0	0	0	4.39799	0	0	0	0	0	4.74601	3.87884	0	8.57018
chr2077	VSG_chr	1854121	1855961	+	NaN	chr2077	chr2077	other	vsgs_tb427_cds_plus_flanks_plus_esags_plus_iltat_mvsgs_no_genomic_genes_180526.txt	overlapping	0	0	0	0	0	7.69759	0	8.60945	0	0	0	6.95265	0	0	0	0	0	4.77276	0	0	5.68623	0	0	0	0	0	0	4.44955	0	0	0
chr2078	VSG_chr	1856061	1857526	+	NaN	chr2078	chr2078	other	vsgs_tb427_cds_plus_flanks_plus_esags_plus_iltat_mvsgs_no_genomic_genes_180526.txt	overlapping	0	0	0	0	0	0	0	0	0	0	0	0	0	0	0	0	0	0	0	0	0	5.17799	0	4.78016	0	0	0	0	0	0	0
chr2079	VSG_chr	1857626	1859333	+	NaN	chr2079	chr2079	other	vsgs_tb427_cds_plus_flanks_plus_esags_plus_iltat_mvsgs_no_genomic_genes_180526.txt	overlapping	0	4.22342	7.73136	10.8172	32.2068	38.7193	70.3623	23.1996	42.7288	83.3136	44.0148	37.4702	31.8823	17.4518	15.0391	18.7212	27.3497	25.722	9.35048	35.3626	6.12901	22.2217	24.8976	24.6172	62.592	17.9503	24.7215	23.9801	23.5183	23.0085	17.321
chr2080	VSG_chr	1859433	1861059	+	NaN	chr2080	chr2080	other	vsgs_tb427_cds_plus_flanks_plus_esags_plus_iltat_mvsgs_no_genomic_genes_180526.txt	overlapping	0	0	0	0	0	0	0	0	0	0	0	0	0	0	0	0	0	0	0	0	0	0	0	0	0	0	0	0	0	0	0
chr2081	VSG_chr	1861159	1862866	+	NaN	chr2081	chr2081	other	vsgs_tb427_cds_plus_flanks_plus_esags_plus_iltat_mvsgs_no_genomic_genes_180526.txt	overlapping	0	0	0	0	0	0	0	4.63993	5.34109	0	4.89053	7.49405	0	0	0	0	0	0	0	0	0	0	0	0	0	0	0	0	0	0	0
chr2082	VSG_chr	1862966	1864466	+	NaN	chr2082	chr2082	other	vsgs_tb427_cds_plus_flanks_plus_esags_plus_iltat_mvsgs_no_genomic_genes_180526.txt	overlapping	0	4.80586	0	0	0	0	5.00411	0	0	0	0	0	0	0	0	0	12.4486	0	0	0	0	5.05725	0	0	0	0	0	0	8.92055	0	0
chr2083	VSG_chr	1864566	1866112	+	NaN	chr2083	chr2083	other	vsgs_tb427_cds_plus_flanks_plus_esags_plus_iltat_mvsgs_no_genomic_genes_180526.txt	overlapping	0	0	0	0	0	3.05349	0	0	0	4.84128	0	0	0	0	0	0	6.03921	0	0	0	0	0	0	4.52987	6.28238	0	0	0	4.32765	0	0
chr2084	VSG_chr	1866212	1867916	+	NaN	chr2084	chr2084	other	vsgs_tb427_cds_plus_flanks_plus_esags_plus_iltat_mvsgs_no_genomic_genes_180526.txt	overlapping	0	0	0	0	6.45268	2.77053	8.81076	0	0	0	0	0	0	0	0	0	0	0	0	0	0	0	0	0	0	0	0	0	0	5.76225	0
chr2085	VSG_chr	1868016	1869732	+	NaN	chr2085	chr2085	other	vsgs_tb427_cds_plus_flanks_plus_esags_plus_iltat_mvsgs_no_genomic_genes_180526.txt	overlapping	0	96.6295	76.9083	145.267	1217.44	1433.36	1439.24	618.491	632.259	693.549	369.732	477.105	329.838	260.405	246.845	148.984	157.797	112.584	139.522	140.709	201.197	172.421	346.74	269.37	350.942	189.275	241.821	224.232	257.345	251.767	254.146
chr2086	VSG_chr	1869832	1871360	+	NaN	chr2086	chr2086	other	vsgs_tb427_cds_plus_flanks_plus_esags_plus_iltat_mvsgs_no_genomic_genes_180526.txt	overlapping	0	0	0	0	0	3.08944	0	5.18313	0	0	0	8.37138	0	0	0	0	6.1103	0	10.4451	0	0	0	0	0	0	0	0	5.3575	0	0	0
chr2087	VSG_chr	1871460	1873155	+	NaN	chr2087	chr2087	other	vsgs_tb427_cds_plus_flanks_plus_esags_plus_iltat_mvsgs_no_genomic_genes_180526.txt	overlapping	0	0	0	0	6.48693	2.78523	0	4.67276	0	0	0	0	0	0	0	0	0	0	0	0	6.17238	0	0	0	0	0	0	0	0	0	0
chr2088	VSG_chr	1873255	1874839	+	NaN	chr2088	chr2088	other	vsgs_tb427_cds_plus_flanks_plus_esags_plus_iltat_mvsgs_no_genomic_genes_180526.txt	overlapping	0	4.55117	0	0	20.8236	23.8423	18.9556	25	5.75558	37.8017	31.6203	16.1512	6.87129	18.8061	0	0	11.7888	8.31544	10.0761	9.52669	33.0232	28.7354	26.8297	8.84253	12.2635	38.6865	13.32	20.6729	4.2239	24.794	13.9989
chr2090	VSG_chr	1874939	1876757	+	NaN	chr2090	chr2090	other	vsgs_tb427_cds_plus_flanks_plus_esags_plus_iltat_mvsgs_no_genomic_genes_180526.txt	overlapping	0	0	0	0	0	2.5969	0	4.35679	0	0	0	0	0	0	0	0	0	0	0	0	0	0	0	0	0	0	0	0	0	0	4.06601
chr2091	VSG_chr	1876857	1878345	+	NaN	chr2091	chr2091	other	vsgs_tb427_cds_plus_flanks_plus_esags_plus_iltat_mvsgs_no_genomic_genes_180526.txt	overlapping	0	0	0	0	0	6.34487	10.0889	5.32236	0	5.02986	0	0	7.3143	0	8.62552	0	0	0	10.7257	0	7.03046	0	0	0	0	0	0	0	4.49622	6.59814	0
chr2092	VSG_chr	1878445	1880182	+	NaN	chr2092	chr2092	other	vsgs_tb427_cds_plus_flanks_plus_esags_plus_iltat_mvsgs_no_genomic_genes_180526.txt	overlapping	0	1353.07	1458.8	1238.45	1088.79	1445.94	1452.1	1153.64	1322.72	1266.92	1100.6	1303.55	1215.68	1137.66	1049.35	1195.87	881.585	649.646	808.639	1146.82	1078.16	1227.3	1278.45	1245.9	1157.54	1199.55	1263.33	1253.72	1236.51	1226.67	1187.29
chr2093	VSG_chr	1880282	1881989	+	NaN	chr2093	chr2093	other	vsgs_tb427_cds_plus_flanks_plus_esags_plus_iltat_mvsgs_no_genomic_genes_180526.txt	overlapping	0	0	0	0	0	0	0	0	0	8.76986	0	7.49405	0	0	0	0	5.46994	0	0	0	0	4.44434	6.22441	0	0	0	4.12026	4.79603	0	0	4.33025
chr2094	VSG_chr	1882089	1883809	+	NaN	chr2094	chr2094	other	vsgs_tb427_cds_plus_flanks_plus_esags_plus_iltat_mvsgs_no_genomic_genes_180526.txt	overlapping	0	0	0	0	0	0	4.36442	0	0	0	0	0	0	0	0	0	0	0	0	0	0	0	0	0	0	0	0	0	0	0	0
chr2095	VSG_chr	1883909	1885317	+	NaN	chr2095	chr2095	other	vsgs_tb427_cds_plus_flanks_plus_esags_plus_iltat_mvsgs_no_genomic_genes_180526.txt	overlapping	0	0	0	0	0	0	0	0	0	0	0	0	0	0	0	0	0	0	0	0	0	0	0	0	0	0	0	0	0	0	0
chr2096	VSG_chr	1885417	1887103	+	NaN	chr2096	chr2096	minichromosome	vsgs_tb427_cds_plus_flanks_plus_esags_plus_iltat_mvsgs_no_genomic_genes_180526.txt	overlapping	0	55.5879	39.138	38.3314	65.2153	42.0014	31.1667	28.1861	64.891	57.7137	24.7571	37.9367	25.8233	29.4485	30.4526	37.9085	27.6901	26.0422	47.3344	17.9014	49.6425	35.9973	31.5094	45.6934	34.5661	36.3474	16.6862	48.5573	43.6536	23.2949	26.3049
chr2097	VSG_chr	1887203	1888638	+	NaN	chr2097	chr2097	other	vsgs_tb427_cds_plus_flanks_plus_esags_plus_iltat_mvsgs_no_genomic_genes_180526.txt	overlapping	0	0	0	0	0	3.28952	0	5.5188	0	5.2155	0	0	0	0	0	7.42242	0	0	0	0	7.28994	10.5723	0	4.88002	0	0	0	0	0	6.84166	0
chr2098	VSG_chr	1888738	1890394	+	NaN	chr2098	chr2098	other	vsgs_tb427_cds_plus_flanks_plus_esags_plus_iltat_mvsgs_no_genomic_genes_180526.txt	overlapping	0	0	0	0	0	0	0	4.78274	0	0	0	0	0	0	0	6.43246	0	0	0	0	0	0	0	0	0	0	0	0	0	0	0
chr2099	VSG_chr	1890494	1892147	+	NaN	chr2099	chr2099	other	vsgs_tb427_cds_plus_flanks_plus_esags_plus_iltat_mvsgs_no_genomic_genes_180526.txt	overlapping	0	0	0	0	0	0	0	0	0	0	0	0	0	6.0072	0	0	0	0	0	0	6.32911	0	6.42762	0	0	3.70726	0	0	0	0	0
chr21	VSG_chr	1892247	1894278	+	NaN	chr21	chr21	BES4	vsgs_tb427_cds_plus_flanks_plus_esags_plus_iltat_mvsgs_no_genomic_genes_180526.txt	overlapping	0	0	0	0	0	4.64937	0	3.9001	0	11.0573	4.11074	0	0	0	0	0	0	2.16207	0	0	0	3.7357	0	6.89735	0	0	0	8.06262	6.58944	4.83496	3.6398
chr2100	VSG_chr	1894378	1896034	+	NaN	chr2100	chr2100	other	vsgs_tb427_cds_plus_flanks_plus_esags_plus_iltat_mvsgs_no_genomic_genes_180526.txt	overlapping	0	0	0	0	0	0	9.06599	0	0	4.51989	0	7.72471	0	0	0	6.43246	0	0	9.63827	9.11274	6.31766	0	0	0	0	0	0	0	0	0	0
chr2101	VSG_chr	1896134	1897675	+	NaN	chr2101	chr2101	other	vsgs_tb427_cds_plus_flanks_plus_esags_plus_iltat_mvsgs_no_genomic_genes_180526.txt	overlapping	0	0	0	0	0	0	0	0	0	0	0	0	0	0	0	0	0	0	0	0	0	0	0	0	0	0	0	0	0	0	0
chr2102	VSG_chr	1897775	1899509	+	NaN	chr2102	chr2102	other	vsgs_tb427_cds_plus_flanks_plus_esags_plus_iltat_mvsgs_no_genomic_genes_180526.txt	overlapping	0	0	0	0	6.34111	0	0	0	0	0	0	0	0	0	0	0	0	0	0	0	0	0	0	0	0	0	0	0	0	0	0
chr2103	VSG_chr	1899609	1901256	+	NaN	chr2103	chr2103	other	vsgs_tb427_cds_plus_flanks_plus_esags_plus_iltat_mvsgs_no_genomic_genes_180526.txt	overlapping	0	0	0	0	0	5.73271	4.55775	0	0	0	0	0	0	0	0	0	0	0	0	0	6.35216	0	6.45102	0	0	7.44152	8.54053	0	0	0	0
chr2104	VSG_chr	1901356	1902702	+	NaN	chr2104	chr2104	other	vsgs_tb427_cds_plus_flanks_plus_esags_plus_iltat_mvsgs_no_genomic_genes_180526.txt	overlapping	0	0	0	0	0	3.50687	0	0	0	5.5601	0	0	0	0	0	0	0	3.26156	0	0	0	0	0	0	0	4.5522	5.2245	6.08138	4.97021	0	0
chr2105	VSG_chr	1902802	1904602	+	NaN	chr2105	chr2105	other	vsgs_tb427_cds_plus_flanks_plus_esags_plus_iltat_mvsgs_no_genomic_genes_180526.txt	overlapping	0	0	0	0	0	0	0	0	0	0	0	0	0	0	0	0	0	0	0	0	0	0	0	0	0	0	0	0	0	0	0
chr2106	VSG_chr	1904702	1906364	+	NaN	chr2106	chr2106	other	vsgs_tb427_cds_plus_flanks_plus_esags_plus_iltat_mvsgs_no_genomic_genes_180526.txt	overlapping	0	0	0	0	6.61565	2.8405	0	4.76548	10.9712	0	5.02287	0	0	5.97469	7.72303	6.40926	5.61795	0	9.6035	0	6.29486	4.56461	6.39284	4.2139	0	0	0	0	4.02578	0	0
chr2107	VSG_chr	1906464	1907801	+	NaN	chr2107	chr2107	other	vsgs_tb427_cds_plus_flanks_plus_esags_plus_iltat_mvsgs_no_genomic_genes_180526.txt	overlapping	0	0	0	0	16.4452	3.53046	5.61373	0	13.6362	0	0	0	0	0	0	0	0	0	0	0	0	11.3467	7.94565	5.23745	7.2637	0	0	0	0	0	0
chr2108	VSG_chr	1907901	1909545	+	NaN	chr2108	chr2108	other	vsgs_tb427_cds_plus_flanks_plus_esags_plus_iltat_mvsgs_no_genomic_genes_180526.txt	overlapping	0	4.38517	0	0	0	2.87158	0	0	0	0	0	0	6.62066	6.04007	0	0	0	2.67071	0	0	0	0	0	0	0	0	0	0	0	0	0
chr2109	VSG_chr	1909645	1911265	+	NaN	chr2109	chr2109	other	vsgs_tb427_cds_plus_flanks_plus_esags_plus_iltat_mvsgs_no_genomic_genes_180526.txt	overlapping	0	0	0	0	0	0	4.63367	0	5.62775	4.62027	5.15301	0	0	0	7.92313	0	0	0	0	0	0	0	0	0	0	0	0	0	0	0	0
chr2110	VSG_chr	1911365	1913090	+	NaN	chr2110	chr2110	other	vsgs_tb427_cds_plus_flanks_plus_esags_plus_iltat_mvsgs_no_genomic_genes_180526.txt	overlapping	0	0	0	0	0	5.47364	8.70356	9.18308	0	8.6784	4.83953	0	6.30996	0	0	6.17532	0	0	0	0	12.1302	0	0	0	0	0	0	0	3.87884	0	4.28509
chr2111	VSG_chr	1913190	1914921	+	NaN	chr2111	chr2111	other	vsgs_tb427_cds_plus_flanks_plus_esags_plus_iltat_mvsgs_no_genomic_genes_180526.txt	overlapping	0	0	0	0	0	0	4.3367	0	0	8.64833	0	7.39021	0	0	0	0	0	0	0	0	0	0	0	0	0	0	0	0	0	0	0
chr2112	VSG_chr	1915021	1916506	+	NaN	chr2112	chr2112	other	vsgs_tb427_cds_plus_flanks_plus_esags_plus_iltat_mvsgs_no_genomic_genes_180526.txt	overlapping	0	2834.96	2905.84	3046.14	1206.8	2492.21	2006.69	3242.53	3192.29	3412.09	2967.97	2937.24	3063.55	2774.83	2497.81	2861.9	2558.86	1850.76	2418.16	3942.62	3332.12	3361.26	2818.79	3301.07	3276.67	3317.61	3182.46	3781.59	3077.12	3233	3150.55
chr2113	VSG_chr	1916606	1918355	+	NaN	chr2113	chr2113	other	vsgs_tb427_cds_plus_flanks_plus_esags_plus_iltat_mvsgs_no_genomic_genes_180526.txt	overlapping	0	4.12206	0	0	0	2.69929	0	0	5.21291	0	4.77316	0	24.8937	0	0	0	5.33866	0	0	0	0	4.33768	6.07502	8.00881	0	0	0	4.68092	0	0	0
chr2114	VSG_chr	1918455	1920543	+	NaN	chr2114	chr2114	minichromosome	vsgs_tb427_cds_plus_flanks_plus_esags_plus_iltat_mvsgs_no_genomic_genes_180526.txt	overlapping	0	10.3594	0	0	0	0	0	0	0	0	0	0	0	0	6.14811	0	0	0	0	0	0	0	0	0	0	0	0	0	0	0	3.54048
chr2115	VSG_chr	1920643	1922239	+	NaN	chr2115	chr2115	other	vsgs_tb427_cds_plus_flanks_plus_esags_plus_iltat_mvsgs_no_genomic_genes_180526.txt	overlapping	0	0	8.26873	5.78452	0	5.91579	23.5165	14.8873	22.8493	9.37941	5.23045	16.0299	20.459	31.1081	24.1266	0	0	11.0039	0	9.45511	6.55501	14.2597	6.65704	13.1641	18.257	3.83958	30.8464	0	4.19216	6.15193	9.26245
chr2116	VSG_chr	1922339	1924088	+	NaN	chr2116	chr2116	other	vsgs_tb427_cds_plus_flanks_plus_esags_plus_iltat_mvsgs_no_genomic_genes_180526.txt	overlapping	0	4.12206	0	0	0	10.7972	4.2921	9.05714	0	25.6781	0	0	0	11.3553	0	0	10.6773	5.02094	9.12607	0	0	4.33768	0	4.00441	0	0	0	4.68092	0	0	0
chr2117	VSG_chr	1924188	1925693	+	NaN	chr2117	chr2117	minichromosome	vsgs_tb427_cds_plus_flanks_plus_esags_plus_iltat_mvsgs_no_genomic_genes_180526.txt	overlapping	0	4.78991	0	0	0	3.13662	0	0	0	0	0	0	0	0	0	14.1548	0	0	0	0	0	0	0	0	6.45341	0	0	0	4.44547	0	0
chr2118	VSG_chr	1925793	1927386	+	NaN	chr2118	chr2118	other	vsgs_tb427_cds_plus_flanks_plus_esags_plus_iltat_mvsgs_no_genomic_genes_180526.txt	overlapping	0	0	0	0	0	0	0	0	0	0	0	0	0	0	0	6.6867	0	0	10.0192	0	0	0	0	0	0	0	0	0	0	0	0
chr2119	VSG_chr	1927486	1929229	+	NaN	chr2119	chr2119	other	vsgs_tb427_cds_plus_flanks_plus_esags_plus_iltat_mvsgs_no_genomic_genes_180526.txt	overlapping	0	0	0	0	0	0	0	0	0	0	0	0	0	0	0	0	0	0	0	0	0	0	0	0	0	0	0	0	0	0	0
chr2120	VSG_chr	1929329	1930922	+	NaN	chr2120	chr2120	other	vsgs_tb427_cds_plus_flanks_plus_esags_plus_iltat_mvsgs_no_genomic_genes_180526.txt	overlapping	0	0	0	0	0	0	4.71215	4.97177	5.72308	0	0	0	0	0	0	0	0	0	10.0192	0	0	4.7622	0	0	0	0	0	0	0	0	0
chr2121	VSG_chr	1931022	1932828	+	NaN	chr2121	chr2121	other	vsgs_tb427_cds_plus_flanks_plus_esags_plus_iltat_mvsgs_no_genomic_genes_180526.txt	overlapping	0	0	0	10.2245	0	7.84243	4.15671	4.38572	0	12.4341	0	0	0	0	7.10758	0	0	0	0	0	5.79322	0	0	0	0	0	0	0	0	0	0
chr2122	VSG_chr	1932928	1934518	+	NaN	chr2122	chr2122	other	vsgs_tb427_cds_plus_flanks_plus_esags_plus_iltat_mvsgs_no_genomic_genes_180526.txt	overlapping	0	0	0	5.80633	0	5.9381	4.72104	0	5.73387	0	5.25018	16.0903	0	0	0	0	0	0	0	0	0	0	0	0	12.2173	0	0	0	12.6239	6.17513	9.29738
chr2123	VSG_chr	1934618	1935992	+	NaN	chr2123	chr2123	other	vsgs_tb427_cds_plus_flanks_plus_esags_plus_iltat_mvsgs_no_genomic_genes_180526.txt	overlapping	0	0	0	0	0	0	0	0	0	0	0	0	0	0	0	0	0	0	0	0	0	0	7.73184	0	0	0	0	0	0	0	0
chr2124	VSG_chr	1936092	1937787	+	NaN	chr2124	chr2124	other	vsgs_tb427_cds_plus_flanks_plus_esags_plus_iltat_mvsgs_no_genomic_genes_180526.txt	overlapping	0	0	0	0	0	2.78523	0	0	0	4.41595	0	0	0	0	0	0	0	0	0	0	0	0	0	0	0	0	0	0	0	0	4.36089
chr2125	VSG_chr	1937887	1939471	+	NaN	chr2125	chr2125	other	vsgs_tb427_cds_plus_flanks_plus_esags_plus_iltat_mvsgs_no_genomic_genes_180526.txt	overlapping	0	0	0	0	0	2.98029	0	0	5.75558	4.72521	0	0	0	0	0	0	0	0	0	0	6.60464	0	0	0	0	0	4.44	0	0	0	0
chr2126	VSG_chr	1939571	1941023	+	NaN	chr2126	chr2126	other	vsgs_tb427_cds_plus_flanks_plus_esags_plus_iltat_mvsgs_no_genomic_genes_180526.txt	overlapping	0	0	0	12.7156	7.5718	6.50207	5.16942	10.9085	0	0	5.74882	0	0	13.6764	0	0	0	3.02362	0	20.7843	0	0	7.31678	0	6.68881	4.2201	0	0	4.60762	0	0
chr2127	VSG_chr	1941123	1942704	+	NaN	chr2127	chr2127	other	vsgs_tb427_cds_plus_flanks_plus_esags_plus_iltat_mvsgs_no_genomic_genes_180526.txt	overlapping	0	0	8.34713	0	0	14.9297	0	5.00948	5.76649	9.46834	0	16.1818	0	0	0	0	0	0	0	0	0	4.79832	0	0	0	3.87599	0	0	4.23191	0	4.67514
chr2128	VSG_chr	1942804	1944142	+	NaN	chr2128	chr2128	other	vsgs_tb427_cds_plus_flanks_plus_esags_plus_iltat_mvsgs_no_genomic_genes_180526.txt	overlapping	0	0	0	0	0	0	0	0	0	0	0	0	0	0	0	0	0	0	0	0	0	0	0	0	0	0	0	0	0	0	0
chr2129	VSG_chr	1944242	1945872	+	NaN	chr2129	chr2129	other	vsgs_tb427_cds_plus_flanks_plus_esags_plus_iltat_mvsgs_no_genomic_genes_180526.txt	overlapping	0	4.42281	0	0	0	5.79246	0	0	0	4.59194	10.2428	0	0	6.09191	0	19.605	0	0	0	0	6.41837	0	0	4.29657	0	3.75954	4.31477	0	4.10477	0	0
chr2130	VSG_chr	1945972	1947556	+	NaN	chr2130	chr2130	other	vsgs_tb427_cds_plus_flanks_plus_esags_plus_iltat_mvsgs_no_genomic_genes_180526.txt	overlapping	0	4.55117	0	0	0	0	0	0	0	0	0	0	0	6.26872	0	0	0	0	0	0	0	0	0	0	0	0	0	0	0	0	0
chr2131	VSG_chr	1947656	1949237	+	NaN	chr2131	chr2131	other	vsgs_tb427_cds_plus_flanks_plus_esags_plus_iltat_mvsgs_no_genomic_genes_180526.txt	overlapping	0	0	16.6943	0	0	0	0	5.00948	0	0	0	0	0	0	0	0	0	0	10.0952	0	0	0	0	0	0	0	0	0	0	0	0
chr2132	VSG_chr	1949337	1950709	+	NaN	chr2132	chr2132	other	vsgs_tb427_cds_plus_flanks_plus_esags_plus_iltat_mvsgs_no_genomic_genes_180526.txt	overlapping	0	0	0	0	8.01298	0	0	0	0	0	0	0	0	0	0	0	0	0	0	0	0	0	0	5.10394	0	0	0	0	0	0	0
chr2133	VSG_chr	1950809	1952474	+	NaN	chr2133	chr2133	other	vsgs_tb427_cds_plus_flanks_plus_esags_plus_iltat_mvsgs_no_genomic_genes_180526.txt	overlapping	0	0	0	0	0	0	0	0	0	0	0	0	0	0	0	0	0	0	0	0	0	0	0	0	0	0	0	0	0	0	0
chr2134	VSG_chr	1952574	1954197	+	NaN	chr2134	chr2134	other	vsgs_tb427_cds_plus_flanks_plus_esags_plus_iltat_mvsgs_no_genomic_genes_180526.txt	overlapping	0	0	0	0	0	0	0	0	0	0	5.14349	0	0	0	0	0	0	0	0	0	0	0	0	0	0	0	0	0	0	0	0
chr2135	VSG_chr	1954297	1955750	+	NaN	chr2135	chr2135	other	vsgs_tb427_cds_plus_flanks_plus_esags_plus_iltat_mvsgs_no_genomic_genes_180526.txt	overlapping	0	0	0	0	15.1332	3.2488	5.16587	0	0	0	5.74486	0	0	0	0	0	0	0	10.9839	0	0	0	0	0	0	0	4.84003	0	0	0	0
chr2136	VSG_chr	1955850	1957413	+	NaN	chr2136	chr2136	other	vsgs_tb427_cds_plus_flanks_plus_esags_plus_iltat_mvsgs_no_genomic_genes_180526.txt	overlapping	0	0	0	0	0	6.04061	0	10.1343	0	0	0	0	0	0	0	0	5.97356	0	0	0	0	0	0	0	0	0	0	0	0	0	0
chr2137	VSG_chr	1957513	1959017	+	NaN	chr2137	chr2137	other	vsgs_tb427_cds_plus_flanks_plus_esags_plus_iltat_mvsgs_no_genomic_genes_180526.txt	overlapping	0	0	0	0	0	0	0	0	0	0	5.55019	0	0	0	0	0	6.20774	0	0	0	0	0	0	0	0	0	0	0	0	0	0
chr2138	VSG_chr	1959117	1960674	+	NaN	chr2138	chr2138	other	vsgs_tb427_cds_plus_flanks_plus_esags_plus_iltat_mvsgs_no_genomic_genes_180526.txt	overlapping	0	0	0	0	0	12.1277	4.82104	5.08665	5.85532	0	5.36138	0	0	0	0	13.6824	0	2.81985	0	0	6.7191	4.87223	0	0	0	3.93569	0	0	0	0	0
chr2139	VSG_chr	1960774	1962328	+	NaN	chr2139	chr2139	other	vsgs_tb427_cds_plus_flanks_plus_esags_plus_iltat_mvsgs_no_genomic_genes_180526.txt	overlapping	0	9.27795	0	0	0	6.07557	0	5.09646	0	0	0	0	0	0	0	0	0	0	0	0	0	0	0	0	0	0	0	0	0	0	0
chr2140	VSG_chr	1962428	1963979	+	NaN	chr2140	chr2140	other	vsgs_tb427_cds_plus_flanks_plus_esags_plus_iltat_mvsgs_no_genomic_genes_180526.txt	overlapping	0	0	0	0	0	0	0	0	5.87796	0	0	0	0	0	0	0	0	0	0	0	0	4.89107	0	0	0	0	0	0	0	0	0
chr2141	VSG_chr	1964079	1965624	+	NaN	chr2141	chr2141	other	vsgs_tb427_cds_plus_flanks_plus_esags_plus_iltat_mvsgs_no_genomic_genes_180526.txt	overlapping	0	0	0	0	0	3.05547	4.85846	10.2523	5.90077	0	0	0	7.04463	6.42685	0	0	6.04311	0	0	9.76702	0	9.8201	0	4.5328	0	0	0	0	12.9913	6.35487	4.784
chr2142	VSG_chr	1965724	1967446	+	NaN	chr2142	chr2142	other	vsgs_tb427_cds_plus_flanks_plus_esags_plus_iltat_mvsgs_no_genomic_genes_180526.txt	overlapping	0	4.18665	0	0	12.7705	0	4.35936	9.19907	5.2946	4.34675	4.84796	7.42881	0	0	7.45409	0	0	7.64944	0	0	6.07566	4.40565	6.17022	0	11.2813	0	0	0	0	0	0
chr2144	VSG_chr	1967546	1969103	+	NaN	chr2144	chr2144	other	vsgs_tb427_cds_plus_flanks_plus_esags_plus_iltat_mvsgs_no_genomic_genes_180526.txt	overlapping	0	0	0	0	0	0	0	0	0	0	0	0	0	0	0	0	0	0	0	0	0	0	0	0	0	0	0	0	4.2971	0	0
chr2145	VSG_chr	1969203	1970961	+	NaN	chr2145	chr2145	other	vsgs_tb427_cds_plus_flanks_plus_esags_plus_iltat_mvsgs_no_genomic_genes_180526.txt	overlapping	0	0	0	0	0	0	0	0	0	0	0	0	0	0	0	0	0	0	0	0	0	0	0	0	0	0	0	0	3.80607	0	0
chr2146	VSG_chr	1971061	1972639	+	NaN	chr2146	chr2146	other	vsgs_tb427_cds_plus_flanks_plus_esags_plus_iltat_mvsgs_no_genomic_genes_180526.txt	overlapping	0	9.13692	8.36299	0	97.5463	29.9161	61.8399	30.114	46.2196	28.459	52.9008	8.10629	48.2818	12.5851	24.4016	20.2507	17.7504	25.0411	0	9.56289	26.5189	28.8446	40.3975	13.3142	36.9303	23.3001	8.91374	25.9393	16.9598	6.22206	37.4722
chr2147	VSG_chr	1972739	1974266	+	NaN	chr2147	chr2147	other	vsgs_tb427_cds_plus_flanks_plus_esags_plus_iltat_mvsgs_no_genomic_genes_180526.txt	overlapping	0	4.72094	0	0	0	9.27439	9.83138	5.18652	5.97028	0	0	0	0	0	0	0	0	2.87521	0	0	0	0	6.95765	0	0	0	0	0	0	6.42973	0
chr2148	VSG_chr	1974366	1975694	+	NaN	chr2148	chr2148	other	vsgs_tb427_cds_plus_flanks_plus_esags_plus_iltat_mvsgs_no_genomic_genes_180526.txt	overlapping	0	0	0	0	0	0	0	0	0	0	0	0	0	0	0	0	0	3.30574	0	0	0	0	0	0	0	0	0	0	5.03753	0	0
chr2149	VSG_chr	1975794	1977333	+	NaN	chr2149	chr2149	other	vsgs_tb427_cds_plus_flanks_plus_esags_plus_iltat_mvsgs_no_genomic_genes_180526.txt	overlapping	0	0	0	0	0	0	0	0	0	0	0	0	0	12.9038	0	0	0	0	0	0	0	0	0	0	0	0	4.56974	0	0	0	0
chr2150	VSG_chr	1977433	1978711	+	NaN	chr2150	chr2150	other	vsgs_tb427_cds_plus_flanks_plus_esags_plus_iltat_mvsgs_no_genomic_genes_180526.txt	overlapping	0	0	0	0	8.6019	7.38664	0	0	0	0	0	10.0077	0	0	0	0	0	6.86994	0	0	0	0	0	5.47905	0	0	0	0	0	0	0
chr2151	VSG_chr	1978811	1980057	+	NaN	chr2151	chr2151	other	vsgs_tb427_cds_plus_flanks_plus_esags_plus_iltat_mvsgs_no_genomic_genes_180526.txt	overlapping	0	0	0	7.40808	0	0	0	0	0	0	0	0	0	0	0	0	0	0	0	0	0	0	0	0	0	0	0	0	0	0	0
chr2152	VSG_chr	1980157	1982035	+	NaN	chr2152	chr2152	other	vsgs_tb427_cds_plus_flanks_plus_esags_plus_iltat_mvsgs_no_genomic_genes_180526.txt	overlapping	0	0	0	4.91638	5.85515	2.51397	0	0	4.85502	3.98587	0	0	23.1847	5.28787	13.6705	0	9.94428	0	8.49953	0	0	4.03988	11.3159	0	5.17234	3.26334	3.74529	0	3.563	0	3.93617
chr2153	VSG_chr	1982135	1983635	+	NaN	chr2153	chr2153	other	vsgs_tb427_cds_plus_flanks_plus_esags_plus_iltat_mvsgs_no_genomic_genes_180526.txt	overlapping	0	0	0	0	0	0	0	0	0	4.98965	0	0	0	0	0	0	0	0	0	0	0	0	0	0	0	0	0	0	0	0	0
chr2154	VSG_chr	1983735	1985328	+	NaN	chr2154	chr2154	other	vsgs_tb427_cds_plus_flanks_plus_esags_plus_iltat_mvsgs_no_genomic_genes_180526.txt	overlapping	0	4.52547	0	0	0	5.92692	9.42431	9.94354	5.72308	4.69853	10.4806	16.06	6.83249	18.7	0	20.0601	11.7223	5.51233	0	9.4729	6.56735	9.52439	26.6783	4.3963	6.09714	11.5404	4.41493	10.2781	4.20005	6.16351	13.9198
chr2156	VSG_chr	1985428	1987042	+	NaN	chr2156	chr2156	other	vsgs_tb427_cds_plus_flanks_plus_esags_plus_iltat_mvsgs_no_genomic_genes_180526.txt	overlapping	0	0	0	5.72005	6.81228	0	0	0	0	4.63744	0	0	0	0	0	0	0	0	0	0	0	9.40054	0	0	0	0	0	0	0	0	4.57961
chr2157	VSG_chr	1987142	1988777	+	NaN	chr2157	chr2157	other	vsgs_tb427_cds_plus_flanks_plus_esags_plus_iltat_mvsgs_no_genomic_genes_180526.txt	overlapping	0	0	0	0	0	0	0	0	0	4.57791	0	7.82386	6.65709	0	0	6.51503	0	0	9.76199	0	6.39875	0	0	0	0	0	0	0	0	0	0
chr2158	VSG_chr	1988877	1990073	+	NaN	chr2158	chr2158	other	vsgs_tb427_cds_plus_flanks_plus_esags_plus_iltat_mvsgs_no_genomic_genes_180526.txt	overlapping	0	0	0	0	0	7.89266	0	0	0	0	0	0	0	0	0	0	0	0	0	0	8.74549	0	0	0	0	0	5.8792	0	0	0	0
chr2159	VSG_chr	1990173	1991697	+	NaN	chr2159	chr2159	other	vsgs_tb427_cds_plus_flanks_plus_esags_plus_iltat_mvsgs_no_genomic_genes_180526.txt	overlapping	0	0	0	0	0	0	0	5.19672	0	0	5.4774	8.39334	0	0	8.4219	0	6.12633	0	0	0	0	0	0	0	0	0	0	0	0	6.44238	0
chr2161	VSG_chr	1991797	1993098	+	NaN	chr2161	chr2161	other	vsgs_tb427_cds_plus_flanks_plus_esags_plus_iltat_mvsgs_no_genomic_genes_180526.txt	overlapping	0	0	0	0	0	0	0	0	0	0	0	0	0	0	0	0	0	0	0	0	0	0	0	0	0	0	0	0	0	0	0
chr2162	VSG_chr	1993198	1994671	+	NaN	chr2162	chr2162	other	vsgs_tb427_cds_plus_flanks_plus_esags_plus_iltat_mvsgs_no_genomic_genes_180526.txt	overlapping	0	0	0	0	0	0	0	0	0	0	0	0	0	0	0	0	0	0	0	0	0	0	0	0	0	0	0	0	0	0	0
chr2163	VSG_chr	1994771	1996241	+	NaN	chr2163	chr2163	other	vsgs_tb427_cds_plus_flanks_plus_esags_plus_iltat_mvsgs_no_genomic_genes_180526.txt	overlapping	0	0	0	0	0	0	0	0	0	0	5.67847	0	0	0	0	7.24582	6.35122	0	0	0	14.233	0	0	4.76391	0	4.16846	0	0	0	0	0
chr2164	VSG_chr	1996341	1997838	+	NaN	chr2164	chr2164	other	vsgs_tb427_cds_plus_flanks_plus_esags_plus_iltat_mvsgs_no_genomic_genes_180526.txt	overlapping	0	0	0	0	0	6.30675	0	0	6.08985	4.99964	0	8.54462	0	0	0	0	0	0	0	10.08	0	0	0	0	0	4.09333	0	0	0	0	0
chr2165	VSG_chr	1997938	1999762	+	NaN	chr2165	chr2165	other	vsgs_tb427_cds_plus_flanks_plus_esags_plus_iltat_mvsgs_no_genomic_genes_180526.txt	overlapping	0	3.95266	7.2357	0	0	0	4.11571	0	0	4.10381	0	7.01361	0	0	7.03748	5.84033	0	0	0	0	0	0	0	0	0	3.3599	0	0	0	0	0
chr2166	VSG_chr	1999862	2000976	+	NaN	chr2166	chr2166	other	vsgs_tb427_cds_plus_flanks_plus_esags_plus_iltat_mvsgs_no_genomic_genes_180526.txt	overlapping	0	6.4696	0	0	9.86711	0	0	14.2152	8.18169	6.717	14.983	11.4797	9.76771	0	11.5187	0	8.37906	0	28.6468	0	0	13.616	9.53478	6.28494	0	10.9988	0	0	0	0	6.63324
chr2167	VSG_chr	2001076	2002501	+	NaN	chr2167	chr2167	other	vsgs_tb427_cds_plus_flanks_plus_esags_plus_iltat_mvsgs_no_genomic_genes_180526.txt	overlapping	0	0	0	0	0	3.31259	0	0	12.7947	0	0	0	0	0	0	0	0	0	0	0	0	0	7.45532	4.91424	0	0	0	0	4.69486	0	5.18658
chr2168	VSG_chr	2002601	2004251	+	NaN	chr2168	chr2168	other	vsgs_tb427_cds_plus_flanks_plus_esags_plus_iltat_mvsgs_no_genomic_genes_180526.txt	overlapping	0	4.36923	0	0	0	2.86115	0	4.80012	0	0	0	0	0	0	0	0	0	2.66101	0	0	0	0	0	4.24452	0	0	0	0	0	0	4.47975
chr2169	VSG_chr	2004351	2005656	+	NaN	chr2169	chr2169	other	vsgs_tb427_cds_plus_flanks_plus_esags_plus_iltat_mvsgs_no_genomic_genes_180526.txt	overlapping	0	0	0	0	0	0	0	0	0	0	0	0	0	0	0	0	0	0	0	0	0	0	0	0	0	0	0	0	5.12624	0	5.66314
chr2170	VSG_chr	2005756	2007208	+	NaN	chr2170	chr2170	other	vsgs_tb427_cds_plus_flanks_plus_esags_plus_iltat_mvsgs_no_genomic_genes_180526.txt	overlapping	0	0	0	0	0	0	0	0	0	5.15448	0	0	0	0	0	0	0	0	0	0	0	0	0	0	0	0	0	0	0	0	0
chr2171	VSG_chr	2007308	2008760	+	NaN	chr2171	chr2171	other	vsgs_tb427_cds_plus_flanks_plus_esags_plus_iltat_mvsgs_no_genomic_genes_180526.txt	overlapping	0	0	0	0	0	0	0	0	6.27845	0	5.74882	0	0	0	0	0	0	3.02362	0	0	0	0	0	0	0	4.2201	0	0	0	6.76162	0
chr2172	VSG_chr	2008860	2010450	+	NaN	chr2172	chr2172	other	vsgs_tb427_cds_plus_flanks_plus_esags_plus_iltat_mvsgs_no_genomic_genes_180526.txt	overlapping	0	0	0	0	6.91504	0	0	0	0	0	0	16.0903	0	0	0	0	0	0	0	0	0	0	0	0	0	0	0	0	0	0	0
chr2173	VSG_chr	2010550	2012152	+	NaN	chr2173	chr2173	other	vsgs_tb427_cds_plus_flanks_plus_esags_plus_iltat_mvsgs_no_genomic_genes_180526.txt	overlapping	0	0	0	0	0	0	0	0	0	0	5.21087	0	0	0	0	0	0	0	0	0	0	0	0	0	0	0	0	0	0	0	0
chr2174	VSG_chr	2012252	2013698	+	NaN	chr2174	chr2174	other	vsgs_tb427_cds_plus_flanks_plus_esags_plus_iltat_mvsgs_no_genomic_genes_180526.txt	overlapping	0	0	0	0	7.6032	0	0	0	0	0	0	0	0	0	0	7.36599	0	0	0	0	0	0	0	4.84292	0	0	0	0	0	0	5.11131
chr2175	VSG_chr	2013798	2015005	+	NaN	chr2175	chr2175	other	vsgs_tb427_cds_plus_flanks_plus_esags_plus_iltat_mvsgs_no_genomic_genes_180526.txt	overlapping	0	0	0	0	9.10747	7.82079	6.21786	6.56043	0	6.19988	0	0	0	0	10.632	0	0	0	0	0	0	0	8.80073	0	0	0	0	0	5.54211	0	0
chr2176	VSG_chr	2015105	2016707	+	NaN	chr2176	chr2176	other	vsgs_tb427_cds_plus_flanks_plus_esags_plus_iltat_mvsgs_no_genomic_genes_180526.txt	overlapping	0	0	0	0	0	0	4.6857	0	11.3819	0	0	0	0	0	16.0242	0	0	0	0	0	0	0	0	4.37162	0	0	0	5.11018	0	0	0
chr2177	VSG_chr	2016807	2018277	+	NaN	chr2177	chr2177	other	vsgs_tb427_cds_plus_flanks_plus_esags_plus_iltat_mvsgs_no_genomic_genes_180526.txt	overlapping	0	0	0	0	0	0	0	0	0	0	0	0	0	0	0	0	0	0	0	0	0	0	7.22725	0	0	0	0	0	0	0	0
chr2178	VSG_chr	2018377	2019653	+	NaN	chr2178	chr2178	other	vsgs_tb427_cds_plus_flanks_plus_esags_plus_iltat_mvsgs_no_genomic_genes_180526.txt	overlapping	0	0	0	0	0	0	5.88189	0	0	0	13.0823	0	0	0	0	8.34659	7.31609	0	0	0	0	0	0	0	0	0	0	0	0	7.69352	5.79175
chr2179	VSG_chr	2019753	2020885	+	NaN	chr2179	chr2179	other	vsgs_tb427_cds_plus_flanks_plus_esags_plus_iltat_mvsgs_no_genomic_genes_180526.txt	overlapping	0	6.36682	0	0	0	0	0	6.9947	0	0	0	0	0	0	0	9.40741	0	0	0	0	0	0	0	0	0	5.41201	0	0	0	0	6.52786
chr2180	VSG_chr	2020985	2022410	+	NaN	chr2180	chr2180	other	vsgs_tb427_cds_plus_flanks_plus_esags_plus_iltat_mvsgs_no_genomic_genes_180526.txt	overlapping	0	0	0	0	0	0	0	0	0	0	0	0	0	0	0	0	0	0	11.1996	0	0	0	0	0	0	0	0	0	0	0	0
chr2181	VSG_chr	2022510	2023712	+	NaN	chr2181	chr2181	other	vsgs_tb427_cds_plus_flanks_plus_esags_plus_iltat_mvsgs_no_genomic_genes_180526.txt	overlapping	0	0	0	0	0	3.92665	6.2437	0	0	0	0	0	0	0	0	0	0	3.65198	0	0	0	0	0	0	0	0	0	0	5.56515	0	12.296
chr2182	VSG_chr	2023812	2025297	+	NaN	chr2182	chr2182	other	vsgs_tb427_cds_plus_flanks_plus_esags_plus_iltat_mvsgs_no_genomic_genes_180526.txt	overlapping	0	4.85438	0	0	0	0	0	5.33311	0	10.08	5.62115	0	7.32907	0	0	0	0	0	0	0	7.04465	0	0	0	0	0	0	0	4.5053	0	4.97716
chr2183	VSG_chr	2025397	2026852	+	NaN	chr2183	chr2183	other	vsgs_tb427_cds_plus_flanks_plus_esags_plus_iltat_mvsgs_no_genomic_genes_180526.txt	overlapping	0	0	0	0	7.5562	3.24434	0	5.44299	0	5.14386	0	0	7.48008	13.6482	0	7.32046	0	0	0	0	0	10.4271	0	0	0	4.21141	4.83338	0	0	0	0
chr2184	VSG_chr	2026952	2029127	+	NaN	chr2184	chr2184	other	vsgs_tb427_cds_plus_flanks_plus_esags_plus_iltat_mvsgs_no_genomic_genes_180526.txt	overlapping	0	6.63015	0	8.49069	0	4.34169	3.45183	3.642	0	0	0	5.88228	0	4.56614	0	0	0	6.05698	0	0	0	3.48848	14.6571	0	0	2.81793	0	0	3.07669	4.515	0
chr2185	VSG_chr	2029227	2030658	+	NaN	chr2185	chr2185	other	vsgs_tb427_cds_plus_flanks_plus_esags_plus_iltat_mvsgs_no_genomic_genes_180526.txt	overlapping	0	0	0	0	0	0	0	0	0	0	0	0	0	0	0	0	0	0	0	0	0	0	0	0	0	0	0	0	0	0	0
chr2186	VSG_chr	2030758	2032892	+	NaN	chr2186	chr2186	other	vsgs_tb427_cds_plus_flanks_plus_esags_plus_iltat_mvsgs_no_genomic_genes_180526.txt	overlapping	0	0	0	0	10.3062	2.21253	10.5543	11.1358	8.54575	3.50794	3.91243	5.99524	5.10117	13.9615	6.01564	9.98463	0	2.05776	7.48038	0	9.80642	7.11095	4.97952	0	4.55215	0	3.2962	7.67365	3.13577	0	3.4642
chr2187	VSG_chr	2032992	2033948	+	NaN	chr2187	chr2187	other	vsgs_tb427_cds_plus_flanks_plus_esags_plus_iltat_mvsgs_no_genomic_genes_180526.txt	overlapping	0	0	0	0	0	0	0	0	0	0	0	0	0	0	13.4205	0	0	0	0	0	0	0	0	0	0	0	0	0	0	0	0
chr2188	VSG_chr	2034048	2035138	+	NaN	chr2188	chr2188	other	vsgs_tb427_cds_plus_flanks_plus_esags_plus_iltat_mvsgs_no_genomic_genes_180526.txt	overlapping	0	0	0	0	0	0	0	0	8.36168	0	0	0	0	0	0	9.76956	0	0	0	0	0	0	0	0	8.90819	0	0	0	0	0	0
chr2189	VSG_chr	2035238	2036636	+	NaN	chr2189	chr2189	other	vsgs_tb427_cds_plus_flanks_plus_esags_plus_iltat_mvsgs_no_genomic_genes_180526.txt	overlapping	0	0	0	0	0	0	0	5.66476	6.52079	0	0	0	0	0	0	0	0	0	0	0	0	0	0	0	0	0	0	0	0	0	0
chr2190	VSG_chr	2036736	2038034	+	NaN	chr2190	chr2190	other	vsgs_tb427_cds_plus_flanks_plus_esags_plus_iltat_mvsgs_no_genomic_genes_180526.txt	overlapping	0	0	0	0	0	3.63645	0	6.10085	0	0	0	0	0	0	0	0	0	0	0	0	0	0	0	0	0	0	0	0	0	0	0
chr2191	VSG_chr	2038134	2039613	+	NaN	chr2191	chr2191	other	vsgs_tb427_cds_plus_flanks_plus_esags_plus_iltat_mvsgs_no_genomic_genes_180526.txt	overlapping	0	4.87406	0	0	0	6.38345	10.1502	0	0	0	0	0	0	0	0	0	0	0	0	0	0	0	0	0	0	0	0	0	4.52356	0	0
chr2192	VSG_chr	2039713	2041369	+	NaN	chr2192	chr2192	other	vsgs_tb427_cds_plus_flanks_plus_esags_plus_iltat_mvsgs_no_genomic_genes_180526.txt	overlapping	0	0	0	0	0	0	0	4.78274	0	4.51989	0	0	0	0	0	0	5.63829	0	0	9.11274	0	0	0	0	0	3.70055	4.24707	0	0	0	4.46353
chr2193	VSG_chr	2041469	2042807	+	NaN	chr2193	chr2193	other	vsgs_tb427_cds_plus_flanks_plus_esags_plus_iltat_mvsgs_no_genomic_genes_180526.txt	overlapping	0	0	0	0	0	0	0	0	0	0	0	0	0	0	0	0	0	0	0	0	0	5.66911	0	0	0	0	0	0	0	0	5.52358
chr2194	VSG_chr	2042907	2044311	+	NaN	chr2194	chr2194	other	vsgs_tb427_cds_plus_flanks_plus_esags_plus_iltat_mvsgs_no_genomic_genes_180526.txt	overlapping	0	0	0	0	0	0	0	0	6.49295	0	0	0	0	0	0	0	0	0	0	0	0	0	0	0	0	0	0	0	0	0	0
chr2195	VSG_chr	2044411	2046019	+	NaN	chr2195	chr2195	other	vsgs_tb427_cds_plus_flanks_plus_esags_plus_iltat_mvsgs_no_genomic_genes_180526.txt	overlapping	0	0	0	0	0	14.6792	0	0	0	0	5.19144	7.95515	0	6.17521	0	0	0	0	0	0	6.50612	0	0	0	0	3.81094	0	0	0	6.10605	0
chr2196	VSG_chr	2046119	2047388	+	NaN	chr2196	chr2196	other	vsgs_tb427_cds_plus_flanks_plus_esags_plus_iltat_mvsgs_no_genomic_genes_180526.txt	overlapping	0	0	0	0	0	0	0	0	0	0	13.1544	0	0	0	0	8.39259	0	0	0	0	0	5.97712	0	0	0	0	0	0	0	0	0
chr2197	VSG_chr	2047488	2048785	+	NaN	chr2197	chr2197	other	vsgs_tb427_cds_plus_flanks_plus_esags_plus_iltat_mvsgs_no_genomic_genes_180526.txt	overlapping	0	0	0	7.11701	0	7.27851	0	0	0	5.77	0	9.8612	0	0	0	0	0	3.38469	0	0	0	5.84818	0	0	0	0	0	6.31095	0	0	5.69805
chr2198	VSG_chr	2048885	2050205	+	NaN	chr2198	chr2198	other	vsgs_tb427_cds_plus_flanks_plus_esags_plus_iltat_mvsgs_no_genomic_genes_180526.txt	overlapping	0	0	0	0	0	0	0	0	0	0	0	0	0	0	0	0	0	0	0	0	0	0	0	5.30485	0	0	0	0	0	0	0
chr2199	VSG_chr	2050305	2051874	+	NaN	chr2199	chr2199	other	vsgs_tb427_cds_plus_flanks_plus_esags_plus_iltat_mvsgs_no_genomic_genes_180526.txt	overlapping	0	0	0	0	0	0	4.78419	5.04777	0	0	0	0	0	0	0	0	5.95073	0	0	0	0	0	0	0	6.19034	3.90561	0	0	4.26425	0	0
chr22	VSG_chr	2051974	2053942	+	NaN	chr22	chr22	minichromosome	vsgs_tb427_cds_plus_flanks_plus_esags_plus_iltat_mvsgs_no_genomic_genes_180526.txt	overlapping	0	0	0	0	0	0	0	4.02488	0	0	0	0	0	0	0	0	0	0	0	0	0	3.85523	0	0	0	0	0	0	0	0	0
chr2200	VSG_chr	2054042	2055416	+	NaN	chr2200	chr2200	other	vsgs_tb427_cds_plus_flanks_plus_esags_plus_iltat_mvsgs_no_genomic_genes_180526.txt	overlapping	0	5.24626	0	0	0	0	0	11.5273	0	5.44688	0	0	0	0	18.6813	7.7517	6.79466	3.19515	0	0	0	0	0	0	7.06824	0	10.2362	5.95754	0	0	0
chr2201	VSG_chr	2055516	2057025	+	NaN	chr2201	chr2201	other	vsgs_tb427_cds_plus_flanks_plus_esags_plus_iltat_mvsgs_no_genomic_genes_180526.txt	overlapping	0	0	0	0	0	0	0	0	0	0	0	0	0	0	0	0	0	0	0	0	0	0	0	4.64087	0	0	4.66053	5.42491	0	0	0
chr2202	VSG_chr	2057125	2058838	+	NaN	chr2202	chr2202	other	vsgs_tb427_cds_plus_flanks_plus_esags_plus_iltat_mvsgs_no_genomic_genes_180526.txt	overlapping	0	0	0	0	0	0	4.38225	9.24737	0	0	0	0	0	0	0	0	0	0	0	0	0	0	12.4052	0	5.67026	0	0	0	0	0	0
chr2203	VSG_chr	2058938	2060306	+	NaN	chr2203	chr2203	other	vsgs_tb427_cds_plus_flanks_plus_esags_plus_iltat_mvsgs_no_genomic_genes_180526.txt	overlapping	0	0	0	0	0	0	0	0	0	0	0	0	0	0	9.38159	7.78568	0	0	0	0	0	5.54488	7.76573	0	0	0	0	0	0	0	0
chr2204	VSG_chr	2060406	2061666	+	NaN	chr2204	chr2204	other	vsgs_tb427_cds_plus_flanks_plus_esags_plus_iltat_mvsgs_no_genomic_genes_180526.txt	overlapping	0	0	0	0	8.72468	0	0	0	0	0	0	0	0	0	10.1851	0	0	3.484	0	0	8.30163	0	8.43084	0	0	0	0	0	0	0	0
chr2205	VSG_chr	2061766	2062935	+	NaN	chr2205	chr2205	other	vsgs_tb427_cds_plus_flanks_plus_esags_plus_iltat_mvsgs_no_genomic_genes_180526.txt	overlapping	0	0	0	0	0	0	0	0	0	0	0	0	0	0	0	0	0	0	0	0	0	0	0	0	0	0	0	0	0	0	0
chr2206	VSG_chr	2063035	2064631	+	NaN	chr2206	chr2206	other	vsgs_tb427_cds_plus_flanks_plus_esags_plus_iltat_mvsgs_no_genomic_genes_180526.txt	overlapping	0	0	0	5.78452	0	2.95789	9.4066	4.96243	0	4.68971	10.4609	0	0	6.22161	8.0422	0	0	2.75099	10.0004	0	13.11	0	13.3141	8.77609	6.08568	3.83958	0	5.12938	0	6.15193	13.8937
chr2207	VSG_chr	2064731	2065627	+	NaN	chr2207	chr2207	other	vsgs_tb427_cds_plus_flanks_plus_esags_plus_iltat_mvsgs_no_genomic_genes_180526.txt	overlapping	0	0	0	0	0	5.26617	8.37366	0	0	0	9.31219	14.2696	0	0	0	0	0	0	0	0	0	0	0	7.81238	0	0	0	0	0	0	0
chr2208	VSG_chr	2065727	2066935	+	NaN	chr2208	chr2208	other	vsgs_tb427_cds_plus_flanks_plus_esags_plus_iltat_mvsgs_no_genomic_genes_180526.txt	overlapping	0	0	0	7.64092	0	0	0	0	0	0	0	0	0	0	0	8.81604	0	0	0	0	0	6.27869	0	5.79629	0	0	0	0	0	0	0
chr2209	VSG_chr	2067035	2068385	+	NaN	chr2209	chr2209	other	vsgs_tb427_cds_plus_flanks_plus_esags_plus_iltat_mvsgs_no_genomic_genes_180526.txt	overlapping	0	0	0	0	8.14347	6.99298	0	0	6.75247	0	0	0	0	0	0	0	0	0	0	0	0	0	0	0	0	4.53872	0	6.06337	0	0	0
chr2210	VSG_chr	2068485	2069850	+	NaN	chr2210	chr2210	other	vsgs_tb427_cds_plus_flanks_plus_esags_plus_iltat_mvsgs_no_genomic_genes_180526.txt	overlapping	0	0	0	0	0	0	0	0	0	5.48277	6.11496	9.37031	0	0	0	0	0	0	0	0	7.66351	0	0	0	0	4.48888	0	5.99679	4.90108	7.19226	0
chr2211	VSG_chr	2069950	2071336	+	NaN	chr2211	chr2211	other	vsgs_tb427_cds_plus_flanks_plus_esags_plus_iltat_mvsgs_no_genomic_genes_180526.txt	overlapping	0	0	0	0	0	0	0	0	13.1544	0	0	0	0	0	0	0	6.73587	0	0	0	0	0	0	5.05242	0	0	0	0	0	0	0
chr2212	VSG_chr	2071436	2072993	+	NaN	chr2212	chr2212	other	vsgs_tb427_cds_plus_flanks_plus_esags_plus_iltat_mvsgs_no_genomic_genes_180526.txt	overlapping	0	0	0	0	0	3.03194	0	5.08665	0	0	0	0	0	0	8.24352	0	0	0	0	0	0	4.87223	0	0	0	0	0	0	0	0	0
chr2213	VSG_chr	2073093	2074434	+	NaN	chr2213	chr2213	other	vsgs_tb427_cds_plus_flanks_plus_esags_plus_iltat_mvsgs_no_genomic_genes_180526.txt	overlapping	0	1112.68	905.271	956.829	918.185	594.869	654.849	431.092	530.225	457.627	541.515	534.121	706.048	496.055	555.08	540.078	543.015	451.773	416.521	742.614	592.843	435.546	602.07	652.73	521.428	625.975	482.445	622.612	518.828	629.596	683.392
chr2214	VSG_chr	2074534	2075965	+	NaN	chr2214	chr2214	other	vsgs_tb427_cds_plus_flanks_plus_esags_plus_iltat_mvsgs_no_genomic_genes_180526.txt	overlapping	0	0	0	0	15.3657	23.091	41.9619	11.0684	19.1116	15.6902	11.6662	44.6922	30.4218	13.877	0	22.3295	13.0484	15.3398	11.1527	0	43.8618	26.5047	7.42408	9.7873	13.5738	34.2559	9.82877	11.4408	14.0256	6.86078	25.8243
chr2215	VSG_chr	2076065	2077317	+	NaN	chr2215	chr2215	other	vsgs_tb427_cds_plus_flanks_plus_esags_plus_iltat_mvsgs_no_genomic_genes_180526.txt	overlapping	0	5.75706	0	0	0	3.76996	5.99455	0	0	0	0	10.2154	0	0	0	0	0	0	0	0	0	0	0	0	0	0	0	0	0	0	0
chr2216	VSG_chr	2077417	2078752	+	NaN	chr2216	chr2216	other	vsgs_tb427_cds_plus_flanks_plus_esags_plus_iltat_mvsgs_no_genomic_genes_180526.txt	overlapping	0	0	0	0	0	0	0	0	6.82829	0	0	0	0	0	0	0	0	3.28842	0	0	0	0	0	0	0	0	0	0	0	0	0
chr2217	VSG_chr	2078852	2080998	+	NaN	chr2217	chr2217	other	vsgs_tb427_cds_plus_flanks_plus_esags_plus_iltat_mvsgs_no_genomic_genes_180526.txt	overlapping	0	0	0	0	0	0	3.49845	3.6912	8.49799	0	0	17.8852	5.07266	0	0	0	0	0	0	0	0	0	0	0	0	2.85599	0	0	0	0	0
chr2218	VSG_chr	2081098	2082421	+	NaN	chr2218	chr2218	other	vsgs_tb427_cds_plus_flanks_plus_esags_plus_iltat_mvsgs_no_genomic_genes_180526.txt	overlapping	0	0	0	0	0	7.13558	0	5.98565	0	5.65669	0	0	0	0	0	8.0503	0	3.31822	0	0	0	0	0	0	0	0	0	0	0	0	0
chr2219	VSG_chr	2082521	2083540	+	NaN	chr2219	chr2219	other	vsgs_tb427_cds_plus_flanks_plus_esags_plus_iltat_mvsgs_no_genomic_genes_180526.txt	overlapping	0	7.07216	25.8925	9.05674	0	0	0	15.5392	8.94371	0	8.18925	0	0	9.74109	0	0	0	4.30718	0	0	0	0	10.4228	13.7406	0	6.01158	6.89941	8.031	0	0	14.5021
chr2220	VSG_chr	2083640	2084957	+	NaN	chr2220	chr2220	other	vsgs_tb427_cds_plus_flanks_plus_esags_plus_iltat_mvsgs_no_genomic_genes_180526.txt	overlapping	0	5.47314	10.0191	0	0	0	5.69892	6.0129	13.8431	5.68244	12.6753	0	8.26327	7.53863	0	8.08695	7.08851	0	0	0	0	0	0	0	7.37393	4.65236	5.33945	0	5.07957	0	5.61158
chr2221	VSG_chr	2085057	2086605	+	NaN	chr2221	chr2221	other	vsgs_tb427_cds_plus_flanks_plus_esags_plus_iltat_mvsgs_no_genomic_genes_180526.txt	overlapping	0	0	0	0	0	0	0	0	0	4.83503	0	0	0	0	0	0	0	0	0	0	0	4.90054	0	0	0	0	4.54319	0	0	0	0
chr2222	VSG_chr	2086705	2087832	+	NaN	chr2222	chr2222	other	vsgs_tb427_cds_plus_flanks_plus_esags_plus_iltat_mvsgs_no_genomic_genes_180526.txt	overlapping	0	0	0	0	0	4.18773	6.65884	0	8.0874	6.63959	0	11.3474	0	0	0	9.44911	0	7.78958	0	0	9.28046	0	0	0	0	0	0	0	0	0	0
chr2223	VSG_chr	2087932	2089201	+	NaN	chr2223	chr2223	other	vsgs_tb427_cds_plus_flanks_plus_esags_plus_iltat_mvsgs_no_genomic_genes_180526.txt	overlapping	0	0	0	0	0	0	0	0	0	0	0	0	0	0	0	0	0	0	0	0	0	0	0	0	0	0	0	0	0	0	0
chr2224	VSG_chr	2089301	2090340	+	NaN	chr2224	chr2224	other	vsgs_tb427_cds_plus_flanks_plus_esags_plus_iltat_mvsgs_no_genomic_genes_180526.txt	overlapping	0	0	0	0	0	4.54207	0	0	0	0	0	0	0	0	0	0	0	0	0	0	0	0	0	0	0	0	0	0	0	0	0
chr2225	VSG_chr	2090440	2092448	+	NaN	chr2225	chr2225	other	vsgs_tb427_cds_plus_flanks_plus_esags_plus_iltat_mvsgs_no_genomic_genes_180526.txt	overlapping	0	0	0	0	10.9525	2.3513	3.73876	0	4.54086	0	0	0	0	4.9457	6.39293	10.6108	0	0	0	0	0	0	0	0	0	0	0	4.07746	0	4.89031	0
chr2226	VSG_chr	2092548	2093564	+	NaN	chr2226	chr2226	other	vsgs_tb427_cds_plus_flanks_plus_esags_plus_iltat_mvsgs_no_genomic_genes_180526.txt	overlapping	0	0	0	9.08346	0	0	0	0	0	0	0	0	0	0	0	0	0	4.31989	0	14.8474	0	0	0	0	0	0	6.91976	0	6.58296	0	0
chr2227	VSG_chr	2093664	2095749	+	NaN	chr2227	chr2227	other	vsgs_tb427_cds_plus_flanks_plus_esags_plus_iltat_mvsgs_no_genomic_genes_180526.txt	overlapping	0	3.4581	0	0	5.27413	4.52901	3.60075	0	0	3.59034	0	0	0	0	0	0	0	0	0	0	5.01839	0	0	0	0	0	0	0	3.20943	0	0
chr2228	VSG_chr	2095849	2097106	+	NaN	chr2228	chr2228	other	vsgs_tb427_cds_plus_flanks_plus_esags_plus_iltat_mvsgs_no_genomic_genes_180526.txt	overlapping	0	0	0	0	0	0	0	0	0	0	0	0	0	0	0	0	7.42659	0	0	0	0	0	0	0	0	0	0	0	0	0	0
chr2229	VSG_chr	2097206	2098451	+	NaN	chr2229	chr2229	other	vsgs_tb427_cds_plus_flanks_plus_esags_plus_iltat_mvsgs_no_genomic_genes_180526.txt	overlapping	0	0	0	0	8.82972	0	0	12.7207	0	0	0	0	0	0	0	0	0	0	0	0	0	0	8.53233	0	0	0	0	6.57433	0	0	0
chr2230	VSG_chr	2098551	2099805	+	NaN	chr2230	chr2230	other	vsgs_tb427_cds_plus_flanks_plus_esags_plus_iltat_mvsgs_no_genomic_genes_180526.txt	overlapping	0	0	0	0	0	0	0	0	0	5.9677	6.6558	0	0	0	0	0	0	0	0	0	0	6.04856	0	0	0	0	0	0	0	0	0
chr2232	VSG_chr	2099905	2101267	+	NaN	chr2232	chr2232	other	vsgs_tb427_cds_plus_flanks_plus_esags_plus_iltat_mvsgs_no_genomic_genes_180526.txt	overlapping	0	0	0	0	0	0	0	0	6.69302	0	0	9.39093	0	0	0	0	0	3.22328	0	0	0	0	0	0	0	0	0	0	4.91187	0	5.42631
chr2233	VSG_chr	2101367	2102385	+	NaN	chr2233	chr2233	other	vsgs_tb427_cds_plus_flanks_plus_esags_plus_iltat_mvsgs_no_genomic_genes_180526.txt	overlapping	0	0	0	9.06563	0	0	7.37112	0	0	7.34981	0	25.1223	0	0	0	10.4599	0	0	0	0	0	0	10.4331	0	9.53762	0	0	0	0	0	0
chr2234	VSG_chr	2102485	2103602	+	NaN	chr2234	chr2234	other	vsgs_tb427_cds_plus_flanks_plus_esags_plus_iltat_mvsgs_no_genomic_genes_180526.txt	overlapping	0	161.306	70.8685	99.1543	157.45	135.206	141.086	177.214	179.514	160.775	112.071	194.631	126.639	115.534	80.4149	104.87	58.496	110.03	114.28	108.049	93.6346	74.6872	85.5828	106.557	121.703	16.4539	50.357	51.2892	89.8239	35.1507	132.309
chr2235	VSG_chr	2103702	2104908	+	NaN	chr2235	chr2235	other	vsgs_tb427_cds_plus_flanks_plus_esags_plus_iltat_mvsgs_no_genomic_genes_180526.txt	overlapping	0	0	0	0	0	0	0	0	0	0	0	0	0	0	0	0	0	0	0	0	0	6.2891	0	0	0	0	0	0	0	0	0
chr2237	VSG_chr	2105008	2106069	+	NaN	chr2237	chr2237	other	vsgs_tb427_cds_plus_flanks_plus_esags_plus_iltat_mvsgs_no_genomic_genes_180526.txt	overlapping	0	0	0	8.69856	0	0	0	0	0	0	0	12.0526	0	9.35585	12.0936	0	0	8.27368	0	14.2183	0	0	10.0106	0	0	0	0	0	0	0	0
chr2238	VSG_chr	2106169	2107498	+	NaN	chr2238	chr2238	other	vsgs_tb427_cds_plus_flanks_plus_esags_plus_iltat_mvsgs_no_genomic_genes_180526.txt	overlapping	0	0	0	0	0	0	5.6475	0	0	5.63117	0	0	0	0	9.65669	0	0	0	0	0	0	5.70747	15.9869	15.8069	7.30739	0	0	12.3182	0	0	0
chr2239	VSG_chr	2107598	2109272	+	NaN	chr2239	chr2239	other	vsgs_tb427_cds_plus_flanks_plus_esags_plus_iltat_mvsgs_no_genomic_genes_180526.txt	overlapping	0	0	0	0	0	0	0	0	0	0	0	0	0	0	0	0	0	0	0	0	0	4.5319	0	4.18371	0	0	0	0	0	0	0
chr2240	VSG_chr	2109372	2110197	+	NaN	chr2240	chr2240	other	vsgs_tb427_cds_plus_flanks_plus_esags_plus_iltat_mvsgs_no_genomic_genes_180526.txt	overlapping	0	34.9327	31.9737	89.471	0	22.8753	9.09343	9.59443	0	18.1343	0	15.4962	26.3704	24.0579	0	0	11.3107	10.6376	19.3349	18.2806	25.3471	18.38	25.7416	25.4517	11.7661	22.2705	42.5993	9.91721	48.631	11.8942	71.6326
chr2241	VSG_chr	2110297	2111479	+	NaN	chr2241	chr2241	other	vsgs_tb427_cds_plus_flanks_plus_esags_plus_iltat_mvsgs_no_genomic_genes_180526.txt	overlapping	0	6.09772	0	0	0	0	0	0	0	0	0	0	0	0	0	0	0	0	0	0	0	0	0	0	8.21541	10.3665	0	0	0	0	6.25196
chr2242	VSG_chr	2111579	2112788	+	NaN	chr2242	chr2242	other	vsgs_tb427_cds_plus_flanks_plus_esags_plus_iltat_mvsgs_no_genomic_genes_180526.txt	overlapping	0	0	0	0	0	0	0	0	0	0	0	0	0	0	0	0	0	0	0	0	0	0	0	0	0	0	0	0	0	0	0
chr2243	VSG_chr	2112888	2114040	+	NaN	chr2243	chr2243	other	vsgs_tb427_cds_plus_flanks_plus_esags_plus_iltat_mvsgs_no_genomic_genes_180526.txt	overlapping	0	0	0	0	0	0	0	6.87337	0	6.49563	0	0	0	8.61744	0	0	0	0	0	0	0	0	0	0	0	0	0	0	0	8.52093	0
chr2244	VSG_chr	2114140	2115289	+	NaN	chr2244	chr2244	other	vsgs_tb427_cds_plus_flanks_plus_esags_plus_iltat_mvsgs_no_genomic_genes_180526.txt	overlapping	0	6.2727	0	0	9.56681	4.10761	0	0	0	0	0	0	0	0	0	0	0	3.82028	0	0	18.2058	6.60082	0	0	0	0	0	0	0	0	0
chr2245	VSG_chr	2115389	2117000	+	NaN	chr2245	chr2245	other	vsgs_tb427_cds_plus_flanks_plus_esags_plus_iltat_mvsgs_no_genomic_genes_180526.txt	overlapping	0	0	0	0	0	0	0	4.91625	0	0	0	0	0	0	0	0	5.79569	0	0	0	0	0	0	0	0	0	0	0	0	6.09468	0
chr2248	VSG_chr	2117100	2118228	+	NaN	chr2248	chr2248	other	vsgs_tb427_cds_plus_flanks_plus_esags_plus_iltat_mvsgs_no_genomic_genes_180526.txt	overlapping	0	0	0	0	0	12.5521	0	0	0	13.2674	7.39861	22.6746	19.2932	0	0	0	0	0	0	13.3745	0	0	0	0	0	0	6.2333	0	0	8.70206	0
chr2250	VSG_chr	2118328	2119543	+	NaN	chr2250	chr2250	other	vsgs_tb427_cds_plus_flanks_plus_esags_plus_iltat_mvsgs_no_genomic_genes_180526.txt	overlapping	0	0	0	0	0	0	0	6.51727	0	18.4773	6.86927	0	8.95641	0	0	0	0	0	0	0	17.2177	0	0	0	0	0	0	0	0	0	0
chr2251	VSG_chr	2119643	2120921	+	NaN	chr2251	chr2251	other	vsgs_tb427_cds_plus_flanks_plus_esags_plus_iltat_mvsgs_no_genomic_genes_180526.txt	overlapping	0	5.64003	0	0	0	0	0	0	0	0	0	0	8.51524	0	0	0	0	0	0	0	0	0	0	0	0	0	0	6.4047	0	0	0
chr2252	VSG_chr	2121021	2122236	+	NaN	chr2252	chr2252	other	vsgs_tb427_cds_plus_flanks_plus_esags_plus_iltat_mvsgs_no_genomic_genes_180526.txt	overlapping	0	0	0	0	0	0	0	0	0	0	0	10.5262	0	0	0	0	0	0	0	0	0	0	0	0	0	0	0	0	0	0	0
chr2253	VSG_chr	2122336	2123448	+	NaN	chr2253	chr2253	other	vsgs_tb427_cds_plus_flanks_plus_esags_plus_iltat_mvsgs_no_genomic_genes_180526.txt	overlapping	0	0	0	0	9.88484	0	0	14.2408	0	0	0	0	0	0	0	0	8.39412	0	0	0	0	6.82025	0	0	0	0	0	0	0	0	0
chr2254	VSG_chr	2123548	2124384	+	NaN	chr2254	chr2254	other	vsgs_tb427_cds_plus_flanks_plus_esags_plus_iltat_mvsgs_no_genomic_genes_180526.txt	overlapping	0	0	0	0	26.2887	0	0	0	0	0	0	0	0	0	0	0	0	0	19.0808	0	0	0	0	0	0	0	0	9.78688	0	0	8.8364
chr2255	VSG_chr	2124484	2125669	+	NaN	chr2255	chr2255	other	vsgs_tb427_cds_plus_flanks_plus_esags_plus_iltat_mvsgs_no_genomic_genes_180526.txt	overlapping	0	0	0	0	9.27641	7.96586	0	0	0	6.31489	0	0	0	0	0	8.98701	0	0	0	0	0	0	0	0	0	0	0	0	0	0	0
chr2256	VSG_chr	2125769	2126658	+	NaN	chr2256	chr2256	other	vsgs_tb427_cds_plus_flanks_plus_esags_plus_iltat_mvsgs_no_genomic_genes_180526.txt	overlapping	0	0	0	0	0	5.30759	0	0	10.2501	0	0	14.3818	0	0	0	0	0	4.93632	0	0	0	0	0	0	0	0	0	0	0	0	0
chr2257	VSG_chr	2126758	2127611	+	NaN	chr2257	chr2257	other	vsgs_tb427_cds_plus_flanks_plus_esags_plus_iltat_mvsgs_no_genomic_genes_180526.txt	overlapping	0	0	0	0	0	0	0	0	10.6822	0	0	0	0	0	0	12.4808	0	5.14441	0	0	0	0	0	16.4115	0	7.1801	0	19.1841	0	0	17.321
chr2259	VSG_chr	2127711	2129877	+	NaN	chr2259	chr2259	other	vsgs_tb427_cds_plus_flanks_plus_esags_plus_iltat_mvsgs_no_genomic_genes_180526.txt	overlapping	0	0	0	0	5.07698	2.17986	0	0	0	0	11.564	0	0	0	5.92681	4.91859	0	0	0	0	0	3.50297	0	3.23383	8.96985	5.65926	0	0	3.08947	0	0
chr2260	VSG_chr	2129977	2130687	+	NaN	chr2260	chr2260	other	vsgs_tb427_cds_plus_flanks_plus_esags_plus_iltat_mvsgs_no_genomic_genes_180526.txt	overlapping	0	0	0	0	0	0	0	0	0	0	0	0	0	0	0	0	0	0	0	0	0	0	0	0	0	0	0	0	0	0	0
chr2261	VSG_chr	2130787	2131906	+	NaN	chr2261	chr2261	other	vsgs_tb427_cds_plus_flanks_plus_esags_plus_iltat_mvsgs_no_genomic_genes_180526.txt	overlapping	0	0	0	0	0	0	6.7064	7.07589	0	0	7.45806	11.4284	0	0	0	0	0	0	0	0	0	0	0	0	8.67753	5.47483	12.5668	0	0	0	0
chr2262	VSG_chr	2132006	2133089	+	NaN	chr2262	chr2262	other	vsgs_tb427_cds_plus_flanks_plus_esags_plus_iltat_mvsgs_no_genomic_genes_180526.txt	overlapping	0	0	0	0	0	0	0	0	0	0	0	0	0	0	0	9.83265	0	0	0	0	0	0	0	0	0	0	0	0	0	0	0
chr2263	VSG_chr	2133189	2134275	+	NaN	chr2263	chr2263	other	vsgs_tb427_cds_plus_flanks_plus_esags_plus_iltat_mvsgs_no_genomic_genes_180526.txt	overlapping	0	0	0	8.4985	0	0	0	0	0	0	0	0	0	0	0	0	0	0	0	0	0	0	0	0	0	0	0	0	0	0	0
chr2264	VSG_chr	2134375	2136661	+	NaN	chr2264	chr2264	other	vsgs_tb427_cds_plus_flanks_plus_esags_plus_iltat_mvsgs_no_genomic_genes_180526.txt	overlapping	0	0	0	0	4.81059	2.06548	6.56858	0	0	3.2748	3.6524	0	4.76213	8.68904	5.61583	4.66051	0	3.842	6.98322	0	4.57733	3.31917	0	3.06415	0	2.68116	0	7.16364	0	4.29586	0
chr2266	VSG_chr	2136761	2138755	+	NaN	chr2266	chr2266	other	vsgs_tb427_cds_plus_flanks_plus_esags_plus_iltat_mvsgs_no_genomic_genes_180526.txt	overlapping	0	0	0	0	0	0	0	0	0	3.75411	0	0	5.45914	0	0	0	0	0	0	0	0	0	0	0	4.8716	3.07359	7.05503	0	0	0	0
chr2267	VSG_chr	2138855	2140979	+	NaN	chr2267	chr2267	other	vsgs_tb427_cds_plus_flanks_plus_esags_plus_iltat_mvsgs_no_genomic_genes_180526.txt	overlapping	0	6.78927	0	0	0	0	0	0	4.29298	3.52445	0	0	10.2503	4.67572	0	0	0	2.06745	0	0	0	0	0	0	4.57357	0	0	0	0	0	0
chr2271	VSG_chr	2141079	2143239	+	NaN	chr2271	chr2271	other	vsgs_tb427_cds_plus_flanks_plus_esags_plus_iltat_mvsgs_no_genomic_genes_180526.txt	overlapping	0	0	0	0	0	4.37182	0	0	0	0	0	11.8462	5.03979	4.59783	0	0	4.3233	2.03301	0	0	0	0	0	6.48562	4.49738	0	0	0	3.09804	0	0
chr2272	VSG_chr	2143339	2145362	+	NaN	chr2272	chr2272	other	vsgs_tb427_cds_plus_flanks_plus_esags_plus_iltat_mvsgs_no_genomic_genes_180526.txt	overlapping	0	474.016	476.273	588.778	211.992	177.374	244.93	180.114	220.853	340.43	185.715	221.341	188.332	294.543	222.094	242.241	336.963	232.256	181.484	298.415	382.736	446.305	393.946	463.949	619.432	584.703	653.671	809.448	1167.63	427.158	526.202
chr2275	VSG_chr	2145462	2146971	+	NaN	chr2275	chr2275	other	vsgs_tb427_cds_plus_flanks_plus_esags_plus_iltat_mvsgs_no_genomic_genes_180526.txt	overlapping	0	0	0	0	0	12.5133	14.9229	5.24834	0	4.95991	0	0	7.21258	0	8.50556	0	0	0	10.5766	0	0	0	0	0	0	4.0608	4.66053	0	0	6.50638	4.89806
chr2276	VSG_chr	2147071	2148139	+	NaN	chr2276	chr2276	other	vsgs_tb427_cds_plus_flanks_plus_esags_plus_iltat_mvsgs_no_genomic_genes_180526.txt	overlapping	0	0	0	0	0	0	0	0	8.53376	0	0	0	0	9.29459	0	0	0	0	0	0	0	0	0	0	0	0	0	0	0	0	0
chr2279	VSG_chr	2148239	2150390	+	NaN	chr2279	chr2279	other	vsgs_tb427_cds_plus_flanks_plus_esags_plus_iltat_mvsgs_no_genomic_genes_180526.txt	overlapping	0	0	0	4.29269	20.4495	19.7555	10.471	11.0479	4.23912	17.4012	19.4076	29.7394	5.06087	4.61706	11.9362	14.8586	0	2.04151	14.8426	7.01664	4.86448	14.1096	29.6411	13.0255	4.51619	14.2468	9.8105	11.4195	9.333	4.56535	6.87367
chr2280	VSG_chr	2150490	2151583	+	NaN	chr2280	chr2280	other	vsgs_tb427_cds_plus_flanks_plus_esags_plus_iltat_mvsgs_no_genomic_genes_180526.txt	overlapping	0	6.59379	12.0705	0	0	0	0	0	0	6.84594	0	0	9.9552	0	0	0	0	0	0	0	0	0	9.71781	6.40558	0	0	0	0	18.3589	0	6.76057
chr2281	VSG_chr	2151683	2153063	+	NaN	chr2281	chr2281	other	vsgs_tb427_cds_plus_flanks_plus_esags_plus_iltat_mvsgs_no_genomic_genes_180526.txt	overlapping	0	0	0	0	15.9331	10.2616	0	5.73859	0	10.8464	6.04854	0	7.88631	7.19472	0	0	0	9.54379	0	0	0	5.4967	15.3965	5.07437	0	0	5.09587	0	9.69569	7.11414	5.35559
chr2282	VSG_chr	2153163	2154453	+	NaN	chr2282	chr2282	other	vsgs_tb427_cds_plus_flanks_plus_esags_plus_iltat_mvsgs_no_genomic_genes_180526.txt	overlapping	0	0	0	0	0	0	0	0	7.0663	5.80129	0	0	0	0	0	0	0	0	0	0	0	0	0	0	0	0	0	0	10.3716	0	5.72894
chr2283	VSG_chr	2154553	2155843	+	NaN	chr2283	chr2283	other	vsgs_tb427_cds_plus_flanks_plus_esags_plus_iltat_mvsgs_no_genomic_genes_180526.txt	overlapping	0	11.1752	0	7.1556	0	3.65899	5.8181	0	7.0663	0	0	19.8293	8.43609	0	0	8.25608	0	0	12.3707	0	0	0	0	10.8562	0	0	0	0	5.18581	7.61009	11.4579
chr2284	VSG_chr	2155943	2157248	+	NaN	chr2284	chr2284	other	vsgs_tb427_cds_plus_flanks_plus_esags_plus_iltat_mvsgs_no_genomic_genes_180526.txt	overlapping	0	33.1406	80.8892	63.6607	16.8481	54.2545	40.259	30.3407	76.8365	17.204	25.5836	19.6016	16.6784	22.8237	49.1707	48.9675	14.3073	20.1837	24.4573	23.1238	56.1091	75.5606	56.9824	16.0973	29.7667	42.256	59.2736	50.1784	35.8837	67.7042	56.6314
chr2285	VSG_chr	2157348	2158791	+	NaN	chr2285	chr2285	other	vsgs_tb427_cds_plus_flanks_plus_esags_plus_iltat_mvsgs_no_genomic_genes_180526.txt	overlapping	0	0	0	0	0	0	0	5.48823	0	0	5.78465	0	0	0	0	0	0	3.04247	0	0	0	0	0	0	0	0	0	0	0	0	0
chr2286	VSG_chr	2158891	2160108	+	NaN	chr2286	chr2286	other	vsgs_tb427_cds_plus_flanks_plus_esags_plus_iltat_mvsgs_no_genomic_genes_180526.txt	overlapping	0	82.915	108.417	144.105	72.2616	58.1743	98.6689	45.546	112.347	104.533	123.444	73.5623	107.3	106.048	52.7233	87.509	92.0458	86.568	118.009	173.561	189.084	130.878	122.199	92.0553	111.711	105.721	115.557	60.5292	120.925	72.5958	78.94
chr2287	VSG_chr	2160208	2161618	+	NaN	chr2287	chr2287	other	vsgs_tb427_cds_plus_flanks_plus_esags_plus_iltat_mvsgs_no_genomic_genes_180526.txt	overlapping	0	0	0	0	7.79718	6.69561	0	0	0	10.6158	0	0	0	0	0	0	0	0	0	0	7.4191	0	0	0	0	0	0	5.80554	0	0	0
chr2288	VSG_chr	2161718	2162960	+	NaN	chr2288	chr2288	other	vsgs_tb427_cds_plus_flanks_plus_esags_plus_iltat_mvsgs_no_genomic_genes_180526.txt	overlapping	0	0	0	0	0	3.80029	0	0	7.33917	6.02531	0	0	0	0	10.3326	25.7247	0	0	0	0	0	0	8.55293	5.63774	15.6377	0	0	6.5902	0	0	0
chr2289	VSG_chr	2163060	2164302	+	NaN	chr2289	chr2289	other	vsgs_tb427_cds_plus_flanks_plus_esags_plus_iltat_mvsgs_no_genomic_genes_180526.txt	overlapping	0	5.80338	0	0	0	3.80029	24.1711	0	0	6.02531	6.72006	0	0	0	0	8.57489	0	0	0	0	0	0	0	0	0	0	0	6.5902	5.38606	0	0
chr2290	VSG_chr	2164402	2165450	+	NaN	chr2290	chr2290	other	vsgs_tb427_cds_plus_flanks_plus_esags_plus_iltat_mvsgs_no_genomic_genes_180526.txt	overlapping	0	0	0	0	0	0	0	0	8.69646	0	7.96285	0	0	0	0	0	0	4.18811	0	0	0	0	0	0	0	0	6.70867	0	0	0	0
chr2291	VSG_chr	2165550	2166777	+	NaN	chr2291	chr2291	other	vsgs_tb427_cds_plus_flanks_plus_esags_plus_iltat_mvsgs_no_genomic_genes_180526.txt	overlapping	0	5.87427	0	0	8.95914	3.84671	0	0	0	0	0	0	0	0	0	0	0	0	0	0	0	0	0	0	0	0	0	0	0	0	0
chr2292	VSG_chr	2166877	2168545	+	NaN	chr2292	chr2292	other	vsgs_tb427_cds_plus_flanks_plus_esags_plus_iltat_mvsgs_no_genomic_genes_180526.txt	overlapping	0	0	0	0	0	0	0	0	0	0	0	0	0	0	0	0	0	0	0	0	6.27223	4.5482	0	0	0	0	4.21654	0	0	0	0
chr2293	VSG_chr	2168645	2169854	+	NaN	chr2293	chr2293	other	vsgs_tb427_cds_plus_flanks_plus_esags_plus_iltat_mvsgs_no_genomic_genes_180526.txt	overlapping	0	0	0	0	0	0	0	0	0	0	0	0	0	0	0	8.80876	0	0	0	0	0	6.2735	0	0	0	0	0	0	0	0	0
chr2294	VSG_chr	2169954	2171372	+	NaN	chr2294	chr2294	other	vsgs_tb427_cds_plus_flanks_plus_esags_plus_iltat_mvsgs_no_genomic_genes_180526.txt	overlapping	0	0	0	0	0	0	0	0	0	0	0	0	0	0	0	0	0	0	0	0	0	0	0	0	0	0	0	0	0	0	0
chr2295	VSG_chr	2171472	2172663	+	NaN	chr2295	chr2295	other	vsgs_tb427_cds_plus_flanks_plus_esags_plus_iltat_mvsgs_no_genomic_genes_180526.txt	overlapping	0	0	0	0	0	0	0	0	0	0	0	0	0	0	0	0	0	0	0	0	0	0	0	0	0	0	0	0	0	0	0
chr2296	VSG_chr	2172763	2173942	+	NaN	chr2296	chr2296	other	vsgs_tb427_cds_plus_flanks_plus_esags_plus_iltat_mvsgs_no_genomic_genes_180526.txt	overlapping	0	0	0	0	0	0	0	0	0	0	0	0	0	0	0	0	0	0	0	0	0	0	0	0	0	0	0	0	0	0	0
chr2297	VSG_chr	2174042	2174998	+	NaN	chr2297	chr2297	other	vsgs_tb427_cds_plus_flanks_plus_esags_plus_iltat_mvsgs_no_genomic_genes_180526.txt	overlapping	0	0	0	0	0	0	7.84866	0	0	0	0	0	0	0	0	0	0	0	0	0	0	0	0	0	0	0	0	0	0	0	0
chr2298	VSG_chr	2175098	2176466	+	NaN	chr2298	chr2298	other	vsgs_tb427_cds_plus_flanks_plus_esags_plus_iltat_mvsgs_no_genomic_genes_180526.txt	overlapping	0	0	0	0	8.0364	0	0	0	0	0	0	0	0	0	0	7.78568	0	0	0	0	0	0	0	0	0	0	0	0	0	0	0
chr2299	VSG_chr	2176566	2178045	+	NaN	chr2299	chr2299	other	vsgs_tb427_cds_plus_flanks_plus_esags_plus_iltat_mvsgs_no_genomic_genes_180526.txt	overlapping	0	0	0	0	0	3.19173	0	0	0	0	0	0	0	0	0	0	0	0	0	0	0	0	0	0	0	0	0	0	0	0	0
chr23	VSG_chr	2178145	2180287	+	NaN	chr23	chr23	minichromosome	vsgs_tb427_cds_plus_flanks_plus_esags_plus_iltat_mvsgs_no_genomic_genes_180526.txt	overlapping	0	3.36612	6.162	0	0	0	3.50498	0	0	3.49485	3.89782	5.97286	0	4.63645	0	0	4.35961	2.05008	0	0	9.76981	3.5422	0	0	4.53515	0	0	7.645	3.12407	4.58452	0
chr2300	VSG_chr	2180387	2181482	+	NaN	chr2300	chr2300	other	vsgs_tb427_cds_plus_flanks_plus_esags_plus_iltat_mvsgs_no_genomic_genes_180526.txt	overlapping	0	230.361	397.601	160.146	80.3053	241.36	260.424	339.849	199.765	307.505	304.855	221.895	198.741	172.247	234.369	379.275	298.351	160.34	393.437	192.881	124.168	256.263	203.702	262.15	168.483	201.41	314.628	254.12	244.338	286.851	242.936
chr2301	VSG_chr	2181582	2182731	+	NaN	chr2301	chr2301	other	vsgs_tb427_cds_plus_flanks_plus_esags_plus_iltat_mvsgs_no_genomic_genes_180526.txt	overlapping	0	0	0	0	19.1336	8.21523	6.53145	0	0	0	0	0	0	0	0	0	0	0	0	0	0	6.60082	9.2446	0	0	0	0	0	0	0	0
chr2302	VSG_chr	2182831	2184925	+	NaN	chr2302	chr2302	other	vsgs_tb427_cds_plus_flanks_plus_esags_plus_iltat_mvsgs_no_genomic_genes_180526.txt	overlapping	0	0	0	0	0	0	0	3.78282	0	3.57492	0	0	5.19856	9.48536	6.1305	5.08763	0	2.09705	22.8696	0	4.99683	3.62336	0	0	4.63906	0	6.71828	0	0	0	0
chr2303	VSG_chr	2185025	2185943	+	NaN	chr2303	chr2303	other	vsgs_tb427_cds_plus_flanks_plus_esags_plus_iltat_mvsgs_no_genomic_genes_180526.txt	overlapping	0	0	0	0	0	0	8.1732	0	0	0	0	0	0	0	0	0	0	0	0	0	0	0	0	0	0	0	0	0	0	0	0
chr2304	VSG_chr	2186043	2188210	+	NaN	chr2304	chr2304	other	vsgs_tb427_cds_plus_flanks_plus_esags_plus_iltat_mvsgs_no_genomic_genes_180526.txt	overlapping	0	3.32731	0	0	0	6.53656	3.46456	14.6218	8.41567	10.3636	11.5586	0	0	0	5.92408	0	0	0	14.733	0	4.82858	10.5041	0	6.46468	0	0	3.24603	0	9.26412	4.53166	6.82294
chr2305	VSG_chr	2188310	2189552	+	NaN	chr2305	chr2305	other	vsgs_tb427_cds_plus_flanks_plus_esags_plus_iltat_mvsgs_no_genomic_genes_180526.txt	overlapping	0	0	0	0	0	0	0	0	0	0	0	0	0	0	0	0	0	0	0	0	0	0	0	0	0	0	0	0	0	0	0
chr2306	VSG_chr	2189652	2190591	+	NaN	chr2306	chr2306	other	vsgs_tb427_cds_plus_flanks_plus_esags_plus_iltat_mvsgs_no_genomic_genes_180526.txt	overlapping	0	0	0	9.82753	23.4081	0	7.99061	0	0	7.96751	8.88621	0	0	21.1402	0	0	0	0	0	0	11.1365	8.07547	0	0	10.3392	19.5696	0	17.429	0	0	0
chr2307	VSG_chr	2190691	2191825	+	NaN	chr2307	chr2307	other	vsgs_tb427_cds_plus_flanks_plus_esags_plus_iltat_mvsgs_no_genomic_genes_180526.txt	overlapping	0	0	0	0	0	0	0	0	8.03752	0	0	0	0	0	0	0	0	0	0	0	0	0	0	0	0	0	0	0	0	0	0
chr2308	VSG_chr	2191925	2193395	+	NaN	chr2308	chr2308	other	vsgs_tb427_cds_plus_flanks_plus_esags_plus_iltat_mvsgs_no_genomic_genes_180526.txt	overlapping	0	0	8.97699	0	22.4374	22.4788	20.4247	16.1625	24.8065	30.5484	5.67847	8.70145	14.8076	6.75453	0	0	6.35122	8.95988	10.857	0	0	5.16039	0	9.52782	6.60696	0	9.56818	11.1375	0	6.67888	0
chr2309	VSG_chr	2193495	2194713	+	NaN	chr2309	chr2309	other	vsgs_tb427_cds_plus_flanks_plus_esags_plus_iltat_mvsgs_no_genomic_genes_180526.txt	overlapping	0	5.91764	0	7.57824	9.02529	3.87511	0	13.0025	0	6.14394	6.85236	10.5003	8.93437	0	10.536	17.4874	0	3.60404	0	0	0	0	8.72132	0	0	0	5.77309	6.71995	0	8.05958	6.06732
chr2310	VSG_chr	2194813	2195929	+	NaN	chr2310	chr2310	other	vsgs_tb427_cds_plus_flanks_plus_esags_plus_iltat_mvsgs_no_genomic_genes_180526.txt	overlapping	0	0	0	0	0	0	0	0	0	0	0	0	0	0	0	9.54216	0	0	0	0	0	0	0	0	0	0	6.30027	0	0	0	0
chr2311	VSG_chr	2196029	2197142	+	NaN	chr2311	chr2311	other	vsgs_tb427_cds_plus_flanks_plus_esags_plus_iltat_mvsgs_no_genomic_genes_180526.txt	overlapping	0	0	0	8.29253	9.87597	0	0	7.114	8.18904	0	7.49823	0	0	26.7574	0	0	0	0	0	27.1092	0	0	0	0	0	0	6.31723	0	0	17.6385	6.6392
chr2312	VSG_chr	2197242	2198352	+	NaN	chr2312	chr2312	other	vsgs_tb427_cds_plus_flanks_plus_esags_plus_iltat_mvsgs_no_genomic_genes_180526.txt	overlapping	0	0	11.8858	0	0	4.2518	0	7.13321	0	0	0	0	0	0	0	0	0	0	0	0	0	0	0	0	0	0	6.33429	0	0	0	0
chr2313	VSG_chr	2198452	2200601	+	NaN	chr2313	chr2313	other	vsgs_tb427_cds_plus_flanks_plus_esags_plus_iltat_mvsgs_no_genomic_genes_180526.txt	overlapping	0	0	0	0	0	4.39419	3.49357	3.68605	16.9723	0	0	5.95341	10.1312	9.24271	0	0	0	4.08681	0	0	0	0	0	0	0	0	0	0	6.22779	0	3.44003
chr2314	VSG_chr	2200701	2201850	+	NaN	chr2314	chr2314	other	vsgs_tb427_cds_plus_flanks_plus_esags_plus_iltat_mvsgs_no_genomic_genes_180526.txt	overlapping	0	0	0	0	0	0	0	0	0	0	0	0	0	0	0	9.26834	0	0	0	0	0	0	0	0	0	0	0	0	0	0	0
chr2315	VSG_chr	2201950	2203045	+	NaN	chr2315	chr2315	other	vsgs_tb427_cds_plus_flanks_plus_esags_plus_iltat_mvsgs_no_genomic_genes_180526.txt	overlapping	0	0	0	8.42872	0	0	0	0	0	6.83345	0	0	0	9.06561	35.1553	9.72499	0	0	0	0	0	13.8521	0	6.39389	0	0	12.842	0	0	0	0
chr2316	VSG_chr	2203145	2204234	+	NaN	chr2316	chr2316	other	vsgs_tb427_cds_plus_flanks_plus_esags_plus_iltat_mvsgs_no_genomic_genes_180526.txt	overlapping	0	0	0	0	0	0	0	0	0	0	0	0	0	0	0	0	0	0	0	0	0	0	0	0	0	0	0	0	0	0	0
chr2317	VSG_chr	2204334	2205420	+	NaN	chr2317	chr2317	other	vsgs_tb427_cds_plus_flanks_plus_esags_plus_iltat_mvsgs_no_genomic_genes_180526.txt	overlapping	0	0	0	8.4985	0	0	6.91	0	0	0	0	11.7754	0	0	0	0	0	0	0	0	0	0	9.78039	0	0	5.64104	0	0	0	9.0383	6.80411
chr2318	VSG_chr	2205520	2206600	+	NaN	chr2318	chr2318	other	vsgs_tb427_cds_plus_flanks_plus_esags_plus_iltat_mvsgs_no_genomic_genes_180526.txt	overlapping	0	0	0	0	0	0	0	0	0	0	0	0	0	0	0	0	0	0	0	0	0	0	0	0	0	0	0	0	0	0	0
chr2319	VSG_chr	2206700	2207792	+	NaN	chr2319	chr2319	other	vsgs_tb427_cds_plus_flanks_plus_esags_plus_iltat_mvsgs_no_genomic_genes_180526.txt	overlapping	0	0	0	0	0	4.32182	0	7.25068	0	6.8522	0	0	0	0	0	9.75169	0	4.01951	0	0	0	0	0	0	8.89189	0	0	7.49462	0	0	6.76676
chr2320	VSG_chr	2207892	2208984	+	NaN	chr2320	chr2320	other	vsgs_tb427_cds_plus_flanks_plus_esags_plus_iltat_mvsgs_no_genomic_genes_180526.txt	overlapping	0	0	0	0	0	0	0	7.25068	0	0	0	0	0	0	11.7506	9.75169	0	0	0	0	0	0	0	0	0	0	0	0	0	0	0
chr2322	VSG_chr	2209084	2209843	+	NaN	chr2322	chr2322	other	vsgs_tb427_cds_plus_flanks_plus_esags_plus_iltat_mvsgs_no_genomic_genes_180526.txt	overlapping	0	0	0	0	0	6.21547	0	0	0	9.85455	0	0	0	0	0	0	0	0	0	19.8682	0	0	0	9.22067	0	0	0	10.7784	8.80904	0	0
chr2323	VSG_chr	2209943	2211101	+	NaN	chr2323	chr2323	other	vsgs_tb427_cds_plus_flanks_plus_esags_plus_iltat_mvsgs_no_genomic_genes_180526.txt	overlapping	0	0	0	7.97056	9.49252	4.07572	12.9615	6.83779	15.7422	12.924	14.4142	0	9.39689	0	0	18.3927	0	0	0	0	9.03223	0	0	0	8.38553	0	0	0	0	0	19.1443
chr2327	VSG_chr	2211201	2212329	+	NaN	chr2327	chr2327	other	vsgs_tb427_cds_plus_flanks_plus_esags_plus_iltat_mvsgs_no_genomic_genes_180526.txt	overlapping	0	0	0	0	0	0	0	0	0	13.2674	0	0	9.64658	0	0	9.44074	0	3.89134	0	0	0	6.7236	9.41655	0	0	0	0	0	0	0	0
chr2331	VSG_chr	2212429	2214527	+	NaN	chr2331	chr2331	other	vsgs_tb427_cds_plus_flanks_plus_esags_plus_iltat_mvsgs_no_genomic_genes_180526.txt	overlapping	0	3.43669	0	8.80217	5.24146	4.50096	25.0492	0	4.34616	7.13622	0	6.09806	0	0	0	0	0	0	0	0	0	0	0	0	0	0	6.70548	0	0	0	3.52361
chr2335	VSG_chr	2214627	2216016	+	NaN	chr2335	chr2335	other	vsgs_tb427_cds_plus_flanks_plus_esags_plus_iltat_mvsgs_no_genomic_genes_180526.txt	overlapping	0	0	0	0	0	0	0	5.70144	0	0	0	0	0	0	0	0	0	0	0	0	0	0	0	0	0	0	0	0	0	0	0
chr2338	VSG_chr	2216116	2217178	+	NaN	chr2338	chr2338	other	vsgs_tb427_cds_plus_flanks_plus_esags_plus_iltat_mvsgs_no_genomic_genes_180526.txt	overlapping	0	0	0	0	0	0	0	0	0	0	0	0	0	0	0	0	0	0	0	0	0	0	0	0	0	0	6.62032	0	0	0	0
chr2340	VSG_chr	2217278	2218289	+	NaN	chr2340	chr2340	other	vsgs_tb427_cds_plus_flanks_plus_esags_plus_iltat_mvsgs_no_genomic_genes_180526.txt	overlapping	0	0	0	0	10.8714	0	7.42211	7.83103	0	0	8.25398	0	0	0	12.6911	0	0	0	0	0	0	0	0	6.92461	0	0	0	0	0	0	0
chr2342	VSG_chr	2218389	2219487	+	NaN	chr2342	chr2342	other	vsgs_tb427_cds_plus_flanks_plus_esags_plus_iltat_mvsgs_no_genomic_genes_180526.txt	overlapping	0	0	0	0	0	0	0	0	0	0	0	0	0	0	0	0	0	0	0	0	0	0	0	0	8.84334	0	0	0	0	0	0
chr2345	VSG_chr	2219587	2221576	+	NaN	chr2345	chr2345	other	vsgs_tb427_cds_plus_flanks_plus_esags_plus_iltat_mvsgs_no_genomic_genes_180526.txt	overlapping	0	0	0	0	5.52856	2.37375	0	7.96482	0	7.52709	0	6.43208	0	0	0	0	0	0	0	0	0	0	0	0	0	3.08131	0	0	0	0	0
chr2348	VSG_chr	2221676	2223681	+	NaN	chr2348	chr2348	other	vsgs_tb427_cds_plus_flanks_plus_esags_plus_iltat_mvsgs_no_genomic_genes_180526.txt	overlapping	0	0	0	0	0	0	7.48871	3.95065	4.54765	3.73353	0	0	5.42921	4.9531	0	0	0	0	0	0	5.21852	3.78412	0	0	0	0	3.50817	0	0	0	3.68697
chr2351	VSG_chr	2223781	2225988	+	NaN	chr2351	chr2351	other	vsgs_tb427_cds_plus_flanks_plus_esags_plus_iltat_mvsgs_no_genomic_genes_180526.txt	overlapping	0	0	0	0	0	8.55753	3.4018	3.58922	8.26322	6.78393	3.78308	11.5941	0	8.99992	5.81676	14.4818	0	1.98973	0	0	0	3.43793	0	3.17378	13.2049	8.33126	3.18723	3.70997	3.0321	4.44956	3.34967
chr2354	VSG_chr	2226088	2228209	+	NaN	chr2354	chr2354	other	vsgs_tb427_cds_plus_flanks_plus_esags_plus_iltat_mvsgs_no_genomic_genes_180526.txt	overlapping	0	3.39944	0	0	5.18465	0	0	0	0	0	0	0	0	0	6.0525	5.0229	0	2.07037	0	0	0	3.57726	10.0201	0	0	8.66891	0	0	3.15498	0	0
chr2355	VSG_chr	2228309	2230531	+	NaN	chr2355	chr2355	other	vsgs_tb427_cds_plus_flanks_plus_esags_plus_iltat_mvsgs_no_genomic_genes_180526.txt	overlapping	0	0	0	0	4.94909	6.37484	13.5154	21.39	20.5186	6.73815	3.75755	11.5158	9.79846	4.4696	17.3325	14.3841	0	0	0	0	0	13.6589	0	3.15237	8.74389	2.75835	0	0	12.0466	13.2586	3.32707
chr2360	VSG_chr	2230631	2231900	+	NaN	chr2360	chr2360	other	vsgs_tb427_cds_plus_flanks_plus_esags_plus_iltat_mvsgs_no_genomic_genes_180526.txt	overlapping	0	0	0	0	0	0	0	0	0	0	0	0	0	0	10.1129	0	0	3.45931	0	0	8.2428	0	0	0	0	0	0	0	0	0	0
chr2362	VSG_chr	2232000	2234048	+	NaN	chr2362	chr2362	other	vsgs_tb427_cds_plus_flanks_plus_esags_plus_iltat_mvsgs_no_genomic_genes_180526.txt	overlapping	0	0	0	4.50848	0	0	0	0	0	0	4.07664	0	0	0	0	0	0	0	7.79435	0	5.10901	0	0	3.42006	0	0	0	0	3.26739	0	7.2192
chr2366	VSG_chr	2234148	2235207	+	NaN	chr2366	chr2366	other	vsgs_tb427_cds_plus_flanks_plus_esags_plus_iltat_mvsgs_no_genomic_genes_180526.txt	overlapping	0	0	0	0	0	4.45637	0	0	8.60622	7.06553	23.6407	12.0753	0	0	0	0	0	0	0	0	0	0	0	0	0	0	0	7.72794	0	0	0
chr2367	VSG_chr	2235307	2236552	+	NaN	chr2367	chr2367	other	vsgs_tb427_cds_plus_flanks_plus_esags_plus_iltat_mvsgs_no_genomic_genes_180526.txt	overlapping	0	0	10.598	0	0	0	0	0	0	0	0	0	0	0	0	0	0	0	0	0	0	0	0	0	0	0	0	0	0	0	0
chr2371	VSG_chr	2236652	2238821	+	NaN	chr2371	chr2371	other	vsgs_tb427_cds_plus_flanks_plus_esags_plus_iltat_mvsgs_no_genomic_genes_180526.txt	overlapping	0	0	0	0	0	2.17685	0	3.65207	4.20396	6.90273	0	5.89854	0	0	0	9.82359	0	2.02457	0	0	0	3.49813	0	0	0	2.82572	6.48608	0	3.0852	0	0
chr2378	VSG_chr	2238921	2241169	+	NaN	chr2378	chr2378	other	vsgs_tb427_cds_plus_flanks_plus_esags_plus_iltat_mvsgs_no_genomic_genes_180526.txt	overlapping	0	0	0	0	0	0	0	0	0	0	0	0	0	0	0	0	0	0	0	0	0	0	0	0	0	0	0	0	0	0	0
chr2379	VSG_chr	2241269	2242180	+	NaN	chr2379	chr2379	other	vsgs_tb427_cds_plus_flanks_plus_esags_plus_iltat_mvsgs_no_genomic_genes_180526.txt	overlapping	0	0	0	0	12.0634	0	0	8.68969	0	0	0	0	0	0	0	0	0	0	0	0	11.4785	8.3234	34.9713	46.1033	10.6566	40.3409	23.1493	8.98204	29.3635	21.5452	32.4389
chr24	VSG_chr	2242280	2244389	+	NaN	chr24	chr24	other	vsgs_tb427_cds_plus_flanks_plus_esags_plus_iltat_mvsgs_no_genomic_genes_180526.txt	overlapping	0	0	0	0	0	2.23875	0	0	0	0	0	0	0	4.70896	0	0	0	0	0	0	0	3.5976	0	0	0	0	0	0	3.17293	0	0
chr25	VSG_chr	2244489	2246601	+	NaN	chr25	chr25	minichromosome	vsgs_tb427_cds_plus_flanks_plus_esags_plus_iltat_mvsgs_no_genomic_genes_180526.txt	overlapping	0	6.82783	0	0	5.20673	0	3.55474	7.50118	0	0	0	0	5.15428	0	0	5.04429	0	0	0	0	0	0	0	0	0	0	3.33052	0	0	0	0
chr299	VSG_chr	2246701	2248207	+	NaN	chr299	chr299	other	vsgs_tb427_cds_plus_flanks_plus_esags_plus_iltat_mvsgs_no_genomic_genes_180526.txt	overlapping	0	215.403	87.6255	239.069	94.9063	144.189	109.652	120.952	108.963	124.245	110.856	178.365	130.085	131.863	136.36	155.6	111.591	107.865	137.769	170.336	131.983	115.854	183.42	116.253	212.821	105.791	140.094	146.764	137.718	169.503	147.234
chr3	VSG_chr	2248307	2250437	+	NaN	chr3	chr3	BES7	vsgs_tb427_cds_plus_flanks_plus_esags_plus_iltat_mvsgs_no_genomic_genes_180526.txt	overlapping	0	0	0	0	15.4883	2.21668	0	3.71891	0	3.51453	3.91977	0	0	4.66256	6.02694	0	0	2.06163	0	0	4.91241	0	4.98887	0	0	2.87743	3.30239	0	0	0	3.4707
chr30	VSG_chr	2250537	2252039	+	NaN	chr30	chr30	minichromosome	vsgs_tb427_cds_plus_flanks_plus_esags_plus_iltat_mvsgs_no_genomic_genes_180526.txt	overlapping	0	0	0	0	0	0	0	0	0	0	0	0	0	0	0	0	0	0	0	0	0	0	0	0	0	4.07971	0	0	0	0	0
chr3001	VSG_chr	2252139	2253834	+	NaN	chr3001	chr3001	other	vsgs_tb427_cds_plus_flanks_plus_esags_plus_iltat_mvsgs_no_genomic_genes_180526.txt	overlapping	0	4.2533	0	10.8937	6.48693	16.7114	13.2863	4.67276	10.7578	4.41595	0	15.0941	19.2647	0	0	6.28455	0	5.18081	0	17.8064	12.3448	4.47579	0	4.1319	5.73044	7.23091	4.14941	9.65993	7.8949	5.79282	4.36089
chr3002	VSG_chr	2253934	2256070	+	NaN	chr3002	chr3002	other	vsgs_tb427_cds_plus_flanks_plus_esags_plus_iltat_mvsgs_no_genomic_genes_180526.txt	overlapping	0	0	0	0	0	2.21046	7.02964	3.70847	4.26888	3.50466	0	0	0	0	6.01001	4.98764	0	0	0	0	0	0	0	0	4.54789	0	3.29312	0	0	0	0
chr3003	VSG_chr	2256170	2258324	+	NaN	chr3003	chr3003	other	vsgs_tb427_cds_plus_flanks_plus_esags_plus_iltat_mvsgs_no_genomic_genes_180526.txt	overlapping	0	3.34738	0	0	5.10526	2.192	0	7.35499	0	6.95077	0	0	0	0	5.95981	0	4.33534	0	0	0	0	0	0	0	9.0198	5.69077	0	3.80122	3.10667	0	0
chr3004	VSG_chr	2258424	2260545	+	NaN	chr3004	chr3004	other	vsgs_tb427_cds_plus_flanks_plus_esags_plus_iltat_mvsgs_no_genomic_genes_180526.txt	overlapping	0	0	0	0	0	2.22609	0	0	4.29905	10.5883	0	6.03197	0	0	0	0	0	0	0	0	0	0	0	3.30241	0	0	0	0	0	0	3.48542
chr3005	VSG_chr	2260645	2262757	+	NaN	chr3005	chr3005	other	vsgs_tb427_cds_plus_flanks_plus_esags_plus_iltat_mvsgs_no_genomic_genes_180526.txt	overlapping	0	0	0	4.37192	5.20673	4.47114	7.10949	0	0	0	7.90632	0	0	0	6.07828	0	4.42151	2.07919	0	0	0	3.59249	0	0	4.59954	2.90194	0	3.87677	6.33684	4.64961	7.00054
chr3006	VSG_chr	2262857	2264960	+	NaN	chr3006	chr3006	other	vsgs_tb427_cds_plus_flanks_plus_esags_plus_iltat_mvsgs_no_genomic_genes_180526.txt	overlapping	0	0	0	4.39062	0	2.24513	0	3.76663	0	3.55963	0	6.08357	0	0	6.10428	5.06587	4.44042	0	0	7.17672	0	0	0	0	4.61922	8.74307	3.34477	3.89335	6.36395	4.6695	3.51524
chr3007	VSG_chr	2265060	2267271	+	NaN	chr3007	chr3007	other	vsgs_tb427_cds_plus_flanks_plus_esags_plus_iltat_mvsgs_no_genomic_genes_180526.txt	overlapping	0	3.26112	0	0	0	8.54205	0	7.16546	0	0	0	5.78654	0	0	0	0	0	0	0	6.82632	9.46506	3.43171	4.80619	0	0	5.54413	0	0	0	0	0
chr3008	VSG_chr	2267371	2269402	+	NaN	chr3008	chr3008	other	vsgs_tb427_cds_plus_flanks_plus_esags_plus_iltat_mvsgs_no_genomic_genes_180526.txt	overlapping	0	0	0	0	5.41428	2.32468	7.39289	0	4.48946	0	4.11074	0	0	0	0	0	0	0	0	0	10.3035	0	0	0	0	0	0	0	0	0	3.6398
chr3009	VSG_chr	2269502	2271593	+	NaN	chr3009	chr3009	other	vsgs_tb427_cds_plus_flanks_plus_esags_plus_iltat_mvsgs_no_genomic_genes_180526.txt	overlapping	0	0	0	0	5.259	11.29	10.7713	7.57648	21.8035	10.7401	0	0	0	4.74948	6.13929	0	0	4.20012	0	0	0	3.62856	5.08188	3.34977	9.29143	8.79322	3.36396	3.91569	0	0	3.5354
chr301	VSG_chr	2271693	2274042	+	NaN	chr301	chr301	other	vsgs_tb427_cds_plus_flanks_plus_esags_plus_iltat_mvsgs_no_genomic_genes_180526.txt	overlapping	0	3.06962	5.61921	0	23.4081	18.091	12.785	20.234	11.6459	15.935	7.10896	5.44674	0	0	10.9306	0	11.9268	7.478	0	0	8.90924	6.46037	0	2.982	20.6784	7.82784	5.98927	13.9432	11.3955	0	3.14726
chr3010	VSG_chr	2274142	2276227	+	NaN	chr3010	chr3010	other	vsgs_tb427_cds_plus_flanks_plus_esags_plus_iltat_mvsgs_no_genomic_genes_180526.txt	overlapping	0	6.91621	0	0	21.0965	4.52901	18.0038	3.79914	0	10.771	20.0216	0	5.22099	9.52628	6.15695	20.4383	4.47874	0	15.3122	0	5.01839	0	5.09649	6.7188	13.9772	2.93951	6.74726	11.7808	6.41886	0	14.1823
chr3011	VSG_chr	2276327	2278409	+	NaN	chr3011	chr3011	other	vsgs_tb427_cds_plus_flanks_plus_esags_plus_iltat_mvsgs_no_genomic_genes_180526.txt	overlapping	0	0	0	0	5.28172	4.53553	7.21188	15.2184	4.37954	3.59552	0	0	0	0	0	0	4.48519	0	7.66712	0	0	3.64423	0	0	4.66579	5.88748	0	3.93261	3.21405	0	0
chr3012	VSG_chr	2278509	2280591	+	NaN	chr3012	chr3012	other	vsgs_tb427_cds_plus_flanks_plus_esags_plus_iltat_mvsgs_no_genomic_genes_180526.txt	overlapping	0	3.46308	0	0	0	2.26777	3.60594	7.60922	0	3.59552	0	0	0	0	6.16582	0	0	0	0	0	5.02561	0	0	3.36424	4.66579	0	0	0	0	0	0
chr3013	VSG_chr	2280691	2282848	+	NaN	chr3013	chr3013	other	vsgs_tb427_cds_plus_flanks_plus_esags_plus_iltat_mvsgs_no_genomic_genes_180526.txt	overlapping	0	3.34273	0	0	0	2.18895	0	0	0	0	0	0	0	0	0	0	0	0	0	0	0	0	0	0	4.50363	0	0	3.79593	0	0	0
chr3014	VSG_chr	2282948	2285024	+	NaN	chr3014	chr3014	other	vsgs_tb427_cds_plus_flanks_plus_esags_plus_iltat_mvsgs_no_genomic_genes_180526.txt	overlapping	0	3.47309	19.0734	0	0	0	7.23271	0	26.3532	10.8177	12.065	6.16266	10.4872	9.56756	6.18363	0	0	2.11523	0	0	0	0	0	0	4.67927	5.90449	0	3.94397	0	4.7302	7.12187
chr3015	VSG_chr	2285124	2287197	+	NaN	chr3015	chr3015	other	vsgs_tb427_cds_plus_flanks_plus_esags_plus_iltat_mvsgs_no_genomic_genes_180526.txt	overlapping	0	0	0	0	0	0	0	3.82112	4.39855	3.61112	0	0	0	0	0	0	0	0	0	7.28052	0	0	0	0	0	0	0	0	0	0	0
chr3016	VSG_chr	2287297	2289496	+	NaN	chr3016	chr3016	other	vsgs_tb427_cds_plus_flanks_plus_esags_plus_iltat_mvsgs_no_genomic_genes_180526.txt	overlapping	0	0	0	0	5.00083	0	3.41417	3.60227	0	3.4043	0	0	9.9009	4.51632	0	0	0	0	0	0	0	0	9.6648	0	0	0	0	0	0	0	0
chr3017	VSG_chr	2289596	2291798	+	NaN	chr3017	chr3017	other	vsgs_tb427_cds_plus_flanks_plus_esags_plus_iltat_mvsgs_no_genomic_genes_180526.txt	overlapping	0	0	0	0	4.99402	4.28847	0	0	0	0	3.79166	0	0	4.51017	0	0	0	0	0	0	4.75186	0	0	3.18098	0	0	0	0	0	0	0
chr3018	VSG_chr	2291898	2293962	+	NaN	chr3018	chr3018	other	vsgs_tb427_cds_plus_flanks_plus_esags_plus_iltat_mvsgs_no_genomic_genes_180526.txt	overlapping	0	0	0	0	0	4.57507	0	0	0	0	0	0	0	0	0	0	0	4.25504	0	0	10.1388	0	0	0	0	0	0	0	0	0	0
chr3019	VSG_chr	2294062	2296186	+	NaN	chr3019	chr3019	other	vsgs_tb427_cds_plus_flanks_plus_esags_plus_iltat_mvsgs_no_genomic_genes_180526.txt	overlapping	0	0	0	0	0	0	3.53467	3.72941	0	0	0	0	0	0	6.04395	0	0	2.06745	0	0	0	0	0	6.59549	0	0	0	3.85488	3.15053	0	3.4805
chr3020	VSG_chr	2296286	2298335	+	NaN	chr3020	chr3020	other	vsgs_tb427_cds_plus_flanks_plus_esags_plus_iltat_mvsgs_no_genomic_genes_180526.txt	overlapping	0	0	0	0	0	0	3.66399	0	0	0	0	0	5.31268	0	0	0	0	0	0	0	0	0	0	0	0	0	0	3.99591	0	4.7925	0
chr3021	VSG_chr	2298435	2300514	+	NaN	chr3021	chr3021	other	vsgs_tb427_cds_plus_flanks_plus_esags_plus_iltat_mvsgs_no_genomic_genes_180526.txt	overlapping	0	0	0	0	0	0	0	3.8101	13.1576	0	0	0	0	0	6.17471	0	0	0	0	0	0	0	0	3.36909	0	0	0	0	0	0	0
chr3022	VSG_chr	2300614	2302675	+	NaN	chr3022	chr3022	other	vsgs_tb427_cds_plus_flanks_plus_esags_plus_iltat_mvsgs_no_genomic_genes_180526.txt	overlapping	0	0	0	0	5.33551	2.29086	0	0	0	3.63213	0	0	5.28176	4.81858	0	0	0	0	0	0	0	0	0	0	0	2.97372	0	0	0	0	0
chr3023	VSG_chr	2302775	2304890	+	NaN	chr3023	chr3023	other	vsgs_tb427_cds_plus_flanks_plus_esags_plus_iltat_mvsgs_no_genomic_genes_180526.txt	overlapping	0	0	0	0	0	0	3.5497	3.74527	0	0	3.94756	0	5.14697	0	0	0	0	2.07624	0	0	0	3.5874	10.0485	0	0	0	0	0	9.49179	0	0
chr3024	VSG_chr	2304990	2307024	+	NaN	chr3024	chr3024	other	vsgs_tb427_cds_plus_flanks_plus_esags_plus_iltat_mvsgs_no_genomic_genes_180526.txt	overlapping	0	0	0	0	0	6.96377	3.69099	3.89435	0	7.36065	0	0	0	0	0	5.23764	0	0	0	0	0	0	5.22422	3.44359	0	0	3.45818	0	0	0	0
chr3025	VSG_chr	2307124	2308841	+	NaN	chr3025	chr3025	other	vsgs_tb427_cds_plus_flanks_plus_esags_plus_iltat_mvsgs_no_genomic_genes_180526.txt	overlapping	0	4.19884	0	5.37711	6.40386	10.9983	13.1161	23.0646	10.62	4.35941	9.72414	7.45043	12.6787	5.78342	7.47579	0	10.8762	2.55723	37.1842	43.9459	30.4667	22.0924	0	12.237	16.9712	7.13831	4.09627	9.53623	15.5876	11.4373	17.2202
chr3026	VSG_chr	2308941	2310996	+	NaN	chr3026	chr3026	other	vsgs_tb427_cds_plus_flanks_plus_esags_plus_iltat_mvsgs_no_genomic_genes_180526.txt	overlapping	0	0	0	0	0	0	0	0	4.43706	0	0	0	0	0	0	0	0	0	0	0	0	0	0	0	0	0	0	0	0	0	0
chr3027	VSG_chr	2311096	2312851	+	NaN	chr3027	chr3027	other	vsgs_tb427_cds_plus_flanks_plus_esags_plus_iltat_mvsgs_no_genomic_genes_180526.txt	overlapping	0	0	0	0	0	2.69007	0	0	5.1951	0	0	0	0	0	0	0	0	0	0	0	0	0	0	0	0	0	0	0	0	0	0
chr3028	VSG_chr	2312951	2315000	+	NaN	chr3028	chr3028	other	vsgs_tb427_cds_plus_flanks_plus_esags_plus_iltat_mvsgs_no_genomic_genes_180526.txt	overlapping	0	0	0	0	0	2.30427	0	0	4.45004	0	0	6.24382	0	0	6.26507	5.19931	4.55739	0	0	7.36576	0	0	0	0	4.7409	2.99113	0	0	0	0	0
chr3029	VSG_chr	2315100	2316959	+	NaN	chr3029	chr3029	other	vsgs_tb427_cds_plus_flanks_plus_esags_plus_iltat_mvsgs_no_genomic_genes_180526.txt	overlapping	0	0	0	0	0	0	0	0	0	0	0	0	0	0	0	0	0	2.362	0	0	5.62815	0	5.71575	0	0	0	0	0	0	0	0
chr303	VSG_chr	2317059	2319384	+	NaN	chr303	chr303	other	vsgs_tb427_cds_plus_flanks_plus_esags_plus_iltat_mvsgs_no_genomic_genes_180526.txt	overlapping	0	0	0	0	0	0	0	0	0	0	0	5.50294	0	0	0	0	0	1.88879	0	0	4.50058	0	0	3.01277	4.17835	5.27241	0	0	0	0	0
chr3030	VSG_chr	2319484	2321500	+	NaN	chr3030	chr3030	other	vsgs_tb427_cds_plus_flanks_plus_esags_plus_iltat_mvsgs_no_genomic_genes_180526.txt	overlapping	0	3.5764	6.54693	0	0	2.34197	3.72393	0	0	0	4.14131	6.34598	5.3996	0	6.36758	0	9.26391	0	7.918	0	5.19006	3.76348	5.27084	3.47432	0	0	3.48904	4.06129	3.31922	0	0
chr3031	VSG_chr	2321600	2323595	+	NaN	chr3031	chr3031	other	vsgs_tb427_cds_plus_flanks_plus_esags_plus_iltat_mvsgs_no_genomic_genes_180526.txt	overlapping	0	5739.08	5729.29	5771.36	3285.11	3668.25	3578.72	3204.14	3286.14	3459.56	3096.82	3020.4	2951.92	3509.43	2947.03	3054.47	3239.04	2471.8	1664.27	2852.02	3718.47	3795.47	3952.11	3661.84	4026.79	4165.7	3994.67	4415.92	3766.71	3957.42	3916.65
chr3032	VSG_chr	2323695	2325750	+	NaN	chr3032	chr3032	other	vsgs_tb427_cds_plus_flanks_plus_esags_plus_iltat_mvsgs_no_genomic_genes_180526.txt	overlapping	0	3.50856	0	0	0	4.59509	3.65329	3.85457	0	0	0	0	0	0	0	0	0	0	7.76781	7.34427	5.09161	3.69209	0	0	0	2.9824	0	0	0	0	3.59731
chr3033	VSG_chr	2325850	2327593	+	NaN	chr3033	chr3033	other	vsgs_tb427_cds_plus_flanks_plus_esags_plus_iltat_mvsgs_no_genomic_genes_180526.txt	overlapping	0	0	0	0	0	0	0	0	0	0	0	0	6.24484	0	0	0	0	0	0	0	0	0	0	0	5.57273	0	0	0	0	0	0
chr3034	VSG_chr	2327693	2329727	+	NaN	chr3034	chr3034	other	vsgs_tb427_cds_plus_flanks_plus_esags_plus_iltat_mvsgs_no_genomic_genes_180526.txt	overlapping	0	0	0	0	0	0	0	0	0	0	8.20937	6.28985	0	0	0	0	0	0	0	0	0	0	0	0	4.77584	0	0	0	0	0	3.63443
chr3035	VSG_chr	2329827	2331897	+	NaN	chr3035	chr3035	other	vsgs_tb427_cds_plus_flanks_plus_esags_plus_iltat_mvsgs_no_genomic_genes_180526.txt	overlapping	0	3.48315	6.37622	0	0	6.84272	7.25367	0	0	7.2327	0	0	0	9.59528	0	0	4.51118	2.12135	0	0	0	0	0	0	0	0	0	3.95539	0	0	0
chr3036	VSG_chr	2331997	2333983	+	NaN	chr3036	chr3036	other	vsgs_tb427_cds_plus_flanks_plus_esags_plus_iltat_mvsgs_no_genomic_genes_180526.txt	overlapping	0	0	0	0	5.5369	2.37733	0	3.98842	4.59114	3.76923	4.20384	6.44179	16.4434	0	6.46371	26.8208	4.70189	0	0	0	21.0737	3.8203	5.35042	10.5803	4.89121	3.08596	0	0	0	9.88891	0
chr3037	VSG_chr	2334083	2336126	+	NaN	chr3037	chr3037	other	vsgs_tb427_cds_plus_flanks_plus_esags_plus_iltat_mvsgs_no_genomic_genes_180526.txt	overlapping	0	0	0	0	5.3825	4.62207	14.699	3.8772	4.46311	10.9924	16.3464	12.5243	0	0	0	0	4.57077	4.29875	7.81341	7.38738	0	3.71377	15.6036	0	4.75481	5.99981	6.88591	16.0306	3.27538	9.61314	3.61843
chr3038	VSG_chr	2336226	2337966	+	NaN	chr3038	chr3038	other	vsgs_tb427_cds_plus_flanks_plus_esags_plus_iltat_mvsgs_no_genomic_genes_180526.txt	overlapping	0	0	0	0	0	0	0	0	0	0	0	0	0	0	0	0	0	0	0	0	6.01284	0	0	0	0	0	8.08432	4.70512	0	0	0
chr3039	VSG_chr	2338066	2339799	+	NaN	chr3039	chr3039	other	vsgs_tb427_cds_plus_flanks_plus_esags_plus_iltat_mvsgs_no_genomic_genes_180526.txt	overlapping	0	0	0	0	0	0	4.3317	0	0	0	0	0	0	0	0	0	0	0	0	0	0	0	0	0	0	0	0	0	0	0	0
chr304	VSG_chr	2339899	2342218	+	NaN	chr304	chr304	other	vsgs_tb427_cds_plus_flanks_plus_esags_plus_iltat_mvsgs_no_genomic_genes_180526.txt	overlapping	0	0	0	0	0	0	0	0	0	0	0	0	0	0	5.53595	0	8.05401	0	0	0	0	0	0	0	0	0	0	0	0	0	0
chr3040	VSG_chr	2342318	2344382	+	NaN	chr3040	chr3040	other	vsgs_tb427_cds_plus_flanks_plus_esags_plus_iltat_mvsgs_no_genomic_genes_180526.txt	overlapping	0	0	6.39475	0	0	9.15013	10.9121	15.3511	8.83544	0	0	0	0	4.81158	0	0	0	2.12752	0	7.31226	10.1388	0	0	3.39356	4.70646	0	6.81588	0	3.24207	0	0
chr3041	VSG_chr	2344482	2346453	+	NaN	chr3041	chr3041	other	vsgs_tb427_cds_plus_flanks_plus_esags_plus_iltat_mvsgs_no_genomic_genes_180526.txt	overlapping	0	0	0	0	0	0	0	0	0	0	0	0	0	0	0	0	0	0	0	0	0	0	0	0	0	0	0	0	0	0	0
chr3042	VSG_chr	2346553	2348593	+	NaN	chr3042	chr3042	other	vsgs_tb427_cds_plus_flanks_plus_esags_plus_iltat_mvsgs_no_genomic_genes_180526.txt	overlapping	0	0	0	0	0	0	18.4007	3.8829	0	3.6695	4.09262	0	0	0	0	0	0	0	0	0	0	0	0	0	0	9.01295	0	0	0	0	3.62375
chr3043	VSG_chr	2348693	2350664	+	NaN	chr3043	chr3043	other	vsgs_tb427_cds_plus_flanks_plus_esags_plus_iltat_mvsgs_no_genomic_genes_180526.txt	overlapping	0	0	0	0	0	7.18624	3.80891	0	0	0	0	0	0	0	0	0	0	0	8.09869	0	5.3085	3.84936	0	7.10721	0	0	0	4.15396	0	0	0
chr3044	VSG_chr	2350764	2352729	+	NaN	chr3044	chr3044	other	vsgs_tb427_cds_plus_flanks_plus_esags_plus_iltat_mvsgs_no_genomic_genes_180526.txt	overlapping	0	0	0	0	0	2.40272	0	4.03103	4.64018	0	0	0	0	0	6.53276	0	0	0	0	0	0	0	0	0	0	0	0	0	0	0	0
chr3045	VSG_chr	2352829	2354839	+	NaN	chr3045	chr3045	other	vsgs_tb427_cds_plus_flanks_plus_esags_plus_iltat_mvsgs_no_genomic_genes_180526.txt	overlapping	0	0	0	0	0	0	0	0	0	0	0	6.36491	0	0	0	0	4.64577	0	0	0	5.20555	0	5.28657	3.48469	0	0	0	0	0	0	0
chr3046	VSG_chr	2354939	2356913	+	NaN	chr3046	chr3046	other	vsgs_tb427_cds_plus_flanks_plus_esags_plus_iltat_mvsgs_no_genomic_genes_180526.txt	overlapping	0	0	0	0	0	0	0	0	0	0	0	0	0	0	0	0	0	0	0	0	0	0	0	0	0	0	0	0	0	0	0
chr3047	VSG_chr	2357013	2358993	+	NaN	chr3047	chr3047	other	vsgs_tb427_cds_plus_flanks_plus_esags_plus_iltat_mvsgs_no_genomic_genes_180526.txt	overlapping	0	3.64139	0	0	5.55367	4.76906	0	8.00101	4.60504	3.78065	0	0	0	5.0156	0	0	0	0	0	0	0	0	0	0	0	0	0	0	0	0	0
chr3048	VSG_chr	2359093	2361049	+	NaN	chr3048	chr3048	other	vsgs_tb427_cds_plus_flanks_plus_esags_plus_iltat_mvsgs_no_genomic_genes_180526.txt	overlapping	0	0	0	0	0	0	0	0	0	0	0	0	0	0	0	0	0	0	0	0	0	0	5.43244	0	0	0	0	0	0	5.02025	3.77929
chr3049	VSG_chr	2361149	2363198	+	NaN	chr3049	chr3049	other	vsgs_tb427_cds_plus_flanks_plus_esags_plus_iltat_mvsgs_no_genomic_genes_180526.txt	overlapping	0	0	12.8831	0	5.36674	6.91281	7.32797	0	8.90009	10.9602	8.1493	6.24382	0	9.69357	6.26507	5.19931	0	0	0	7.36576	5.10651	3.7029	5.18599	0	0	0	3.43288	3.99591	0	0	7.21568
chr305	VSG_chr	2363298	2365617	+	NaN	chr305	chr305	other	vsgs_tb427_cds_plus_flanks_plus_esags_plus_iltat_mvsgs_no_genomic_genes_180526.txt	overlapping	0	0	0	0	4.74217	2.0361	3.23757	10.2478	0	0	3.60044	0	0	0	11.0719	0	0	0	0	0	0	0	0	0	0	0	6.06672	0	0	0	0
chr3050	VSG_chr	2365717	2367709	+	NaN	chr3050	chr3050	other	vsgs_tb427_cds_plus_flanks_plus_esags_plus_iltat_mvsgs_no_genomic_genes_180526.txt	overlapping	0	0	0	0	0	0	0	0	0	0	0	0	0	0	0	0	0	0	0	0	0	0	0	0	0	0	0	0	0	0	0
chr3052	VSG_chr	2367809	2369753	+	NaN	chr3052	chr3052	other	vsgs_tb427_cds_plus_flanks_plus_esags_plus_iltat_mvsgs_no_genomic_genes_180526.txt	overlapping	0	0	0	0	0	0	0	0	0	0	0	0	0	0	0	5.48	0	0	0	0	5.38219	3.9028	0	0	0	0	0	0	0	0	0
chr3053	VSG_chr	2369853	2371797	+	NaN	chr3053	chr3053	other	vsgs_tb427_cds_plus_flanks_plus_esags_plus_iltat_mvsgs_no_genomic_genes_180526.txt	overlapping	0	0	0	4.74955	0	0	0	0	0	3.85062	0	0	0	0	0	0	0	0	0	0	0	0	0	0	0	0	0	0	3.44209	5.05122	0
chr3055	VSG_chr	2371897	2374003	+	NaN	chr3055	chr3055	other	vsgs_tb427_cds_plus_flanks_plus_esags_plus_iltat_mvsgs_no_genomic_genes_180526.txt	overlapping	0	6.84727	0	4.38437	0	8.96774	14.2595	15.0451	12.989	3.55456	3.96442	30.3746	15.5069	0	6.09559	10.1173	17.7364	0	7.57979	0	19.8735	0	5.0457	9.97775	9.22528	2.91021	3.34001	0	12.7098	9.32571	14.0409
chr3057	VSG_chr	2374103	2375742	+	NaN	chr3057	chr3057	other	vsgs_tb427_cds_plus_flanks_plus_esags_plus_iltat_mvsgs_no_genomic_genes_180526.txt	overlapping	0	8.79707	0	0	0	2.88034	0	0	0	0	0	0	0	0	7.83134	0	0	2.67886	9.73818	0	6.38314	0	0	0	0	0	0	0	0	0	0
chr3058	VSG_chr	2375842	2377774	+	NaN	chr3058	chr3058	other	vsgs_tb427_cds_plus_flanks_plus_esags_plus_iltat_mvsgs_no_genomic_genes_180526.txt	overlapping	0	0	0	0	0	0	0	0	0	3.87453	0	0	0	0	6.64428	0	0	0	0	0	0	3.92702	0	0	0	0	0	0	0	0	0
chr3059	VSG_chr	2377874	2379800	+	NaN	chr3059	chr3059	other	vsgs_tb427_cds_plus_flanks_plus_esags_plus_iltat_mvsgs_no_genomic_genes_180526.txt	overlapping	0	14.9737	0	0	0	0	7.79572	4.11261	0	0	4.33473	0	11.3036	0	26.6599	0	9.69658	2.27988	0	0	0	0	0	10.9098	0	0	0	4.25097	0	0	3.83812
chr306	VSG_chr	2379900	2382209	+	NaN	chr306	chr306	other	vsgs_tb427_cds_plus_flanks_plus_esags_plus_iltat_mvsgs_no_genomic_genes_180526.txt	overlapping	0	3.12277	0	0	4.7627	10.2246	3.25159	6.86147	3.94917	9.72657	7.23206	5.54105	4.71471	4.30126	11.1198	0	4.04444	5.70562	13.8274	6.53671	13.5953	9.85836	4.60229	6.06728	12.6219	7.96339	3.04649	3.54616	2.89821	0	6.40352
chr3060	VSG_chr	2382309	2384286	+	NaN	chr3060	chr3060	other	vsgs_tb427_cds_plus_flanks_plus_esags_plus_iltat_mvsgs_no_genomic_genes_180526.txt	overlapping	0	0	0	0	0	0	7.59471	0	0	3.78638	4.22297	0	0	0	0	0	0	2.22109	0	0	5.29239	3.83768	0	0	0	3.1	0	0	0	0	3.73916
chr3061	VSG_chr	2384386	2386303	+	NaN	chr3061	chr3061	other	vsgs_tb427_cds_plus_flanks_plus_esags_plus_iltat_mvsgs_no_genomic_genes_180526.txt	overlapping	0	0	0	0	11.4722	0	0	0	0	0	0	0	0	0	0	5.55714	0	2.29058	0	0	5.45795	3.95774	0	0	0	0	0	0	0	0	0
chr3062	VSG_chr	2386403	2388084	+	NaN	chr3062	chr3062	other	vsgs_tb427_cds_plus_flanks_plus_esags_plus_iltat_mvsgs_no_genomic_genes_180526.txt	overlapping	0	0	0	0	0	0	0	0	0	0	0	0	0	0	0	0	5.55449	0	0	0	0	0	0	4.16629	0	3.64555	0	0	0	0	0
chr3064	VSG_chr	2388184	2390244	+	NaN	chr3064	chr3064	other	vsgs_tb427_cds_plus_flanks_plus_esags_plus_iltat_mvsgs_no_genomic_genes_180526.txt	overlapping	0	0	0	0	5.3381	4.58394	10.9333	0	0	3.6339	4.0529	0	0	0	0	0	4.53307	0	0	0	0	3.68313	0	6.8003	0	0	0	0	3.24836	0	0
chr3065	VSG_chr	2390344	2392258	+	NaN	chr3065	chr3065	other	vsgs_tb427_cds_plus_flanks_plus_esags_plus_iltat_mvsgs_no_genomic_genes_180526.txt	overlapping	0	0	0	0	0	0	0	0	0	0	4.3619	0	11.3744	0	0	0	4.87867	0	0	0	0	0	0	3.65938	5.07511	0	0	0	0	0	0
chr3066	VSG_chr	2392358	2393977	+	NaN	chr3066	chr3066	other	vsgs_tb427_cds_plus_flanks_plus_esags_plus_iltat_mvsgs_no_genomic_genes_180526.txt	overlapping	0	4.45284	0	0	13.5825	2.9159	9.27305	14.6759	5.63123	4.62312	0	7.90113	6.72283	0	0	0	0	2.71193	19.7168	0	19.3858	4.68577	0	8.65149	0	0	0	5.05655	8.26528	0	4.56547
chr3067	VSG_chr	2394077	2395988	+	NaN	chr3067	chr3067	other	vsgs_tb427_cds_plus_flanks_plus_esags_plus_iltat_mvsgs_no_genomic_genes_180526.txt	overlapping	0	3.7728	0	4.83152	11.5082	9.88233	11.7853	4.14487	0	0	8.73748	13.3889	0	10.3932	0	0	4.88632	0	0	0	5.47508	3.97016	0	3.66512	0	0	0	8.56864	3.5015	10.2768	0
chr3068	VSG_chr	2396088	2398056	+	NaN	chr3068	chr3068	other	vsgs_tb427_cds_plus_flanks_plus_esags_plus_iltat_mvsgs_no_genomic_genes_180526.txt	overlapping	0	0	0	0	0	2.39906	3.81471	0	0	0	0	0	0	0	6.5228	0	0	2.23125	0	0	0	0	0	0	0	0	0	0	0	0	0
chr3069	VSG_chr	2398156	2399988	+	NaN	chr3069	chr3069	other	vsgs_tb427_cds_plus_flanks_plus_esags_plus_iltat_mvsgs_no_genomic_genes_180526.txt	overlapping	0	0	0	0	0	2.57706	0	4.32351	0	4.0859	0	0	0	0	7.00676	0	0	0	0	0	0	8.28253	11.5999	3.82308	5.30215	6.69046	0	0	0	0	0
chr307	VSG_chr	2400088	2402386	+	NaN	chr307	chr307	other	vsgs_tb427_cds_plus_flanks_plus_esags_plus_iltat_mvsgs_no_genomic_genes_180526.txt	overlapping	0	0	0	0	0	4.1094	3.26715	0	3.96807	0	0	0	0	0	0	0	0	0	0	0	0	0	0	0	0	0	0	0	0	0	0
chr3070	VSG_chr	2402486	2404505	+	NaN	chr3070	chr3070	other	vsgs_tb427_cds_plus_flanks_plus_esags_plus_iltat_mvsgs_no_genomic_genes_180526.txt	overlapping	0	0	0	0	0	0	7.4368	0	0	0	0	0	0	0	0	0	0	2.17491	0	0	0	0	0	0	4.8113	0	0	0	0	0	0
chr3071	VSG_chr	2404605	2406534	+	NaN	chr3071	chr3071	other	vsgs_tb427_cds_plus_flanks_plus_esags_plus_iltat_mvsgs_no_genomic_genes_180526.txt	overlapping	0	0	0	0	22.8017	17.1328	35.0262	20.5311	42.5406	23.2833	12.984	13.2641	16.929	10.2963	13.3092	44.1807	19.363	6.829	0	0	21.6961	3.93313	11.0169	7.26187	0	6.35421	7.29264	0	10.4065	10.181	11.4965
chr3072	VSG_chr	2406634	2408539	+	NaN	chr3072	chr3072	other	vsgs_tb427_cds_plus_flanks_plus_esags_plus_iltat_mvsgs_no_genomic_genes_180526.txt	overlapping	0	0	0	0	5.77221	2.47836	3.9408	0	14.3587	0	0	0	0	0	0	0	0	0	0	0	5.49232	0	5.5778	0	0	3.21711	0	0	0	0	0
chr3073	VSG_chr	2408639	2410544	+	NaN	chr3073	chr3073	other	vsgs_tb427_cds_plus_flanks_plus_esags_plus_iltat_mvsgs_no_genomic_genes_180526.txt	overlapping	0	0	0	0	0	0	0	0	0	0	0	0	0	0	0	0	0	0	0	0	0	0	0	0	0	0	0	0	0	0	0
chr3074	VSG_chr	2410644	2412351	+	NaN	chr3074	chr3074	other	vsgs_tb427_cds_plus_flanks_plus_esags_plus_iltat_mvsgs_no_genomic_genes_180526.txt	overlapping	0	0	0	0	0	2.76566	4.39764	9.27986	0	8.76986	4.89053	0	0	0	0	6.24039	0	2.5722	0	0	0	0	0	0	0	3.59005	0	0	0	11.5043	0
chr3075	VSG_chr	2412451	2414422	+	NaN	chr3075	chr3075	other	vsgs_tb427_cds_plus_flanks_plus_esags_plus_iltat_mvsgs_no_genomic_genes_180526.txt	overlapping	0	0	0	0	0	2.39541	7.61782	4.01876	0	0	4.23582	0	0	0	0	0	0	0	0	0	0	7.69872	0	0	0	0	0	0	0	0	0
chr3076	VSG_chr	2414522	2416538	+	NaN	chr3076	chr3076	other	vsgs_tb427_cds_plus_flanks_plus_esags_plus_iltat_mvsgs_no_genomic_genes_180526.txt	overlapping	0	0	0	0	0	0	0	7.8582	4.52285	3.71317	4.14131	0	0	4.92608	6.36758	5.28438	0	0	0	0	5.19006	0	0	3.47432	0	0	0	0	0	4.87091	0
chr3078	VSG_chr	2416638	2418261	+	NaN	chr3078	chr3078	other	vsgs_tb427_cds_plus_flanks_plus_esags_plus_iltat_mvsgs_no_genomic_genes_180526.txt	overlapping	0	0	0	0	0	2.90872	0	4.87993	0	0	5.14349	0	0	6.11817	0	0	0	0	0	0	0	0	0	0	0	0	0	0	4.12246	0	0
chr3079	VSG_chr	2418361	2419957	+	NaN	chr3079	chr3079	other	vsgs_tb427_cds_plus_flanks_plus_esags_plus_iltat_mvsgs_no_genomic_genes_180526.txt	overlapping	0	0	0	0	0	0	0	0	0	0	5.23045	0	0	6.22161	8.0422	0	5.85013	0	0	0	0	0	0	0	0	0	0	0	0	0	0
chr308	VSG_chr	2420057	2422349	+	NaN	chr308	chr308	other	vsgs_tb427_cds_plus_flanks_plus_esags_plus_iltat_mvsgs_no_genomic_genes_180526.txt	overlapping	0	0	0	0	4.79801	2.06008	0	0	0	0	3.64284	0	0	0	0	0	0	0	0	0	0	0	0	3.05613	0	2.67414	0	0	0	4.28462	0
chr3080	VSG_chr	2422449	2424129	+	NaN	chr3080	chr3080	other	vsgs_tb427_cds_plus_flanks_plus_esags_plus_iltat_mvsgs_no_genomic_genes_180526.txt	overlapping	0	0	0	0	13.0896	2.81009	0	0	5.42688	0	9.93817	0	6.47888	0	0	6.34063	0	0	0	0	0	0	0	4.16877	0	0	4.18643	0	0	0	0
chr3081	VSG_chr	2424229	2426221	+	NaN	chr3081	chr3081	other	vsgs_tb427_cds_plus_flanks_plus_esags_plus_iltat_mvsgs_no_genomic_genes_180526.txt	overlapping	0	0	0	0	0	0	0	0	0	0	0	0	0	0	0	0	0	0	0	0	0	0	0	0	0	0	0	4.11019	0	0	0
chr3082	VSG_chr	2426321	2428301	+	NaN	chr3082	chr3082	other	vsgs_tb427_cds_plus_flanks_plus_esags_plus_iltat_mvsgs_no_genomic_genes_180526.txt	overlapping	0	0	0	0	0	0	3.79161	0	4.60504	0	0	0	0	0	0	0	0	0	0	0	0	0	0	0	0	0	0	0	6.75909	0	0
chr3083	VSG_chr	2428401	2430001	+	NaN	chr3083	chr3083	other	vsgs_tb427_cds_plus_flanks_plus_esags_plus_iltat_mvsgs_no_genomic_genes_180526.txt	overlapping	0	0	0	0	0	2.9505	0	0	0	0	0	0	0	0	0	0	5.83551	0	0	0	0	0	13.2808	0	0	0	0	0	0	0	0
chr3084	VSG_chr	2430101	2431821	+	NaN	chr3084	chr3084	other	vsgs_tb427_cds_plus_flanks_plus_esags_plus_iltat_mvsgs_no_genomic_genes_180526.txt	overlapping	0	0	0	0	0	2.74477	0	0	0	0	0	7.43744	0	5.77334	0	0	0	0	0	0	0	0	0	0	0	0	0	0	0	0	0
chr3085	VSG_chr	2431921	2433814	+	NaN	chr3085	chr3085	other	vsgs_tb427_cds_plus_flanks_plus_esags_plus_iltat_mvsgs_no_genomic_genes_180526.txt	overlapping	0	0	0	0	0	0	3.96577	0	4.81657	0	0	0	0	0	0	0	0	0	0	0	0	0	0	0	0	0	3.71563	0	0	0	0
chr3086	VSG_chr	2433914	2435786	+	NaN	chr3086	chr3086	other	vsgs_tb427_cds_plus_flanks_plus_esags_plus_iltat_mvsgs_no_genomic_genes_180526.txt	overlapping	0	0	0	0	0	0	0	12.6935	0	7.99729	0	6.83387	11.6295	10.6096	0	0	0	0	0	0	0	0	0	3.74144	10.3778	0	0	0	3.57441	0	0
chr3088	VSG_chr	2435886	2437794	+	NaN	chr3088	chr3088	other	vsgs_tb427_cds_plus_flanks_plus_esags_plus_iltat_mvsgs_no_genomic_genes_180526.txt	overlapping	0	0	0	0	0	4.94893	0	4.15139	0	0	0	0	0	0	0	0	4.894	2.30138	0	0	0	0	0	0	0	0	0	0	0	0	0
chr3089	VSG_chr	2437894	2439763	+	NaN	chr3089	chr3089	other	vsgs_tb427_cds_plus_flanks_plus_esags_plus_iltat_mvsgs_no_genomic_genes_180526.txt	overlapping	0	0	0	0	5.88333	2.52607	0	0	4.87839	4.00506	0	0	0	0	0	0	0	0	0	0	0	0	0	0	0	0	0	0	0	0	0
chr309	VSG_chr	2439863	2441993	+	NaN	chr309	chr309	other	vsgs_tb427_cds_plus_flanks_plus_esags_plus_iltat_mvsgs_no_genomic_genes_180526.txt	overlapping	0	0	0	0	0	0	0	3.71891	0	0	3.91977	0	0	0	0	0	0	0	0	0	0	0	0	0	0	0	0	0	0	0	0
chr3090	VSG_chr	2442093	2443959	+	NaN	chr3090	chr3090	other	vsgs_tb427_cds_plus_flanks_plus_esags_plus_iltat_mvsgs_no_genomic_genes_180526.txt	overlapping	0	0	0	0	0	2.53013	0	0	4.88623	0	0	0	0	5.32186	13.7583	0	0	0	0	0	0	0	5.69431	7.50692	5.20559	3.28431	0	0	0	0	0
chr3091	VSG_chr	2444059	2445976	+	NaN	chr3091	chr3091	other	vsgs_tb427_cds_plus_flanks_plus_esags_plus_iltat_mvsgs_no_genomic_genes_180526.txt	overlapping	0	0	0	0	0	0	0	0	0	0	0	0	0	0	0	0	0	0	0	0	0	0	0	0	0	0	0	0	0	0	0
chr3092	VSG_chr	2446076	2447936	+	NaN	chr3092	chr3092	other	vsgs_tb427_cds_plus_flanks_plus_esags_plus_iltat_mvsgs_no_genomic_genes_180526.txt	overlapping	0	0	0	0	0	0	0	0	0	0	0	0	0	0	0	0	0	0	0	0	0	0	0	0	0	0	0	0	0	0	3.97424
chr3093	VSG_chr	2448036	2449939	+	NaN	chr3093	chr3093	other	vsgs_tb427_cds_plus_flanks_plus_esags_plus_iltat_mvsgs_no_genomic_genes_180526.txt	overlapping	0	0	0	0	11.5565	4.96193	11.8348	8.32458	9.58255	0	0	13.4452	0	0	0	11.196	0	2.30742	0	0	0	3.98684	0	3.68052	0	3.22049	0	0	3.51622	5.16	3.88449
chr3094	VSG_chr	2450039	2452022	+	NaN	chr3094	chr3094	other	vsgs_tb427_cds_plus_flanks_plus_esags_plus_iltat_mvsgs_no_genomic_genes_180526.txt	overlapping	0	0	0	0	0	0	0	0	0	3.77493	0	0	0	0	0	10.7446	0	0	0	0	0	0	0	0	0	0	0	0	0	0	0
chr3095	VSG_chr	2452122	2453976	+	NaN	chr3095	chr3095	other	vsgs_tb427_cds_plus_flanks_plus_esags_plus_iltat_mvsgs_no_genomic_genes_180526.txt	overlapping	0	0	0	0	0	0	0	0	0	0	9.00596	0	5.87115	0	6.92367	0	0	0	8.6095	0	0	4.09215	0	0	0	0	0	0	0	0	0
chr3096	VSG_chr	2454076	2455975	+	NaN	chr3096	chr3096	other	vsgs_tb427_cds_plus_flanks_plus_esags_plus_iltat_mvsgs_no_genomic_genes_180526.txt	overlapping	0	4814.13	4420.25	4706.45	1957.17	1454.42	1411.31	1142.87	1176.33	1194.37	1063.91	1407.98	1215.21	1401.49	1507.41	1441.72	2040.63	1553.85	571.58	1653.03	2137.75	2125.46	2260.55	1803.56	2112.57	2197.77	2192.7	2366.95	2385.49	2419.96	2534.13
chr3097	VSG_chr	2456075	2457929	+	NaN	chr3097	chr3097	other	vsgs_tb427_cds_plus_flanks_plus_esags_plus_iltat_mvsgs_no_genomic_genes_180526.txt	overlapping	0	3.88873	7.11868	0	0	2.5465	0	0	4.91784	0	0	0	5.87115	5.35629	0	0	0	0	0	0	0	0	0	3.77774	0	3.30556	7.58749	13.2479	7.21819	0	0
chr3098	VSG_chr	2458029	2459916	+	NaN	chr3098	chr3098	other	vsgs_tb427_cds_plus_flanks_plus_esags_plus_iltat_mvsgs_no_genomic_genes_180526.txt	overlapping	0	0	0	0	0	0	0	0	0	0	0	0	0	0	0	0	0	0	0	0	0	0	0	0	0	0	0	0	0	0	0
chr3099	VSG_chr	2460016	2461870	+	NaN	chr3099	chr3099	other	vsgs_tb427_cds_plus_flanks_plus_esags_plus_iltat_mvsgs_no_genomic_genes_180526.txt	overlapping	0	0	0	4.97999	0	0	0	4.27224	0	0	0	0	0	10.7126	0	0	0	0	0	0	0	8.1843	0	3.77774	0	3.30556	0	0	3.6091	0	0
chr31	VSG_chr	2461970	2464028	+	NaN	chr31	chr31	minichromosome	vsgs_tb427_cds_plus_flanks_plus_esags_plus_iltat_mvsgs_no_genomic_genes_180526.txt	overlapping	0	0	0	4.48658	0	0	0	0	0	3.63743	0	0	0	0	0	0	4.53747	0	0	0	0	3.68671	0	0	0	0	0	3.97844	0	0	0
chr310	VSG_chr	2464128	2466381	+	NaN	chr310	chr310	other	vsgs_tb427_cds_plus_flanks_plus_esags_plus_iltat_mvsgs_no_genomic_genes_180526.txt	overlapping	0	0	0	0	0	0	0	3.51597	0	0	0	0	0	0	0	0	0	0	0	6.69912	0	0	0	3.10901	0	0	0	0	0	0	0
chr3100	VSG_chr	2466481	2468350	+	NaN	chr3100	chr3100	other	vsgs_tb427_cds_plus_flanks_plus_esags_plus_iltat_mvsgs_no_genomic_genes_180526.txt	overlapping	0	0	0	0	0	7.57822	12.05	4.23797	14.6352	8.01012	4.46686	0	0	5.31332	6.86813	0	0	2.34937	8.54044	0	0	0	0	0	15.5917	0	7.52663	0	0	5.25381	3.95512
chr3101	VSG_chr	2468450	2470328	+	NaN	chr3101	chr3101	other	vsgs_tb427_cds_plus_flanks_plus_esags_plus_iltat_mvsgs_no_genomic_genes_180526.txt	overlapping	0	0	0	0	5.85515	0	3.99743	4.21767	0	0	0	6.81205	5.79616	10.5757	6.83523	0	0	0	0	0	0	0	0	0	0	0	3.74529	0	0	0	0
chr3102	VSG_chr	2470428	2471981	+	NaN	chr3102	chr3102	other	vsgs_tb427_cds_plus_flanks_plus_esags_plus_iltat_mvsgs_no_genomic_genes_180526.txt	overlapping	0	0	16.9951	0	0	15.1987	4.83344	0	0	0	5.37518	0	0	0	0	6.85881	0	0	0	0	0	0	0	0	0	0	0	0	0	0	0
chr3103	VSG_chr	2472081	2473941	+	NaN	chr3103	chr3103	other	vsgs_tb427_cds_plus_flanks_plus_esags_plus_iltat_mvsgs_no_genomic_genes_180526.txt	overlapping	0	0	0	0	0	5.07658	0	0	9.80396	0	0	0	0	0	0	0	0	0	0	0	0	4.07896	0	0	0	0	0	0	0	0	0
chr3104	VSG_chr	2474041	2475362	+	NaN	chr3104	chr3104	other	vsgs_tb427_cds_plus_flanks_plus_esags_plus_iltat_mvsgs_no_genomic_genes_180526.txt	overlapping	0	6209.59	6053.2	5799.88	2829.52	4391.45	4477.16	4286.21	4278.37	4367.91	4290.25	4163.34	4193.28	4208.86	4517.53	4256.99	4911.61	3874.9	3998.69	5459.69	5202.5	5569.75	5138.72	5237.23	5043.21	5269.09	4908.08	5849.39	5494.66	5521.71	5326.06
chr3105	VSG_chr	2475462	2477334	+	NaN	chr3105	chr3105	other	vsgs_tb427_cds_plus_flanks_plus_esags_plus_iltat_mvsgs_no_genomic_genes_180526.txt	overlapping	0	0	0	0	0	0	0	0	0	0	0	0	0	0	0	0	0	0	0	0	0	0	5.67607	0	0	0	0	0	0	5.2454	0
chr3106	VSG_chr	2477434	2479342	+	NaN	chr3106	chr3106	other	vsgs_tb427_cds_plus_flanks_plus_esags_plus_iltat_mvsgs_no_genomic_genes_180526.txt	overlapping	0	0	13.8346	4.83912	0	14.8468	7.86922	8.30277	0	3.92324	13.1268	0	11.4102	5.20477	0	5.58334	0	4.60275	0	0	0	3.9764	16.7071	18.3544	35.6374	0	3.68643	0	7.01401	5.14648	7.74863
chr3107	VSG_chr	2479442	2481302	+	NaN	chr3107	chr3107	other	vsgs_tb427_cds_plus_flanks_plus_esags_plus_iltat_mvsgs_no_genomic_genes_180526.txt	overlapping	0	3.8762	0	9.92786	59.1178	45.6892	56.5053	25.5508	19.6079	36.2198	4.48846	13.7559	35.1134	5.33902	41.4081	11.4547	30.1214	2.36073	25.7452	16.2276	22.5005	12.2369	5.71267	15.0622	15.6671	13.1796	26.4706	30.8121	21.5848	36.9545	23.8455
chr3108	VSG_chr	2481402	2483241	+	NaN	chr3108	chr3108	other	vsgs_tb427_cds_plus_flanks_plus_esags_plus_iltat_mvsgs_no_genomic_genes_180526.txt	overlapping	0	0	0	0	5.97925	10.269	8.16432	4.30706	0	4.07036	9.07938	27.8257	0	0	0	11.5854	0	0	0	0	0	0	0	0	0	0	0	0	0	5.33947	4.0196
chr3109	VSG_chr	2483341	2484985	+	NaN	chr3109	chr3109	other	vsgs_tb427_cds_plus_flanks_plus_esags_plus_iltat_mvsgs_no_genomic_genes_180526.txt	overlapping	0	0	0	0	0	0	0	4.81763	0	0	0	0	13.2413	0	0	0	0	0	9.70858	0	0	0	0	8.52001	5.90811	0	0	0	0	5.97242	0
chr311	VSG_chr	2485085	2487335	+	NaN	chr311	chr311	other	vsgs_tb427_cds_plus_flanks_plus_esags_plus_iltat_mvsgs_no_genomic_genes_180526.txt	overlapping	0	0	0	0	0	0	3.33682	0	0	0	0	0	0	0	0	0	0	1.95172	0	0	0	0	0	0	0	0	0	0	0	0	0
chr3110	VSG_chr	2487435	2489340	+	NaN	chr3110	chr3110	other	vsgs_tb427_cds_plus_flanks_plus_esags_plus_iltat_mvsgs_no_genomic_genes_180526.txt	overlapping	0	79.4783	55.4256	72.701	253.977	146.223	193.099	162.159	167.519	137.529	127.092	107.449	131.423	88.6204	94.3377	89.474	88.2307	59.9299	92.1704	63.378	126.323	107.532	89.2448	80.8865	122.378	86.8619	118.151	85.9561	119.426	103.092	100.891
chr3111	VSG_chr	2489440	2491276	+	NaN	chr3111	chr3111	other	vsgs_tb427_cds_plus_flanks_plus_esags_plus_iltat_mvsgs_no_genomic_genes_180526.txt	overlapping	0	0	0	0	11.978	5.1429	4.08883	0	0	0	0	0	0	10.8175	0	0	5.08582	0	0	0	5.69861	0	0	0	0	0	0	0	0	10.6964	0
chr3112	VSG_chr	2491376	2493242	+	NaN	chr3112	chr3112	other	vsgs_tb427_cds_plus_flanks_plus_esags_plus_iltat_mvsgs_no_genomic_genes_180526.txt	overlapping	0	3.86374	0	0	0	10.1205	4.02312	8.48955	4.88623	12.0345	0	6.85583	5.83342	5.32186	6.87916	0	0	0	0	0	0	0	0	3.75346	5.20559	3.28431	0	4.38758	0	0	0
chr3113	VSG_chr	2493342	2495289	+	NaN	chr3113	chr3113	other	vsgs_tb427_cds_plus_flanks_plus_esags_plus_iltat_mvsgs_no_genomic_genes_180526.txt	overlapping	0	3.70308	0	0	0	0	0	0	4.68305	3.84469	0	0	5.59086	0	0	0	9.59205	0	0	0	0	0	0	0	0	6.29549	0	0	3.43679	0	0
chr3114	VSG_chr	2495389	2497222	+	NaN	chr3114	chr3114	other	vsgs_tb427_cds_plus_flanks_plus_esags_plus_iltat_mvsgs_no_genomic_genes_180526.txt	overlapping	0	3.93326	0	0	0	0	0	0	0	0	4.55454	6.97919	0	0	14.0059	0	0	0	0	0	0	0	0	0	0	0	0	0	0	0	0
chr3115	VSG_chr	2497322	2499179	+	NaN	chr3115	chr3115	other	vsgs_tb427_cds_plus_flanks_plus_esags_plus_iltat_mvsgs_no_genomic_genes_180526.txt	overlapping	0	0	7.10719	0	0	12.7119	4.04261	0	0	12.0928	0	13.7781	5.86167	0	6.91249	5.7366	0	0	0	8.12692	0	12.2566	0	0	10.4616	0	0	8.81767	3.60327	0	0
chr3116	VSG_chr	2499279	2501112	+	NaN	chr3116	chr3116	other	vsgs_tb427_cds_plus_flanks_plus_esags_plus_iltat_mvsgs_no_genomic_genes_180526.txt	overlapping	0	0	0	0	0	10.3026	4.09551	8.64231	0	12.251	4.55454	6.97919	5.93838	0	7.00294	5.81166	0	0	0	0	0	0	0	7.64199	5.29926	6.68682	0	4.46653	14.6017	5.35694	0
chr3117	VSG_chr	2501212	2503042	+	NaN	chr3117	chr3117	other	vsgs_tb427_cds_plus_flanks_plus_esags_plus_iltat_mvsgs_no_genomic_genes_180526.txt	overlapping	0	3.93971	0	0	0	2.57988	0	0	4.9823	0	0	0	0	0	0	0	0	0	0	0	0	12.4374	0	0	0	0	0	0	0	0	0
chr3118	VSG_chr	2503142	2504810	+	NaN	chr3118	chr3118	other	vsgs_tb427_cds_plus_flanks_plus_esags_plus_iltat_mvsgs_no_genomic_genes_180526.txt	overlapping	0	4.32211	0	0	0	2.83029	0	4.74835	0	4.48739	0	0	0	0	0	0	0	0	0	0	0	0	0	0	0	0	0	0	0	0	4.43144
chr3119	VSG_chr	2504910	2506737	+	NaN	chr3119	chr3119	other	vsgs_tb427_cds_plus_flanks_plus_esags_plus_iltat_mvsgs_no_genomic_genes_180526.txt	overlapping	0	0	0	0	0	2.58411	12.3269	0	0	0	0	7.0021	0	0	0	0	0	0	0	0	0	0	0	3.83354	5.31665	3.35438	0	8.96238	0	0	0
chr312	VSG_chr	2506837	2509081	+	NaN	chr312	chr312	other	vsgs_tb427_cds_plus_flanks_plus_esags_plus_iltat_mvsgs_no_genomic_genes_180526.txt	overlapping	0	19.2791	29.4101	0	24.503	31.5618	56.8775	45.8909	24.3811	10.0082	33.4865	11.403	38.8098	30.9806	34.3253	23.7385	16.6461	9.78469	7.11386	13.4519	13.9889	16.9063	18.9422	31.2147	30.3037	21.8505	40.7511	36.4883	32.8034	30.6336	29.6502
chr3120	VSG_chr	2509181	2510707	+	NaN	chr3120	chr3120	other	vsgs_tb427_cds_plus_flanks_plus_esags_plus_iltat_mvsgs_no_genomic_genes_180526.txt	overlapping	0	0	0	0	7.20486	0	0	10.3798	0	4.90469	0	0	7.13228	0	0	0	0	2.8771	0	0	0	0	0	0	0	4.01559	0	5.36452	0	0	0
chr3121	VSG_chr	2510807	2512655	+	NaN	chr3121	chr3121	other	vsgs_tb427_cds_plus_flanks_plus_esags_plus_iltat_mvsgs_no_genomic_genes_180526.txt	overlapping	0	0	0	0	0	5.10952	0	0	4.9338	0	0	0	0	0	0	0	0	0	0	0	0	0	0	0	0	0	0	0	0	0	0
chr3122	VSG_chr	2512755	2514570	+	NaN	chr3122	chr3122	other	vsgs_tb427_cds_plus_flanks_plus_esags_plus_iltat_mvsgs_no_genomic_genes_180526.txt	overlapping	0	0	0	0	0	0	4.13611	0	10.0469	4.12415	0	0	0	0	0	0	0	4.83846	8.79439	0	5.76451	0	0	0	5.35178	0	0	0	0	0	0
chr3123	VSG_chr	2514670	2516482	+	NaN	chr3123	chr3123	other	vsgs_tb427_cds_plus_flanks_plus_esags_plus_iltat_mvsgs_no_genomic_genes_180526.txt	overlapping	0	0	0	0	6.0683	2.60549	8.2859	4.37121	0	0	0	0	0	0	0	0	0	0	0	0	0	0	0	0	0	0	0	0	0	0	0
chr3124	VSG_chr	2516582	2518394	+	NaN	chr3124	chr3124	other	vsgs_tb427_cds_plus_flanks_plus_esags_plus_iltat_mvsgs_no_genomic_genes_180526.txt	overlapping	0	0	0	0	0	2.60549	8.2859	4.37121	0	4.13098	0	0	0	0	0	0	0	0	0	0	0	4.18695	0	0	0	3.38213	7.76326	0	0	0	0
chr3125	VSG_chr	2518494	2520342	+	NaN	chr3125	chr3125	other	vsgs_tb427_cds_plus_flanks_plus_esags_plus_iltat_mvsgs_no_genomic_genes_180526.txt	overlapping	0	0	0	0	0	2.55476	4.06229	0	0	8.10109	0	0	5.89021	5.37367	0	0	0	4.75211	0	8.16647	0	0	0	0	0	0	0	0	0	0	0
chr3126	VSG_chr	2520442	2522251	+	NaN	chr3126	chr3126	other	vsgs_tb427_cds_plus_flanks_plus_esags_plus_iltat_mvsgs_no_genomic_genes_180526.txt	overlapping	0	0	0	5.1038	0	15.6589	12.4495	4.37845	15.1203	8.27565	9.22987	14.1435	0	0	7.0958	0	0	4.8545	0	0	0	4.19389	0	0	0	10.1632	0	0	0	0	8.17245
chr3127	VSG_chr	2522351	2523979	+	NaN	chr3127	chr3127	other	vsgs_tb427_cds_plus_flanks_plus_esags_plus_iltat_mvsgs_no_genomic_genes_180526.txt	overlapping	0	0	0	0	0	0	0	4.86495	5.60012	0	5.12771	0	0	0	0	0	0	0	0	0	0	4.65988	6.52627	0	0	0	0	0	0	0	0
chr3128	VSG_chr	2524079	2525885	+	NaN	chr3128	chr3128	other	vsgs_tb427_cds_plus_flanks_plus_esags_plus_iltat_mvsgs_no_genomic_genes_180526.txt	overlapping	0	0	0	0	0	0	0	4.38572	0	4.14469	0	7.08347	6.02711	0	0	0	5.17026	2.43128	0	0	0	0	0	0	5.37844	0	0	0	0	0	0
chr3129	VSG_chr	2525985	2527687	+	NaN	chr3129	chr3129	other	vsgs_tb427_cds_plus_flanks_plus_esags_plus_iltat_mvsgs_no_genomic_genes_180526.txt	overlapping	0	0	0	0	0	0	0	0	0	0	0	0	0	0	0	0	0	0	0	0	0	0	0	0	0	0	0	4.81011	0	0	0
chr313	VSG_chr	2527787	2530028	+	NaN	chr313	chr313	other	vsgs_tb427_cds_plus_flanks_plus_esags_plus_iltat_mvsgs_no_genomic_genes_180526.txt	overlapping	0	0	0	0	0	0	0	0	0	0	0	0	0	0	0	0	0	0	0	0	0	0	4.74188	0	0	0	0	0	0	4.38208	0
chr3130	VSG_chr	2530128	2531955	+	NaN	chr3130	chr3130	other	vsgs_tb427_cds_plus_flanks_plus_esags_plus_iltat_mvsgs_no_genomic_genes_180526.txt	overlapping	0	0	0	0	0	0	0	0	0	4.09708	0	0	0	0	0	0	0	0	0	0	0	0	5.8158	0	0	0	0	4.48119	0	0	0
chr3131	VSG_chr	2532055	2533894	+	NaN	chr3131	chr3131	other	vsgs_tb427_cds_plus_flanks_plus_esags_plus_iltat_mvsgs_no_genomic_genes_180526.txt	overlapping	0	0	0	10.0412	0	2.56726	4.08216	12.9212	0	4.07036	13.6191	13.9129	11.838	21.5998	20.9403	5.79271	10.1551	2.38768	0	32.8257	39.8253	16.502	17.3336	15.2341	36.9738	23.3275	19.1234	13.3559	10.9156	5.33947	12.0588
chr3132	VSG_chr	2533994	2535809	+	NaN	chr3132	chr3132	other	vsgs_tb427_cds_plus_flanks_plus_esags_plus_iltat_mvsgs_no_genomic_genes_180526.txt	overlapping	0	0	0	0	6.05827	5.20237	8.27222	13.092	5.02345	12.3725	4.59969	0	0	0	0	11.7385	0	4.83846	0	0	0	4.18003	0	0	0	0	7.75044	0	0	16.2301	4.07272
chr3133	VSG_chr	2535909	2537712	+	NaN	chr3133	chr3133	other	vsgs_tb427_cds_plus_flanks_plus_esags_plus_iltat_mvsgs_no_genomic_genes_180526.txt	overlapping	0	0	0	0	0	0	8.32724	0	0	0	0	0	0	0	0	5.90831	0	0	8.85289	0	0	0	0	0	0	0	0	0	3.71113	0	0
chr3134	VSG_chr	2537812	2539612	+	NaN	chr3134	chr3134	other	vsgs_tb427_cds_plus_flanks_plus_esags_plus_iltat_mvsgs_no_genomic_genes_180526.txt	overlapping	0	4.00533	0	0	6.10873	7.86855	0	0	0	0	4.638	0	6.04719	5.51689	0	5.91815	0	4.87876	0	0	0	0	5.90299	0	0	3.40467	0	0	0	0	0
chr3135	VSG_chr	2539712	2541566	+	NaN	chr3135	chr3135	other	vsgs_tb427_cds_plus_flanks_plus_esags_plus_iltat_mvsgs_no_genomic_genes_180526.txt	overlapping	0	0	0	4.97999	0	2.5465	4.04915	0	0	4.03744	4.50298	0	0	5.35629	0	0	0	0	0	0	0	4.09215	0	0	0	0	0	0	3.6091	0	0
chr3136	VSG_chr	2541666	2543466	+	NaN	chr3136	chr3136	other	vsgs_tb427_cds_plus_flanks_plus_esags_plus_iltat_mvsgs_no_genomic_genes_180526.txt	overlapping	0	0	0	0	6.10873	0	4.17056	0	10.1306	4.1585	4.638	7.10707	0	5.51689	0	5.91815	5.18748	2.43938	0	0	0	8.42969	0	3.89101	0	6.80934	0	0	3.71731	0	0
chr3137	VSG_chr	2543566	2545450	+	NaN	chr3137	chr3137	other	vsgs_tb427_cds_plus_flanks_plus_esags_plus_iltat_mvsgs_no_genomic_genes_180526.txt	overlapping	0	0	0	0	0	0	0	8.40849	4.83957	3.97319	0	0	11.5554	0	0	5.65443	0	0	0	0	0	4.02702	0	0	0	3.25295	0	4.34569	0	0	0
chr3138	VSG_chr	2545550	2547046	+	NaN	chr3138	chr3138	other	vsgs_tb427_cds_plus_flanks_plus_esags_plus_iltat_mvsgs_no_genomic_genes_180526.txt	overlapping	0	0	0	0	7.34925	3.15548	0	0	0	0	0	0	0	13.2744	0	0	0	0	0	0	0	5.07077	0	4.68117	0	0	0	0	0	0	0
chr3139	VSG_chr	2547146	2549063	+	NaN	chr3139	chr3139	other	vsgs_tb427_cds_plus_flanks_plus_esags_plus_iltat_mvsgs_no_genomic_genes_180526.txt	overlapping	0	0	0	4.81641	5.73609	0	0	4.13191	0	3.90483	8.71015	6.67353	5.67831	0	0	0	0	4.58115	0	0	0	3.95774	0	0	0	0	0	0	0	0	0
chr314	VSG_chr	2549163	2551398	+	NaN	chr314	chr314	other	vsgs_tb427_cds_plus_flanks_plus_esags_plus_iltat_mvsgs_no_genomic_genes_180526.txt	overlapping	0	0	0	0	0	2.11259	0	0	0	3.34949	0	5.72443	4.87075	0	0	0	0	0	0	0	0	3.39487	0	0	4.34653	0	0	3.66351	2.99413	0	0
chr3140	VSG_chr	2551498	2553295	+	NaN	chr3140	chr3140	other	vsgs_tb427_cds_plus_flanks_plus_esags_plus_iltat_mvsgs_no_genomic_genes_180526.txt	overlapping	0	4.01201	0	0	0	0	0	0	0	0	0	0	0	0	0	5.92803	0	2.44345	0	0	0	0	5.91284	0	0	0	0	0	0	0	0
chr3141	VSG_chr	2553395	2554893	+	NaN	chr3141	chr3141	other	vsgs_tb427_cds_plus_flanks_plus_esags_plus_iltat_mvsgs_no_genomic_genes_180526.txt	overlapping	0	0	8.80931	6.16269	14.6789	3.15127	5.01079	0	0	4.9963	0	0	0	0	8.56798	7.11047	0	0	0	0	0	0	0	0	19.4506	0	0	0	8.93245	6.55412	0
chr3142	VSG_chr	2554993	2556643	+	NaN	chr3142	chr3142	other	vsgs_tb427_cds_plus_flanks_plus_esags_plus_iltat_mvsgs_no_genomic_genes_180526.txt	overlapping	0	0	0	0	6.66373	2.86115	0	9.60024	0	0	5.05938	0	0	0	0	0	0	0	0	0	0	0	12.8786	4.24452	0	0	0	0	0	0	0
chr3143	VSG_chr	2556743	2558603	+	NaN	chr3143	chr3143	other	vsgs_tb427_cds_plus_flanks_plus_esags_plus_iltat_mvsgs_no_genomic_genes_180526.txt	overlapping	0	0	0	0	0	5.07658	0	0	0	0	0	0	0	0	0	5.72735	0	0	0	0	0	0	0	0	0	0	0	0	0	0	0
chr3144	VSG_chr	2558703	2560405	+	NaN	chr3144	chr3144	other	vsgs_tb427_cds_plus_flanks_plus_esags_plus_iltat_mvsgs_no_genomic_genes_180526.txt	overlapping	0	0	7.75406	0	0	0	0	4.65355	0	0	0	0	0	0	7.54163	0	0	0	0	0	0	4.45739	0	0	0	0	0	0	3.93122	0	0
chr3145	VSG_chr	2560505	2562272	+	NaN	chr3145	chr3145	other	vsgs_tb427_cds_plus_flanks_plus_esags_plus_iltat_mvsgs_no_genomic_genes_180526.txt	overlapping	0	4.08009	0	0	0	8.01542	0	0	5.15984	0	4.72457	7.23973	0	0	0	6.02862	0	0	9.03315	0	11.842	4.29352	6.01317	0	0	0	0	0	0	0	0
chr3146	VSG_chr	2562372	2564199	+	NaN	chr3146	chr3146	other	vsgs_tb427_cds_plus_flanks_plus_esags_plus_iltat_mvsgs_no_genomic_genes_180526.txt	overlapping	0	0	7.22383	0	0	0	20.5448	0	0	0	0	7.0021	0	0	7.02593	11.6615	0	0	0	0	0	0	11.6316	0	0	0	3.84978	8.96238	0	5.37452	0
chr3147	VSG_chr	2564299	2566144	+	NaN	chr3147	chr3147	other	vsgs_tb427_cds_plus_flanks_plus_esags_plus_iltat_mvsgs_no_genomic_genes_180526.txt	overlapping	0	0	0	0	11.9196	12.7946	8.13778	8.58613	0	4.05713	4.52494	6.93382	0	10.7648	0	0	0	0	0	0	0	0	0	3.79616	0	0	0	0	0	0	0
chr3148	VSG_chr	2566244	2568023	+	NaN	chr3148	chr3148	other	vsgs_tb427_cds_plus_flanks_plus_esags_plus_iltat_mvsgs_no_genomic_genes_180526.txt	overlapping	0	8.10517	0	0	0	10.6152	16.879	0	0	4.20756	0	7.19092	6.11853	0	0	0	0	0	0	8.48304	0	17.0583	0	3.93691	5.46002	3.44484	0	4.60203	7.52233	0	0
chr3149	VSG_chr	2568123	2569974	+	NaN	chr3149	chr3149	other	vsgs_tb427_cds_plus_flanks_plus_esags_plus_iltat_mvsgs_no_genomic_genes_180526.txt	overlapping	0	0	0	0	0	0	0	0	0	4.04398	4.51028	0	0	0	6.93488	5.75518	0	0	0	0	5.65246	0	0	0	0	0	0	8.84624	7.22989	0	0
chr315	VSG_chr	2570074	2572303	+	NaN	chr315	chr315	minichromosome	vsgs_tb427_cds_plus_flanks_plus_esags_plus_iltat_mvsgs_no_genomic_genes_180526.txt	overlapping	0	0	0	0	0	2.11828	0	0	0	0	0	0	0	0	5.75937	0	0	1.9701	0	0	0	0	0	0	0	0	0	0	0	0	0
chr3150	VSG_chr	2572403	2574251	+	NaN	chr3150	chr3150	other	vsgs_tb427_cds_plus_flanks_plus_esags_plus_iltat_mvsgs_no_genomic_genes_180526.txt	overlapping	0	0	0	0	0	0	0	0	0	0	0	0	0	0	0	0	0	0	0	8.16647	0	0	0	0	0	0	0	0	0	0	4.00004
chr3151	VSG_chr	2574351	2576133	+	NaN	chr3151	chr3151	other	vsgs_tb427_cds_plus_flanks_plus_esags_plus_iltat_mvsgs_no_genomic_genes_180526.txt	overlapping	0	0	0	0	0	5.29866	0	0	0	8.40096	4.68482	0	0	0	0	0	0	0	0	0	5.8712	0	0	0	0	0	3.94694	0	0	0	0
chr3152	VSG_chr	2576233	2577883	+	NaN	chr3152	chr3152	other	vsgs_tb427_cds_plus_flanks_plus_esags_plus_iltat_mvsgs_no_genomic_genes_180526.txt	overlapping	0	0	0	0	0	0	0	0	0	0	0	7.75278	0	0	0	0	0	0	0	9.14586	0	0	0	0	0	0	0	4.96161	0	0	0
chr3153	VSG_chr	2577983	2579762	+	NaN	chr3153	chr3153	other	vsgs_tb427_cds_plus_flanks_plus_esags_plus_iltat_mvsgs_no_genomic_genes_180526.txt	overlapping	0	8.10517	0	0	0	0	0	0	0	0	0	0	6.11853	0	0	5.98797	0	0	0	0	0	0	5.97263	0	5.46002	0	3.95359	0	0	0	0
chr3154	VSG_chr	2579862	2581563	+	NaN	chr3154	chr3154	other	vsgs_tb427_cds_plus_flanks_plus_esags_plus_iltat_mvsgs_no_genomic_genes_180526.txt	overlapping	0	0	0	5.42766	12.9281	16.6525	0	9.31257	0	0	9.81555	0	19.1968	5.83779	15.0921	0	5.48922	2.58127	0	0	6.15062	8.92002	6.24635	4.11734	5.71024	21.6163	0	4.81294	0	5.7724	4.34552
chr3155	VSG_chr	2581663	2583466	+	NaN	chr3155	chr3155	other	vsgs_tb427_cds_plus_flanks_plus_esags_plus_iltat_mvsgs_no_genomic_genes_180526.txt	overlapping	0	0	0	0	6.09857	0	4.16362	0	0	4.15158	0	0	0	0	0	0	5.17885	0	0	8.37018	0	0	0	0	0	0	0	0	0	0	4.09982
chr3156	VSG_chr	2583566	2585044	+	NaN	chr3156	chr3156	other	vsgs_tb427_cds_plus_flanks_plus_esags_plus_iltat_mvsgs_no_genomic_genes_180526.txt	overlapping	0	0	0	6.24603	0	3.19388	5.07855	5.35835	0	10.1277	0	8.65439	7.36375	0	26.0515	0	12.6337	0	0	0	0	5.13248	0	0	0	4.14592	0	0	0	0	0
chr3157	VSG_chr	2585144	2586965	+	NaN	chr3157	chr3157	other	vsgs_tb427_cds_plus_flanks_plus_esags_plus_iltat_mvsgs_no_genomic_genes_180526.txt	overlapping	0	0	0	0	0	0	0	0	0	4.11057	9.16908	0	0	0	0	5.84994	0	0	0	0	0	4.16627	0	3.84616	0	0	3.86246	8.9919	0	0	0
chr3158	VSG_chr	2587065	2588964	+	NaN	chr3158	chr3158	other	vsgs_tb427_cds_plus_flanks_plus_esags_plus_iltat_mvsgs_no_genomic_genes_180526.txt	overlapping	0	0	0	0	0	0	0	0	0	0	0	0	0	0	0	0	0	0	0	0	0	0	0	0	0	0	0	0	0	0	0
chr3159	VSG_chr	2589064	2591020	+	NaN	chr3159	chr3159	other	vsgs_tb427_cds_plus_flanks_plus_esags_plus_iltat_mvsgs_no_genomic_genes_180526.txt	overlapping	0	14.7442	6.74765	14.1613	16.8653	24.1377	23.0286	28.347	13.9846	7.65402	8.53657	6.54054	5.56515	0	0	5.44639	4.77397	4.48986	0	7.71579	16.0476	3.87887	27.1622	14.3234	4.96619	6.26654	7.19203	12.5574	17.1049	10.0405	11.3379
chr316	VSG_chr	2591120	2593343	+	NaN	chr316	chr316	other	vsgs_tb427_cds_plus_flanks_plus_esags_plus_iltat_mvsgs_no_genomic_genes_180526.txt	overlapping	0	3.24353	0	0	0	0	3.37733	3.5634	4.10188	0	0	0	0	8.93517	0	0	4.20083	0	0	0	0	0	0	0	0	2.75711	0	0	3.01029	0	0
chr3160	VSG_chr	2593443	2595234	+	NaN	chr3160	chr3160	other	vsgs_tb427_cds_plus_flanks_plus_esags_plus_iltat_mvsgs_no_genomic_genes_180526.txt	overlapping	0	4.02545	0	0	6.13941	2.63602	16.766	0	0	4.17938	9.32258	0	12.1551	0	7.16708	0	10.4271	0	0	0	0	4.23602	0	0	0	0	0	4.57121	0	0	0
chr3161	VSG_chr	2595334	2597152	+	NaN	chr3161	chr3161	other	vsgs_tb427_cds_plus_flanks_plus_esags_plus_iltat_mvsgs_no_genomic_genes_180526.txt	overlapping	0	3.9657	7.25957	0	0	0	8.25857	8.71358	5.01517	12.352	9.1842	0	5.98735	0	7.06069	0	0	0	0	0	5.755	0	0	0	0	0	7.73765	0	0	0	0
chr3162	VSG_chr	2597252	2599025	+	NaN	chr3162	chr3162	other	vsgs_tb427_cds_plus_flanks_plus_esags_plus_iltat_mvsgs_no_genomic_genes_180526.txt	overlapping	0	0	0	0	0	0	0	0	5.14238	0	0	0	6.13923	0	0	0	0	0	0	0	0	0	0	0	0	0	3.96697	4.6176	3.77389	0	4.16915
chr3163	VSG_chr	2599125	2600901	+	NaN	chr3163	chr3163	other	vsgs_tb427_cds_plus_flanks_plus_esags_plus_iltat_mvsgs_no_genomic_genes_180526.txt	overlapping	0	0	0	0	24.7649	0	4.22688	8.91953	0	4.21466	0	0	6.12886	0	0	5.99808	0	2.47233	0	0	5.89103	0	0	11.8307	5.46924	0	3.96027	9.2196	0	11.0575	4.16211
chr3164	VSG_chr	2601001	2602840	+	NaN	chr3164	chr3164	other	vsgs_tb427_cds_plus_flanks_plus_esags_plus_iltat_mvsgs_no_genomic_genes_180526.txt	overlapping	0	0	0	0	0	0	0	0	0	0	0	0	0	0	0	0	0	0	0	0	0	0	0	0	0	0	0	0	0	0	0
chr3165	VSG_chr	2602940	2604508	+	NaN	chr3165	chr3165	other	vsgs_tb427_cds_plus_flanks_plus_esags_plus_iltat_mvsgs_no_genomic_genes_180526.txt	overlapping	0	0	8.41629	0	7.012	12.0427	9.57447	10.102	5.81427	4.7734	5.32379	8.15796	6.94136	0	0	0	0	2.80008	0	0	20.016	4.83807	0	4.46635	0	3.9081	0	0	8.53394	6.26171	4.71387
chr3166	VSG_chr	2604608	2606375	+	NaN	chr3166	chr3166	other	vsgs_tb427_cds_plus_flanks_plus_esags_plus_iltat_mvsgs_no_genomic_genes_180526.txt	overlapping	0	0	7.46898	10.4501	6.22275	2.67181	12.7452	4.48247	10.3197	12.7084	0	7.23973	6.16006	0	0	6.02862	10.5686	0	0	0	5.92101	4.29352	6.01317	7.92727	0	3.46822	7.96086	0	0	5.55692	4.1833
chr3167	VSG_chr	2606475	2607820	+	NaN	chr3167	chr3167	other	vsgs_tb427_cds_plus_flanks_plus_esags_plus_iltat_mvsgs_no_genomic_genes_180526.txt	overlapping	0	0	0	0	0	0	0	11.7756	0	0	0	0	0	0	0	0	0	0	0	0	0	5.63963	0	0	0	0	0	0	0	0	0
chr3168	VSG_chr	2607920	2609475	+	NaN	chr3168	chr3168	other	vsgs_tb427_cds_plus_flanks_plus_esags_plus_iltat_mvsgs_no_genomic_genes_180526.txt	overlapping	0	0	0	0	0	3.03583	0	0	0	0	0	24.6783	0	6.38555	0	0	0	0	0	9.70425	0	0	0	4.50367	0	0	0	0	0	0	0
chr3169	VSG_chr	2609575	2611369	+	NaN	chr3169	chr3169	other	vsgs_tb427_cds_plus_flanks_plus_esags_plus_iltat_mvsgs_no_genomic_genes_180526.txt	overlapping	0	0	0	0	0	0	8.36899	0	0	0	0	0	0	0	0	0	0	0	0	0	0	0	0	0	5.41439	0	0	0	0	0	0
chr317	VSG_chr	2611469	2613692	+	NaN	chr317	chr317	other	vsgs_tb427_cds_plus_flanks_plus_esags_plus_iltat_mvsgs_no_genomic_genes_180526.txt	overlapping	0	3.24353	0	0	4.94686	14.8679	6.75465	0	4.10188	10.1027	0	0	4.89703	4.46759	5.77491	4.79253	0	1.97542	0	0	4.70699	3.41319	4.78025	3.15095	0	5.51422	0	0	3.01029	0	6.65114
chr3170	VSG_chr	2613792	2615631	+	NaN	chr3170	chr3170	other	vsgs_tb427_cds_plus_flanks_plus_esags_plus_iltat_mvsgs_no_genomic_genes_180526.txt	overlapping	0	7.84087	0	0	17.9378	12.8363	8.16432	0	4.95793	12.2111	22.6985	6.95643	5.91902	5.39995	13.9602	11.5854	0	4.77535	8.67968	0	0	4.12551	5.77787	3.80854	10.564	0	3.82467	4.45197	10.9156	5.33947	8.0392
chr3171	VSG_chr	2615731	2617492	+	NaN	chr3171	chr3171	other	vsgs_tb427_cds_plus_flanks_plus_esags_plus_iltat_mvsgs_no_genomic_genes_180526.txt	overlapping	0	4.09398	0	0	0	2.68091	4.26287	0	0	8.50109	4.74065	0	0	0	0	6.04915	0	4.98675	0	0	0	4.30814	0	3.97713	0	0	3.99398	0	0	0	0
chr3172	VSG_chr	2617592	2619467	+	NaN	chr3172	chr3172	other	vsgs_tb427_cds_plus_flanks_plus_esags_plus_iltat_mvsgs_no_genomic_genes_180526.txt	overlapping	0	0	0	0	0	2.51799	4.00382	4.22441	0	3.99225	0	0	5.80543	0	0	0	0	0	0	0	0	0	0	0	5.18062	0	0	0	0	5.23701	0
chr3173	VSG_chr	2619567	2621454	+	NaN	chr3173	chr3173	other	vsgs_tb427_cds_plus_flanks_plus_esags_plus_iltat_mvsgs_no_genomic_genes_180526.txt	overlapping	0	0	0	0	0	2.50199	3.97838	0	4.83188	0	4.42428	0	0	5.26267	0	5.64544	0	0	0	15.9956	0	0	0	0	5.14769	0	0	4.33878	0	0	0
chr3174	VSG_chr	2621554	2623312	+	NaN	chr3174	chr3174	other	vsgs_tb427_cds_plus_flanks_plus_esags_plus_iltat_mvsgs_no_genomic_genes_180526.txt	overlapping	0	0	0	0	0	2.68548	4.27014	4.5054	5.18624	4.25779	0	0	6.19158	0	0	0	0	2.49763	0	8.58431	0	0	0	0	5.5252	0	12.0024	0	0	0	0
chr3175	VSG_chr	2623412	2625170	+	NaN	chr3175	chr3175	other	vsgs_tb427_cds_plus_flanks_plus_esags_plus_iltat_mvsgs_no_genomic_genes_180526.txt	overlapping	0	0	0	0	0	0	0	4.5054	0	4.25779	0	0	0	0	0	0	0	0	0	0	0	0	0	0	0	0	0	0	0	0	0
chr3176	VSG_chr	2625270	2626786	+	NaN	chr3176	chr3176	other	vsgs_tb427_cds_plus_flanks_plus_esags_plus_iltat_mvsgs_no_genomic_genes_180526.txt	overlapping	0	0	0	0	0	0	0	0	0	0	0	0	0	0	0	0	0	0	0	0	0	0	0	0	0	0	0	0	0	0	0
chr3177	VSG_chr	2626886	2628707	+	NaN	chr3177	chr3177	other	vsgs_tb427_cds_plus_flanks_plus_esags_plus_iltat_mvsgs_no_genomic_genes_180526.txt	overlapping	0	0	0	0	6.03832	5.18524	8.24498	0	0	0	13.7536	0	5.97749	0	0	5.84994	0	0	8.76543	0	5.74553	4.16627	0	7.69233	0	0	0	0	0	0	0
chr3178	VSG_chr	2628807	2630326	+	NaN	chr3178	chr3178	other	vsgs_tb427_cds_plus_flanks_plus_esags_plus_iltat_mvsgs_no_genomic_genes_180526.txt	overlapping	0	4.74579	0	0	0	9.3232	14.8247	5.21381	18.0051	4.92727	10.9908	16.8419	0	32.6839	0	7.01223	6.14648	8.67104	10.507	9.93408	13.7742	14.9821	6.99427	18.4413	31.9698	20.1704	9.25973	16.1677	8.80904	19.3907	0
chr3179	VSG_chr	2630426	2632181	+	NaN	chr3179	chr3179	other	vsgs_tb427_cds_plus_flanks_plus_esags_plus_iltat_mvsgs_no_genomic_genes_180526.txt	overlapping	0	0	0	0	0	0	4.27743	0	0	4.26507	0	0	6.20216	0	0	0	0	0	0	0	0	4.32286	0	0	0	0	0	0	3.81257	0	0
chr318	VSG_chr	2632281	2634498	+	NaN	chr318	chr318	other	vsgs_tb427_cds_plus_flanks_plus_esags_plus_iltat_mvsgs_no_genomic_genes_180526.txt	overlapping	0	0	0	0	0	2.12974	0	0	4.11298	0	11.2981	0	9.82055	4.47967	0	0	0	3.96152	7.20046	0	0	6.84485	0	0	0	2.76457	0	3.69325	0	0	3.33457
chr3180	VSG_chr	2634598	2636350	+	NaN	chr3180	chr3180	other	vsgs_tb427_cds_plus_flanks_plus_esags_plus_iltat_mvsgs_no_genomic_genes_180526.txt	overlapping	0	0	0	0	6.276	2.69467	8.56951	9.04164	5.20399	0	9.52998	0	0	0	0	0	0	0	0	0	0	0	12.1292	0	5.54411	0	0	0	0	0	0
chr3181	VSG_chr	2636450	2638451	+	NaN	chr3181	chr3181	other	vsgs_tb427_cds_plus_flanks_plus_esags_plus_iltat_mvsgs_no_genomic_genes_180526.txt	overlapping	0	0	0	0	0	0	0	3.95854	0	0	0	0	0	4.96299	0	0	0	0	15.9547	0	5.22895	0	5.31033	0	4.85456	0	0	0	0	0	0
chr3182	VSG_chr	2638551	2640375	+	NaN	chr3182	chr3182	other	vsgs_tb427_cds_plus_flanks_plus_esags_plus_iltat_mvsgs_no_genomic_genes_180526.txt	overlapping	0	0	0	0	0	2.58836	0	4.34246	0	4.10381	0	0	0	0	7.03748	0	0	0	0	0	0	0	0	0	0	3.3599	0	0	0	0	0
chr3183	VSG_chr	2640475	2642021	+	NaN	chr3183	chr3183	other	vsgs_tb427_cds_plus_flanks_plus_esags_plus_iltat_mvsgs_no_genomic_genes_180526.txt	overlapping	0	0	0	0	0	3.05349	0	0	0	4.84128	0	0	0	0	0	0	0	0	0	0	0	4.90688	0	0	0	0	0	0	0	0	0
chr3184	VSG_chr	2642121	2643550	+	NaN	chr3184	chr3184	other	vsgs_tb427_cds_plus_flanks_plus_esags_plus_iltat_mvsgs_no_genomic_genes_180526.txt	overlapping	0	0	0	0	0	3.30333	15.7577	5.54196	6.37943	0	0	8.95093	0	6.94819	0	7.45356	0	0	11.1683	10.5593	0	0	7.43447	0	0	0	0	0	4.68173	0	0
chr3185	VSG_chr	2643650	2645399	+	NaN	chr3185	chr3185	other	vsgs_tb427_cds_plus_flanks_plus_esags_plus_iltat_mvsgs_no_genomic_genes_180526.txt	overlapping	0	4.12206	0	10.5576	0	5.39858	17.1684	13.5857	0	4.27969	0	14.6284	6.22342	0	7.33909	6.09063	0	5.02094	0	8.62846	0	4.33768	6.07502	4.00441	0	7.00778	0	4.68092	7.65128	5.61407	4.22632
chr3186	VSG_chr	2645499	2647245	+	NaN	chr3186	chr3186	other	vsgs_tb427_cds_plus_flanks_plus_esags_plus_iltat_mvsgs_no_genomic_genes_180526.txt	overlapping	0	0	0	0	0	0	0	0	0	0	0	0	0	0	0	0	0	0	0	0	0	0	0	0	0	0	0	0	0	0	0
chr3187	VSG_chr	2647345	2648872	+	NaN	chr3187	chr3187	other	vsgs_tb427_cds_plus_flanks_plus_esags_plus_iltat_mvsgs_no_genomic_genes_180526.txt	overlapping	0	0	0	0	14.4003	9.27439	0	0	0	4.90148	0	8.37686	0	13.0051	8.40537	0	0	0	0	0	20.5531	4.96789	0	4.5862	0	0	0	5.36101	0	0	0
chr3188	VSG_chr	2648972	2650790	+	NaN	chr3188	chr3188	other	vsgs_tb427_cds_plus_flanks_plus_esags_plus_iltat_mvsgs_no_genomic_genes_180526.txt	overlapping	0	0	0	0	0	0	4.12929	0	0	0	0	0	0	0	0	0	0	2.41524	8.77989	0	0	0	0	0	5.34295	0	0	0	0	0	0
chr3189	VSG_chr	2650890	2652663	+	NaN	chr3189	chr3189	other	vsgs_tb427_cds_plus_flanks_plus_esags_plus_iltat_mvsgs_no_genomic_genes_180526.txt	overlapping	0	0	0	0	0	0	0	4.4673	0	8.44358	0	0	0	0	0	0	5.26643	0	0	0	0	0	0	0	5.47849	0	0	0	0	5.53812	0
chr319	VSG_chr	2652763	2654977	+	NaN	chr319	chr319	other	vsgs_tb427_cds_plus_flanks_plus_esags_plus_iltat_mvsgs_no_genomic_genes_180526.txt	overlapping	0	0	0	0	0	2.13262	0	0	0	0	3.77112	0	0	4.48574	0	4.81201	4.2179	3.96689	0	0	0	3.42706	0	0	0	0	0	0	3.02252	0	0
chr3190	VSG_chr	2655077	2656580	+	NaN	chr3190	chr3190	other	vsgs_tb427_cds_plus_flanks_plus_esags_plus_iltat_mvsgs_no_genomic_genes_180526.txt	overlapping	0	0	0	0	0	0	0	0	0	0	0	0	0	0	0	0	0	0	0	0	0	0	0	4.65938	0	0	0	0	0	0	0
chr3191	VSG_chr	2656680	2658423	+	NaN	chr3191	chr3191	other	vsgs_tb427_cds_plus_flanks_plus_esags_plus_iltat_mvsgs_no_genomic_genes_180526.txt	overlapping	0	0	0	0	0	0	0	4.54415	0	0	0	0	6.24484	0	7.36433	0	0	0	9.15746	0	0	0	0	4.01818	0	0	4.03521	0	0	0	0
chr3192	VSG_chr	2658523	2660197	+	NaN	chr3192	chr3192	other	vsgs_tb427_cds_plus_flanks_plus_esags_plus_iltat_mvsgs_no_genomic_genes_180526.txt	overlapping	0	422.05	504.555	507.394	302.14	250.994	322.868	208.179	228.746	205.681	214.436	229.251	240.577	320.322	306.708	209.99	345.818	262.288	400.457	423.696	412.484	353.489	291.964	355.615	429.369	325.81	348.719	381.46	287.78	334.331	392.985
chr3193	VSG_chr	2660297	2662040	+	NaN	chr3193	chr3193	other	vsgs_tb427_cds_plus_flanks_plus_esags_plus_iltat_mvsgs_no_genomic_genes_180526.txt	overlapping	0	0	0	0	0	0	0	0	0	0	0	0	0	0	0	0	0	0	0	0	0	0	0	0	0	0	0	0	0	0	0
[truncated: 10,719 more rows]

## Sheet: savage et al RPKM
# Note chr refers to a vsg feature
[truncated: 12,195 more rows]
