# Supplementary material for: Chemical Inhibition of Bromodomain Proteins in Insect-Stage African Trypanosomes Perturbs Silencing of the Variant Surface Glycoprotein Repertoire and Results in Widespread Changes in the Transcriptome
Source: Microbiol Spectr. 2023 Apr 25;11(3):e00147-23. doi: 10.1128/spectrum.00147-23 (PMC10269879; doi:10.1128/spectrum.00147-23)
Supplement: Supplemental file 4 — Supplemental material. Download spectrum.00147-23-s0004.xlsx, XLSX file, 5.1 MB [file spectrum.00147-23-s0004.xlsx]

## Sheet: I-BET151 timecourse deseq norm
# Note chr refers to a vsg feature
	noo_ib_1	noo_ib_2	noo_ib_3	ib_3h_1	ib_3h_2	ib_3h_3	ib_6h_1	ib_6h_2	ib_6h_3	ib_12h_1	ib_12h_2	ib_12h_3	ib_24h_1	ib_24h_2	ib_24h_3	ib_48h_1	ib_48h_2	ib_48h_3	ib_3d_1	ib_3d_2	ib_3d_3	ib_7d_1	ib_7d_2	ib_7d_3	ib_10d_1	ib_10d_2	ib_10d_3	ib_14d_1	ib_14d_2	ib_14d_3
Tb927.11.5700	4211.89	4265.76	4221.19	3020.46	3945.02	3715.4	4327.69	4156.07	4268.82	4188.59	4269.31	4075.68	4463.14	4356.33	4390.11	4211.06	4368.83	4334.76	4285.42	4087.14	4156.12	4342.42	4280.55	4266.57	4434.33	4285.11	4564.66	4409.03	4355.73	4556.38
Tb927.10.3210	15933.1	15443.2	15980.3	20235.3	24533.3	24336.1	27086	26716.9	27162.3	27108.3	27409.2	26717.7	26390	26019.1	25839.8	24851.9	24614.5	26030.8	26778.3	24685.9	25046.6	26449.8	26310.5	27328	22441.8	22301.7	22683.7	22350.4	21872.6	21622.6
Tb927.5.2310	1074.47	1006.36	974.416	991.99	1441.37	1357.49	1562.95	1565.92	1601.52	1406.91	1481.62	1592.52	1345.97	1298.76	1364.97	1196.79	1185.55	1158.91	1119.43	1162.77	1109.91	1244.74	1193.73	1247.56	1216.5	1158.12	1210.14	1102.61	1179.47	1153.41
Tb927.9.1040	0	0	0	0	0	0	1.01162	0	0	0	1.64078	0	0	0	0	0	0	0	0	0	0	0	0	0	0	0	0	0.713204	0	0
Tb927.8.7570	2487.22	2425.2	2444.49	2395.94	2074.8	2098.58	2043.46	1997.42	2075.62	1998.95	1924.64	1971.43	2036.52	2092.1	2131.98	2160.45	2111.28	2343.81	2326.79	2304.02	2305.54	2016.04	2140.27	2052.76	2158.3	2212.69	2104.62	2180.98	2191.72	2039.11
Tb927.6.460	0	0	0	1.64782	0	0	0	0	0	0	0	1.39817	0	0	0	0	0	0	0	0	0	0	0	0	0	0	0	0	0	0
Tb927.11.10660	9775.02	10421.8	10072.3	6187.58	8919.76	8707.5	9380.72	9289.96	9614.81	9380.54	10246.7	9353.79	11340.8	10748.4	11923.9	11945.1	11704.9	12868.7	10061.4	10198.4	9807.51	9251.14	9717.97	9900.96	10058.1	9563.84	10871.8	10753	10206.6	11007.6
Tb927.1.4650	562.966	595.034	668.566	355.93	799.325	703.183	1088.5	1114.7	1170.09	925.748	948.371	1058.42	810.489	780.822	919.653	590.626	643.074	676.029	663.308	592.666	630.781	598.017	598.017	680.857	634.946	575.754	621.993	611.929	601.609	630.621
Tb927.3.3880	1376.98	1334.49	1370.94	1644.53	1391.6	1351.51	1360.62	1358.29	1391.97	1486.74	1517.72	1435.92	1555.56	1497.49	1506.26	1516.98	1442.29	1177.48	1354.94	1638.55	1579.52	1572.06	1613.65	1558.43	1439.73	1528.25	1384.46	1385.76	1483.24	1529.7
chr3440	0	0	0	1.64782	0	0	1.01162	0	0.948206	0	0	0	0	0	0	0	0.617153	0	0	0	0	0	0	1.01925	0	0.73438	0	0	0	0.743657
Tb927.6.2680	426.775	488.737	458.006	601.456	423.931	499.709	446.123	454.697	421.003	394.69	406.914	412.461	430.08	492.904	462.98	542.961	488.168	276.726	403.947	465.52	457.884	467.767	452.927	432.161	425.871	481.019	489.132	470.715	443.291	417.191
Tb927.7.5640	1540.78	1460.43	1401.68	2773.29	2071.12	2004.82	1937.25	1925.5	1991.23	1869.23	1895.1	1859.57	1738.49	1772.89	1732.08	1751.15	1748.39	1766.22	1715.66	1633.42	1787.58	1747.61	1737.24	1709.28	1693.19	1708.9	1765.27	1575.47	1705.88	1753.54
Tb927.5.110	1.25522	0	0.768466	0	0	0	0	0	0.948206	0	4.92234	2.79635	1.21149	1.56477	1.26153	1.03619	1.85146	0	1.49058	0	0.732614	0	0.767673	0	0.643309	0.73438	0.846248	2.85282	0	0
Tb927.9.8290	1100.2	1060.66	1027.44	1174.9	888.412	916.631	959.012	934.912	890.365	962.334	971.342	1047.23	998.27	1043.7	936.053	1020.64	1012.75	969.47	1037.44	1139.19	1136.28	1169.98	1174.54	1056.96	1024.79	1047.23	1016.34	1065.53	1037.97	1093.18
Tb927.9.4560	3116.71	3207.41	3282.89	2674.42	4552.65	4278.94	4618.03	4536.53	4695.51	4022.29	3987.1	4009.96	3623.58	3562.99	3626.89	3309.58	3491.24	3829.59	3005.01	2903.86	3020.57	2537.04	2693	2669.41	3113.62	3068.98	3034.65	2881.35	3077.31	3051.97
Tb927.10.9740	2472.15	2465.64	2492.91	2661.24	2371.56	2458.65	2377.3	2391.8	2353.45	2496.75	2416.87	2576.84	2441.16	2437.92	2497.82	2504.46	2457.5	2590.82	2528.02	2555.23	2559.02	2525.72	2441.2	2465.56	2422.7	2394.81	2440.58	2546.14	2459.87	2574.54
Tb927.6.5210	0.62761	0	0.768466	13.1826	11.6735	11.9691	6.0697	3.47982	9.48206	8.86944	9.84468	6.99087	4.84597	3.12955	2.52305	3.10856	1.85146	1.85722	1.49058	2.05075	3.66307	3.39782	1.53535	2.03849	4.50316	1.46876	2.53874	4.27923	0.989488	4.46194
chr5555128_BES15-expression	0	0	0	1.64782	1.84318	0.997423	2.02323	1.15994	0.948206	3.32604	6.56312	2.79635	2.42299	6.2591	2.52305	0	0	1.85722	0	0	2.93046	3.39782	1.53535	1.01925	0.643309	0.73438	0	0.713204	0	0.743657
Tb927.3.1020	1663.17	1645.3	1673.72	1336.39	1418.63	1329.56	1358.6	1463.85	1441.27	1402.48	1435.68	1409.36	1429.56	1453.67	1414.17	1239.28	1345.39	1394.77	1414.56	1355.54	1447.65	1436.15	1469.33	1435.1	1473.18	1409.28	1423.39	1422.84	1462.46	1510.37
Tb927.6.1260	2844.33	2586.95	2708.08	4930.29	3319.56	3445.1	3156.24	3199.12	3169.85	3155.3	3329.14	3178.05	2954.83	3091.99	3060.46	3131.35	3117.86	3231.57	3170.46	3210.45	3110.68	3308.35	3101.4	3318.67	2968.87	3124.05	2986.41	3021.13	3188.13	3043.79
Tb927.8.4810	4461.68	4273.85	4274.21	6802.22	5155.37	5216.52	4891.16	4847.39	4746.72	4943.6	4942.03	5011.06	4689.69	4450.22	4385.07	4620.35	4585.45	4210.32	4696.82	4527.03	4505.58	4847.56	4921.55	4625.34	4512.17	4354.14	4381.03	4714.28	4566.49	4610.67
Tb927.7.1610	2307.72	2335.08	2380.71	2231.15	2352.51	2302.05	2266.02	2308.28	2323.1	2340.42	2288.89	2209.12	2306.68	2206.33	2380.5	2341.78	2301.36	2542.54	2449.02	2334.78	2320.19	2242.56	2310.7	2371.79	2291.47	2380.13	2391.5	2130.34	2204.58	2088.93
Tb927.6.4160	1569.65	1550.55	1536.16	2359.68	1822.9	1764.44	1596.33	1615.8	1586.35	1666.35	1560.38	1630.27	1532.54	1547.56	1521.4	1591.58	1702.73	1521.06	1535.3	1622.14	1616.15	1676.26	1678.13	1586.97	1730.5	1673.65	1633.26	1723.81	1723.69	1744.62
Tb927.9.17850	0	0	0	0	0.614393	0	0	0	0	0	0	0	0	0	0	0	0	0	0	0	0	0	0	0	0	0	0	0	0	0
Tb927.6.820	716.103	831.892	724.664	538.838	1059.21	876.735	1414.24	1431.37	1450.75	1429.09	1430.76	1300.3	1321.74	1261.21	1433.09	1168.82	1155.93	1233.2	895.838	830.553	849.1	799.621	763.835	838.84	680.621	732.912	723.542	727.468	684.726	789.763
Tb927.7.5500	3629.47	3737.74	3689.41	2414.06	3203.44	3026.18	3284.72	3319.75	3253.29	3250.65	3342.27	3302.49	3312.22	3379.91	3343.05	3475.37	3409.15	3595.58	3289.71	3239.16	3295.3	3212.08	3326.33	3236.11	3527.91	3455.26	3673.56	3476.16	3590.85	3498.9
Tb927.3.3080	1392.04	1401.51	1378.63	1260.59	1155.06	1224.84	1155.27	1151.82	1119.83	1147.48	1212.54	1164.68	1281.76	1262.77	1276.66	1375.02	1379.95	1225.77	1351.96	1262.24	1334.09	1320.62	1375.67	1413.69	1406.92	1403.4	1410.7	1437.82	1394.19	1490.29
Tb927.4.200	1248.32	1264.01	1221.86	804.138	1042.01	1008.39	1168.42	1067.15	1092.33	1211.79	1138.7	1255.56	1320.53	1206.44	1236.3	1072.45	1134.33	891.466	1198.43	1239.68	1194.16	1522.23	1401.77	1447.33	1318.14	1248.45	1322.69	1270.22	1287.32	1421.13
Tb927.2.5820	3279.89	3281.35	3418.14	2830.96	3309.12	3351.34	3554.82	3453.14	3554.82	3832.71	3970.69	3612.88	3701.11	3749.2	3948.58	3612.14	3470.25	3463.72	3677.26	3823.62	3759.78	3410.28	3677.92	3411.42	3524.05	3656.48	3528.01	3516.81	3503.78	3470.65
Tb927.10.320	330.75	350.088	335.051	367.465	278.934	264.317	251.892	264.466	244.637	262.757	267.447	236.291	342.853	308.26	278.797	284.951	272.782	263.725	336.871	311.714	278.393	305.804	270.221	309.851	317.151	298.158	298.726	300.259	313.668	299.694
Tb927.8.6560	1019.87	1000.58	1038.2	1504.46	1238	1243.79	1294.87	1316.53	1321.8	1313.79	1350.36	1287.72	1030.98	1017.1	1033.19	949.146	960.29	932.325	958.443	1000.76	947.27	915.147	931.187	951.976	948.881	936.335	944.413	937.864	925.172	919.903
Tb927.3.5870	0	0	0	0	0.614393	0.997423	1.01162	0	0	1.10868	1.64078	1.39817	0	0	0	3.10856	0	0	0	0	1.46523	0	0	0	0.643309	1.46876	0.846248	0	0	1.48731
chr1259	0.62761	0	0	1.64782	1.22879	0	0	1.15994	0	1.10868	3.28156	0	0	0	2.52305	0	0	0	0	1.02537	0	0	0	0	0.643309	0	0.846248	1.42641	0	0.743657
Tb927.11.9860	5939.7	5671.89	5636.7	7257.02	4885.65	4966.17	4734.36	4813.75	4707.84	4739.61	4799.28	5136.89	4938.05	4882.09	4651.25	4965.4	4769.36	4726.63	5588.18	5235.56	5111.45	5479.56	5216.34	5044.25	4553.34	4565.64	4264.25	4559.52	4921.71	5210.8
Tb927.9.16670	0	0	0	0	0	0	2.02323	2.31988	1.89641	0	0	1.39817	0	1.56477	0	0	0.617153	0	1.49058	0	0	0	0	0	0	0	0.846248	0	0	0
Tb927.11.7510	156.275	150.203	155.23	159.839	134.552	142.631	144.661	150.792	119.474	149.672	165.719	114.65	101.765	129.876	132.46	113.98	128.985	135.577	166.945	197.897	181.688	197.074	184.242	189.58	183.986	185.064	135.4	149.773	157.329	170.297
Tb927.3.240	0	0	0	0	0	0	0	1.15994	0	1.10868	0	0	0	0	0	0	0	0	0	0	0	0	0	0	0	0.73438	0	0	0	0
Tb927.10.12940	2227.39	2253.04	2340.75	1270.47	1750.41	1646.74	1886.66	1947.54	1907.79	1969.02	2082.15	1914.1	2043.79	2135.92	2269.49	2038.18	2137.2	2321.53	2158.36	2210.71	2216.89	1979.8	2004.39	1958.99	2005.84	2018.08	2190.09	2081.13	2070.01	2101.57
Tb927.6.1080	1902.28	1811.68	1842.78	1489.63	1321.56	1329.56	1223.04	1248.1	1225.08	1344.83	1429.12	1388.39	1699.72	1672.74	1660.17	1586.4	1564.48	1937.08	2194.13	1985.12	1926.04	1769.13	1725.73	1746.99	1676.46	1767.65	1705.19	1837.93	1716.76	1727.51
Tb927.10.7950	448.741	412.48	405.75	804.138	461.409	532.624	446.123	440.777	453.242	450.124	434.807	415.258	505.193	541.412	512.18	534.672	518.409	442.019	436.74	506.535	533.343	473.43	535.836	465.796	517.864	533.895	522.981	496.39	524.429	525.765
chr2137	0	0	0	0	0	0	0	0	0	1.10868	0	0	0	0	0	1.03619	0	0	0	0	0	0	0	0	0	0	0	0	0	0
Tb927.8.5360	557.317	586.946	615.542	324.621	499.501	480.758	575.61	547.492	596.421	523.297	551.302	531.306	602.112	600.873	555.072	526.382	562.844	611.026	593.251	587.539	553.124	542.519	510.503	586.067	592.488	599.254	580.526	571.277	559.061	542.126
Tb927.10.7770	958.987	949.744	985.943	1059.55	1003.3	969.495	978.233	972.03	938.724	957.899	905.711	917.202	1009.17	835.589	924.699	895.264	989.297	945.326	949.499	880.796	906.244	991.032	974.945	896.937	946.951	963.507	916.487	940.716	989.488	960.804
Tb927.9.16190	0	0	0	0	0	0.997423	0	2.31988	0	0	0	1.39817	0	0	0	0	0	0	0	1.02537	0	0	0.767673	0	0.643309	0	0.846248	0	0	0
Tb927.9.7670	2057.3	1964.19	1896.58	4872.62	3989.87	4018.62	3670.14	3772.13	3801.36	3619.84	3622.84	3593.31	3080.83	2829.11	2852.31	2931.37	2884.57	3764.59	3185.37	2735.7	2813.24	3226.8	3109.84	3218.78	3022.91	2957.35	2946.64	2931.98	2940.76	3108.48
Tb927.8.5300	2947.25	2937.04	2983.19	1435.25	2018.9	1936.99	2147.66	2154.01	2266.21	2287.21	2357.8	2312.58	2568.37	2384.72	2417.08	2709.62	2787.68	3118.28	2511.63	2572.66	2572.21	2490.61	2557.12	2682.66	2777.17	2663.6	2606.44	2578.23	2603.34	2703.19
Tb927.9.13110	2287.01	2188.34	2187.82	2270.7	2481.53	2351.92	2724.28	2600.59	2659.72	2577.68	2623.61	2470.57	2332.12	2303.35	2447.36	2318.98	2322.96	2406.96	2529.51	2539.85	2579.54	2416.99	2370.57	2469.63	2457.44	2419.78	2289.95	2373.54	2421.28	2312.03
Tb927.5.3040	1516.3	1380.71	1473.92	1901.59	1736.27	1822.29	1676.25	1723.67	1702.98	1637.52	1591.56	1652.64	1557.98	1467.76	1516.35	1528.37	1603.98	1807.08	1659.02	1581.13	1600.76	1627.56	1661.24	1567.6	1587.04	1609.76	1563.02	1663.19	1605.94	1581.01
Tb927.11.12100	5565.01	5358.77	5614.42	1652.77	2144.23	2117.53	1996.93	2068.17	2003.56	2345.97	2339.75	2392.28	2664.07	2608.48	2700.93	3563.44	3550.48	2956.7	2106.19	2631.11	2489.42	2865.5	2774.37	2759.1	2615.05	2720.88	2622.52	2586.79	2665.68	2864.56
Tb927.5.580	2716.29	2463.33	2523.64	4716.07	2989.02	3047.13	2506.79	2541.43	2599.98	2510.05	2613.76	2606.2	2477.5	2462.95	2197.58	2342.81	2406.28	2538.82	2536.97	2316.32	2269.64	2567.62	2441.2	2490.02	2271.52	2305.22	2263.71	2363.56	2321.34	2426.55
Tb927.1.350	27.6148	24.2635	33.0441	14.8304	19.0462	14.9613	25.2904	27.8386	23.7051	25.4996	31.1748	32.158	29.0758	37.5546	23.969	22.7961	18.5146	16.715	41.7362	34.8627	30.0372	29.4478	32.2423	26.5004	33.4521	37.4534	22.0025	26.3886	17.8108	23.797
Tb927.9.5210	5209.16	5000.6	5033.46	7219.12	6183.86	6383.51	6116.23	6052.57	6066.62	6155.39	6205.43	6158.96	6199.21	6221.54	6308.89	6270.99	6265.96	7343.45	6813.44	6522.4	6510.01	6573.66	6574.35	6472.22	6157.11	6080.67	6030.37	6118.58	6213	6291.33
Tb927.4.5000	449.996	451.764	451.09	421.843	445.435	457.817	437.018	414.099	421.003	399.125	420.04	391.489	408.273	456.914	456.673	464.211	459.162	531.165	481.457	390.667	412.462	400.943	418.382	471.911	450.316	398.034	447.665	492.824	413.606	453.63
Tb927.9.8920	1.88283	5.77703	1.53693	3.29565	7.98711	10.9716	12.1394	10.4395	2.84462	6.65208	1.64078	6.99087	9.69194	1.56477	1.26153	2.07237	0.617153	5.57167	5.96232	3.07612	5.1283	0	7.67673	7.13473	7.0764	5.87504	13.54	4.99243	4.94744	3.71828
Tb927.10.4970	1060.66	994.805	997.47	1314.96	922.204	953.536	872.013	898.954	829.68	806.01	805.623	830.516	815.335	783.952	755.654	781.284	736.881	557.167	725.912	881.822	888.661	1034.07	990.298	897.956	893.556	914.304	939.336	855.132	884.603	1012.12
Tb927.11.11130	884.302	909.305	935.224	1659.36	1102.22	1138.06	1033.87	1001.03	1075.27	962.334	1046.82	1066.81	980.098	984.243	928.484	864.178	878.209	895.181	888.385	927.963	958.26	1057.86	1017.93	1088.56	955.314	966.445	947.798	980.656	1004.33	977.165
Tb927.7.820	1299.78	1251.3	1304.09	1240.81	1188.24	1245.78	1281.72	1215.62	1194.74	1301.59	1368.41	1310.09	1326.58	1262.77	1274.14	1215.45	1185.55	1214.62	1299.79	1396.56	1344.35	1324.02	1300.44	1336.23	1388.26	1285.17	1241.45	1310.87	1266.55	1301.4
Tb927.11.11135	746.855	747.548	778.457	1499.52	989.173	1022.36	804.235	840.957	883.728	799.358	708.817	841.701	682.071	633.733	678.701	698.389	680.72	533.023	629.025	639.833	656.422	781.5	736.966	710.415	666.468	644.786	677.845	665.42	657.02	646.981
Tb927.10.11640	1767.98	1779.33	1753.64	1431.96	1631.83	1577.92	1519.45	1558.96	1573.07	1496.72	1568.59	1407.96	1588.27	1638.32	1638.72	1594.69	1687.3	1463.49	1517.41	1480.64	1586.11	1489.38	1401.77	1484.02	1506.63	1509.89	1587.56	1599.72	1541.62	1580.27
Tb927.2.4990	2454.58	2565	2556.69	2503.04	2472.93	2501.54	2533.09	2503.15	2401.81	2657.51	2633.45	2444.01	2888.2	2785.3	2734.99	2558.34	2682.15	2397.67	2806.76	2913.09	2830.09	2469.09	2532.55	2634.75	2589.96	2602.64	2603.06	2645.27	2539.03	2522.48
Tb927.1.2710	1169.24	1213.18	1068.17	776.125	1241.07	1129.08	1323.19	1331.61	1369.21	1287.18	1314.27	1287.72	1286.61	1279.98	1311.99	1254.82	1284.3	1463.49	1264.01	1203.79	1109.18	1186.97	1288.92	1209.85	1193.34	1111.12	1262.6	1171.08	1158.69	1183.9
Tb927.6.1880	4089.5	3975.75	4195.83	5498.79	5522.78	5606.51	5663.03	5549.16	5747.07	5730.77	5675.46	5615.07	5153.69	5375	5085.21	5535.3	5519.82	5547.52	4950.21	5305.28	5537.1	5215.66	5359.13	5542.66	4972.14	4976.9	4927.7	5085.86	4982.07	4966.14
Tb927.8.8280	767.566	741.771	731.58	537.191	527.149	508.686	422.856	497.615	457.983	497.797	521.768	507.537	622.707	602.438	576.518	746.053	735.647	651.885	702.063	660.341	618.327	684.095	720.845	740.992	750.742	708.677	744.699	746.725	734.2	733.989
Tb927.9.470	0	0	0	1.64782	0	0	0	0	0	1.10868	0	1.39817	0	0	1.26153	0	0	1.85722	1.49058	0	0.732614	0	0.767673	0	0.643309	0	1.6925	0.713204	0	0
Tb927.11.15650	962.753	954.365	927.539	1193.02	969.512	995.428	1009.59	1006.83	1066.73	1038.83	1051.74	959.148	1104.88	962.336	991.56	1094.21	1038.67	937.897	1034.46	1132.01	1096.72	1069.18	1100.84	1073.27	1084.62	1034.74	1060.35	1079.08	1085.47	1029.22
Tb927.10.4790	1141.62	1123.05	1100.44	1507.76	969.512	984.456	913.489	898.954	889.417	861.444	777.73	767.598	781.413	855.931	749.347	759.524	762.801	683.458	746.78	902.329	883.533	830.202	833.693	835.782	858.174	869.506	878.406	859.411	1013.24	890.901
Tb927.1.1620	2302.7	2329.3	2185.52	3623.56	3972.66	4007.64	4347.93	4154.91	4235.63	4152.01	4128.2	4277.02	3524.23	3503.53	3456.58	3024.62	3062.93	2733.83	2869.37	3108.93	3000.79	3193.96	3109.84	3188.2	3111.04	2939.73	3066.8	2733.71	2853.68	2794.66
Tb927.7.6690	1405.22	1499.72	1516.95	1314.96	1623.84	1483.17	1829	1808.35	1812.97	1660.8	1768.76	1772.88	1807.55	1755.68	1863.27	1694.16	1652.12	1753.22	1639.64	1732.88	1738.49	1474.66	1497.73	1705.2	1391.48	1487.12	1409.85	1467.06	1475.33	1466.49
Tb927.10.14920	3738.04	3887.94	3964.52	4142.63	6537.75	6337.62	7105.59	6922.53	6952.24	6632.12	6641.88	6467.95	5336.63	5517.39	5396.81	5585.04	5487.11	5601.38	4614.83	4639.82	4725.36	4621.04	4846.32	4843.46	5138.75	5091.46	5075.8	4789.88	4931.61	4724.45
Tb927.7.6340	960.87	943.967	992.09	678.903	864.451	796.941	941.815	914.033	914.07	959.008	971.342	946.564	1024.92	974.854	1044.54	1019.61	1033.73	1357.63	955.462	817.223	876.939	842.661	848.279	912.226	836.302	882.725	822.553	846.573	786.643	1021.04
Tb927.6.770	291.211	345.466	289.712	140.065	234.084	220.43	226.602	257.507	201.02	195.128	218.224	260.06	208.377	208.115	242.213	203.092	193.169	204.294	259.361	222.506	233.704	182.35	181.939	183.464	213.579	183.595	202.253	198.984	236.488	244.663
Tb927.8.4700	48.9535	54.3041	68.3935	13.1826	24.5757	21.9433	32.3717	46.3976	36.0318	23.2823	44.3011	43.3434	32.7103	45.3784	47.938	52.8454	56.1609	35.2872	29.8116	52.2941	38.0959	46.4369	42.222	37.7121	34.0954	45.5316	37.2349	35.6602	30.6741	36.4392
Tb927.9.16090	0	0	0	0	1.22879	0.997423	0	0	0	0	0	0	1.21149	0	0	0	0.617153	0	0	0	0.732614	0	0.767673	0	0.643309	0	0	0	0	0.743657
Tb927.10.220	8629.63	8526.9	8835.83	11175.5	7697.11	8742.41	8333.69	8793.51	8635.31	8235.27	7775.66	7294.28	7010.91	7021.14	7141.5	7971.37	7690.96	5319.08	6552.59	8541.36	8208.21	7890.88	8256.32	8108.11	9304.18	9852.45	8969.39	9489.18	8663.96	7443.26
chr1539	0	0	0	0	0	0	1.01162	0	0	1.10868	1.64078	0	0	0	0	1.03619	0	0	0	0	0	0	0	0	0	0	0	0	0	0
chr1538	0	0	0	1.64782	0.614393	0.997423	0	0	0	0	0	0	0	0	0	0	0	0	0	0	0.732614	0	0	0	0	0	0	0	0	0
Tb927.7.6600	624.472	567.304	670.103	463.039	451.579	468.789	311.578	341.023	359.37	372.516	372.457	373.313	411.908	460.043	412.519	461.102	517.174	531.165	448.664	435.784	460.814	531.193	545.048	568.74	612.43	599.254	585.604	600.518	611.504	675.24
Tb927.9.8620	3218.38	3386.5	3290.57	3537.88	4235.01	4099.41	4166.85	4058.63	4072.54	4004.55	4013.35	4025.34	4028.21	3796.14	3904.42	3858.75	4054.7	4143.46	3956	3997.93	4005.94	3898.44	3955.05	4107.56	4126.83	3888.54	3951.13	4217.89	4027.22	4310.98
chr1531	0	0	0	0	0.614393	0.997423	1.01162	0	3.79282	0	3.28156	2.79635	0	0	1.26153	0	1.85146	3.71444	1.49058	0	0.732614	0	1.53535	1.01925	1.28662	0.73438	0	0	0	0.743657
chr1530	0	0	0	1.64782	0	0	0	1.15994	0.948206	0	0	0	1.21149	0	0	0	0	0	0	0	0	0	0	0	0	0	0	0	0.989488	0
chr1533	0	0	0	1.64782	0	1.99485	0	2.31988	0	1.10868	0	1.39817	0	0	0	0	0	0	0	1.02537	0	0	0	1.01925	0	0	0	0	0	0.743657
chr1532	0	0	0	0	0	0	0	0	0	0	1.64078	0	0	0	1.26153	0	0	0	0	0	0	0	0	0	0	0	0	0	0	0.743657
chr1535	0	1.15541	0	0	1.84318	1.99485	2.02323	0	6.63744	2.21736	0	1.39817	0	1.56477	1.26153	0	0.617153	1.85722	1.49058	0	0.732614	2.26522	0	0	0	0.73438	0	0	0	0.743657
chr1534	0.62761	0	0	0	2.45757	0	1.01162	0	1.89641	1.10868	1.64078	0	0	3.12955	0	0	0	0	0	1.02537	0.732614	0	0	0	0	0	0	0.713204	0	0
chr1537	0.62761	0	0	1.64782	0	0.997423	3.03485	2.31988	0.948206	4.43472	1.64078	1.39817	0	1.56477	1.26153	1.03619	1.23431	0	0	4.1015	0	0	0	0	0	0	0	1.42641	0	0
chr1536	0	0	0	1.64782	0.614393	0	0	0	0	1.10868	0	0	1.21149	0	0	0	0	0	1.49058	2.05075	0	0	0	0	0	0	0	0	0	0
Tb927.7.4270	2332.82	2339.7	2213.18	1392.41	1524.92	1577.92	1417.27	1388.45	1478.25	1370.33	1366.77	1361.82	1411.39	1536.61	1436.88	1773.95	1643.48	1586.07	1812.54	1621.12	1638.13	1712.5	1708.84	1737.82	1830.86	1750.03	1827.9	1748.78	1792.95	1829.4
Tb927.11.9440	3125.5	2982.1	2920.94	2720.56	2873.52	2888.54	3025.74	3003.09	3130.03	3001.2	3027.24	3038.23	3117.17	3057.57	3171.48	3041.2	2923.45	3021.7	3121.27	3208.39	3186.87	3147.52	3068.39	3052.64	2962.44	2969.83	2744.38	2984.05	2974.4	3035.61
Tb927.3.4050	701.04	674.757	705.452	1339.68	943.093	1018.37	860.885	894.314	956.74	882.509	794.138	794.163	797.162	823.071	841.438	857.961	747.372	648.17	702.063	816.198	827.854	782.632	807.592	743.031	757.818	776.24	776.856	783.098	752.011	742.913
Tb927.3.4500	11595.1	11814	11640.7	2063.08	3005.61	2975.31	4541.15	4558.57	4570.35	5950.29	6084.01	5926.86	7937.7	8111.79	8057.37	9676.93	9670.17	10638.2	9800.56	9301.17	9419.22	8789.04	9002.5	8997.91	9041.71	9147.44	9284.19	9122.6	9421.91	9059.22
Tb927.10.810	2602.7	2610.06	2549	1913.12	2385.07	2252.18	2623.12	2529.83	2568.69	2741.77	2682.68	2614.59	2511.43	2610.04	2413.3	2501.35	2459.97	2499.82	2519.08	2367.59	2427.88	2578.95	2556.35	2567.48	2577.74	2505.71	2597.14	2526.17	2550.9	2856.38
Tb927.5.890	1508.77	1636.06	1634.53	1562.14	1953.16	1977.89	2046.5	2067.01	2050.02	2182.99	2105.12	2025.95	2003.81	2082.71	2049.98	2021.6	2019.33	1888.79	1912.41	1953.34	1830.07	1918.64	2006.7	1941.66	1862.38	1922.61	1887.13	1867.17	1733.58	1659.1
Tb927.6.3650	3052.07	2997.12	2963.21	3506.57	3574.54	3521.9	3719.71	3627.13	3624.99	3504.54	3742.62	3528.99	3131.71	3129.55	3104.62	2929.3	2978.38	2564.82	2975.2	3116.11	3149.51	3280.03	3213.48	3289.11	2942.5	2979.38	2896.71	2969.78	2873.47	3023.71
Tb927.6.3300	2120.69	2129.41	2059.49	2331.67	2194.61	2220.26	2196.22	2155.17	2181.82	2068.8	2023.08	2140.6	2065.6	2060.81	2289.67	2181.17	2137.2	1807.08	2025.7	2113.3	1981.72	2044.36	1949.12	2002.82	1960.16	1965.94	1996.3	1996.26	2071.99	2094.14
Tb927.6.480	4971.92	4538.44	4418.68	7265.26	8828.83	7885.62	6564.38	6670.82	6504.69	6152.07	5654.13	5398.35	5369.34	5761.5	5709.67	5522.87	5458.1	4139.75	3458.14	3868.74	3974.43	3122.6	3448.39	3562.27	3253.21	2953.68	3291.91	2828.57	3390.98	2944.88
Tb927.10.11250	5730.08	5492.8	5429.98	4811.65	4440.83	4514.34	4638.26	4772	4687.93	4910.34	4912.5	5269.72	5173.08	4816.37	5015.83	4622.42	4586.07	4865.92	4558.19	4193.78	4427.19	4803.39	4643.65	4735.42	4604.16	4268.22	4746.61	4714.99	4717.88	5075.46
Tb927.9.16890	0.62761	2.31081	0	23.0695	11.6735	13.9639	16.1859	19.719	19.9123	28.8257	29.534	27.9635	35.1333	40.6841	30.2766	13.4704	20.9832	14.8578	43.2268	27.6851	46.8873	46.4369	51.4341	38.7314	10.9363	15.422	13.54	12.8377	8.90539	11.8985
Tb927.7.7050	4317.33	4651.66	4530.88	4656.75	6636.67	6418.41	7006.45	6906.29	6959.83	6742.99	6648.44	6469.35	5953.28	5914.84	5724.81	5330.14	5308.13	5044.21	4681.91	5073.55	4956.14	5109.2	5405.19	5450.93	5482.28	5363.18	5433.76	5035.22	5085.97	4849.38
Tb927.11.4640	1692.04	1818.61	1865.07	1665.95	2018.28	1945.97	1937.25	1953.34	1975.11	1918.02	1893.46	1918.3	2064.38	2079.58	2114.32	2050.61	2134.12	2293.67	2258.23	2016.91	2165.61	1907.31	1946.05	2051.74	2089.47	2041.58	2076.69	2101.81	2012.62	1964
Tb927.2.4520	4990.75	4940.52	4839.8	3885.57	4792.26	4496.38	5272.54	5338.05	5366.84	5398.16	5611.47	5629.05	5628.6	5645.7	5437.18	5507.32	5480.94	5722.1	5214.05	5076.63	4972.25	5264.36	5352.22	5352.06	5310.52	5134.05	5401.6	5158.61	5249.24	5552.14
Tb927.11.7280	992.878	1013.29	1005.15	1394.06	1189.46	1343.53	1211.92	1221.42	1183.36	1198.48	1191.21	1296.11	1181.21	1087.52	1058.42	1164.67	1199.13	1014.04	1053.84	1071.52	1052.77	1173.38	1108.52	1086.52	1125.15	1155.18	1150.05	1176.79	1098.33	1131.85
Tb927.4.3570	0	1.15541	0	0	1.22879	0	0	0	2.84462	1.10868	0	0	0	1.56477	0	0	0	0	0	0	0	0	0	0	0	0	0	0	1.97898	0
Tb927.4.4750	627.61	644.717	612.468	591.569	530.221	580.5	495.692	521.973	568.923	472.298	454.496	497.75	534.268	550.8	522.272	542.961	581.975	568.31	566.42	618.3	564.113	603.68	597.25	524.912	569.329	566.942	585.604	614.782	626.346	657.392
Tb927.11.17470	0	0	0	0	0	0	0	0	0	0	0	0	0	0	1.26153	0	0	0	0	0	0	0	0	0	0	0	0	0	0	0
Tb927.10.2530	2555	2708.27	2468.31	2496.45	3220.65	3179.78	3441.52	3572.62	3512.15	3586.58	3681.91	3657.62	3393.39	3364.26	3195.45	3503.34	3499.88	3092.27	2875.33	3008.45	3046.21	3393.29	3284.87	3198.4	3078.88	3021.24	3020.26	2945.53	3160.43	3260.93
Tb927.5.1630	1113.38	1090.7	1044.35	1137	931.42	831.851	876.06	866.476	770.891	828.184	853.206	792.765	935.273	791.776	856.577	753.307	829.454	638.884	906.272	952.572	945.805	984.237	995.672	884.706	993.913	886.397	941.028	1000.63	1009.28	1006.91
Tb927.10.2820	906.268	904.683	858.377	968.92	970.126	998.42	941.815	914.033	963.377	991.16	856.487	901.822	907.408	967.03	944.883	1032.04	995.468	1077.19	842.177	965.902	897.453	838.13	842.905	858.206	927.009	895.21	880.098	900.064	837.107	833.639
chr3199	0	0	0	0	0	0	1.01162	0	0.948206	0	0	0	1.21149	0	1.26153	0	0	0	1.49058	0	0	0	0.767673	0	0.643309	0	0	0.713204	0	0.743657
chr3198	0	0	0	0	0	0	0	0	0	0	0	0	0	0	0	0	0	0	0	0	0	0	0	0	0	0.73438	0	0	0	0
Tb927.11.15900	1269.65	1129.99	1148.09	1056.26	493.972	547.585	516.936	523.133	495.912	487.819	546.38	454.407	442.195	419.359	401.165	504.622	479.528	599.883	927.141	973.08	917.233	961.584	1010.26	1000.9	1215.85	1465.09	1010.42	1124.72	1022.14	1026.99
Tb927.2.510	488.28	441.365	479.523	1423.72	1515.09	1488.15	1431.44	1471.96	1419.46	1427.98	1378.26	1437.32	1175.15	1190.79	1173.22	972.978	957.822	824.606	980.801	919.76	954.597	1181.31	1120.04	1190.48	1049.24	926.054	1073.04	983.509	979.593	982.37
Tb927.11.16300	1912.33	1890.24	1795.91	3127.57	2634.52	2547.42	2675.72	2498.51	2464.39	2494.53	2551.41	2452.4	2242.47	2334.64	2154.69	2189.46	2192.75	2288.1	2065.94	2128.68	2101.87	1988.86	2097.28	2009.95	1989.76	1941.7	1981.91	1885.71	2052.2	1898.56
Tb927.10.5440	1558.35	1551.71	1568.44	1720.33	1504.03	1630.79	1543.73	1639	1612.9	1545.5	1598.12	1693.19	1631.88	1583.55	1672.78	1588.47	1577.44	1463.49	1623.24	1785.18	1742.16	1668.33	1692.72	1571.68	1587.69	1759.58	1728.89	1638.94	1584.17	1491.03
Tb927.11.7130	1186.81	1208.55	1321.76	777.773	1198.68	1129.08	1344.44	1332.77	1347.4	1310.46	1363.49	1252.76	1324.16	1262.77	1343.53	1491.07	1430.56	1597.21	1335.56	1253.01	1267.42	1325.15	1318.86	1382.1	1458.38	1343.92	1414.93	1448.52	1391.22	1501.44
Tb927.11.13760	930.117	859.622	931.381	955.738	692.421	773.003	671.713	656.526	649.521	617.535	656.312	616.595	746.28	694.76	700.147	669.376	670.846	566.453	670.761	754.675	743.604	737.328	703.189	718.569	718.576	693.255	693.924	740.306	769.822	721.347
Tb927.9.3370	1656.89	1541.31	1575.36	1764.82	1247.22	1267.72	1063.21	1201.7	1208.01	1066.55	1114.09	1110.15	1172.73	1228.35	1112.67	1254.82	1210.24	1370.63	1442.88	1208.92	1274.75	1303.63	1322.7	1275.08	1248.02	1250.65	1155.98	1240.26	1351.64	1435.26
Tb927.10.15120	8370.43	8067.05	8124.23	11271.1	7209.9	7524.56	7233.06	7417.82	7286.01	6799.53	6264.5	6304.37	6366.4	6326.38	6167.6	7262.62	7022.59	8418.79	6588.36	6431.15	6258.72	6880.59	6879.89	6721.93	7531.22	7572.2	7144.87	7303.93	7275.71	6437.09
Tb927.7.2190	4479.25	4486.44	4515.51	6449.58	6547.59	6592.96	6395.44	6474.79	6645.03	6099.96	6074.17	6023.33	5776.4	5877.29	5944.31	5999.51	5770.38	6095.4	5951.88	5848.73	5891.68	6423.02	6527.52	6361.12	5980.85	6135.75	5931.35	6178.49	5999.27	5744
Tb927.11.2235	994.134	962.453	978.258	1288.6	981.8	1043.3	953.954	987.11	981.393	954.573	987.75	938.175	948.599	940.429	880.546	959.508	900.426	841.321	1050.86	1125.86	1122.37	1305.9	1177.61	1275.08	1201.06	1203.65	1176.29	1243.12	1103.28	1122.92
Tb927.11.17650	0.62761	0	0	0	0.614393	0	0	3.47982	0	0	0	0	1.21149	0	0	0	0	0	0	0	0.732614	0	0	0	0.643309	0	0	0	0	0
Tb927.3.1620	4654.98	4848.08	4741.44	2779.88	5069.36	4765.69	5763.18	5667.47	5894.99	5842.74	5793.6	5745.1	5735.21	5518.96	5973.33	5768.44	5577.83	5642.24	5470.43	5357.58	5257.97	5370.83	5200.99	5343.91	5253.91	5229.52	5414.3	5211.38	5140.39	5035.3
Tb927.5.1490	1326.14	1362.22	1358.65	726.69	1672.99	1528.05	1908.92	1999.74	1977.01	1903.6	2067.38	1798.05	2071.65	1934.06	2213.98	1896.22	1971.19	2115.38	1641.13	1403.74	1469.62	1344.41	1388.72	1538.04	1367.03	1327.03	1409	1392.89	1295.24	1411.46
Tb927.5.1940	2831.77	2655.12	2701.16	2061.43	2061.9	2017.79	2073.81	2050.78	2087.95	2304.95	2257.71	2260.85	2277.61	2223.54	2197.58	2208.11	2185.96	2366.1	2162.83	2578.82	2476.97	2407.93	2342.17	2367.71	2328.78	2370.58	2142.7	2433.45	2308.48	2491.99
Tb927.7.3820	1223.21	1208.55	1188.05	1285.3	1224.49	1295.65	1188.65	1157.62	1130.26	1179.64	1251.92	1140.91	1110.94	1211.13	1223.68	1408.18	1418.84	1225.77	1187.99	1195.59	1198.56	1207.36	1255.91	1116.07	1172.75	1266.81	1176.29	1233.84	1197.28	1201.75
Tb927.9.12650	10795.5	10722.2	10760.1	8062.8	9852.4	9549.32	11087.3	11208.5	11704.7	12319.7	12604.5	12775.1	13360.3	13192.6	13268.7	13439.3	12872.6	14610.8	14273.8	12354.7	12480.8	13358	12756.4	13481.6	11905.7	11471.8	12026	11829.2	11586.9	11756.5
Tb927.10.12690	1649.99	1656.85	1623.77	1857.1	1590.66	1564.96	1430.43	1481.24	1537.99	1500.04	1553.82	1537.99	1462.27	1527.22	1530.23	1609.2	1589.79	1859.08	1647.09	1564.72	1593.44	1671.73	1618.25	1557.41	1666.81	1687.61	1688.27	1584.74	1644.53	1676.2
chr3192	61.5057	73.946	70.6989	75.7999	54.681	71.8144	44.5111	48.7175	43.6175	47.6732	49.2234	51.7324	65.4206	62.591	41.6304	64.2435	61.7153	78.0033	70.0572	67.6747	57.1439	52.1	65.2522	75.4242	57.2545	60.9536	66.0074	51.3507	56.4008	66.1854
Tb927.7.6425	89.1206	82.0338	76.0782	67.5608	64.5113	56.8531	69.8015	88.1555	88.1831	89.8031	86.9614	92.2795	82.3815	71.9796	92.0914	55.954	72.8241	18.5722	74.529	74.8523	86.4485	73.6195	81.3733	88.6744	90.7066	62.4223	84.6248	78.4525	73.2221	86.2642
Tb927.8.2020	2377.39	2295.79	2380.71	2857.33	2670.15	2600.28	2498.69	2515.91	2485.25	2497.86	2434.92	2522.31	2404.81	2390.97	2365.36	2378.05	2438.99	2707.83	2440.08	2481.4	2467.45	2521.19	2529.48	2375.86	2431.07	2362.5	2410.96	2405.64	2373.78	2483.07
Tb927.3.5670	17.5731	10.3987	13.0639	3.29565	12.9023	15.9588	17.1975	12.7593	12.3267	22.1736	22.9709	9.78722	12.1149	14.083	6.30763	11.398	11.1088	9.28611	13.4152	7.17762	10.9892	19.2543	18.4242	12.231	9.00633	14.6876	12.6937	19.2565	13.8528	10.4112
Tb927.7.2440	1371.33	1300.99	1347.12	1489.63	1142.77	1175.96	1091.53	1128.62	1130.26	1044.38	1015.64	1077.99	1205.44	1154.8	1222.42	1244.46	1235.54	1248.05	1328.11	1207.89	1244.71	1193.77	1205.25	1113.02	1186.26	1219.07	1200.83	1311.58	1254.67	1238.19
Tb927.11.2500	4643.68	4562.7	4438.66	5889.32	7346.91	7617.32	7312.97	7347.06	7236.71	8374.97	7961.07	8190.5	8688.83	8512.37	8931.61	9405.45	9256.06	10159	7898.58	7356.03	7397.94	7816.13	7769.62	8020.45	7701.7	7631.68	7769.41	7434.44	7490.43	7165.13
Tb927.4.3400	1321.12	1381.87	1380.17	1721.98	1870.21	1896.1	1842.15	1963.78	1945.72	1729.54	1696.57	1784.07	1585.84	1588.25	1605.92	1566.71	1524.37	1567.5	1657.52	1672.38	1562.67	1556.2	1687.35	1537.02	1671.96	1603.89	1590.1	1519.84	1524.8	1456.08
chr2077	0	0	0	0	1.84318	0	2.02323	0	0	0	1.64078	0	0	0	0	0	1.23431	0	0	1.02537	0	0	0	0	0	0	0.846248	0	0	0
Tb927.7.2330	771.96	898.906	809.195	673.96	922.204	906.657	1050.06	1086.86	1138.8	1115.33	1137.06	1097.57	1281.76	1337.88	1469.68	1335.64	1260.23	991.756	924.159	944.369	874.742	865.313	899.713	941.784	881.977	766.693	978.263	983.509	715.4	1003.19
chr2371	0	0	0	0	0.614393	0	1.01162	1.15994	1.89641	0	1.64078	0	0	0	2.52305	0	0.617153	0	0	0	0.732614	0	0	0	0.643309	1.46876	0	0.713204	0	0
Tb927.10.10120	3176.33	3151.95	3083.09	3615.33	3170.27	3141.88	3166.36	3119.08	3133.82	3189.67	3151.94	3059.21	3204.4	3079.47	3104.62	2964.53	3068.49	3274.28	3535.65	3169.43	3132.66	2967.43	3088.35	3076.09	3041.57	2988.19	2911.09	3073.2	3153.5	2987.27
Tb927.3.1560	1212.54	1276.72	1264.9	1064.49	1083.79	1059.26	1104.68	1099.62	1140.69	1126.42	1115.73	1110.15	1142.44	1156.37	1082.39	1123.22	1152.22	1383.63	1180.54	1080.74	1112.11	1103.16	1145.37	1204.75	1234.51	1169.13	1225.37	1176.79	1149.79	1090.94
Tb927.5.5440	0	0	0	0	0	0	0	0	0	0	0	0	0	0	0	0	0	0	0	0	0	1.13261	0	0	0	0	0	0	0	0
chr2379	0	0	0	1.64782	0	0	1.01162	0	0	0	0	0	0	0	0	0	0	0	0	1.02537	0.732614	3.39782	4.60604	1.01925	3.85986	2.20314	0.846248	2.85282	1.97898	2.97463
Tb927.3.3700	224.684	234.547	210.56	187.852	142.539	142.631	84.9758	136.873	103.354	123.063	96.8061	96.474	104.188	125.182	129.937	121.234	123.431	66.86	149.058	136.375	161.175	166.493	135.11	168.176	169.834	163.767	170.096	168.316	154.36	142.038
Tb927.4.980	1440.99	1491.63	1463.16	1771.41	1763.92	1703.6	1752.12	1661.04	1712.46	1731.76	1795.01	1736.53	1763.93	1777.58	1774.97	1815.4	1914.41	1573.07	1426.48	1787.23	1663.77	1599.24	1694.25	1648.12	1685.47	1752.97	1705.19	1633.95	1700.93	1689.59
Tb927.2.5210	1956.26	2005.78	2023.37	2694.19	1945.17	2004.82	1847.21	1934.78	1833.83	1807.15	1870.49	1897.32	1915.37	1887.12	1937.7	1846.48	1855.78	1535.92	1684.35	2041.52	1937.03	1840.49	1989.04	1819.36	1875.25	1967.41	1834.67	1969.16	1997.78	1954.33
Tb927.11.490	210.249	209.129	178.284	105.461	137.624	120.688	111.278	114.834	120.422	119.737	123.059	159.392	134.476	133.006	138.768	122.27	156.14	117.005	132.662	165.085	145.79	151.769	160.444	154.925	174.98	141.735	159.941	164.037	153.371	167.323
Tb927.7.5870	1587.22	1559.8	1528.48	1743.4	1327.7	1371.46	1146.16	1287.53	1235.51	1189.61	1138.7	1131.12	1211.49	1248.69	1174.48	1323.21	1370.7	1092.05	1287.86	1421.17	1386.11	1354.6	1310.42	1324	1451.31	1396.79	1403.93	1547.65	1466.42	1394.36
Tb927.8.6210	3878.63	4028.9	4069.8	2868.86	4113.97	4158.26	4504.73	4347.46	4509.67	4474.63	4459.64	4608.38	4428.01	4512.81	4395.16	4497.04	4442.27	4815.78	4222.81	4108.67	4148.8	4127.22	4086.32	4276.76	4326.25	4263.81	4445.34	4295.63	4337.92	4232.89
Tb927.9.11870	1104.59	955.521	1062.02	1440.2	1025.42	1046.3	967.105	972.03	1024.06	1013.33	1036.97	1038.84	1108.52	1096.91	1083.65	1058.98	1041.14	936.04	1028.5	1072.54	1060.83	1058.99	1071.67	1102.82	1001.63	983.335	1040.04	970.671	1034.02	1053.76
Tb927.6.2470	1302.92	1379.55	1329.45	1642.88	1247.83	1301.64	1227.09	1177.34	1195.69	1126.42	1061.59	1171.67	1119.42	1142.28	1264.05	1417.5	1366.38	1470.92	1195.44	1184.31	1197.09	1241.34	1219.06	1227.17	1255.74	1309.4	1294.76	1312.3	1277.43	1301.4
Tb927.9.17670	0	0	0	0	0	0	0	0	0.948206	0	0	0	0	0	0	0	0	0	0	0	0	0	0	0	0	0	0	0	0	0
Tb927.3.5010	2376.13	2424.04	2238.54	2183.37	2287.38	2269.14	2497.68	2447.47	2410.34	2482.33	2538.29	2499.94	2456.91	2497.38	2359.05	2445.4	2374.81	2750.55	2344.68	2451.67	2391.99	2521.19	2561.73	2503.27	2268.95	2284.66	2218.02	2384.24	2427.21	2510.58
Tb927.5.4260	0	1.15541	3.84233	3.29565	0.614393	0.997423	2.02323	2.31988	0	2.21736	0	0	0	3.12955	0	1.03619	0	0	2.98116	2.05075	1.46523	2.26522	0.767673	2.03849	2.57324	2.93752	0.846248	0.713204	1.97898	1.48731
Tb927.9.14130	1400.82	1426.93	1366.33	1052.96	1343.68	1201.89	1282.73	1286.37	1327.49	1320.44	1338.88	1346.44	1327.8	1319.1	1396.51	1321.14	1363.91	1121.76	1341.52	1390.41	1348.01	1356.86	1416.36	1386.18	1467.39	1416.62	1431.85	1392.89	1457.52	1506.65
Tb927.11.14230	1288.48	1298.68	1281.03	1189.73	1266.88	1172.97	1198.77	1186.62	1259.22	1104.25	1232.23	1089.18	1182.42	1189.23	1219.9	1325.28	1311.45	1225.77	1204.39	1189.43	1235.19	1222.08	1229.81	1205.77	1275.04	1291.78	1298.14	1304.45	1282.38	1189.85
Tb927.5.3950	2868.8	2748.71	2716.53	2367.92	2229.63	2245.2	2315.59	2336.12	2238.71	2475.68	2387.34	2495.74	2586.54	2713.32	2472.59	2544.87	2553.78	1937.08	2425.17	2641.36	2589.06	2657.1	2719.1	2681.64	2747.57	2759.07	2592.06	2560.4	2760.67	2764.91
chr3397	0	1.15541	0	0	1.22879	1.99485	3.03485	1.15994	0	1.10868	1.64078	0	1.21149	1.56477	0	0	1.23431	0	0	0	0	2.26522	0	0	0	0	0	0.713204	0.989488	0
chr3396	0	0	0	1.64782	0.614393	0	0	1.15994	0	1.10868	1.64078	1.39817	0	1.56477	0	0	0	0	0	0	0.732614	0	0	0	0	0	0	0	0	0
chr3395	0	0	0	0	0	0	0	0	0	0	0	0	0	0	0	0	0	0	0	1.02537	0	0	0	0	0	0	0	0	0	0.743657
chr3394	1.25522	0	0	0	0	0	1.01162	1.15994	0.948206	1.10868	0	0	1.21149	3.12955	2.52305	0	0.617153	0	0	0	0	0	0.767673	0	1.92993	0	0	0	0	0.743657
chr3393	0	0	0	0	0.614393	0	1.01162	1.15994	0	0	0	0	0	0	0	0	0	0	0	0	0	0	0	0	0	0	0	0	0	0.743657
chr3392	0.62761	0	0	3.29565	1.84318	0.997423	2.02323	3.47982	0.948206	1.10868	0	0	1.21149	0	1.26153	0	0	1.85722	1.49058	1.02537	0	1.13261	0.767673	0	0.643309	1.46876	0	0.713204	0.989488	1.48731
chr3391	0	0	0	1.64782	0	0	0	0	0	0	0	0	0	0	0	0	0	0	0	0	0	0	0	0	0	0	0	0	0	0
Tb927.11.12680	2501.65	2357.03	2432.2	3653.23	2563.86	2582.33	2491.61	2481.11	2492.83	2451.29	2556.34	2604.8	2565.94	2386.28	2330.04	2458.87	2557.48	3032.84	2578.7	2514.22	2416.16	2499.67	2580.92	2515.5	2378.96	2463.85	2339.03	2491.22	2597.41	2785.74
Tb927.11.3900	1837.64	1817.45	1873.52	2707.37	2128.26	2275.12	1994.91	2032.22	2089.85	2035.54	2124.81	1824.62	2015.92	2018.56	2020.97	2040.25	2103.26	1782.93	1893.04	2152.26	2117.99	1932.23	2065.81	2033.4	1944.08	2004.12	2027.61	2018.37	2022.51	1931.28
Tb927.9.2290	903.13	828.426	846.082	909.599	700.408	695.204	645.411	657.686	609.696	573.188	644.827	652.947	606.958	638.428	644.64	702.534	706.023	711.316	675.233	684.95	684.262	677.3	661.734	685.953	769.398	749.802	744.699	742.446	740.137	792.738
Tb927.4.5580	0	0	0.768466	1.64782	1.22879	0	2.02323	0	0.948206	1.10868	0	0	0	1.56477	0	0	0.617153	0	0	0	0.732614	0	0.767673	0	0	0	0	0	0	0
chr3399	0	0	0	0	0	0.997423	1.01162	0	2.84462	1.10868	0	0	1.21149	0	0	0	0	0	0	1.02537	0	0	0	0	0	0	0	0.713204	0.989488	1.48731
chr3398	0	0	0	0	1.84318	0	2.02323	0	3.79282	2.21736	0	0	0	1.56477	0	1.03619	0	0	0	1.02537	0	1.13261	0	2.03849	1.28662	0	0.846248	0.713204	0	1.48731
Tb927.11.13880	1697.06	1756.22	1732.89	1020	1551.96	1577.92	1497.19	1556.64	1455.5	1430.2	1534.13	1524.01	1581	1574.16	1541.59	1657.9	1623.73	1669.64	1730.56	1486.79	1589.04	1559.6	1582.17	1640.99	1633.36	1633.26	1590.1	1666.05	1588.13	1714.87
Tb927.6.2210	5549.32	5547.1	5420.76	4269.51	4870.29	4799.6	5392.93	5535.24	5398.14	5834.98	5892.04	5880.72	5828.49	6035.33	5940.53	5606.8	5479.09	6680.43	6416.95	5967.68	5861.65	5749.12	5804.38	5530.43	5393.5	5309.57	5327.13	5608.64	5647.01	5765.57
Tb927.11.9670	1405.22	1484.7	1445.49	1344.62	1432.76	1460.23	1514.39	1505.6	1546.52	1644.17	1681.8	1535.2	1635.52	1663.35	1628.63	1571.89	1586.7	1521.06	1580.01	1719.55	1717.98	1618.5	1560.68	1573.72	1529.15	1526.04	1519.86	1488.46	1633.65	1457.57
Tb927.10.6490	2505.42	2484.12	2392.24	2552.48	2070.5	2065.66	1923.08	1977.7	2026.32	1943.52	1893.46	1895.92	2021.98	1927.8	1935.18	1957.35	1973.66	2284.38	2261.21	2165.59	2115.06	2089.66	2100.35	2124.11	2122.28	2177.44	2116.47	2211.65	2145.21	2221.3
Tb927.1.2730	923.841	865.399	846.85	957.386	1107.75	1151.03	900.338	905.914	925.449	829.293	869.614	822.126	803.22	827.765	866.669	866.251	894.255	900.753	982.292	939.242	856.426	931.004	870.541	839.859	880.047	895.944	882.637	875.102	914.287	854.461
Tb927.4.4980	581.166	574.237	537.158	896.416	564.627	557.559	511.878	539.372	509.186	484.493	511.924	518.723	522.154	500.728	481.903	535.708	514.089	436.447	478.476	567.032	531.145	463.237	504.361	460.699	524.94	470.004	495.055	542.035	529.376	518.329
chr1881	0	0	0	3.29565	2.45757	0.997423	2.02323	0	4.74103	3.32604	1.64078	4.19452	3.63448	1.56477	2.52305	3.10856	2.46861	0	4.47174	2.05075	1.46523	1.13261	1.53535	1.01925	0.643309	0	0.846248	0.713204	0	2.23097
chr1880	9.41414	19.6419	18.4432	8.23912	12.9023	12.9665	14.1626	17.3991	18.0159	16.6302	13.1262	13.9817	18.1724	15.6477	15.1383	7.2533	5.55438	14.8578	4.47174	13.3299	13.1871	20.3869	13.0504	14.2695	18.656	10.2813	14.3862	20.6829	15.8318	14.1295
chr1883	0	1.15541	0	0	1.22879	0.997423	1.01162	0	0	0	0	0	0	0	1.26153	0	0	0	1.49058	0	0	0	0	0	0	0	0	0	0	0
chr1882	0	0	0	0	0.614393	0	2.02323	0	0	0	0	0	0	0	0	0	0	0	0	0	0	0	0	0	0	0	0	0	0	0
chr1885	0	0	0	1.64782	1.22879	0	0	0	0	0	0	0	0	0	0	0	0	0	0	0	0	0	0	0	0	0	0.846248	0	0	0
chr1884	0	0	0	0	0.614393	0	0	0	0	0	0	0	0	0	0	0	0	1.85722	0	0	0	0	0	0	0	0	0	0	0	0
chr1887	0	0	0.768466	0	0	0	0	2.31988	0	2.21736	0	0	0	0	1.26153	1.03619	0	3.71444	0	0	0	0	0	0	0	0	0	0	0	0
chr1886	0	0	0	0	0	0	1.01162	0	0.948206	0	0	0	0	0	0	0	0	0	0	0	0	0	0	0	0	0	0	0	0	0.743657
chr1888	0	0	0	0	0	0	0	0	0	1.10868	0	0	0	0	0	0	0	0	0	0	0	0	0	0	0	0	0	0	0	0
Tb927.11.13250	10965.6	10471.4	11225.8	10658.1	11084.9	11302.8	11015.5	11036.8	11383.2	11138.9	11168.8	10803.7	9966.95	10092.8	10150.2	9809.57	10159	11148.9	9733.48	9935.87	9881.5	10347.5	10250	10596.1	10098	10380.5	10451.2	10233.8	10244.2	10146.4
Tb927.9.11940	1616.09	1554.02	1728.28	1399	1475.77	1587.9	1497.19	1536.92	1537.04	1449.04	1496.39	1496.05	1422.29	1448.98	1364.97	1467.24	1452.78	1160.76	1679.88	1756.47	1640.32	1683.06	1614.42	1702.14	1564.53	1658.23	1573.18	1753.77	1544.59	1565.4
Tb927.10.7010	1579.69	1558.64	1526.94	1496.22	1324.63	1389.41	1365.68	1326.97	1257.32	1300.48	1286.37	1321.27	1335.07	1295.63	1304.42	1370.87	1424.39	1283.34	1368.35	1353.49	1372.19	1296.84	1377.21	1276.1	1354.81	1356.4	1352.3	1415.71	1425.85	1511.11
Tb927.9.7060	1858.98	1850.96	1804.36	2311.9	1840.72	1787.38	1679.28	1639	1556.01	1602.04	1550.54	1691.79	1521.64	1500.62	1482.29	1440.3	1571.89	1342.77	1495.05	1713.4	1657.17	1559.6	1657.41	1606.33	1613.42	1592.87	1607.03	1668.9	1672.24	1749.08
Tb927.10.7545	118.618	117.851	121.418	146.656	110.591	125.675	135.557	122.954	139.386	107.542	116.495	114.65	116.303	140.83	141.291	124.342	119.728	55.7167	86.4536	147.654	124.544	101.935	120.525	102.944	122.229	129.251	114.244	136.935	123.686	127.909
Tb927.4.2750	1141.62	1239.75	1174.22	1224.33	1189.46	1073.23	1264.52	1236.5	1298.09	1331.52	1348.72	1185.65	1307.2	1330.06	1387.68	1353.26	1428.09	1467.21	985.273	1011.02	1016.87	1060.12	978.783	1018.23	1033.8	979.664	1029.88	998.486	1037.97	1064.17
Tb927.11.1850	3728.63	3585.23	3763.95	3415.94	3634.75	3483	3394.98	3304.67	3398.37	3476.82	3419.39	3341.64	3417.62	3322.01	3430.09	3245.33	3406.69	3627.15	3678.75	3692.37	3605.93	3428.41	3570.45	3512.32	3639.2	3551.46	3560.17	3702.96	3735.32	3675.89
Tb927.4.2200	3517.75	3707.7	3583.36	3246.21	4376.94	4359.73	4425.82	4534.21	4633.88	4582.17	4654.89	4351.12	4300.8	4556.62	4581.86	4201.73	4263.91	4414.62	4049.9	3871.81	3796.41	3814.62	3879.82	3963.85	3865.64	3770.31	4047.61	4101.64	3867.91	3970.38
Tb927.8.5550	278.031	330.446	309.692	240.582	293.065	318.178	255.939	264.466	268.342	242.801	257.603	261.459	251.991	287.918	300.243	269.408	322.154	256.297	271.285	269.673	284.254	284.285	261.777	282.331	299.139	273.924	267.414	302.399	276.067	294.488
Tb927.7.3310	792.043	794.919	749.255	725.043	804.24	824.869	834.583	777.16	771.839	784.945	774.448	762.005	741.434	829.33	811.162	825.84	826.368	668.6	736.346	807.995	812.469	730.532	713.168	681.876	779.047	786.521	767.547	743.872	821.275	777.865
Tb927.4.750	1881.57	1750.44	1656.81	3818.01	2794.26	2667.11	2291.31	2406.88	2486.2	2269.47	2328.27	2649.54	1990.48	2170.34	2085.3	2239.2	2158.8	2332.67	1994.4	2056.9	2028.61	2373.95	2280.76	2304.52	2137.72	2178.91	2097.85	2139.61	2223.38	2306.08
chr3021	0	0	0	0	0	0	1.01162	3.47982	0	0	0	0	0	1.56477	0	0	0	0	0	0	0	0	0.767673	0	0	0	0	0	0	0
chr3020	0	0	0	0	0	0.997423	0	0	0	0	0	1.39817	0	0	0	0	0	0	0	0	0	0	0	0	0	0	0.846248	0	0.989488	0
chr3023	0	0	0	0	0	0.997423	1.01162	0	0	1.10868	0	1.39817	0	0	0	0	0.617153	0	0	0	0.732614	2.26522	0	0	0	0	0	2.13961	0	0
chr3022	0	0	0	1.64782	0.614393	0	0	0	0.948206	0	0	1.39817	1.21149	0	0	0	0	0	0	0	0	0	0	0	0.643309	0	0	0	0	0
chr3025	0.62761	0	0.768466	1.64782	2.45757	2.99227	5.05808	2.31988	0.948206	2.21736	1.64078	2.79635	1.21149	1.56477	0	2.07237	0.617153	7.42889	7.4529	5.12687	3.66307	0	2.30302	3.05774	1.28662	0.73438	1.6925	2.85282	1.97898	2.97463
chr3024	0	0	0	0	1.84318	0.997423	1.01162	0	1.89641	0	0	0	0	0	1.26153	0	0	0	0	0	0	1.13261	0.767673	0	0	0.73438	0	0	0	0
chr3027	0	0	0	0	0.614393	0	0	1.15994	0	0	0	0	0	0	0	0	0	0	0	0	0	0	0	0	0	0	0	0	0	0
chr3026	0	0	0	0	0	0	0	1.15994	0	0	0	0	0	0	0	0	0	0	0	0	0	0	0	0	0	0	0	0	0	0
chr3029	0	0	0	0	0	0	0	0	0	0	0	0	0	0	0	0	0.617153	0	0	1.02537	0	1.13261	0	0	0	0	0	0	0	0
chr3028	0	0	0	0	0.614393	0	0	1.15994	0	0	1.64078	0	0	1.56477	1.26153	1.03619	0	0	1.49058	0	0	0	0	1.01925	0.643309	0	0	0	0	0
Tb927.11.3630	261.086	264.588	261.279	174.669	205.207	192.503	152.754	168.191	168.781	116.411	188.69	152.401	164.763	165.866	185.444	262.155	267.227	280.44	219.115	193.796	165.571	163.096	156.605	171.233	263.757	235.736	229.333	253.901	277.057	261.767
Tb927.11.9490	1751.03	1619.88	1649.9	2791.41	1922.44	1912.06	1883.63	1855.91	1871.76	1792.74	1788.45	1886.14	1820.87	1816.7	1778.75	1819.54	1889.72	1948.23	1985.45	1884.64	1930.44	1884.66	1935.3	1855.03	1807.06	1799.23	1741.58	1840.07	1843.42	1792.96
Tb927.10.11410	1786.8	1781.64	1767.47	2247.63	1996.78	1963.93	1870.48	1857.06	1917.27	1816.02	1896.74	1921.09	1944.45	1894.94	1839.31	1720.07	1671.87	1738.36	1988.43	1996.4	1953.88	1892.59	1885.41	1816.3	1779.39	1775.73	1814.36	1842.21	1838.47	1862.12
chr1089	0	0	0	1.64782	0	0	0	0	0	1.10868	0	1.39817	0	0	0	0	0.617153	0	0	0	0	0	0	0	0	0.73438	0	0	0	0
chr1088	0	1.15541	0	0	2.45757	0.997423	0	1.15994	1.89641	3.32604	0	2.79635	0	1.56477	1.26153	0	0	0	1.49058	1.02537	0.732614	1.13261	2.30302	0	0.643309	0	0	0	0	0.743657
Tb927.8.1640	227.822	239.169	218.244	202.682	251.287	244.369	245.823	225.028	211.45	247.236	264.166	250.273	219.28	240.975	239.69	326.398	338.2	310.156	248.927	193.796	243.228	223.124	218.787	236.465	229.661	252.627	269.107	206.829	247.372	240.945
chr1081	0	0	0	1.64782	0.614393	0.997423	0	0	0	1.10868	1.64078	0	0	0	0	0	0.617153	0	0	0	0	0	0	0	0	0	0	0	0	0
chr1080	0	0	0	1.64782	0.614393	0.997423	3.03485	0	0	2.21736	0	2.79635	0	0	0	1.03619	1.23431	0	0	0	1.46523	1.13261	0	0	0.643309	0.73438	0	0	0.989488	0.743657
chr1083	0	0	0	0	0	0	0	0	0	0	0	0	0	0	0	1.03619	0	0	0	0	0	0	0	0	0	0	0	0	0	0
chr1082	0.62761	0	0	0	1.22879	0.997423	1.01162	0	1.89641	1.10868	3.28156	0	1.21149	0	0	1.03619	0	0	0	0	0	2.26522	0	1.01925	0	0	0.846248	0.713204	0	1.48731
chr1085	0	0	0	0	0	0	0	0	0	1.10868	1.64078	0	0	0	0	1.03619	0	0	0	0	0	0	0	0	0	0.73438	0	0	0	0
Tb927.8.5080	679.701	665.514	747.718	456.447	857.692	819.881	854.816	840.957	857.178	886.944	894.225	878.053	854.103	918.522	900.73	808.224	859.694	884.038	931.612	856.187	849.1	842.661	876.683	848.013	905.779	856.288	834.401	758.136	838.097	816.535
chr1087	1.25522	1.15541	0	1.64782	0	0.997423	0	0	0	2.21736	1.64078	1.39817	0	0	0	0	0	0	0	0	0.732614	0	0	0	0.643309	0.73438	0	0	0.989488	0
chr1086	0.62761	0	0	1.64782	0.614393	0	1.01162	1.15994	0	1.10868	0	0	0	1.56477	1.26153	0	0.617153	0	0	1.02537	0	0	0	0	0	0	0	0	0	0
Tb927.2.3460	1119.03	1052.57	1098.14	2142.17	2681.21	2513.51	2092.02	2187.65	2142	1936.86	1891.82	1953.25	1608.86	1614.85	1536.54	1347.04	1399.7	1326.06	1341.52	1260.18	1278.41	1155.26	1120.04	1120.15	1203.63	1078.8	1139.05	1277.35	1248.73	1206.21
Tb927.10.2990	7037.39	7357.63	7310.42	7112.01	8142.55	8100.07	8653.37	8502.37	8703.58	8621.1	8384.39	8236.64	7998.28	8265.14	8271.83	7436.7	7365.11	6840.15	7363.46	8054.31	8080	7545.44	7648.33	7417.06	7607.13	7666.2	7552.77	7574.23	7669.52	7142.08
Tb927.10.14460	2733.87	2755.64	2731.9	2061.43	2385.07	2323.99	2500.72	2363.96	2458.7	2416.92	2480.86	2546.08	2607.13	2588.14	2594.96	2674.39	2719.79	2848.98	2504.17	2451.67	2580.27	2680.88	2633.12	2636.79	2621.48	2692.97	2603.91	2571.1	2600.38	2719.55
chr364	0	0	0.768466	1.64782	1.84318	2.99227	0	2.31988	6.63744	2.21736	6.56312	2.79635	3.63448	3.12955	1.26153	2.07237	0	0	0	2.05075	0.732614	5.66304	2.30302	5.09623	1.28662	0.73438	2.53874	0	0	1.48731
chr365	0	0	0	0	0	0	0	0	0	0	0	0	0	0	0	0	0	0	0	0	0	0	0.767673	1.01925	0	0	0	0	0	0
chr366	0	0	0	0	0	0.997423	0	0	0.948206	0	1.64078	1.39817	0	1.56477	2.52305	1.03619	0.617153	0	0	1.02537	0	0	0	2.03849	0	0	2.53874	1.42641	0	1.48731
chr367	0	1.15541	0	0	0	0.997423	2.02323	2.31988	0.948206	0	1.64078	0	0	1.56477	0	1.03619	0.617153	3.71444	0	1.02537	0.732614	0	0	1.01925	0.643309	0.73438	0	1.42641	1.97898	0.743657
chr360	0	0	0	0	0	0	1.01162	0	0	2.21736	1.64078	0	0	0	1.26153	1.03619	0	0	0	0	0	0	1.53535	0	0	0	0	0	0	0
chr361	0	0	0	3.29565	0	0	1.01162	0	0.948206	1.10868	1.64078	0	1.21149	0	0	1.03619	2.46861	0	0	0	0	1.13261	0.767673	0	0.643309	0.73438	0	0	0	2.23097
chr362	1.25522	0	0	0	4.30075	1.99485	3.03485	3.47982	1.89641	1.10868	3.28156	1.39817	1.21149	4.69432	2.52305	2.07237	1.23431	1.85722	1.49058	0	2.19784	0	0.767673	1.01925	2.57324	1.46876	0.846248	1.42641	0.989488	1.48731
chr363	0	0	0	3.29565	0	0	0	0	0	0	0	0	0	0	0	0	0	0	0	0	0	1.13261	0.767673	0	0	0	0	0	0	0
Tb927.2.2590	441.21	467.939	458.774	444.912	304.739	395.977	306.52	344.502	322.39	298.235	295.34	325.775	348.91	325.473	320.428	302.566	306.108	271.154	378.607	376.312	389.751	408.872	370.786	367.948	432.947	393.628	381.658	447.892	422.512	459.58
Tb927.4.560	10231.9	10946.3	10876.1	5411.45	10286.8	9242.12	12543	12349.9	13009.4	12318.5	13149.2	12461.9	13436.7	13112.8	14361.2	12935.7	12976.9	12712.7	12340.5	10796.2	11450	11489.2	11178.1	12485.8	11701.2	10881.3	12700.5	11917.6	11438.5	12580.4
chr368	0.62761	0	0	1.64782	0	1.99485	2.02323	3.47982	5.68923	0	3.28156	1.39817	1.21149	1.56477	0	0	0.617153	0	0	0	0	1.13261	0.767673	0	1.28662	2.20314	0	0	0.989488	0.743657
chr369	0	0	0	0	0	0	0	0	0	0	0	0	0	0	0	0	0	0	0	0	0.732614	0	0	0	0	0	0	0	0	0
Tb927.1.630	946.435	985.561	910.633	1395.71	960.296	1018.37	927.652	941.872	925.449	916.878	859.769	1002.49	925.581	912.263	909.561	969.869	894.255	882.18	1068.75	930.014	923.094	1009.15	1011.03	954.015	1044.73	979.664	985.033	907.196	969.699	1050.79
Tb927.9.16790	0	0	0	0	0	0.997423	1.01162	1.15994	0	1.10868	0	0	0	0	0	0	0	0	0	0	0	0	0.767673	0	0	0	0	0	0.989488	0
Tb927.3.585	549.786	521.088	536.39	787.66	548.653	595.461	566.505	566.051	577.457	466.754	457.778	535.501	488.232	461.608	505.872	487.007	507.3	458.734	456.117	475.773	487.921	490.419	466.745	491.277	478.622	514.801	483.208	547.741	499.692	483.377
Tb927.9.16240	0	0	0	1.64782	2.45757	0	1.01162	0	0	0	0	1.39817	1.21149	0	0	0	0	0	0	0	0	0	0	0	0	0	0.846248	0.713204	0	0
Tb927.10.16190	2216.09	2182.56	2265.44	1344.62	2426.24	2403.79	2607.95	2645.82	2572.48	2689.66	2679.39	2471.97	2353.93	2331.51	2529.36	2516.89	2382.83	2354.96	2225.44	2265.05	2084.29	1960.54	2147.95	2127.17	2332	2308.16	2417.73	2293.67	2220.41	2150.65
Tb927.3.580	84.7273	108.608	97.5952	415.252	450.964	449.838	308.543	323.623	312.908	184.041	218.224	212.522	184.147	178.384	158.952	83.931	87.6358	81.7178	111.793	133.299	161.908	137.046	134.343	166.137	133.165	143.939	161.633	143.354	135.56	156.168
Tb927.8.4370	2027.18	2129.41	1984.95	1066.14	1955.61	1831.27	2104.16	2205.05	2073.73	2057.71	2092	2020.36	2054.69	2060.81	2013.4	2162.52	2103.26	2239.81	2210.53	2039.47	1972.93	2173.48	2147.95	2117.99	2283.1	2104	2275.56	2190.96	2230.31	2126.86
Tb927.2.4850	4269.63	4095.91	4288.04	4600.72	3736.74	3845.06	3618.55	3730.37	3582.32	3530.04	3570.34	3442.31	3555.73	3508.22	3671.04	3918.85	3756.61	3961.45	3601.24	3886.17	3766.37	3597.16	3617.28	3611.19	3845.7	3870.92	3764.11	3891.96	4041.07	4032.11
Tb927.6.1740	1408.98	1444.26	1453.94	1064.49	1218.34	1152.02	1160.32	1184.3	1235.51	1151.92	1110.81	1259.76	1184.84	1211.13	1208.54	1349.11	1365.14	1359.49	1325.13	1220.19	1281.34	1258.33	1211.39	1275.08	1284.69	1263.13	1296.45	1392.17	1369.45	1399.56
Tb927.9.10830	1353.75	1318.32	1288.72	2809.54	1731.36	1784.39	1578.12	1613.48	1603.42	1449.04	1639.14	1556.17	1307.2	1373.87	1308.2	1493.14	1487.96	1355.77	1465.24	1386.31	1498.2	1468.99	1489.29	1423.89	1369.61	1450.4	1382.77	1343.68	1381.33	1346.02
Tb11.02.5380	3483.86	3530.92	3582.59	4213.49	4606.1	4716.81	4837.55	4843.91	4865.24	4778.41	4933.83	4572.03	4501.91	4390.76	4420.39	4098.11	4109.62	4329.18	4163.19	4218.39	4068.94	3989.05	3991.13	4095.33	4056.71	3983.28	4021.37	4065.26	4026.23	4042.52
Tb927.7.4040	2698.72	2731.38	2589.73	2732.09	2946.01	2889.53	2741.48	2769.94	2805.74	2963.5	2948.48	3015.86	3304.95	3182.75	2943.14	2976.96	3128.35	3049.56	2876.82	2812.6	2879.17	2815.66	2870.33	2722.41	2844.71	2797.99	2707.15	2708.75	2978.36	2945.62
Tb927.11.5390	935.138	904.683	885.273	710.212	801.783	828.858	805.247	831.677	806.923	741.707	820.39	837.506	805.643	848.107	779.623	876.613	843.648	711.316	784.045	940.268	971.447	1022.75	987.995	933.63	986.193	962.773	994.342	930.732	932.098	1003.94
Tb927.8.7490	2705.62	2739.47	2769.55	2091.09	2871.06	2721.97	2977.19	2921.89	3179.33	2931.35	3102.72	2754.4	2825.2	2988.72	3110.92	2960.38	3051.21	2999.41	2930.48	2890.53	2922.4	2759.03	2795.87	2811.08	2935.42	2927.24	2978.79	2946.96	2916.02	2779.04
Tb927.9.1180	0	1.15541	0	4.94347	0	0	1.01162	1.15994	1.89641	0	0	0	0	1.56477	0	1.03619	0	0	1.49058	0	0.732614	0	1.53535	0	0	0	0.846248	1.42641	0	0.743657
Tb927.10.8740	317.57	308.493	300.47	235.639	319.484	305.211	274.148	279.546	337.561	314.865	329.797	302.006	338.007	322.343	315.382	326.398	354.863	198.723	271.285	356.83	363.377	301.274	312.443	335.332	327.444	350.299	341.884	312.383	281.015	319.772
Tb927.11.15330	2157.72	2210.29	2134.8	891.473	1735.05	1642.76	1646.91	1597.24	1574.97	1612.02	1560.38	1574.34	1625.82	1599.2	1682.88	1862.02	1908.24	2100.52	1837.88	1635.47	1613.95	1513.16	1467.02	1559.45	1661.02	1629.59	1630.72	1631.81	1635.62	1769.9
Tb927.1.180	161.923	137.493	155.23	159.839	131.48	139.639	124.429	158.912	123.267	139.694	139.466	116.048	117.515	125.182	153.906	137.813	116.642	79.8605	126.699	144.578	162.64	168.759	169.656	170.214	167.904	155.689	172.635	180.441	148.423	159.886
Tb927.11.4620	86.6101	75.1014	77.6151	72.5043	109.362	81.7887	96.1035	89.3154	108.095	92.0204	70.5536	79.6959	86.016	61.0262	119.845	109.836	88.2529	18.5722	40.2456	68.7001	96.7051	94.0065	89.0501	91.7322	81.7003	74.9068	60.0836	84.8713	67.2852	78.0839
Tb927.5.3230	3674.65	3898.34	3848.48	4104.73	6459.11	6060.34	7132.91	7017.64	7119.13	7041.23	6960.19	7136.28	6342.17	6282.57	6450.19	5464.84	5388.98	5183.51	5100.76	5036.64	5155.41	5230.38	5210.2	5410.16	5144.54	4848.38	5247.59	4903.99	4770.32	4879.87
Tb927.5.3220	908.151	882.73	867.599	815.673	806.083	814.894	848.746	838.637	824.939	858.118	841.72	910.211	906.197	827.765	909.561	876.613	917.707	664.885	943.537	1017.17	997.088	1063.52	1078.58	1063.07	963.034	987.007	973.186	983.509	953.867	960.804
Tb927.4.690	623.216	693.244	589.414	736.577	676.447	695.204	707.12	711.044	675.122	664.099	730.147	682.309	659.052	718.231	688.793	691.136	770.824	603.597	643.93	747.498	754.593	776.969	746.946	789.916	696.704	722.63	677.845	695.374	666.915	702.012
Tb927.8.3860	992.251	980.94	969.036	1268.82	1048.15	1120.11	1141.1	992.909	1044.92	1055.46	974.624	1079.39	1114.57	1006.15	1130.33	1127.37	1065.82	923.039	1000.18	1062.29	995.623	1002.36	1011.79	910.187	957.887	961.304	957.107	978.516	971.678	990.55
Tb927.4.1580	1511.91	1578.28	1606.86	2227.86	2048.39	2114.54	1872.5	1868.66	1904	1780.54	1906.59	1736.53	1651.27	1635.19	1727.03	1752.19	1725.56	1756.93	1645.6	1768.77	1710.65	1667.2	1738.01	1616.53	1692.55	1708.9	1610.41	1773.03	1686.09	1520.03
Tb927.5.4010	104.183	121.318	106.817	477.869	356.348	361.067	265.043	286.505	320.494	246.127	260.884	274.042	215.646	204.985	215.721	173.043	162.311	237.724	207.191	183.542	197.806	219.726	216.484	237.484	195.566	196.814	215.793	171.882	168.213	184.427
Tb927.10.1110	3183.24	3335.66	3287.5	1288.6	2977.35	2742.91	3547.74	3664.25	3791.87	3885.92	3777.08	3812.82	4056.08	3924.45	4060.85	3870.15	3857.21	4091.46	3516.28	3299.65	3452.81	3148.65	3139.78	3218.78	3363.22	3138.74	3530.55	3642.33	3658.14	3569.55
Tb927.6.5790	0	0	0	0	0	0	0	1.15994	0	0	0	0	0	0	0	0	0	0	0	0	0	0	0	0	0	0	0	0	0	0
Tb927.9.9150	2017.14	1965.35	1989.56	2511.28	1916.29	1955.95	1833.05	1773.55	1827.19	1709.58	1803.22	1718.36	1819.66	1646.14	1767.4	1719.03	1776.17	1914.8	1973.53	1860.03	1855.71	1935.63	1880.8	1830.57	1938.93	2084.17	1935.37	1962.03	1994.81	1879.96
Tb927.4.4560	3146.83	3306.77	3066.95	2272.35	2982.26	3072.06	3333.28	3235.07	3548.19	3392.56	3425.95	3284.31	3495.16	3270.38	3558.77	3086.8	3167.23	3159.13	3425.35	3415.52	3463.07	3089.76	3310.21	3156.61	3231.34	3160.04	3259.75	3329.24	3180.22	3119.64
Tb927.9.9400	158.158	137.493	151.388	69.2086	127.179	136.647	131.51	126.434	117.578	98.6725	111.573	88.085	105.4	133.006	122.368	105.691	103.065	98.4328	89.4348	119.969	122.347	112.128	140.484	117.213	135.095	132.923	126.091	134.796	143.476	114.523
Tb927.4.2970	1815.67	1830.16	1825.11	1372.64	1525.54	1560.97	1590.26	1587.96	1606.26	1552.15	1516.08	1462.49	1564.04	1581.99	1419.22	1535.63	1619.41	1924.08	1611.32	1640.6	1608.09	1617.36	1544.56	1605.31	1767.17	1758.11	1699.27	1779.44	1753.37	1667.28
Tb927.11.1670	1742.87	1756.22	1604.56	1331.44	1681.59	1639.76	1592.28	1636.68	1673.58	1622	1696.57	1593.92	1711.84	1693.09	1629.89	1847.52	1816.9	1740.22	1614.3	1510.38	1550.94	1512.03	1526.9	1521.74	1615.35	1534.86	1601.1	1671.75	1665.31	1647.2
Tb927.7.5190	2386.8	2556.91	2416.83	1957.61	2429.31	2326.99	2457.22	2398.76	2396.12	2408.05	2283.97	2294.4	2555.04	2430.09	2521.79	2584.25	2705.6	3142.42	2545.91	2473.2	2437.41	2324.11	2346.01	2331.02	2490.25	2484.41	2549.75	2443.44	2531.11	2458.53
Tb927.11.8720	739.952	742.926	773.077	812.377	1230.63	1171.97	1338.37	1313.05	1310.42	1368.11	1348.72	1386.99	1171.51	1084.39	1110.14	1139.8	1145.44	1080.9	1122.41	1068.44	1008.08	1278.71	1250.54	1209.85	1224.22	1225.68	1264.29	1191.05	1245.77	1248.6
Tb927.9.1230	0	0	0	0	0	0	1.01162	0	0	1.10868	0	0	0	0	0	1.03619	1.23431	0	0	0	0	0	0	0	0.643309	0	0	0.713204	0	0
Tb927.8.7720	323.847	374.352	310.46	220.808	343.446	334.137	373.286	359.582	357.474	393.581	392.147	381.702	339.218	397.453	368.366	293.24	324.005	323.157	375.626	324.018	355.318	424.728	382.301	381.198	425.871	383.347	412.969	365.874	394.806	406.78
Tb927.9.9210	7233.83	7247.86	6563.47	10369.8	7247.99	8355.41	7293.75	7424.78	7307.82	7025.7	6189.02	6400.84	5649.19	6243.45	5729.85	6930.01	6515.9	6214.26	5528.56	6011.77	5509.99	5989.23	6413.91	5819.9	6789.49	6743.08	6534.73	6939.48	6407.93	6451.96
Tb927.11.15480	2678.01	2502.61	2513.65	3623.56	2855.08	2977.31	3105.66	3145.76	3011.5	3063.28	3188.04	3231.18	2958.47	2800.95	2886.37	2897.17	3035.16	3012.41	2927.5	3181.74	3142.18	3087.49	3014.65	2930.33	2609.26	2554.18	2581.9	2835.7	2639.95	2848.95
Tb927.10.4090	890.578	1000.58	915.244	1049.66	834.346	901.67	815.363	818.918	856.23	851.466	792.497	824.923	806.854	818.377	835.131	928.422	923.878	891.466	776.592	851.06	810.272	853.987	877.45	844.955	876.83	875.382	886.022	885.8	893.508	771.172
Tb927.10.12500	3839.72	3950.33	3846.94	2748.57	5997.09	5637.43	6312.49	6334.44	6504.69	6390.43	6769.86	6484.73	5898.76	5908.59	6072.99	6061.68	6035.14	5839.11	4641.66	4708.52	4660.16	5002.73	5098.12	5217.52	4822.25	4621.46	5078.34	4794.16	4604.09	4916.31
Tb927.3.3140	882.419	904.683	917.549	835.447	751.403	825.866	813.339	777.16	784.166	883.618	818.749	808.145	831.084	793.34	862.884	946.037	922.027	752.175	956.952	1016.15	1036.65	1023.88	961.127	965.226	1011.28	1054.57	943.567	1019.88	1030.06	957.086
Tb927.11.18590	0	0	0	0	0.614393	0	0	0	0	0	0	0	0	1.56477	0	0	0	1.85722	0	0	0	0	0	0	0.643309	0	0	0	0	0
Tb927.1.1100	2996.84	3194.7	3082.32	2386.05	3022.2	2984.29	2951.9	2902.17	2875.91	2900.31	2904.18	2822.91	2941.51	2946.47	2930.53	2969.71	2906.79	3253.85	2909.61	2886.43	2877.71	2918.73	2961.68	2944.6	3027.41	2963.23	3068.5	3120.98	3124.8	3161.28
Tb927.10.5500	2310.86	2388.22	2256.22	1352.86	1588.82	1532.04	1575.09	1613.48	1640.4	1415.78	1476.7	1612.09	1582.21	1594.5	1554.2	1637.17	1628.05	1565.64	1574.05	1594.46	1611.75	1649.08	1484.68	1616.53	1612.78	1651.62	1662.88	1783.72	1800.87	1935.74
Tb927.7.7460	3857.92	3696.14	3678.65	7458.05	4791.04	4984.12	4293.3	4410.09	4221.41	4272.85	4275.87	4453.19	4184.5	4038.68	3890.55	3791.4	3904.11	3385.72	3817.37	3971.27	3926.08	4352.61	4308.18	4230.89	4061.21	3852.56	3859.74	3988.24	3892.65	4215.05
Tb927.10.13110	1505.01	1470.83	1397.84	1802.72	1171.03	1206.88	1095.58	1133.26	1084.75	1207.35	1055.02	1111.55	1211.49	1225.22	1177	1292.12	1310.22	1563.78	1517.41	1302.22	1367.06	1405.57	1343.43	1347.44	1308.49	1328.49	1293.91	1439.96	1322.95	1323.71
Tb927.9.310	0.62761	0	0	0	0	0.997423	0	1.15994	0	0	0	0	0	0	0	0	0	0	0	0	0	0	2.30302	1.01925	0	0	0.846248	0.713204	0	0.743657
Tb927.9.3580	1247.06	1266.33	1174.99	1776.35	1623.23	1666.69	1482.02	1531.12	1524.71	1408.02	1407.79	1459.69	1381.1	1305.02	1391.46	1316.99	1283.06	1519.21	1465.24	1397.58	1383.91	1303.63	1405.61	1322.98	1366.39	1377.7	1260.06	1295.18	1388.25	1409.23
Tb927.9.640	0	0	0	0	0	0	0	0	0	0	0	0	0	1.56477	0	0	0	0	0	0	0	0	0	0	0	0	0	0	0	0
Tb927.11.16970	2688.68	2632.02	2584.35	1926.31	2297.22	2229.24	2403.6	2448.63	2416.98	2391.42	2492.35	2449.6	2378.16	2345.6	2301.02	2492.03	2342.1	2327.1	2346.17	2475.25	2441.8	2384.14	2281.52	2383	2306.91	2321.38	2354.26	2394.23	2452.94	2422.83
Tb927.9.860	0	0	0	1.64782	0	0	0	0	0	0	0	0	0	0	0	0	0	0	0	0	0	0	0	0	0	0	0	0	0	0
Tb927.4.4690	1375.09	1324.1	1370.18	1693.96	1358.42	1501.12	1388.95	1394.25	1354.04	1455.7	1333.95	1550.58	1693.67	1458.37	1320.82	1229.95	1283.68	1519.21	1308.73	1443.73	1359.73	1299.1	1254.38	1349.48	1143.16	1143.43	1122.13	1293.04	1230.92	1218.11
Tb927.10.5150	196.442	231.081	200.57	125.235	279.549	206.466	314.613	309.704	310.063	263.866	272.37	264.255	248.356	253.493	293.936	242.467	256.119	248.868	195.266	198.923	182.421	159.698	176.565	196.715	176.91	171.845	199.715	200.41	189.982	182.94
Tb927.7.1400	1102.08	1061.82	1098.91	901.36	865.68	917.629	863.92	794.559	821.146	755.011	863.051	826.321	832.296	879.403	876.761	778.175	811.556	872.894	864.536	827.477	888.661	867.578	812.966	927.514	824.079	786.521	788.703	835.162	787.633	780.096
Tb927.3.1810	1434.09	1363.38	1364.03	1703.85	1410.03	1467.21	1666.13	1603.04	1600.57	1544.39	1534.13	1442.92	1379.89	1524.09	1318.3	1255.86	1184.32	1266.63	1557.66	1556.52	1485.74	1425.95	1402.54	1431.02	1309.78	1447.46	1336.23	1300.17	1320.97	1314.78
Tb927.7.1150	3918.79	4075.12	4095.16	2801.3	3696.19	3581.74	3842.12	3726.89	3936.95	3892.58	3831.22	3752.7	4105.75	3936.97	4217.28	3953.05	4125.05	4020.89	3707.07	3985.63	3986.15	3755.73	3885.19	3995.45	4187.3	4228.56	4169.47	4194.35	4148.92	4051.44
Tb927.1.3850	1284.72	1195.85	1204.19	2051.54	1752.25	1881.14	1824.96	1851.27	1874.6	1937.97	1693.29	1823.22	1726.38	1766.63	1709.37	1548.06	1527.45	989.899	1372.82	1667.26	1602.23	1783.86	1817.08	1680.74	1545.23	1573.78	1447.08	1651.07	1514.91	1441.95
Tb927.10.12440	1694.55	1731.95	1697.54	2163.59	2203.83	2193.33	2025.26	2042.66	2012.09	1966.8	2006.67	2007.78	1903.26	1962.23	1909.95	1973.93	1957.61	2078.23	1963.09	1831.32	1829.34	1915.24	1933.77	1954.91	1884.25	1858.72	1878.67	1949.9	1971.06	1949.12
Tb927.9.2814	9.41414	3.46622	6.14773	1.64782	1.84318	2.99227	3.03485	3.47982	3.79282	5.5434	1.64078	2.79635	8.48045	1.56477	2.52305	8.28948	4.93723	7.42889	4.47174	3.07612	5.1283	4.53043	2.30302	2.03849	4.50316	7.3438	3.38499	7.13204	5.93693	8.18022
Tb927.7.5310	2305.21	2409.02	2276.2	1974.09	2240.08	2314.02	2439.01	2404.56	2439.73	2495.64	2359.44	2372.7	2435.1	2610.04	2412.04	2355.25	2448.86	2178.52	2429.64	2455.77	2501.88	2473.62	2441.97	2499.19	2383.46	2454.3	2349.19	2383.53	2470.75	2410.93
Tb927.11.7460	1805.01	1905.26	2037.2	1548.95	2204.44	2144.46	2681.79	2549.55	2738.42	2701.85	2726.98	2554.46	2367.26	2286.13	2381.76	2305.51	2293.96	1463.49	2101.72	2871.05	2696.02	2849.64	2823.5	2888.54	2602.83	2718.68	2648.76	2558.98	2664.69	2547.77
Tb927.9.2815	1.25522	1.15541	0.768466	0	1.22879	0.997423	1.01162	2.31988	0.948206	0	1.64078	4.19452	1.21149	0	3.78458	1.03619	0.617153	1.85722	0	0	0.732614	0	0.767673	1.01925	1.28662	0	0.846248	0	0	0
Tb927.11.700	1184.3	1209.71	1166.53	1089.21	1088.7	1068.24	1090.52	1122.82	1127.42	1178.53	1036.97	1159.09	1154.55	1092.21	1154.3	1093.18	1166.42	1186.76	1199.92	1106.38	1122.37	1167.72	1121.57	1067.15	1124.5	1069.26	1123.82	1131.86	1074.58	1128.87
Tb927.6.3530	1521.33	1454.66	1411.67	914.542	1059.83	1027.35	1058.15	1064.83	996.564	1001.14	945.09	978.722	1092.77	995.196	1069.77	1105.61	1068.91	1010.33	1182.03	1195.59	1167.79	1125.81	1103.91	1088.56	1164.39	1078.8	1185.59	1242.4	1211.13	1161.59
Tb927.9.2817	265.479	264.588	264.352	90.6303	157.285	135.649	101.162	128.753	125.163	109.759	118.136	103.465	168.398	137.7	114.799	177.188	208.598	122.577	158.001	156.882	180.223	216.328	184.242	215.061	205.216	172.579	203.946	187.573	183.055	191.863
Tb927.6.3820	2866.29	2732.54	2781.08	2142.17	2694.11	2673.09	2644.36	2723.54	2699.54	2476.79	2513.68	2569.84	2792.49	2635.08	2669.39	2628.8	2659.31	2614.97	2662.18	2507.04	2682.83	2728.45	2689.16	2629.66	2755.94	2648.91	2700.38	2645.27	2683.49	2753.02
Tb927.9.12740	798.319	856.156	773.077	723.395	699.179	705.178	653.504	641.447	671.33	675.186	615.293	616.595	684.494	679.112	681.224	708.751	707.258	609.169	660.327	630.605	647.631	697.687	650.987	683.914	761.678	746.865	739.621	747.438	676.81	736.22
Tb927.3.720	4054.36	3766.62	3801.6	4431	3498.35	3288.5	3323.16	3559.86	3371.82	3397	3445.64	3554.16	3393.39	3301.67	3329.17	3376.93	3233.27	3859.31	3647.45	3370.4	3444.75	3751.2	3578.89	3500.09	3277.02	3408.26	3237.75	3061.07	3362.28	3602.27
Tb927.10.5140	1412.12	1590.99	1357.11	1052.96	1736.89	1718.56	1994.91	1992.78	2199.84	2158.6	2154.34	1967.23	2030.46	2070.2	2075.21	1901.4	1898.36	2367.96	1812.54	1604.71	1623.47	1534.68	1574.5	1465.68	1493.12	1463.62	1519.02	1477.76	1361.54	1516.32
Tb927.9.12960	2076.76	2088.97	2009.54	987.047	1698.8	1638.77	1822.93	1902.3	1803.49	1913.58	1885.26	1869.36	2009.87	2040.46	2134.5	2265.1	2090.3	2282.53	2201.59	1852.85	1995.64	2040.96	2048.15	2108.82	2043.15	2005.59	2178.24	2106.09	2168.96	2116.45
Tb927.9.2811	1.88283	1.15541	0	0	0.614393	0	0	2.31988	0	0	1.64078	0	0	0	0	0	0	0	1.49058	0	0	1.13261	0	0	0.643309	0	0	0	0	0.743657
Tb927.9.2812	0	0	0.768466	0	0	0	0	0	0	0	0	0	0	0	0	0	0	0	0	0	0	0	0	0	0	0	0	0	0	0
Tb927.11.6750	918.193	886.196	946.751	1221.04	1357.81	1302.63	1394.01	1400.05	1386.28	1396.94	1434.04	1308.69	1184.84	1162.63	1174.48	1052.76	1020.77	1034.47	1173.09	1124.84	1115.77	1114.49	1114.66	1088.56	1110.99	1153.71	1101.82	1092.63	1089.43	973.446
Tb927.2.1730	770.077	734.838	717.748	950.794	671.531	655.307	608.993	592.73	532.892	635.274	577.555	606.808	594.843	661.899	600.487	652.797	612.216	585.025	626.043	670.595	616.129	615.006	636.401	614.606	603.424	605.864	610.991	605.51	644.157	622.441
Tb927.5.1790	5403.72	5474.31	5615.95	6195.82	6615.78	6708.66	6637.21	6761.29	6849.84	6983.58	6938.86	6881.81	6442.72	6706.62	6561.2	6441.96	6249.29	5203.94	5983.19	6807.46	6693.9	6067.38	6402.39	6188.86	6334.67	6294.38	6241.93	6151.39	6267.42	5880.84
Tb927.10.2490	2530.52	2749.87	2652.75	2672.77	3223.11	3208.71	3156.24	3194.48	3074.08	3006.74	2930.43	3068.99	2861.55	2861.97	2718.59	2664.03	2517.37	3010.56	2754.59	2499.86	2573.67	2661.63	2653.85	2656.16	2557.15	2601.18	2646.22	2643.85	2610.27	2643.7
Tb927.6.4440	8348.46	8260	8353.23	12045.6	13868.7	14573.3	13469.7	13425.2	13726.2	12555.8	12570	11927.8	10762.9	11160	10841.6	11303.7	11366.7	11618.8	9587.41	9518.55	9402.37	9872.95	9959.02	9792.92	9433.49	9941.31	9683.62	9754.5	10034.4	9021.3
Tb927.9.6170	4606.65	4764.89	4577.75	6326	6474.47	6489.23	6907.32	6902.81	6841.3	6886.01	6942.14	6804.91	5795.78	6105.75	6033.88	4947.78	4786.64	4722.91	5111.2	5037.66	4827.93	5390.08	5146.48	5318.43	4220.11	4367.36	4161.85	4224.31	4185.54	4138.45
Tb927.3.3550	2409.39	2447.15	2476	1548.95	2632.67	2496.55	2914.47	3094.72	2825.65	3103.2	3102.72	3085.77	3129.29	3007.5	3276.18	2627.77	2767.93	2523.96	2531	2770.56	2775.14	2548.37	2662.29	2786.62	2533.99	2472.66	2665.68	2581.8	2606.31	2581.98
Tb927.10.12990	1731.57	1667.25	1743.65	2681.01	2128.26	2183.36	1960.51	1944.06	1919.17	1986.75	1895.1	2003.58	1905.68	1927.8	1970.5	1872.39	1912.56	1784.79	1735.03	1851.83	1816.15	1726.09	1769.49	1730.68	1651.37	1682.47	1604.49	1733.09	1830.55	1622.66
Tb927.2.5020	3624.45	3690.37	3744.74	4050.35	3621.23	3726.37	3844.14	3704.85	3960.66	3797.23	3711.45	3731.73	3784.7	3606.8	3725.29	3420.45	3435.69	3584.44	3812.9	3714.93	3760.51	3507.69	3574.29	3685.6	3462.29	3583.78	3540.7	3474.73	3460.24	3478.08
Tb927.11.8840	10.6694	20.7973	13.0639	90.6303	85.4006	85.7784	53.6157	42.9178	57.8405	49.8906	34.4564	32.158	43.6138	26.6012	37.8458	19.6875	25.9204	18.5722	26.8304	25.6343	25.6415	20.3869	23.0302	32.6159	21.2292	15.422	22.0025	21.3961	24.7372	12.6422
chr3627	0	0	0	1.64782	0.614393	0	0	0	0.948206	1.10868	0	0	0	0	0	0	1.23431	0	0	0	0	1.13261	0	0	0	0	0.846248	0	0	0
chr3626	66.5266	83.1892	62.2458	41.1956	60.8249	51.866	75.8712	76.5561	59.737	63.1948	60.7089	64.316	55.7287	56.3319	42.8919	36.2665	45.6693	39.0017	65.5855	41.015	65.2027	64.5587	50.6664	54.0201	56.6112	52.141	57.5449	52.0639	44.527	49.0813
chr3625	0	0	0	0	0	0	1.01162	0	0	0	0	0	0	0	0	0	0.617153	0	0	0	0	0	0	0	0	0	0	0	0	0
chr3624	0	0	0	0	0	0	1.01162	1.15994	0	0	0	1.39817	0	0	0	0	0	0	0	0	0	0	0	0	0	0	0	0	0	0
chr3622	0.62761	2.31081	0	3.29565	6.14393	3.98969	4.04646	3.47982	3.79282	1.10868	3.28156	6.99087	0	3.12955	0	3.10856	1.85146	3.71444	4.47174	2.05075	2.19784	3.39782	2.30302	7.13473	1.92993	4.40628	1.6925	0	0	3.71828
chr3621	0	0	0	3.29565	0.614393	1.99485	0	2.31988	3.79282	5.5434	1.64078	1.39817	1.21149	0	0	1.03619	1.23431	0	0	1.02537	0.732614	1.13261	0	1.01925	0.643309	0.73438	0.846248	1.42641	0.989488	0
chr3620	0	3.46622	0	0	0	0	0	0	0.948206	0	0	0	0	0	0	0	0	0	0	0	0	0	0	0	0	0	0	0	0	0
Tb927.2.720	5.02088	15.0203	3.84233	3.29565	6.75832	0.997423	8.09293	11.5994	8.53385	6.65208	4.92234	12.5836	7.26896	1.56477	3.78458	8.28948	3.70292	3.71444	10.4341	5.12687	4.39569	5.66304	6.14138	10.1925	3.85986	4.40628	5.07749	7.13204	8.90539	5.2056
Tb927.4.5610	0.62761	1.15541	0	1.64782	0	0	0	0	0	0	1.64078	0	0	0	0	0	1.23431	0	0	0	0	0	0	1.01925	0.643309	0	0	0	0	0
Tb927.6.3790	1484.92	1611.79	1500.82	1876.87	1889.26	1870.17	1974.67	1918.54	1900.2	1879.21	1942.68	1838.6	1726.38	1866.78	1774.97	1833.01	1896.51	1483.92	1521.88	1686.74	1665.97	1758.94	1652.03	1690.93	1721.5	1737.54	1703.5	1611.84	1668.28	1625.63
chr3629	1.25522	0	0	1.64782	3.68636	1.99485	1.01162	1.15994	0.948206	0	4.92234	2.79635	1.21149	1.56477	1.26153	0	0	0	0	0	1.46523	2.26522	0	1.01925	1.92993	0.73438	0.846248	0	0	0
chr3628	6.2761	1.15541	3.07387	4.94347	4.30075	4.98711	3.03485	2.31988	2.84462	3.32604	3.28156	1.39817	4.84597	3.12955	6.30763	2.07237	3.08577	3.71444	4.47174	5.12687	3.66307	5.66304	3.83837	3.05774	6.43309	5.14066	4.23124	4.27923	5.93693	2.97463
Tb927.10.9160	2586.38	2623.93	2586.66	2493.16	2351.9	2387.83	2456.2	2354.68	2416.98	2418.03	2403.74	2175.56	2328.49	2386.28	2309.86	2481.66	2517.98	2811.83	2450.51	2284.53	2366.34	2156.49	2251.59	2161.82	2397.61	2501.3	2420.27	2301.51	2381.7	2190.81
Tb927.11.11300	532.841	554.595	517.946	1496.22	1088.09	1074.22	895.28	888.515	944.413	885.835	849.924	960.546	735.376	711.972	724.116	684.918	685.657	551.595	675.233	731.092	687.192	733.93	689.37	707.357	772.614	728.505	722.696	690.382	677.799	736.22
Tb927.10.5320	2403.12	2271.53	2370.72	1829.08	2195.84	2026.76	2180.03	2113.41	2141.05	2103.17	2090.35	2165.77	2203.71	2164.08	2134.5	2274.43	2347.03	2345.67	2373	2448.59	2427.88	2435.11	2274.62	2395.23	2438.14	2378.66	2385.57	2436.31	2431.17	2555.95
Tb927.8.6620	1297.27	1270.95	1245.68	1334.74	1150.76	1150.03	1151.22	1119.34	1139.74	1220.66	1278.17	1110.15	1215.13	1204.88	1178.27	1193.69	1265.16	1268.48	1363.88	1344.27	1381.71	1206.23	1305.81	1232.27	1294.34	1291.04	1315.07	1342.25	1418.93	1340.81
Tb927.8.3570	222.174	212.595	247.446	148.304	262.346	256.338	283.253	295.785	307.219	294.909	288.777	250.273	282.278	270.706	304.028	249.721	234.518	260.011	293.644	227.633	202.202	227.654	233.373	233.407	221.942	237.939	227.641	214.674	172.171	238.714
Tb927.1.5330	0	0	0	0	0	0	0	0	0	0	0	1.39817	0	0	0	0	0	0	0	0	0	0	0	0	0	0	0	0	0	0
Tb927.5.4270	1749.15	1894.87	1871.22	3518.1	3753.94	3608.68	4003.98	3928.72	4069.7	3689.69	3683.55	3686.99	3162	3138.94	3143.72	2271.32	2406.9	2490.53	2738.19	2584.97	2562.69	2671.82	2606.25	2764.2	2683.24	2597.5	2573.44	2344.3	2254.05	2302.36
Tb927.10.1370	1101.45	1121.9	1170.37	1435.25	1384.23	1303.63	1289.81	1201.7	1224.13	1246.16	1207.61	1178.66	1241.78	1315.97	1168.17	1364.66	1310.83	1335.34	1140.29	1227.37	1221.27	1149.6	1249	1195.58	1270.54	1279.29	1185.59	1221.72	1208.17	1174.98
Tb927.5.5050	0	0	0	0	1.84318	0	1.01162	0	0.948206	0	0	0	0	0	1.26153	0	0	0	0	0	0	0	0.767673	0	0	0	0	0	0	0
Tb927.5.1570	2769.01	2772.97	2745.73	500.938	871.824	881.722	1094.57	1004.51	1079.06	1006.68	963.138	959.148	949.811	979.548	1013.01	1187.47	1128.77	1112.48	977.82	931.04	964.121	874.374	811.43	880.629	1024.15	1047.23	1056.96	1096.19	1130	1189.85
Tb927.10.2670	1238.27	1238.6	1246.45	1389.12	1092.39	1089.19	1101.65	1110.06	1067.68	1077.64	1107.53	1115.74	1161.82	1123.51	1076.08	1043.44	1108.41	1075.33	1135.82	1216.09	1197.82	1164.32	1121.57	1130.34	1156.03	1178.68	1133.13	1189.62	1159.68	1160.1
Tb927.1.3270	2733.87	2860.79	2924.01	2662.88	2943.56	3061.09	3414.2	3319.75	3292.17	3483.47	3427.59	3315.07	3421.26	3419.03	3507.04	3072.29	3085.77	3179.56	3422.37	3417.57	3345.85	2986.69	3275.66	3134.18	3231.34	3157.84	3150.58	3207.99	3191.1	3102.54
Tb927.9.7800	1531.37	1507.8	1485.45	1634.64	1298.21	1433.3	1385.91	1382.65	1467.82	1486.74	1376.61	1412.16	1389.58	1563.21	1532.75	1563.6	1586.7	1385.49	1702.24	1711.35	1633	1728.36	1644.36	1576.77	1518.21	1673.65	1580.79	1653.21	1562.4	1480.62
Tb927.8.6150	2232.41	2339.7	2233.93	2733.74	1850.55	2081.62	1898.8	1940.58	1840.47	1870.34	1662.11	1524.01	1616.13	1614.85	1685.4	1989.48	1791.6	1818.22	2079.36	1974.87	1931.9	1979.8	2190.94	1998.74	2285.68	2381.6	2258.64	2389.95	2105.63	1920.86
Tb927.11.1250	3913.15	3924.91	3867.69	3097.91	3871.29	3756.29	4082.88	4078.35	4030.82	4012.31	4016.63	3891.12	3814.99	3861.86	4131.5	4034.91	3946.08	3792.45	3894.88	3695.45	3725.34	3763.66	3708.63	3669.29	3695.81	3611.68	3774.27	3770	3552.26	3643.92
Tb927.11.9770	1224.47	1351.83	1372.48	586.625	1163.05	1103.15	1301.95	1244.62	1268.7	1449.04	1358.57	1373.01	1425.93	1530.35	1488.6	1662.04	1788.51	1147.76	1086.63	1472.44	1342.88	1261.73	1246.7	1276.1	1381.18	1443.79	1418.31	1402.87	1457.52	1520.78
Tb927.10.9350	2164.63	2201.05	2209.34	1249.05	1820.45	1681.65	2042.45	1954.5	2001.66	1997.84	1985.34	1909.91	2157.67	2146.87	2104.23	2120.03	2175.46	1912.94	2118.11	1985.12	2089.42	2013.78	2025.89	2015.05	2072.74	2057.73	2048.77	2016.23	2067.04	2165.53
Tb927.4.5800	0	0	0	0	0.614393	0.997423	0	0	0	1.10868	1.64078	0	0	0	0	0	0	0	0	1.02537	1.46523	4.53043	0.767673	1.01925	1.28662	0	0.846248	0	0	0
Tb927.6.540	340.792	274.987	264.352	245.526	252.515	230.405	296.404	321.304	319.545	366.973	400.35	454.407	496.712	533.588	473.072	430.017	397.447	304.584	426.306	432.708	426.382	527.795	535.836	522.873	423.297	371.597	378.273	478.56	523.439	593.438
chr3569	0	0	0	1.64782	1.22879	0.997423	1.01162	2.31988	0	1.10868	1.64078	0	0	0	3.78458	0	0	0	0	1.02537	0	1.13261	0.767673	1.01925	0	0	0	0.713204	0.989488	0
Tb927.4.5770	0	0	0	0	0	0	0	0	0	0	0	0	0	0	0	0	0	0	0	0	0	0	0.767673	0	0	0	0	0	0	0
chr3565	0	0	0	0	0	0	1.01162	0	0.948206	0	0	0	0	0	0	0	0	0	0	0	0	0	0.767673	0	0	0	1.6925	0	0	0
chr3566	0	0	0	0	0	0	0	0	0	0	0	0	0	0	0	0	0	0	0	0	0	0	0	0	0.643309	0	0	0	0	0
chr3567	0	0	0	0	1.22879	1.99485	0	2.31988	0	2.21736	3.28156	0	2.42299	1.56477	0	0	1.23431	0	0	2.05075	1.46523	1.13261	1.53535	3.05774	0	0.73438	0	0.713204	0.989488	0.743657
chr3560	0	0	0	0	0	0	0	0	0	0	0	0	0	0	1.26153	0	0	0	0	0	0	0	0.767673	0	0	0	0	0	0	0
chr3561	0	0	0	0	0	0	0	0	0	2.21736	0	0	0	0	0	0	0	0	0	0	0	0	0	0	0	0	0	0	0	0
chr3563	0	0	0	0	1.22879	1.99485	1.01162	0	0	2.21736	0	1.39817	0	0	0	0	0	0	0	0	1.46523	0	0	1.01925	0	0	0.846248	0.713204	0	0
Tb927.8.4910	969.029	919.703	909.864	1323.2	779.05	886.709	769.84	771.361	788.907	713.99	766.245	787.172	747.491	818.377	785.931	711.859	745.521	752.175	895.838	797.741	832.983	818.876	786.865	757.3	760.391	809.287	725.235	788.091	740.137	800.174
Tb927.11.9060	1390.16	1437.33	1492.36	1888.41	1674.84	1669.69	1563.96	1598.4	1572.13	1548.83	1609.61	1574.34	1596.75	1605.46	1536.54	1580.18	1610.77	2037.37	1778.26	1622.14	1585.38	1632.09	1692.72	1589.01	1738.86	1653.09	1675.57	1522.69	1633.65	1601.84
Tb927.8.150	0	0	0	0	0.614393	0.997423	0	1.15994	0	0	0	0	1.21149	0	2.52305	0	0	0	0	0	0.732614	0	0	0	0	0	0	0	0	0
chr1708	0	0	0	1.64782	0.614393	0.997423	2.02323	0	0	1.10868	0	2.79635	0	0	1.26153	0	0.617153	0	0	0	0	0	0	0	0	0	0	0	0.989488	0
chr1709	141.84	184.865	169.063	85.6868	205.207	164.575	282.241	263.307	314.804	314.865	262.525	282.431	181.724	192.467	227.075	154.392	169.717	202.437	207.191	241.988	231.506	225.389	229.534	257.869	279.196	257.768	279.262	217.527	216.698	186.658
chr1707	0	0	0	1.64782	1.22879	0	1.01162	0	1.89641	0	3.28156	0	0	0	0	0	0.617153	0	0	1.02537	0	0	0.767673	0	0	0	0.846248	0	0	0
chr1704	0	0	0	1.64782	0.614393	0	0	3.47982	0.948206	0	0	0	0	0	2.52305	0	0	0	0	0	0	0	0	0	0	0	1.6925	0	0	0.743657
chr1705	0	0	0	0	0	0.997423	2.02323	0	0	0	0	0	0	0	0	0	0	0	0	0	0.732614	1.13261	0	0	0	0	0	0	0	0
chr1702	0	0	0	0	3.07196	0.997423	1.01162	1.15994	0	0	0	0	0	0	0	0	0.617153	0	0	0	0	0	0	0	0	0	1.6925	0	2.96846	0
chr1703	0	0	0	0	0.614393	0.997423	1.01162	1.15994	1.89641	0	3.28156	2.79635	1.21149	0	2.52305	0	0.617153	0	1.49058	0	0	2.26522	0	1.01925	0	0	0.846248	0	0	0
chr1701	0	0	0	0	1.22879	0	0	0	0	0	0	0	0	0	0	2.07237	0	0	1.49058	0	0	0	0	0	0	0	0	0	0	0
Tb927.8.7930	112.97	128.25	115.27	57.6738	103.832	97.7474	93.0687	88.1555	85.3385	90.9118	100.088	72.7051	127.207	95.4512	93.353	98.4376	120.345	109.576	114.775	127.146	101.101	146.106	108.242	102.944	117.082	138.798	120.167	119.105	103.896	118.985
Tb927.11.4480	4331.13	4368.59	4141.27	4627.09	4091.86	4161.25	4219.45	4218.7	4391.14	4297.24	4316.89	4363.7	4111.81	4148.22	4086.08	3827.67	3764.63	3987.46	3921.71	4031.77	3871.87	4044.54	3852.95	3794.65	3566.51	3554.4	3605.02	3690.83	3840.2	4025.41
Tb927.7.3120	1900.4	1803.59	1855.08	2975.97	1912.61	2004.82	1722.78	1715.55	1737.11	1655.26	1737.59	1803.64	1663.38	1714.99	1647.55	1650.64	1698.41	2100.52	2018.24	1886.69	1883.55	2081.73	2012.84	1965.11	1881.68	1907.92	1799.12	1846.49	1889.92	1935.74
Tb927.11.12760	1004.18	972.852	1013.61	2115.81	1512.64	1515.09	1446.61	1434.85	1348.35	1514.46	1388.1	1413.55	1332.64	1336.32	1391.46	1252.75	1299.11	1164.48	1237.18	1410.91	1287.2	1428.22	1451.67	1318.91	1324.57	1334.37	1329.46	1336.54	1256.65	1171.26
Tb927.8.6040	1523.84	1621.03	1532.32	2844.14	1941.48	1981.88	1831.03	1744.55	1781.68	1951.28	1898.38	1897.32	1768.78	1940.32	1780.01	1693.13	1692.85	1535.92	1566.6	1786.2	1756.81	1749.88	1765.65	1671.56	1682.9	1832.28	1632.41	1727.38	1800.87	1762.47
Tb927.10.14120	1457.94	1394.58	1440.11	1240.81	833.731	945.557	823.456	809.639	865.712	866.988	802.342	858.479	987.367	988.937	1050.85	1060.02	1048.54	728.031	1064.27	1202.76	1230.06	1091.83	1124.64	1099.77	1171.47	1220.54	1159.36	1257.38	1186.4	1143.74
Tb927.4.3390	1778.02	1833.63	1979.57	2026.82	1966.06	2036.74	2047.51	1989.3	2015.89	2099.84	2073.95	1970.03	2011.08	2093.67	2190.01	2104.49	2040.31	2236.1	2071.91	2252.75	2179.53	2018.31	2064.27	2004.86	2039.93	1997.51	2007.3	2101.81	2099.69	2086.7
Tb927.3.4260	1364.42	1336.8	1453.94	1379.23	1455.5	1539.02	1477.97	1528.8	1519.03	1562.13	1593.2	1518.42	1641.57	1613.28	1666.48	1739.75	1734.2	1680.79	1635.17	1587.28	1606.62	1568.66	1579.87	1704.18	1538.15	1497.4	1560.48	1626.82	1529.75	1555.73
chr621	0	0	0.768466	0	2.45757	1.99485	2.02323	1.15994	0.948206	3.32604	0	1.39817	1.21149	4.69432	0	2.07237	1.23431	1.85722	1.49058	0	1.46523	1.13261	4.60604	2.03849	2.57324	3.6719	0.846248	2.13961	0.989488	0.743657
chr620	0.62761	0	0	0	1.22879	0.997423	0	0	0.948206	0	0	0	0	0	1.26153	0	0	0	0	0	0	0	0	0	0	0	0	0	0	0
chr623	0	0	0.768466	0	0	0	0	0	0.948206	1.10868	0	0	0	0	1.26153	0	0	0	0	0	0	0	0	0	0	0	0	0	0	0
chr625	7.53131	16.1757	6.9162	56.026	54.681	46.8789	26.302	24.3588	20.8605	24.391	22.9709	16.7781	20.5954	12.5182	18.9229	9.32567	9.87445	20.4294	17.887	16.406	19.048	11.3261	19.9595	20.3849	12.8662	11.7501	10.155	12.8377	17.8108	16.3604
chr624	0	0	0	0	0.614393	0.997423	0	0	0	0	0	0	0	0	0	0	0	0	0	0	0	0	0	0	0	0	0	0	0	0
chr627	0.62761	0	0	0	0	0	0	0	0	0	1.64078	0	0	0	1.26153	0	0	0	0	0	0	0	0	0	0	0	0	0	0	0
chr626	0	0	0	0	0	0.997423	0	1.15994	0.948206	0	0	0	0	0	0	0	0	0	0	0	0.732614	0	0	0	0	0	0	0	0	0
chr629	0	0	0	1.64782	0	0	0	0	0	0	0	0	0	0	0	0	0	0	0	0	0	0	0	0	0	0.73438	0	0	0.989488	0
Tb927.10.1800	915.055	889.663	950.593	1135.35	805.469	783.974	785.014	778.32	750.031	798.25	871.254	823.525	835.93	793.34	841.438	818.586	746.138	605.454	834.725	866.441	859.357	928.739	822.946	826.609	836.302	801.209	825.092	834.449	846.012	818.022
Tb927.11.7430	657.735	667.825	693.925	1188.08	860.764	887.706	779.956	729.603	891.313	751.685	753.118	798.358	729.319	832.46	827.561	781.284	743.052	607.312	852.612	836.705	866.683	747.521	749.249	754.242	750.742	740.256	781.933	757.423	735.19	697.55
Tb927.5.820	630.748	642.406	570.202	568.499	636.511	655.307	612.028	661.166	640.987	624.187	613.652	611.002	603.324	654.075	595.441	639.326	645.542	661.171	636.477	653.163	609.535	662.576	638.704	600.336	668.398	691.052	659.227	616.922	673.842	630.621
Tb927.11.7860	2398.1	2367.43	2438.34	1646.18	2457.57	2414.76	2757.67	2671.34	2784.88	2734	2733.54	2804.74	2744.03	2677.33	2554.59	2461.98	2380.98	2744.97	2638.33	2495.76	2578.8	2602.73	2576.31	2644.94	2696.75	2529.94	2540.44	2687.35	2663.7	2654.85
Tb927.3.2040	2206.05	2212.6	2105.6	1740.1	2534.37	2446.68	2626.16	2580.87	2631.27	2691.87	2692.52	2541.88	2784.01	2691.41	2705.97	2717.91	2774.1	2743.12	2545.91	2643.41	2635.95	2590.27	2730.61	2640.87	2509.55	2441.08	2553.98	2596.06	2493.51	2624.36
Tb927.4.1240	785.14	684	657.807	481.165	399.97	397.972	458.262	418.739	452.294	431.277	465.982	479.574	525.788	555.495	555.072	499.441	465.951	534.88	712.497	594.717	536.274	670.504	534.3	595.24	649.742	652.13	510.288	609.79	563.019	632.108
Tb927.3.2730	3699.13	3920.29	3955.3	3226.44	4352.36	4254.01	4587.68	4559.73	4516.3	4704.13	4510.51	4586.01	4701.8	4753.78	4748.39	4843.13	4861.32	5543.81	4754.95	4556.76	4495.32	4536.1	4467.86	4571.32	4637.62	4493.67	4673.83	4685.04	4707	4432.94
Tb927.7.4860	1049.36	1045.64	1044.35	1104.04	1555.64	1540.02	1498.2	1432.53	1522.82	1300.48	1281.45	1393.98	1360.51	1315.97	1260.27	1381.23	1300.96	1331.63	1237.18	1223.27	1207.35	1269.65	1217.53	1325.02	1193.98	1199.24	1138.2	1176.79	1203.22	1212.16
Tb927.8.4030	33.2633	32.3514	39.1918	47.7869	36.2492	42.8892	43.4995	49.8774	39.8246	35.4778	41.0195	41.9452	38.7678	23.4716	42.8919	38.3389	34.5606	31.5728	20.8681	27.6851	33.7003	37.3761	32.2423	29.5581	29.5922	35.9846	33.8499	34.947	38.59	43.1321
Tb927.6.150	197.697	201.041	183.663	141.713	216.881	210.456	207.381	204.15	191.538	199.562	208.379	232.097	151.437	148.654	136.245	140.921	138.859	92.8611	158.001	134.324	154.582	172.156	168.12	166.137	156.324	141.735	172.635	146.92	161.287	189.632
Tb927.10.14690	1206.27	1183.14	1190.35	1361.1	1088.09	1012.38	980.256	969.71	948.206	970.095	964.779	954.953	964.349	1021.8	965.068	1053.8	1057.8	902.61	959.933	1022.3	1032.25	1055.59	1044.04	1088.56	1142.52	1046.49	1069.66	1121.16	1140.88	1090.94
Tb927.10.12510	1209.4	1208.55	1260.29	1021.65	1494.82	1486.16	1580.14	1498.64	1526.61	1552.15	1571.87	1482.06	1452.58	1569.47	1528.97	1501.43	1408.34	1405.92	1228.24	1275.57	1234.46	1342.14	1364.16	1329.1	1301.41	1354.2	1404.77	1266.65	1289.3	1310.32
chr555548_BES4--expression	0.62761	0	0	1.64782	1.22879	1.99485	0	0	2.84462	2.21736	1.64078	4.19452	3.63448	1.56477	0	0	1.23431	0	1.49058	1.02537	1.46523	4.53043	2.30302	2.03849	0	0	0	0.713204	0	0.743657
Tb927.11.10230	3532.81	3391.12	3434.28	3326.96	2935.57	2987.28	2926.61	2999.61	2945.13	3094.33	3048.57	3084.37	2963.31	2987.15	3031.45	3182.12	3195	3448.86	3671.3	3361.18	3212.51	3325.34	3248.02	3164.76	3194.03	3345.84	3335.06	3372.03	3333.59	3205.16
Tb927.11.10940	746.855	833.048	825.333	383.943	799.94	724.129	1145.15	1139.06	1164.4	1059.9	1117.37	1107.35	1016.44	1020.23	1076.08	980.231	915.855	1034.47	877.951	872.593	864.485	770.174	841.37	825.59	795.773	776.24	872.482	856.558	787.633	841.819
Tb927.6.2040	869.867	880.419	910.633	566.851	707.166	680.242	640.353	677.405	708.31	650.795	653.031	629.178	686.917	685.371	720.332	741.909	756.63	726.174	761.686	753.65	742.871	778.102	709.33	692.068	818.289	809.287	799.705	802.355	817.317	779.352
Tb927.9.6290	4665.65	4373.21	4218.88	3677.94	3481.76	3432.13	3476.93	3448.5	3478.97	3955.77	4067.49	4120.42	4442.55	4210.81	4210.98	4284.63	4062.1	5062.79	4148.28	3614.44	3785.42	4342.42	4200.71	4067.81	3211.4	3064.57	3163.28	3179.46	3400.87	3857.35
Tb927.11.6410	5533.01	5518.22	5512.21	4103.08	4996.24	4832.51	5374.72	5319.49	5279.61	5429.21	5645.93	5391.36	6029.6	5811.57	6185.26	5877.24	5904.92	5671.96	5079.9	5573.93	5635.27	5280.22	5184.1	5161.46	5216.59	5059.88	5317.82	5409.65	5338.29	5477.77
Tb927.11.6140	12685.9	12203.4	12065.7	19940.3	12641.7	13159	13397.8	13026.1	12845.3	12929.4	12707.8	13099.5	11626.7	11884.5	11622.4	12480.9	12259.7	11811.9	10742.6	11131.5	11184.1	12246.9	12787.1	12259.5	12359.9	12502.1	12262.1	11812.1	12553.6	12193.7
Tb927.9.1950	1525.09	1441.95	1389.39	1194.67	1073.34	1127.09	1048.03	1096.14	1116.04	1109.79	1163.31	1133.92	1213.92	1142.28	1185.83	1128.41	1125.69	1038.19	1264.01	1226.35	1242.51	1254.93	1249.77	1145.63	1190.77	1190.43	1155.13	1238.12	1224	1302.89
Tb927.11.5490	2097.47	2280.77	2225.48	1544.01	2217.34	2058.68	2215.44	2180.69	2231.13	2000.06	2113.33	2122.43	2249.74	2167.21	2375.45	2468.19	2503.79	2692.97	2547.4	2328.62	2412.5	2376.21	2283.83	2350.38	2389.25	2388.21	2495.59	2433.45	2390.6	2416.88
Tb927.10.3180	651.459	685.156	691.62	589.921	683.819	686.227	627.202	694.804	640.039	656.339	595.603	629.178	666.321	668.158	691.317	627.928	607.896	648.17	649.893	637.783	635.909	694.289	653.29	696.145	715.36	675.63	668.536	698.227	697.589	659.623
Tb927.5.2080	4938.03	4968.25	5187.92	4660.05	6059.14	5608.51	6122.3	6245.12	5901.63	6489.1	6563.12	6325.34	5829.7	5728.64	5867.36	5772.59	6072.17	5749.96	5327.33	5749.27	5540.76	5428.59	5676.17	5514.12	5250.69	5157.55	5247.59	5187.13	5206.69	5173.62
Tb927.9.3000	908.151	975.163	949.825	734.929	897.014	917.629	925.629	920.993	928.293	924.639	899.148	946.564	976.463	895.051	973.898	902.517	961.525	949.04	1012.1	988.46	991.227	954.789	962.662	965.226	1016.43	982.601	925.796	1047.7	984.541	995.012
Tb927.4.2150	539.744	592.723	552.527	692.086	512.404	560.552	506.82	494.135	550.908	525.514	536.535	506.139	474.905	510.116	470.549	502.55	464.716	377.016	360.72	491.154	515.028	484.756	442.947	474.969	467.042	484.691	440.895	423.643	481.881	440.245
Tb927.9.8050	1000.41	1080.3	1025.9	1120.52	1163.66	1131.08	1103.67	1172.7	1114.14	1207.35	1115.73	1110.15	1165.46	1175.15	1126.54	1045.51	1083.1	1144.05	1059.8	1105.35	1142.88	1003.49	1057.09	1004.98	1069.18	1065.59	1076.43	1010.61	990.478	1017.32
Tb927.4.3340	978.443	986.717	1011.3	667.369	932.648	903.665	808.281	811.958	805.975	793.815	741.633	736.838	753.549	840.284	816.208	785.428	846.734	835.75	819.819	868.492	868.148	765.643	747.714	758.319	864.608	888.6	797.166	859.411	861.844	760.761
Tb927.8.2610	876.771	911.615	934.455	883.234	1132.33	1015.38	980.256	962.751	926.397	960.117	950.012	1051.43	1010.39	912.263	1029.41	933.603	911.535	1006.61	988.254	940.268	945.805	974.043	963.43	931.591	1019.65	1047.23	1026.5	951.415	941.003	900.568
Tb927.10.6550	1757.31	1752.75	1797.44	2875.45	2101.22	2048.71	2025.26	2025.26	1958.99	2177.45	2187.16	2330.76	2065.6	2046.72	2034.84	2030.92	2058.21	2016.94	2112.15	2247.62	2131.91	2231.24	2194.01	2187.3	2030.28	2178.91	1886.29	1952.75	2014.6	2109.01
Tb927.10.3390	2403.12	2518.79	2387.63	1717.03	2456.96	2227.24	2550.28	2478.79	2570.59	2456.83	2599	2632.76	2609.56	2398.8	2603.79	2483.74	2677.83	2330.81	2447.53	2386.05	2548.77	2735.25	2587.83	2555.25	2631.78	2440.35	2642.83	2431.31	2366.86	2660.8
Tb927.11.2245	1347.48	1306.76	1300.25	2211.38	1586.36	1695.62	1450.66	1500.96	1444.12	1392.5	1401.23	1407.96	1221.19	1336.32	1255.22	1370.87	1242.95	1545.21	1527.84	1340.16	1252.77	1369.32	1287.39	1388.21	1274.4	1212.46	1248.22	1213.87	1179.47	1140.77
Tb927.4.3610	151.254	143.27	163.683	273.539	169.572	200.482	165.905	184.431	209.553	178.497	159.156	160.79	152.648	173.69	223.29	201.02	157.374	159.721	168.435	170.212	160.443	164.228	140.484	132.502	172.407	166.704	175.173	174.735	167.224	131.627
Tb927.11.2710	1429.07	1511.27	1480.83	1221.04	1813.07	1807.33	1924.09	1838.51	1945.72	1741.74	1727.74	1654.04	1634.3	1683.7	1783.8	1552.21	1599.66	1625.07	1723.11	1638.55	1619.81	1607.17	1568.36	1662.39	1578.68	1589.93	1563.02	1514.85	1503.03	1523.75
Tb927.11.6160	4298.5	4152.53	4210.43	7346	8361.89	8280.6	8693.83	8444.37	8706.42	8743.05	8976.71	8744.18	7903.78	7687.73	7546.45	7129.99	7176.87	8847.8	7350.05	6949.98	7035.3	7352.89	7129.38	7305.96	6325.66	6393.52	6362.94	6412.42	6516.77	6686.22
Tb927.8.1090	2154.58	2238.02	2158.62	1519.29	1903.39	1873.16	2149.68	2125.01	2131.57	2093.19	2154.34	2094.47	2155.25	2168.78	2254.35	2198.79	2197.07	2468.25	2229.91	2184.05	2193.45	2221.04	2090.37	2198.51	2226.49	2201.67	2113.08	2173.13	2140.26	2257.74
Tb927.10.15610	1044.97	992.494	1072.01	576.738	825.744	719.142	896.292	894.314	861.919	854.792	872.895	926.99	986.155	796.47	933.53	941.892	950.416	1079.05	907.763	782.36	814.667	758.847	767.673	818.455	863.964	799.74	814.091	793.083	863.823	895.362
Tb927.7.4500	3305.62	3327.57	3259.07	2839.2	3587.44	3572.77	3867.41	3917.12	3833.6	3979.05	4069.14	3810.02	3932.51	4038.68	4107.53	4309.49	4304.03	4542.76	4122.94	3749.79	3878.46	3546.2	3653.36	3606.09	3789.09	3663.82	3885.13	3927.62	3876.82	3599.3
Tb927.8.7550	1488.69	1440.79	1540.01	537.191	873.667	783.974	887.187	983.63	879.935	952.356	1053.38	1003.89	1120.63	1104.73	1118.97	1074.52	1189.25	1790.36	1460.77	1318.63	1315.04	1092.97	1146.9	1191.5	1188.84	1208.06	1208.44	1301.6	1369.45	1348.25
Tb927.11.9300	2025.92	2061.24	2026.45	1997.16	1998.01	2040.73	1907.91	1961.46	1954.25	1956.82	1950.89	1909.91	2134.65	2002.91	2065.12	1856.84	1821.84	2054.09	1961.6	2026.14	1966.34	1851.81	1989.04	1915.16	2007.12	2033.5	2005.61	1950.61	2004.7	2037.62
Tb927.7.4970	4346.82	4197.59	4306.49	4253.03	4166.81	4215.11	3969.58	4009.91	3977.72	5302.82	5094.62	5301.88	6181.04	6345.16	6080.56	7254.33	7082.45	7493.89	6060.7	5933.84	5940.04	6667.66	6206.64	6299.96	6042.6	6165.86	6131.92	6351.8	6041.82	6370.91
Tb927.11.7600	3113.57	3094.18	3196.05	3763.63	4507.19	4286.92	4123.35	4121.27	4261.24	3801.66	3749.18	3703.76	3330.39	3223.43	3532.27	3539.61	3532.58	4533.48	3356.79	3202.24	3181.01	3414.81	3411.54	3511.3	3575.51	3569.09	3591.48	3289.3	3415.71	3302.58
Tb927.10.4950	1513.79	1481.23	1465.47	1761.52	1123.11	1186.93	1100.64	1112.38	1085.7	1022.2	1104.25	1055.62	1098.82	1136.03	1045.81	1082.81	1054.71	709.459	950.99	1325.81	1320.9	1267.39	1212.16	1193.54	1156.67	1150.77	1155.13	1275.92	1277.43	1342.3
Tb927.9.300	0	0	0	0	0	0	0	0	1.89641	1.10868	0	0	1.21149	0	0	0	0	0	0	0	0	0	0	1.01925	0	0	0	0	0	0
Tb927.10.8940	22806.1	22908.2	23763.3	20498.9	22535.3	22159.7	25253	25328.5	25799.7	24663.7	24583.8	23441.8	23842.2	23316.7	23617	24402.2	24399.8	31868.1	25550	23231.9	23720.6	22415.4	22849	23840.2	20871.5	20879.9	21635.2	21423.9	21174.1	21049.9
Tb927.11.1550	1316.1	1365.69	1330.22	1408.89	1177.79	1276.7	1179.54	1242.3	1216.55	1255.03	1260.12	1321.27	1336.28	1439.59	1301.9	1297.3	1347.25	1008.47	1293.82	1400.66	1319.44	1413.5	1307.35	1346.42	1349.02	1252.12	1323.53	1312.3	1283.37	1413.69
chr555542_BES4--expression	407.946	374.352	366.559	350.986	291.222	350.095	372.275	301.585	321.442	338.147	329.797	311.793	375.563	316.084	374.673	358.52	362.269	267.44	363.701	327.094	342.131	404.341	390.746	353.679	386.629	351.768	379.965	372.293	350.279	345.057
Tb927.10.240	3144.32	2997.12	3028.53	3325.31	2391.22	2601.28	2479.47	2410.36	2526.97	2513.38	2551.41	2544.68	2678.61	2656.99	2554.59	2649.53	2622.9	2941.84	3304.61	2975.64	2912.87	2803.21	2843.46	2843.7	2599.61	2772.29	2765.54	2908.45	2845.77	2872.75
Tb927.5.170	81.5892	57.7703	72.2359	74.1521	55.2954	62.8376	65.7551	71.9163	55.9441	64.3034	75.4759	69.9087	44.8252	59.4614	46.6765	41.4474	37.0292	63.1455	52.1703	53.3194	43.9569	49.8348	46.8281	54.0201	41.8151	62.4223	45.6974	47.7847	46.5059	53.5433
Tb927.7.7250	4316.07	4472.58	4393.32	2766.7	3820.91	3787.21	4035.34	4048.19	4112.37	4017.86	4011.71	3870.15	4333.51	4278.09	4393.9	4396.53	4325.01	4552.05	3958.98	4103.55	4063.08	3814.62	3886.73	3851.73	4033.55	4007.51	4171.16	4220.03	4201.37	4007.57
Tb927.5.288b	2142.03	2135.19	2264.67	1661.01	1614.62	1583.91	1581.16	1600.72	1643.24	1717.35	1675.24	1658.23	1914.16	2031.08	1896.07	1936.63	1927.99	1925.94	1942.23	2041.52	2021.28	1940.16	1885.41	1905.99	1801.91	1840.36	1838.9	1909.96	1856.28	1801.88
Tb927.10.14620	0	0	0.768466	0	0	0	1.01162	0	0	0	0	1.39817	0	0	0	1.03619	0	0	0	1.02537	0.732614	1.13261	1.53535	0	0.643309	0	0	0	0.989488	0.743657
Tb927.3.1040	1434.09	1351.83	1407.06	764.59	1110.82	1077.22	1210.9	1264.34	1313.26	1303.81	1292.94	1377.2	1394.43	1276.86	1264.05	1104.57	1071.38	908.181	1232.71	1215.07	1235.19	1309.3	1180.68	1232.27	1121.93	1101.57	1093.35	1164.66	1157.7	1192.83
Tb927.6.1240	704.178	719.818	748.486	1333.09	745.873	813.897	657.551	687.845	678.915	694.034	689.128	654.346	677.225	661.899	736.732	671.448	691.829	566.453	742.309	813.122	779.502	693.156	703.956	683.914	704.424	770.365	657.535	743.159	670.873	618.722
Tb927.6.1530	1582.83	1602.55	1621.46	1542.36	1568.55	1631.78	1732.9	1629.72	1603.42	1541.07	1514.44	1451.3	1438.04	1550.69	1493.65	1534.59	1500.92	1292.63	1438.41	1500.12	1698.93	1723.83	1566.82	1600.22	1692.55	1767.65	1688.27	1626.82	1624.74	1582.5
Tb927.9.14300	1911.07	1883.31	1877.36	2514.58	2215.5	2230.24	1882.62	1946.38	1876.5	1851.5	1922.99	1918.3	1940.81	1805.75	1872.11	1820.58	1848.99	1879.51	1924.34	1956.41	1959.74	1825.76	1962.17	1850.95	1857.88	1925.55	1840.59	2017.65	2002.72	1961.77
Tb927.9.14650	173.22	177.933	159.073	331.213	411.029	408.943	395.542	399.02	404.884	358.104	342.923	325.775	242.299	276.965	267.444	272.517	275.25	291.584	146.077	206.1	181.688	244.643	220.322	215.061	184.63	206.361	205.638	246.055	281.015	262.511
Tb927.5.2550	1463.59	1444.26	1381.7	1051.31	881.039	927.603	878.083	858.356	868.556	872.531	913.915	904.619	970.406	982.678	938.576	1084.89	1071.38	1197.91	1225.26	1062.29	1049.84	1107.69	1047.11	1011.09	1069.82	1088.35	1045.12	1047.7	1161.66	1168.28
Tb927.9.13350	1670.07	1528.6	1606.86	2381.11	1627.53	1644.75	1561.94	1524.16	1600.57	1585.41	1576.79	1616.29	1481.66	1560.08	1416.69	1395.74	1391.68	1446.78	1307.24	1457.06	1422.74	1647.94	1527.67	1566.58	1485.4	1432.04	1431.01	1532.68	1419.92	1508.88
Tb927.6.840	2395.59	2325.83	2359.19	1763.17	1917.52	2014.79	1926.12	1956.82	2009.25	1889.19	1985.34	1800.85	2034.1	2043.59	2051.24	2203.97	2223.6	2187.81	2305.93	2281.46	2223.48	2140.63	2070.41	2095.57	2137.07	2143.66	2146.93	2173.85	2148.18	2137.27
Tb927.5.3930	1188.06	1228.2	1189.59	1076.03	1348.59	1316.6	1467.86	1416.29	1364.47	1402.48	1350.36	1472.28	1291.45	1380.13	1368.76	1299.38	1305.28	1142.19	1168.61	1254.03	1274.75	1374.99	1315.79	1181.31	1266.03	1293.24	1310.84	1286.62	1293.26	1308.09
Tb927.8.3430	1633.67	1584.06	1573.05	1735.16	1615.24	1672.68	1586.21	1599.56	1578.76	1592.06	1537.41	1708.57	1650.05	1658.66	1547.89	1719.03	1729.88	1838.65	1726.09	1680.59	1638.13	1649.08	1595.99	1538.04	1574.82	1562.03	1574.02	1634.66	1662.34	1610.02
Tb927.5.3680	364.641	374.352	388.844	576.738	532.679	621.394	649.458	610.129	597.37	538.818	546.38	552.279	497.924	532.023	451.627	446.596	445.585	304.584	377.117	475.773	464.478	480.226	505.897	496.373	463.826	450.175	418.047	393.689	441.312	394.138
Tb927.4.220	75.3131	94.7433	83.7628	140.065	226.097	215.443	215.474	201.83	246.533	203.997	190.331	222.31	179.301	158.042	158.952	133.668	141.328	85.4322	92.4159	109.715	126.742	130.25	123.595	139.637	93.9231	118.235	114.244	116.966	128.633	104.112
Tb927.10.300	573.008	543.041	532.547	515.769	447.892	454.825	398.577	400.18	384.972	413.538	346.205	392.887	436.138	431.878	422.611	497.369	476.442	520.022	520.212	449.114	438.836	470.032	436.038	451.526	457.393	472.941	439.203	463.583	473.965	482.633
Tb927.4.730	2504.16	2554.6	2688.86	2578.84	2425.01	2441.69	2303.45	2499.67	2264.32	2337.1	2334.83	2334.95	2419.35	2522.42	2448.62	2379.08	2538.97	2184.09	2392.38	2566.51	2512.13	2477.01	2586.29	2430.9	2511.48	2613.66	2472.74	2586.79	2640.94	2557.43
Tb927.3.5810	69.0371	75.1014	66.8566	77.4477	92.1589	84.7809	65.7551	77.716	74.9083	90.9118	106.651	90.8813	102.977	90.7569	84.5223	75.6415	80.8471	91.0039	116.265	114.842	101.833	110.996	127.434	108.04	119.012	88.86	93.0873	120.532	123.686	143.526
Tb927.4.3960	293.721	285.385	281.259	524.008	442.977	441.858	415.774	405.979	431.434	373.625	313.389	412.461	385.255	373.981	348.181	346.086	344.989	319.442	265.323	298.384	315.757	296.743	302.463	329.217	304.929	317.987	302.957	345.191	294.868	303.412
Tb927.11.2860	637.651	747.548	641.67	365.817	786.423	630.371	1088.5	976.67	943.465	910.226	963.138	880.85	1023.71	915.393	1038.24	948.109	966.462	936.04	618.591	619.326	652.759	624.067	566.543	644.164	579.622	536.832	572.91	533.477	598.64	652.93
chr1144	0	0	0	0	0	1.99485	0	0	0	0	1.64078	0	0	0	0	0	1.23431	0	0	0	0	0	0.767673	0	0	0	0	0	0	0
chr1145	0	0	0	0	0.614393	0	3.03485	0	0.948206	1.10868	3.28156	1.39817	2.42299	3.12955	0	0	0	3.71444	0	1.02537	0	1.13261	0	0	0	0.73438	0	0	0	0
chr1146	0.62761	0	0	1.64782	0	0	0	1.15994	1.89641	0	0	1.39817	1.21149	0	0	0	0	0	0	0	0	0	0	0	0.643309	0.73438	0	1.42641	0	0
chr1140	0	0	0	1.64782	1.84318	0	1.01162	0	0.948206	2.21736	3.28156	0	0	0	0	0	0	0	1.49058	0	0	0	0.767673	0	0	0	0	0	0	0
chr1141	0.62761	0	0	0	0.614393	0	0	0	0.948206	0	0	0	0	0	0	0	0	0	0	0	0	0	0	0	0	0	0	0	0	0
chr1142	0	0	0	1.64782	0	0.997423	0	0	2.84462	0	0	0	0	0	0	0	0	0	0	0	1.46523	0	0.767673	0	0	0	0	0.713204	0.989488	0.743657
chr1143	0	0	0	0	0	0	0	1.15994	0	0	0	0	0	0	0	0	0.617153	1.85722	0	0	0	0	0	0	0	0	0	0	0	0
Tb927.6.5090	3307.5	3361.08	3355.12	2100.98	3293.76	3123.93	3158.27	3086.6	3105.37	2916.94	2882.85	2959.93	3118.38	2991.85	3003.69	3160.36	3142.54	3012.41	3088.48	3081.25	3075.52	2892.68	2957.84	3028.18	3224.27	3145.35	3172.58	3163.77	3275.21	3152.36
Tb927.8.4350	989.74	1123.05	1040.5	692.086	1276.71	1157.01	1250.36	1289.85	1263.01	1364.79	1327.39	1296.11	1264.8	1295.63	1411.65	1207.16	1255.29	1404.06	1283.39	1237.63	1295.26	1162.06	1148.44	1179.27	1227.43	1147.1	1242.29	1114.74	1165.62	1100.61
chr1148	0	0	0	1.64782	2.45757	0.997423	1.01162	0	2.84462	0	0	1.39817	0	1.56477	0	0	0.617153	1.85722	0	0	0	1.13261	0.767673	0	0	0	0	0	0	0.743657
chr1149	0	0	0	0	0	0	1.01162	0	0	0	1.64078	0	0	0	0	0	0	0	0	0	0	0	0	1.01925	0	0	0	0	0	0.743657
Tb927.10.7205	151.882	144.426	158.304	123.587	118.578	121.686	132.522	103.235	91.0277	110.868	114.855	103.465	104.188	131.441	95.876	147.138	151.203	92.8611	120.737	125.096	148.721	124.587	138.949	144.733	148.604	141.001	169.25	166.177	160.297	156.168
Tb927.9.9230	768.822	727.906	723.127	703.621	576.915	654.309	563.47	589.25	601.162	563.209	580.836	576.048	573.036	577.402	595.441	597.879	603.576	536.737	645.421	674.696	663.016	677.3	666.34	614.606	688.984	694.724	706.617	758.849	623.378	733.245
Tb927.8.8110	460.038	443.676	497.966	377.352	476.769	452.83	497.715	496.455	471.258	452.341	459.419	464.194	482.174	510.116	498.303	510.839	570.25	477.306	481.457	505.509	489.386	494.95	523.553	472.93	543.596	482.488	549.215	504.235	547.187	526.509
Tb927.9.7650	1105.22	1067.6	1018.99	1342.98	959.682	952.539	868.978	924.473	918.811	861.444	953.294	963.342	904.985	863.755	910.822	856.925	855.374	850.608	1047.88	993.587	986.099	959.319	879.753	917.322	904.493	844.538	858.942	928.592	969.699	1025.5
Tb927.10.7970	1831.36	1734.26	1828.95	1679.13	1569.16	1561.96	1554.85	1505.6	1438.43	1554.37	1507.88	1546.38	1648.84	1691.52	1672.78	1648.57	1614.47	1584.21	1781.24	1716.48	1718.71	1634.35	1646.66	1616.53	1662.95	1688.34	1621.41	1651.07	1654.42	1705.2
Tb927.10.3230	1309.82	1349.51	1201.88	1347.92	1417.4	1483.17	1438.52	1410.49	1425.15	1341.5	1414.35	1448.51	1582.21	1519.4	1502.48	1585.36	1514.49	1259.2	1451.82	1356.57	1424.2	1370.46	1401.77	1334.19	1283.4	1314.54	1311.68	1288.76	1335.81	1356.43
Tb927.5.2330	2550.61	2805.33	2859.46	1535.77	2807.78	2571.36	3193.67	3142.28	3346.22	3083.24	3271.72	3112.34	3626	3442.5	3913.26	3740.63	3648.61	3838.88	3148.1	2921.29	3047.68	2949.31	2797.4	3213.68	3109.76	2900.07	3333.37	3376.31	3142.61	3434.95
Tb927.8.5340	13.1798	3.46622	11.527	14.8304	7.98711	10.9716	5.05808	9.27953	22.7569	16.6302	9.84468	23.769	15.7494	12.5182	13.8768	3.10856	7.40584	0	10.4341	6.15224	9.52399	13.5913	9.97975	12.231	10.2929	3.6719	5.92374	12.8377	17.8108	8.92388
Tb927.5.2880	1117.15	1019.07	1059.72	1097.45	955.381	959.521	1052.08	937.232	915.967	957.899	997.595	988.509	994.636	840.284	946.145	852.78	859.077	833.893	883.914	987.435	1028.59	960.452	921.208	937.707	1020.93	1054.57	929.181	999.912	953.867	1020.3
Tb927.4.2560	1739.11	1673.03	1719.83	1883.46	2457.57	2443.69	2579.62	2572.75	2554.47	2396.97	2425.07	2463.58	2197.65	2245.45	2120.63	1938.7	2055.74	2096.8	1995.89	2021.01	2010.29	2124.77	2032.8	1985.49	2056.66	2072.42	2135.93	2084.7	1986.89	1997.46
Tb927.10.4400	191.421	160.601	212.097	98.8694	144.997	130.662	130.498	117.154	134.645	138.585	134.544	131.428	128.418	123.617	152.645	139.885	134.539	135.577	122.228	133.299	167.036	180.085	174.262	167.156	167.904	158.626	178.558	156.905	158.318	170.297
Tb927.5.3060	906.268	897.751	908.327	1535.77	994.702	1120.11	987.337	1033.51	1020.27	968.986	959.857	1003.89	941.33	1021.8	965.068	1057.95	1039.9	861.751	1028.5	1126.89	1060.09	1014.82	1005.65	1060.02	1109.71	1017.85	998.573	1020.6	1071.62	983.858
Tb927.1.370	610.036	577.703	582.498	271.891	524.077	492.727	571.563	553.292	609.696	618.643	631.701	685.105	597.266	564.883	561.379	467.32	433.859	347.3	584.307	531.144	518.691	564.039	568.078	617.663	564.825	539.035	552.6	553.447	487.818	551.049
Tb927.8.6600	551.041	612.365	576.35	378.999	523.463	496.716	584.714	547.492	556.597	480.058	548.021	536.899	571.825	553.93	565.164	589.589	627.645	549.738	555.986	481.926	510.632	505.143	536.603	501.469	521.08	520.676	558.524	529.911	494.744	565.923
chr3818	0	0	0	0	0	0	1.01162	0	0	0	0	0	1.21149	1.56477	1.26153	1.03619	0	0	0	0	0.732614	0	0	0	0	0	0.846248	0	0	0
chr3819	0	0	0	0	0.614393	0	2.02323	0	0	0	0	0	0	0	0	0	1.85146	0	0	0	0	0	0	0	0.643309	0	0	0	0	0
Tb927.9.8650	784.512	717.507	776.92	804.138	720.068	711.162	714.201	689.005	676.071	763.88	762.963	798.358	762.029	705.713	626.979	733.619	746.138	661.171	708.025	832.604	755.325	793.958	808.36	714.492	782.264	848.944	748.93	750.291	807.422	903.543
chr3814	0.62761	0	0	0	0	1.99485	0	0	1.89641	0	0	0	0	0	0	0	0	0	0	0	0	0	0	1.01925	0	0	0	0	0	0.743657
Tb927.9.12880	2210.44	2157.14	2130.96	2002.11	2144.23	2158.42	2289.29	2130.81	2173.29	2196.3	2231.46	2183.95	2237.63	2168.78	2191.27	2220.54	2266.19	2791.4	2457.97	2358.36	2397.85	2213.12	2197.85	2218.9	2302.4	2362.5	2297.56	2262.28	2340.14	2244.36
chr3816	0	0	0	4.94347	0	0	0	0	0.948206	1.10868	0	1.39817	1.21149	0	0	0	0	0	0	1.02537	0	0	0	0	0	0	0.846248	0	0	0
Tb927.10.11820	1122.79	1071.06	1194.2	1076.03	1014.36	1021.36	1000.49	1038.15	963.377	1034.4	1073.07	977.324	1014.02	1032.75	1028.14	1073.49	1086.81	1127.33	1106.01	1143.29	1148.01	1132.61	1057.09	1105.88	1120	1210.26	1172.9	1076.94	1065.68	1083.51
chr3810	0	0	0	0	0	0	1.01162	0	0	0	1.64078	0	0	0	0	0	0.617153	0	0	0	0	0	0.767673	0	0	0	0	0	0	0
chr3811	0	0	0	0	0	0	0	0	0	0	0	0	0	0	0	0	0	0	0	0	0	0	0	1.01925	0	0	0	0	0	0
chr3812	0	0	0	0	1.22879	2.99227	1.01162	0	0.948206	1.10868	0	0	1.21149	0	0	1.03619	0	0	0	0	0	0	0.767673	1.01925	0	0.73438	0	0.713204	0	0
chr3813	0	0	0	0	0.614393	1.99485	0	0	1.89641	1.10868	0	0	1.21149	0	1.26153	0	1.23431	0	0	0	0	0	0.767673	0	0	0	0	0	0	0
Tb927.10.1580	962.125	948.588	960.583	1204.56	850.32	866.76	784.003	764.401	721.585	750.576	741.633	724.254	726.896	857.496	830.084	803.044	819.579	633.313	724.422	841.832	859.357	835.865	831.39	777.685	851.741	854.084	807.321	815.906	890.539	812.817
Tb927.4.1260	2351.03	2414.8	2383.01	1837.32	1823.52	1812.32	1768.31	1810.67	1777.89	1753.93	1717.9	1695.99	1748.18	1898.07	1907.43	1932.49	2068.08	2002.09	2051.04	2097.92	2225.68	1967.34	1979.06	1937.59	2078.53	2068.75	2122.39	2101.1	2122.45	2043.57
Tb927.1.5100	10.6694	15.0203	12.2955	69.2086	61.4393	56.8531	34.395	25.5187	42.6693	23.2823	22.9709	33.5562	14.5379	12.5182	12.6153	8.28948	17.8974	5.57167	26.8304	16.406	10.9892	20.3869	17.6565	18.3464	16.726	22.7658	11.8475	17.8301	16.8213	21.566
Tb927.9.9090	2069.23	1972.28	2068.71	1832.38	1488.67	1444.27	1400.08	1417.45	1384.38	1399.15	1370.05	1371.61	1645.21	1522.52	1639.98	1521.12	1565.72	1708.64	1702.24	1632.4	1701.86	1642.28	1712.68	1669.53	1900.34	1798.5	1793.2	1813.68	1872.11	1946.15
Tb927.9.410	0	0	0	0	0	0	1.01162	2.31988	0	1.10868	0	0	1.21149	0	0	0	0	1.85722	0	0	0	0	0	0	0	0	0	0.713204	0	0
Tb927.7.4780	615.685	623.919	649.354	871.699	690.578	662.289	664.632	708.724	638.142	692.925	753.118	685.105	730.53	699.454	741.778	791.646	769.59	581.31	502.325	678.798	683.529	637.658	669.411	679.837	666.468	632.302	673.614	649.729	646.136	617.979
Tb927.7.1160	694.136	637.784	654.733	815.673	572	579.503	561.447	540.532	529.099	488.928	570.992	515.926	576.671	607.132	532.364	504.622	557.906	497.735	548.533	643.935	642.503	609.343	593.411	567.72	660.679	649.192	660.074	591.96	641.188	633.595
Tb927.6.4140	4974.43	4674.77	4738.36	5103.31	4697.65	4879.39	4964	5017.9	5024.54	4892.6	4510.51	4957.93	4726.03	4709.97	4581.86	4943.64	4798.98	5514.09	5415.28	5012.03	5016.94	5311.93	5181.79	5462.14	5145.19	5037.12	4984.4	5038.79	4921.71	4856.08
Tb927.1.1640	1185.55	1149.63	1158.08	1283.65	971.97	1047.29	940.803	927.953	1018.37	913.552	987.75	966.138	942.542	971.725	918.391	1000.95	967.079	1014.04	1085.14	944.369	966.318	1006.89	964.197	938.726	1174.68	1075.87	1143.28	1100.47	1028.08	1006.91
Tb927.7.6320	817.775	950.899	823.796	390.534	780.279	756.046	781.979	752.801	783.218	776.076	835.157	794.163	774.144	794.905	809.9	823.767	838.711	757.746	661.817	719.812	723.09	754.317	687.067	708.376	660.035	701.333	732.851	723.902	707.484	731.014
Tb927.10.14900	782.629	855.001	786.91	296.608	717.611	644.335	718.248	692.485	697.879	667.425	710.458	617.993	662.687	755.786	711.501	767.813	807.236	865.465	830.253	759.802	755.325	677.3	663.27	746.088	795.13	802.678	766.701	835.162	861.844	821.74
Tb927.6.3490	1158.57	1205.09	1125.03	1504.46	1029.11	1042.31	1250.36	1272.45	1295.25	1079.85	1161.67	1091.97	1136.38	1098.47	1253.96	1375.02	1426.86	1300.06	778.083	877.72	904.779	718.074	820.643	830.686	809.283	873.913	924.949	808.06	683.736	830.664
Tb927.6.710	1205.01	1253.62	1257.98	1234.22	1100.38	1122.1	1027.8	1090.34	1152.07	1093.16	992.672	1041.64	1093.98	1107.86	1096.27	1084.89	1142.35	986.185	1037.44	1297.1	1183.9	1140.54	1143.83	1100.79	1128.36	1228.62	1089.97	1124.01	1183.43	1071.61
chr1553	4.39327	6.93244	7.68466	6.5913	8.6015	6.98196	8.09293	2.31988	7.58565	6.65208	6.56312	2.79635	4.84597	4.69432	8.83069	6.21711	6.17153	13.0006	7.4529	10.2537	9.52399	5.66304	3.07069	6.11548	5.14647	11.0157	1.6925	7.13204	1.97898	7.43657
Tb927.9.12080	683.467	696.71	680.861	804.138	596.576	637.353	584.714	520.813	564.182	572.079	520.127	524.315	573.036	586.79	547.503	604.096	617.153	744.746	745.29	708.533	645.433	616.139	602.623	563.643	628.513	677.099	612.684	640.457	629.315	609.798
chr1551	0	0	0	0	1.22879	0	1.01162	1.15994	0	0	0	0	0	0	1.26153	0	0	0	0	0	0	0	0	1.01925	0	0	0	0	0	0
chr1550	0	1.15541	0	0	0	0.997423	1.01162	2.31988	0	1.10868	0	2.79635	0	0	0	0	0	0	1.49058	0	1.46523	0	0	0	1.28662	0	0	0.713204	0	0
chr1557	0	0	0	0	0	0	0	0	0.948206	0	0	0	0	0	0	0	0	0	0	0	0	0	0.767673	0	1.28662	0	0	0	0	0
chr1556	0.62761	0	0	0	1.22879	0.997423	1.01162	0	0.948206	2.21736	1.64078	0	0	0	0	1.03619	1.85146	0	0	1.02537	0.732614	0	1.53535	0	0	0	0.846248	0	0	0
chr1555	0	0	0	0	0.614393	0	0	1.15994	0	0	1.64078	0	0	0	0	0	0	0	0	0	0	0	0	0	0.643309	0	0	0	0.989488	0
chr1554	25.1044	20.7973	10.7585	123.587	116.12	101.737	56.6505	62.6368	68.2708	42.1298	39.3787	40.5471	19.3839	42.2489	34.0612	22.7961	27.1547	26.0011	22.3587	21.5329	24.9089	28.3152	50.6664	41.7891	53.3947	38.9222	51.6211	47.0715	42.548	37.1828
Tb927.10.6090	3082.82	3057.2	3166.85	2949.6	2917.75	2899.51	2929.64	2827.94	2955.56	2911.39	2917.31	2894.22	3039.64	2868.23	3061.72	3012.19	2967.89	3346.71	3089.97	3007.42	3074.05	3089.76	3000.83	3016.97	3086.6	3082.19	3100.65	3125.97	2946.7	2949.34
chr1559	45.8155	38.1284	43.0341	72.5043	41.7787	43.8866	40.4646	31.3184	33.1872	44.3472	34.4564	39.1489	29.0758	37.5546	27.7536	29.0132	25.9204	9.28611	22.3587	46.1418	34.4329	35.1109	40.6867	39.7506	37.3119	32.3127	42.3124	40.6526	34.6321	34.9519
chr1558	0	0	0	1.64782	0	0	1.01162	0	0	0	0	0	1.21149	1.56477	0	0	0.617153	0	0	0	0	0	0	0	0	0	0.846248	0	0	0
Tb927.6.5630	0.62761	0	0	0	0	0.997423	0	1.15994	1.89641	0	0	0	0	1.56477	0	0	0	0	0	1.02537	0	0	0.767673	0	0	0.73438	0.846248	0.713204	0	0
Tb927.10.8375	1017.36	930.102	959.046	1224.33	805.469	862.771	778.945	806.159	744.341	723.968	707.176	752.218	723.261	726.055	720.332	683.882	697.383	802.32	1043.41	869.517	895.987	966.115	883.592	873.494	820.863	852.616	804.782	900.777	852.939	901.312
Tb927.11.13930	640.162	680.534	680.861	1707.15	1401.43	1460.23	1386.93	1417.45	1318.01	1279.42	1352	1409.36	1087.92	1090.65	972.637	921.169	881.912	737.317	1018.07	1009.99	973.645	1112.22	1119.27	1081.42	963.677	989.211	1036.65	907.909	915.277	932.545
Tb927.6.4320	3308.76	3351.83	3302.1	4544.7	3682.67	3515.91	3441.52	3503.02	3665.76	3679.71	3824.66	3720.54	3559.37	3469.1	3566.34	3706.43	3668.98	3298.43	3519.26	3698.52	3679.19	4395.65	4103.21	4149.35	3600.6	3787.2	3583.02	3677.99	3823.38	3692.25
Tb927.7.1090	2794.75	2983.26	2846.4	1197.97	2924.51	2685.06	3720.72	3509.98	3719.81	3573.28	3626.13	3463.28	3508.48	3494.14	3649.6	3822.49	3673.91	4223.32	3067.61	2883.35	2874.78	2548.37	2613.93	2648	2872.38	2691.5	2950.02	2824.29	2847.75	2984.29
Tb927.9.13680	1.25522	0	0.768466	1.64782	0	1.99485	2.02323	3.47982	0	2.21736	0	2.79635	0	0	1.26153	2.07237	1.23431	0	0	3.07612	0	2.26522	0	2.03849	0.643309	2.20314	0.846248	0	1.97898	0.743657
Tb927.10.8170	5048.49	5274.43	5167.17	5259.85	5676.38	5881.8	6197.16	6083.89	6149.11	6165.37	6080.73	6146.37	6294.92	6357.68	6259.69	6103.13	5809.26	6281.12	6162.06	5969.73	5938.57	5766.11	5719.93	5717.97	5617.38	5685.57	5746.87	5920.31	5867.67	5630.97
Tb927.6.4850	2.51044	1.15541	2.3054	6.5913	2.45757	2.99227	2.02323	1.15994	0.948206	1.10868	1.64078	4.19452	0	3.12955	1.26153	2.07237	1.85146	0	0	3.07612	2.19784	2.26522	2.30302	0	0.643309	2.93752	1.6925	0.713204	1.97898	2.23097
Tb927.10.870	3781.35	4065.87	3913.8	2110.86	3421.55	3226.66	3604.39	3593.5	3721.71	3922.51	3841.07	3898.11	4248.71	4210.81	4343.44	4061.85	4066.42	4323.61	4100.58	3970.25	4045.5	3850.87	3840.67	3985.25	3924.19	3776.92	3983.29	4049.57	4090.54	4202.4
Tb927.3.4070	773.215	800.696	767.698	809.082	830.045	855.789	778.945	811.958	809.768	882.509	784.293	893.433	988.578	1001.46	933.53	1185.4	1217.64	1324.2	855.593	680.848	695.251	740.726	717.774	753.223	790.627	815.897	821.707	839.441	852.939	821.74
Tb927.11.7570	2319.64	2259.97	2202.42	1341.33	2195.23	2013.8	2397.53	2460.23	2406.55	2321.58	2285.61	2308.39	2470.23	2342.47	2449.88	2452.65	2400.73	2722.69	2402.81	2160.46	2198.58	2303.73	2285.36	2309.61	2274.74	2227.38	2306.87	2244.45	2334.2	2299.39
Tb927.6.3670	7549.52	8153.7	7580.92	3911.93	6833.28	6391.48	8088.88	8075.51	8049.32	7904.89	8405.72	8101.02	9329.71	8981.8	9813.41	8850.06	8523.5	8418.79	8132.6	7927.17	8014.07	7898.81	7867.11	7981.72	7874.75	7242.46	8335.55	8093.44	7422.15	8465.04
Tb927.11.16090	3718.59	3744.67	3752.42	2618.39	3319.56	3069.07	3503.23	3431.1	3386.99	3528.93	3586.75	3477.26	3602.98	3511.35	3611.75	3564.48	3612.81	3714.44	3759.24	3523.18	3549.52	3547.33	3605.76	3505.19	3623.12	3373.74	3535.63	3610.95	3625.49	3794.14
Tb927.9.12550	102.3	103.987	141.398	19.7739	60.2105	32.9149	66.7667	54.5172	55.9441	70.9555	80.3982	85.2886	124.784	92.3217	116.06	106.727	125.282	20.4294	104.341	154.831	148.721	178.952	141.252	139.637	121.585	130.72	128.63	103.415	128.633	91.4698
Tb927.9.780	32.0081	18.4865	19.2117	24.7174	17.203	25.933	16.1859	23.1988	19.9123	18.8476	13.1262	15.3799	15.7494	31.2955	16.3998	19.6875	14.8117	14.8578	16.3964	16.406	19.7806	24.9174	25.3332	18.3464	25.0891	14.6876	16.925	31.381	14.8423	20.8224
Tb927.4.4730	8522.94	8376.69	8330.18	4299.17	6623.77	6609.92	5643.81	5525.96	5931.97	3986.81	4156.1	3941.45	3483.04	3476.93	3596.61	4584.08	4453.38	4561.34	3161.52	3028.95	3041.81	2660.5	2684.55	2792.74	3026.77	3129.93	3208.97	3179.46	3103.04	3249.04
Tb927.9.15400	2996.21	3398.05	3247.54	1778	4043.93	3641.59	4933.65	4952.95	5150.65	5023.43	4999.46	4854.46	4535.83	4658.33	5328.69	4418.29	4399.07	4381.19	4203.43	4245.05	4281.4	4089.85	4336.59	4483.67	4328.18	4003.11	4420.8	4103.78	4021.28	4045.49
Tb927.3.2890	2567.55	2396.31	2435.27	2442.07	1969.74	1865.18	2012.1	2094.85	1900.2	1932.43	2062.46	2028.75	2160.09	2001.35	2137.03	2009.16	2142.76	1485.78	1919.87	2301.96	2288.69	2179.14	2117.24	2226.03	2184.68	2156.14	2131.7	2116.79	2171.93	2334.34
Tb927.7.4641	289.956	287.696	253.594	316.382	235.312	236.389	149.719	151.952	182.055	186.258	182.127	212.522	195.05	173.69	158.952	116.053	122.196	102.147	162.473	174.314	171.432	174.422	172.726	167.156	181.413	211.502	170.096	169.743	191.961	188.145
Tb927.9.15680	16.3178	8.08784	13.8324	54.3782	38.7068	32.9149	36.4182	37.1181	33.1872	26.6083	34.4564	27.9635	21.8069	12.5182	29.0151	17.6151	18.5146	18.5722	13.4152	24.609	13.1871	28.3152	13.8181	18.3464	9.64964	14.6876	17.7712	14.2641	18.8003	14.1295
Tb927.11.11410	103.556	128.25	103.743	42.8434	71.884	52.8634	58.6737	64.9567	53.0995	56.5427	52.505	57.3251	50.8827	62.591	46.6765	72.533	75.9098	40.8589	68.5667	66.6493	74.7267	71.3543	72.9289	62.174	68.1908	58.0161	56.6986	75.5997	71.2432	66.1854
Tb927.10.2800	1426.56	1418.84	1345.58	2094.38	1315.42	1347.52	1177.52	1163.42	1237.41	1176.31	1245.35	1307.29	1307.2	1283.11	1221.16	1356.37	1404.02	1496.92	1477.16	1440.65	1280.61	1487.11	1421.73	1515.62	1382.47	1332.9	1414.93	1351.52	1383.3	1477.65
Tb927.1.3460	27.6148	28.8852	32.2756	82.3912	31.334	34.9098	40.4646	35.9582	31.2908	37.6951	29.534	37.7507	32.7103	25.0364	29.0151	21.7599	25.9204	37.1444	35.7739	16.406	27.1067	23.7848	23.7979	32.6159	16.0827	22.0314	27.0799	27.1018	25.7267	26.028
Tb927.11.15675	368.407	378.973	374.243	395.478	263.575	299.227	220.532	242.428	233.259	262.757	239.554	299.209	302.873	264.447	290.151	327.435	370.292	267.44	330.909	338.373	310.629	373.761	379.23	416.872	339.667	348.096	337.653	370.153	358.195	425.372
Tb927.11.15920	1081.37	1131.14	1135.03	1280.36	799.325	852.796	766.805	777.16	805.027	771.641	789.215	813.737	804.431	848.107	793.5	841.382	810.939	694.601	851.121	819.274	849.1	937.8	876.683	922.418	943.091	885.663	864.866	877.241	800.496	931.058
Tb927.7.6740	2099.98	2201.05	2203.19	1787.89	2023.2	1971.9	1988.84	1988.14	2042.44	2000.06	1975.5	1982.61	2191.59	2099.93	2159.73	2172.88	2224.22	2273.24	2170.28	2394.25	2189.78	2114.58	2264.64	2231.13	2387.96	2421.25	2399.11	2432.03	2466.79	2433.99
Tb927.1.1910	2705.62	2751.02	2836.41	1941.14	2635.75	2645.16	2690.9	2678.3	2823.76	2736.22	2700.72	2555.86	2768.26	2829.11	2810.68	2738.64	2785.83	2653.97	2650.25	2694.68	2685.03	2678.62	2720.63	2835.54	2894.89	2929.44	2925.48	2873.5	2753.75	2798.38
chr555529_BES3--expression	0.62761	0	0	11.5348	17.8174	14.9613	19.2207	34.7982	12.3267	24.391	36.0972	48.9361	20.5954	15.6477	17.6614	2.07237	4.93723	3.71444	2.98116	3.07612	10.9892	11.3261	7.67673	12.231	1.92993	2.20314	0	2.85282	4.94744	2.97463
Tb927.10.5460	4943.68	4738.32	4868.24	6253.49	3539.52	3690.46	3567.97	3436.9	3650.59	3255.08	3320.94	3183.64	3135.34	3171.8	3105.88	3402.83	3512.84	5554.95	4748.99	4177.37	4204.47	4451.15	4578.4	4544.82	4688.44	5145.07	4718.68	4933.23	4737.67	4550.43
Tb927.11.13785	420.498	433.277	491.05	611.343	464.481	500.706	478.494	505.734	447.553	453.45	465.982	480.972	398.581	431.878	425.134	412.402	420.281	156.007	250.417	425.53	389.018	360.169	391.513	371.006	379.552	395.831	372.349	377.998	376.995	391.907
Tb927.11.7150	2136.38	2098.22	2099.45	2949.6	2065.59	2152.44	2020.2	2019.46	1894.52	2029.99	2142.86	2034.34	2091.04	2010.73	2065.12	2008.13	1987.85	1847.94	2071.91	2174.82	2140.7	2004.72	1998.25	2031.36	2101.05	2087.84	2047.07	2047.61	2168.96	2132.81
Tb927.9.3390	1443.5	1441.95	1490.06	1848.86	1412.49	1478.18	1299.93	1205.18	1258.27	1248.37	1248.63	1310.09	1274.49	1229.91	1222.42	1185.4	1222.58	1233.2	1271.46	1291.97	1320.9	1329.68	1332.68	1336.23	1357.38	1328.49	1318.45	1425.7	1345.7	1417.41
Tb927.11.13780	1997.68	1953.79	2017.22	4632.03	2949.09	2954.37	2673.7	2684.1	2626.53	2674.14	2617.04	2751.61	2456.91	2777.47	2405.73	2477.52	2492.06	2054.09	2410.27	2354.26	2364.88	2532.51	2448.88	2399.31	2110.05	2221.5	2034.38	2285.11	2297.59	2189.32
Tb927.10.13900	1178.65	1231.66	1208.03	1357.81	1241.07	1285.68	1228.1	1301.45	1327.49	1278.31	1225.66	1340.85	1268.43	1298.76	1184.57	1284.87	1283.68	1296.34	1524.86	1410.91	1399.29	1312.69	1326.54	1317.89	1379.9	1480.51	1423.39	1398.59	1343.73	1334.12
Tb927.10.6080	4077.58	4018.5	3877.68	5605.9	4441.45	4385.67	4267	4227.98	4216.67	4300.57	4489.18	4325.95	4283.84	4109.1	4301.81	4144.74	4200.96	4425.76	4494.1	4288.11	4299.71	4442.09	4296.67	4250.26	3917.11	3928.94	4034.07	4011.06	4229.07	4222.48
Tb927.8.7230	1499.99	1499.72	1447.02	2140.52	1785.43	1715.57	1628.7	1808.35	1731.42	1755.04	1911.51	1842.79	1685.19	1646.14	1598.35	1690.02	1693.47	1777.36	1492.07	1441.68	1540.69	1668.33	1581.41	1544.16	1503.41	1449.67	1447.08	1419.99	1493.14	1510.37
Tb927.9.1720	1171.75	1242.06	1187.28	1687.37	1390.99	1444.27	1339.38	1417.45	1466.87	1478.98	1366.77	1458.3	1319.32	1348.83	1359.93	1352.22	1260.23	1164.48	1444.37	1533.96	1496	1484.85	1403.31	1387.19	1338.08	1474.64	1318.45	1311.58	1324.92	1302.14
Tb927.5.1960	1221.96	1127.68	1188.05	1196.32	1080.72	1187.93	1025.78	1090.34	1054.4	1119.77	1092.76	1115.74	1131.53	1078.13	976.422	987.485	1037.43	1060.47	1161.16	1158.67	1137.75	1213.02	1204.48	1239.4	1236.44	1226.42	1153.44	1215.3	1195.3	1239.68
Tb927.3.1600	625.099	640.095	597.098	1145.24	732.971	722.134	654.516	627.528	634.35	620.861	625.137	722.856	677.225	618.086	618.148	663.159	647.394	809.749	626.043	597.793	641.77	678.432	705.492	662.51	647.169	602.926	625.377	647.589	644.157	637.314
chr555517_BES2--expression	0.62761	0	0	4.94347	2.45757	6.98196	8.09293	5.7997	6.63744	8.86944	8.2039	6.99087	3.63448	7.82387	2.52305	1.03619	5.55438	1.85722	4.47174	5.12687	2.19784	4.53043	6.90906	4.07699	3.21655	2.20314	1.6925	1.42641	0.989488	0.743657
Tb927.1.3640	68.4094	58.9257	69.9305	44.4912	33.7916	40.8943	32.3717	47.5576	27.498	36.5864	37.738	57.3251	41.1908	40.6841	37.8458	32.1217	37.6463	37.1444	34.2833	38.9642	38.8286	54.3652	36.8483	46.8853	46.9616	46.266	38.9274	46.3583	54.4219	67.6727
Tb927.7.3800	697.274	656.271	690.083	853.573	609.478	614.412	497.715	527.773	530.047	467.863	549.661	514.528	487.02	517.94	485.688	588.553	594.936	562.738	593.251	581.387	556.787	591.221	601.088	585.048	591.201	644.052	585.604	559.865	590.725	604.593
Tb927.7.5120	1366.31	1404.97	1386.31	1840.62	1792.18	1842.24	1721.77	1652.92	1660.31	1711.8	1735.95	1598.11	1564.04	1641.45	1617.28	1699.34	1747.16	1730.93	1495.05	1613.94	1611.75	1543.74	1538.42	1480.97	1549.09	1621.51	1497.86	1550.51	1624.74	1478.39
Tb927.11.9690	1099.57	1161.18	1189.59	1250.7	1016.82	943.562	845.711	869.955	908.381	853.684	915.556	904.619	964.349	923.217	977.683	930.494	995.468	936.04	900.31	945.395	974.377	949.126	973.409	963.188	1016.43	987.742	985.879	1033.43	1053.81	1115.48
Tb927.3.5655	138.074	123.628	115.27	80.7434	66.9688	70.817	71.8248	77.716	70.1672	49.8906	65.6312	88.085	73.9011	95.4512	60.5533	73.5692	81.4642	31.5728	84.963	129.197	98.1703	101.935	81.3733	92.7514	107.433	102.813	85.4711	99.1354	108.844	86.2642
Tb927.3.5650	2179.69	2229.93	2085.62	1305.08	1682.82	1681.65	1763.25	1770.07	1796.85	2005.6	1934.48	2021.76	2002.6	2051.42	1959.15	1858.92	1885.4	1836.79	2025.7	1873.36	1978.06	1781.59	1851.63	1858.09	1743.37	1765.45	1859.21	1967.02	1767.23	1961.02
Tb927.11.2520	2676.13	2659.74	2680.41	2344.85	2230.25	2242.21	2359.09	2362.8	2311.73	2359.27	2472.66	2382.49	2489.62	2398.8	2492.78	2297.22	2347.65	2553.68	2653.23	2437.31	2453.53	2409.06	2341.4	2383	2318.49	2368.38	2258.64	2394.23	2379.72	2356.65
Tb927.4.3420	1835.76	1857.89	1913.48	1806.01	2029.95	1961.93	1980.74	1919.7	2015.89	1892.52	1877.05	1803.64	1753.03	1830.79	1815.34	1990.51	2024.26	2269.52	1979.49	1859	1811.76	1864.27	1879.26	1824.45	1954.37	1988.7	1925.21	1998.4	1919.61	1862.12
Tb927.3.5380	1176.14	1220.11	1214.18	1039.78	1194.99	1170.97	1150.21	1228.38	1140.69	1251.7	1266.68	1223.4	1375.04	1339.45	1428.05	1445.48	1471.29	1171.91	1144.77	1297.1	1316.51	1490.51	1362.62	1454.46	1334.87	1383.57	1380.23	1402.87	1372.42	1309.58
Tb927.7.2310	1290.37	1265.17	1306.39	1763.17	1276.09	1359.49	1250.36	1236.5	1205.17	1206.24	1189.57	1184.25	1129.11	1253.38	1228.73	1320.1	1276.89	1071.62	1296.8	1199.69	1287.2	1288.91	1250.54	1211.88	1297.55	1368.89	1353.15	1258.81	1276.44	1221.83
Tb927.10.14740	94.1414	85.5001	90.679	169.726	151.141	159.588	166.917	155.432	153.609	135.259	155.874	120.243	123.572	125.182	145.076	124.342	120.345	139.292	93.9065	96.3851	99.6356	108.73	113.616	90.7129	91.9932	105.751	85.4711	96.2826	91.0329	98.9063
Tb927.10.10180	1031.16	1001.74	1025.13	1548.95	1212.2	1223.84	1197.75	1233.02	1346.45	1250.59	1243.71	1191.24	1262.38	1162.63	1200.97	1068.31	1070.14	1017.76	1217.8	1266.34	1241.05	1273.05	1321.17	1273.04	1194.63	1110.38	1206.75	1160.38	1080.52	1120.69
Tb927.5.4520	3821.51	3748.14	3544.17	2939.72	2687.35	2646.16	2990.34	3079.64	2983.06	3069.93	3058.41	3231.18	3438.22	3278.2	3245.91	3187.31	3130.2	2930.7	3304.61	3033.06	3265.26	3541.67	3377.76	3425.69	3103.32	2883.91	3125.19	3188.74	3340.51	3504.85
Tb927.3.1540	404.808	368.575	380.391	624.525	463.867	495.719	496.704	474.416	462.724	461.211	488.953	454.407	420.388	422.489	428.919	349.194	385.104	319.442	387.551	432.708	416.858	413.402	419.149	457.642	391.775	413.456	373.196	402.247	336.426	356.211
Tb927.9.15020	989.74	995.96	990.553	1178.19	850.32	860.776	769.84	709.884	776.58	837.053	822.031	820.728	792.316	840.284	749.347	791.646	812.791	648.17	840.687	883.872	797.084	883.434	830.622	787.878	809.283	785.053	791.242	817.332	801.486	780.096
Tb927.10.10100	2705.62	2913.93	2885.59	1916.42	2444.05	2318.01	2449.12	2481.11	2552.57	2575.46	2584.23	2656.53	2786.43	2492.68	2698.41	2608.08	2653.76	2715.26	2852.97	2742.88	2784.67	2778.29	2795.1	2805.99	2844.07	2690.77	2787.54	2833.56	2895.24	2845.97
Tb927.11.14780	3266.08	3240.91	3252.92	2596.97	3261.2	3306.46	3498.17	3689.77	3770.07	3686.36	3834.5	3787.65	3496.37	3403.38	3475.51	3620.43	3594.92	3305.85	3534.16	3478.07	3428.64	3789.71	3712.47	3937.35	3591.6	3581.57	3652.41	3434.08	3504.77	3675.89
Tb927.8.5980	2215.46	2276.15	2212.42	1771.41	1986.95	2107.55	2148.67	2121.53	2159.06	2150.84	2188.8	2207.72	2229.15	2273.62	2253.09	2117.96	2205.71	2434.82	2347.66	2177.89	2263.78	2189.33	2304.55	2190.36	2149.3	2059.94	2129.16	2205.23	2224.37	2166.27
Tb927.2.5270	14350.3	15926.1	16042.5	6467.71	13994	12431.9	17908.6	17662.4	18499.5	17986.1	19124.9	18007.1	20074.4	19423.5	21443.4	18799.5	18598.5	19716.3	18738.1	16899.2	17471.4	16793.2	16432.8	18313.8	16432.7	14985	17553.7	17653.9	16350.3	18039.6
Tb927.3.3760	0	0	0	0	0	0	0	0	0	0	0	0	0	0	0	0	0.617153	0	0	0	0	0	0	0	0.643309	0	0	0	0.989488	0
Tb927.3.4380	1084.51	1089.55	982.869	1067.79	934.492	968.497	950.919	910.553	893.21	927.965	977.905	1012.28	983.732	1028.06	978.945	888.011	933.136	930.468	974.839	910.532	964.121	934.402	905.854	945.861	910.282	857.022	798.012	845.86	861.844	922.878
Tb927.3.4400	307.529	323.514	281.259	309.791	238.384	246.363	249.869	252.867	288.255	270.518	251.039	258.662	298.027	236.281	219.506	224.852	196.872	204.294	266.814	249.166	224.18	232.185	253.332	257.869	209.719	240.877	242.027	261.746	266.172	248.381
chr5555120_BES15-expression	197.697	214.906	211.328	140.065	162.2	165.572	168.94	176.311	185.848	192.91	231.35	220.912	186.57	200.291	194.275	206.201	210.449	163.436	222.096	165.085	178.025	194.809	194.221	176.33	174.98	172.579	187.867	166.89	180.087	191.863
Tb927.10.12000	954.594	954.365	977.489	1428.66	1277.32	1248.77	1211.92	1243.46	1213.7	1240.61	1371.69	1247.17	1141.23	1214.26	1155.56	1089.03	1070.76	1140.33	1122.41	1219.17	1143.61	1262.86	1189.13	1156.84	1116.14	1193.37	1087.43	1048.41	1142.86	1183.16
Tb927.6.2180	758.78	681.69	734.654	586.625	661.087	683.235	615.063	669.286	664.692	716.207	680.924	703.282	707.512	708.843	649.686	682.846	672.08	689.029	824.291	702.381	731.149	807.55	800.683	751.185	727.583	714.552	760.777	738.166	689.673	736.964
Tb927.10.490	29.4976	27.7297	25.3594	18.1261	25.8045	27.9278	22.2556	23.1988	19.9123	22.1736	11.4855	20.9726	10.9034	25.0364	22.7075	26.9408	34.5606	9.28611	19.3775	28.7105	19.7806	30.5804	21.4948	28.5389	26.3757	17.6251	30.4649	29.2414	21.7687	25.2843
Tb927.3.5030	2124.46	2128.26	2086.39	2669.47	2424.39	2432.71	2502.74	2445.15	2439.73	2668.59	2557.98	2603.4	2458.12	2600.65	2530.62	2553.16	2630.92	2642.83	2559.33	2726.47	2572.21	2497.4	2527.18	2429.88	2506.98	2426.39	2580.21	2537.58	2611.26	2487.53
Tb927.7.6520	0.62761	2.31081	0	3.29565	10.4447	5.98454	3.03485	8.11958	10.4303	4.43472	6.56312	4.19452	2.42299	7.82387	2.52305	1.03619	3.08577	1.85722	1.49058	0	2.93046	2.26522	3.83837	3.05774	5.14647	5.87504	10.155	4.99243	4.94744	2.97463
Tb927.5.1210	7066.26	6941.68	6825.52	6978.53	8051.62	8037.23	7918.93	7845.84	7873.9	8734.18	8507.45	8323.33	9544.14	10019.2	10038	11506.8	11134.7	12268.8	9657.47	9030.47	9087.35	9544.49	9552.92	9394.4	9892.81	9826.01	9989.11	9812.26	9900.82	9847.5
Tb927.11.14250	9755.56	9814.02	10007.7	16628.2	16073.1	15991.7	16087.7	16077.9	16086.3	16069.2	16074.7	15817.5	13901.9	13953.1	13320.5	13378.2	13226.2	14035	12158.7	11971.2	12120.4	12658	12738	12279.9	11387.2	11361.6	11371.9	11045.4	11662.1	11542.3
Tb927.2.3990	3134.91	3285.97	3292.11	1809.31	2239.46	2183.36	2399.55	2326.84	2395.17	2433.55	2589.15	2463.58	2639.84	2595.96	2647.94	2698.23	2730.9	2869.41	3007.99	2771.59	2767.08	2765.83	2798.17	2902.81	2896.18	2920.63	2957.64	3021.85	2914.04	2938.93
Tb927.2.1720	836.604	829.582	806.121	1221.04	744.644	772.005	668.678	694.804	674.174	626.404	669.438	638.966	619.073	593.049	563.902	595.806	644.308	482.878	526.175	667.518	561.915	629.73	627.189	628.875	615.647	649.192	610.145	591.96	670.873	691.601
Tb927.11.15070	2460.23	2444.84	2505.2	2643.11	3170.27	3097	2828.48	2822.14	2940.39	2648.64	2843.47	2699.87	2796.13	2771.21	2748.87	2759.36	2792	2488.68	2648.76	2700.83	2638.88	2860.97	2791.26	2799.87	2874.95	2789.91	2912.79	2768.66	2716.15	2748.55
Tb927.11.8470	310.039	323.514	289.712	88.9825	196.606	199.485	208.393	226.188	241.792	208.432	277.292	216.717	296.816	325.473	316.643	316.036	319.068	332.443	310.041	232.76	256.415	183.483	192.686	206.907	220.655	199.751	198.022	236.071	210.761	245.407
Tb927.8.6180	22957.3	22618.2	22679	28576.6	21563.3	22577.7	22614.7	22608.4	22972.2	22397.6	21935.6	21692.7	19824.9	20055.7	19736.6	21823.1	21676.9	21164.9	17360.8	19400.1	18719.8	21307.8	22501.3	21389.9	22204.5	23155	22252.9	21141.5	22164.5	20989
Tb927.11.3920	2138.27	2244.95	2205.5	957.386	1708.01	1651.73	1829	1854.75	1775.99	1801.6	1783.53	1771.49	1962.62	1907.46	2032.32	2023.67	2069.93	2546.25	2138.98	1874.38	1962.67	1978.67	1958.33	1972.24	2057.95	2043.05	2085.16	2090.4	2055.17	2022.75
Tb927.11.3380	2484.08	2477.19	2452.95	3869.09	3462.72	3454.07	3440.51	3361.51	3245.71	3314.95	3627.77	3515.01	3090.52	3045.05	3054.16	2967.63	3043.18	2143.23	2568.27	3042.28	3042.55	3345.72	3284.11	3186.16	3081.45	3235.68	2992.33	3043.24	3078.3	3366.53
Tb927.11.6000	3162.52	3110.35	3043.9	3168.77	2769.68	2747.9	2730.35	2703.82	2773.5	2712.94	2730.26	2765.59	2803.4	2752.44	2594.96	2739.67	2829.65	2978.98	3039.29	2939.75	2848.4	2843.98	2882.61	2855.93	2808.04	2948.54	2827.32	2861.38	2857.64	2953.06
Tb927.10.6960	615.685	610.054	635.522	820.616	777.207	806.915	790.072	824.718	850.541	861.444	922.119	893.433	812.912	857.496	803.592	866.251	882.529	976.899	703.554	744.421	722.358	625.2	750.784	694.107	721.15	698.396	708.31	694.661	767.843	660.367
Tb927.11.2380	3348.3	3408.45	3364.35	2204.79	3198.53	3144.87	3442.53	3413.71	3654.38	3555.54	3557.21	3526.2	3564.21	3647.49	3673.57	3618.36	3425.2	3757.16	3616.15	3700.57	3655.75	3379.7	3370.85	3399.19	3433.34	3442.04	3583.02	3525.37	3559.19	3471.39
Tb927.4.3280	1.88283	1.15541	1.53693	13.1826	7.37271	10.9716	6.0697	5.7997	2.84462	6.65208	1.64078	9.78722	9.69194	12.5182	8.83069	6.21711	9.2573	3.71444	2.98116	8.20299	6.59353	4.53043	6.14138	10.1925	7.0764	6.60942	3.38499	6.41884	2.96846	7.43657
Tb927.11.9650	1458.56	1421.15	1474.69	1249.05	1449.35	1451.25	1399.07	1489.36	1542.73	1529.98	1463.58	1517.02	1579.79	1635.19	1636.2	1622.67	1626.82	1550.78	1345.99	1475.51	1553.14	1531.29	1526.9	1610.41	1564.53	1671.45	1619.72	1509.14	1567.35	1639.02
Tb927.11.6350	9554.1	9485.88	9937.81	8705.45	8493.98	8403.29	8935.61	9075.38	9248.8	9060.13	9431.21	9011.23	9578.06	9507.57	9755.38	9041.75	9138.8	11223.2	10700.9	9806.68	9978.21	9288.52	9348.72	9494.28	9092.53	9126.15	9313.81	9242.41	9470.39	9279.35
Tb927.11.11970	407.946	434.433	409.593	225.752	336.073	311.196	288.311	328.263	303.426	351.452	329.797	332.765	312.565	334.862	388.55	357.484	357.332	481.02	301.097	313.764	316.489	303.539	304.766	319.024	304.285	325.331	346.116	345.191	363.142	365.879
Tb927.7.1200	2144.54	2061.24	2175.53	2077.91	2147.92	1992.85	2041.44	2128.49	2040.54	2082.1	2146.14	2181.15	2124.96	2170.34	2052.5	2038.18	2170.53	2211.95	2289.53	2246.59	2231.54	2114.58	2081.16	2091.49	2153.8	2064.34	2070.77	2126.78	2193.7	2178.17
chr555531_BES3--expression	0	0	0	4.94347	4.91514	6.98196	8.09293	8.11958	14.2231	16.6302	32.8156	18.1763	9.69194	17.2125	7.56916	2.07237	3.08577	0	4.47174	3.07612	2.19784	9.06087	6.90906	12.231	1.28662	0	2.53874	0.713204	0.989488	0
Tb927.9.7000	1324.26	1280.19	1243.38	1860.39	1359.04	1378.44	1399.07	1323.49	1308.52	1271.66	1243.71	1283.52	1281.76	1447.42	1334.7	1348.08	1337.37	1049.33	1386.24	1363.75	1369.26	1373.85	1509.25	1356.62	1452.59	1473.17	1441.16	1454.22	1508.97	1571.35
Tb927.11.14330	6266.05	6432.15	6379.04	3012.22	5795.57	5559.63	6439.95	6662.7	6787.26	6522.36	6495.85	6233.06	6877.65	6756.69	7055.72	6868.87	6778.19	7824.48	6834.31	6150.19	6059.45	6003.96	5962.52	6215.37	6463.33	6284.83	6626.97	6517.97	6222.89	6612.59
Tb927.10.7560	1103.97	1104.57	1095.83	1306.72	1026.04	1033.33	999.477	954.631	937.775	967.878	953.294	922.795	994.636	1021.8	1083.65	1022.71	1082.49	1125.48	1058.31	1107.4	1093.06	992.165	1093.93	1061.04	1144.45	1147.84	1097.58	1124.01	1121.09	1148.21
Tb927.8.5570	2283.87	2374.36	2357.66	3579.07	3428.31	3520.9	3581.12	3571.46	3569.05	3508.97	3457.12	3485.65	3068.71	3381.48	3258.52	3072.29	2979	3032.84	3318.03	3039.21	2999.32	3124.87	2993.92	3104.62	2892.96	3135.8	2797.7	2797.9	2911.07	2782.02
Tb927.3.2380	297.487	299.25	328.904	405.365	230.397	295.237	211.428	250.547	245.585	195.128	195.253	205.532	238.664	236.281	249.782	203.092	214.152	185.722	254.889	303.511	282.789	299.009	270.989	260.927	270.19	279.799	281.801	292.414	239.456	269.947
Tb927.7.3370	4464.81	4324.69	4450.19	4411.22	4765.23	4721.8	4948.83	4836.95	5009.37	4982.41	5232.45	5261.33	5053.14	4961.9	4975.46	5024.46	5018.07	5432.37	5164.86	5203.77	4990.57	5019.72	5036.7	5006.54	4952.84	4872.61	4947.17	5039.5	5188.88	5396.72
Tb927.4.2770	3983.44	3996.55	4002.94	4381.56	3343.53	3255.59	3166.36	2979.89	3131.92	3098.76	3104.36	3099.75	3337.66	3306.37	3331.69	3824.56	3867.08	3922.45	3531.18	3700.57	3628.64	3898.44	3732.43	3768.15	3963.43	4050.11	3993.45	3908.36	3885.72	3913.86
Tb927.2.3190	257.948	247.257	254.362	444.912	326.857	393.982	392.507	385.1	403.936	407.994	439.729	447.416	376.774	375.546	344.397	356.448	285.125	200.58	366.683	341.45	360.446	395.28	368.483	351.64	339.024	347.362	336.807	347.33	308.72	286.308
Tb927.11.12950	1759.82	1621.03	1724.44	2506.34	1626.3	1734.52	1570.03	1626.24	1617.64	1630.87	1611.25	1596.72	1530.12	1635.19	1716.94	1626.81	1687.91	1619.5	1591.94	1783.13	1726.77	1784.99	1751.83	1734.76	1790.33	1719.18	1703.5	1668.9	1705.88	1709.67
Tb927.3.4920	2775.92	2672.45	2641.99	3063.3	2603.18	2614.24	2569.51	2594.79	2508.95	2503.4	2492.35	2527.9	2595.02	2527.11	2475.12	2597.72	2479.1	2861.98	3061.65	2597.27	2616.17	2668.42	2505.68	2515.5	2472.24	2395.55	2454.12	2573.24	2606.31	2428.04
Tb927.8.6980	4652.47	4583.5	4490.92	3696.07	3962.22	4001.66	4310.5	4439.09	4566.56	4718.54	4659.82	4788.75	4712.71	4669.28	4589.43	4425.55	4629.27	5151.93	4763.89	4719.8	4877.01	5349.31	5253.95	5249.12	4838.97	4754.38	4795.69	4934.66	5021.65	5065.04
Tb927.3.3520	1918.6	1864.83	1875.83	2641.46	2206.28	2288.09	2157.78	2184.17	2103.12	2141.97	2215.05	2249.66	2137.07	1987.26	1938.97	1856.84	1911.94	2022.51	1843.85	1924.63	1949.49	2050.02	1952.96	2016.07	1857.88	1974.01	1897.29	1954.89	2057.15	2027.95
Tb927.11.3650	3862.94	3838.26	3923.02	3369.8	5093.93	4668.94	5900.76	5865.82	5957.58	6178.67	6321.93	6268.02	6237.98	6245.01	6307.63	6610.86	6408.52	6269.98	4778.8	4597.78	4794.96	4751.29	4593.76	4754.79	4484.51	4217.55	4697.52	4657.94	4311.2	4661.24
chr3049	0	2.31081	0	1.64782	1.84318	1.99485	0	2.31988	2.84462	2.21736	1.64078	0	2.42299	1.56477	1.26153	0	0	0	1.49058	1.02537	0.732614	1.13261	0	0	0	0.73438	0.846248	0	0	1.48731
chr3048	0	0	0	0	0	0	0	0	0	0	0	0	0	0	0	0	0	0	0	0	0	1.13261	0	0	0	0	0	0	0.989488	0.743657
chr3043	0	0	0	0	1.84318	0.997423	0	0	0	0	0	0	0	0	0	0	0	1.85722	0	1.02537	0.732614	0	1.53535	0	0	0	0.846248	0	0	0
chr3042	0	0	0	0	0	4.98711	1.01162	0	0.948206	1.10868	0	0	0	0	0	0	0	0	0	0	0	0	0	0	1.92993	0	0	0	0	0.743657
chr3040	0	1.15541	0	0	2.45757	2.99227	4.04646	2.31988	0	0	0	0	1.21149	0	0	0	0.617153	0	1.49058	2.05075	0	0	0.767673	1.01925	0	1.46876	0	0.713204	0	0
chr3047	0.62761	0	0	1.64782	1.22879	0	2.02323	1.15994	0.948206	0	0	0	1.21149	0	0	0	0	0	0	0	0	0	0	0	0	0	0	0	0	0
Tb927.6.2450	778.236	746.392	744.644	499.291	912.373	898.678	912.478	840.957	864.764	842.597	887.662	812.339	815.335	819.941	884.33	856.925	919.558	971.327	785.535	739.295	752.395	733.93	770.744	718.569	809.283	795.334	868.251	790.23	812.37	842.563
chr3045	0	0	0	0	0	0	0	0	0	0	1.64078	0	0	0	0	1.03619	0	0	0	1.02537	0	1.13261	0.767673	0	0	0	0	0	0	0
chr3044	0	0	0	0	0.614393	0	1.01162	1.15994	0	0	0	0	0	1.56477	0	0	0	0	0	0	0	0	0	0	0	0	0	0	0	0
Tb927.10.11430	643.927	630.852	626.3	706.916	585.516	564.541	539.191	533.573	493.067	468.972	516.846	513.13	556.075	527.329	550.026	402.04	481.997	503.307	538.099	562.93	629.316	544.785	567.31	559.566	583.481	524.348	548.369	542.748	582.809	603.105
Tb927.8.1660	8.78653	3.46622	7.68466	21.4217	15.9742	18.951	15.1742	17.3991	12.3267	13.3042	9.84468	16.7781	13.3264	15.6477	5.04611	5.18093	4.93723	7.42889	4.47174	10.2537	4.39569	5.66304	4.60604	8.15397	7.71971	8.81257	2.53874	8.55845	9.89488	11.1548
Tb927.8.4290	558.573	592.723	527.936	1141.94	948.623	1007.4	941.815	962.751	946.309	904.683	940.167	913.008	759.606	754.221	679.963	645.543	611.599	681.6	749.762	693.153	695.251	765.643	775.35	738.954	677.405	684.443	743.852	666.846	654.052	630.621
Tb927.8.1665	32.0081	30.0406	22.2855	159.839	129.023	89.768	78.9061	73.0763	67.3226	80.9336	68.9128	68.5105	59.3632	50.0728	64.3379	37.3027	44.435	35.2872	32.7928	35.8881	44.6895	50.9674	49.8987	61.1548	61.7577	49.2035	51.6211	48.4979	49.4744	52.056
Tb927.10.10810	1172.37	1349.51	1333.29	670.664	1247.22	1190.92	1334.32	1308.41	1348.35	1342.61	1296.22	1314.28	1370.2	1484.97	1429.31	1287.98	1404.02	1199.77	1220.78	1417.07	1391.23	1263.99	1286.62	1298.52	1401.13	1319.68	1357.38	1310.87	1372.42	1282.81
Tb927.6.1180	3896.2	4028.9	3959.14	3038.59	3960.99	3871.99	3874.49	3849.84	4052.63	3983.49	3890.29	3688.38	3976.12	3858.73	3851.44	3996.57	4162.7	4511.19	4005.19	3841.05	4000.07	3815.76	3971.94	3968.95	3893.31	3880.47	4038.3	4077.39	4250.84	4090.11
Tb11.02.5410	803.34	831.892	794.594	822.264	696.722	682.237	736.457	780.64	730.118	709.555	751.477	732.643	682.071	663.464	671.132	636.218	598.021	611.026	713.988	812.096	764.849	762.245	720.077	723.665	751.385	866.569	712.541	766.695	747.064	766.71
Tb927.4.2480	1296.01	1309.08	1336.36	1156.77	1205.44	1247.78	1228.1	1271.29	1265.85	1277.2	1352	1305.89	1284.18	1433.33	1332.17	1438.23	1346.01	1257.34	1484.62	1472.44	1498.93	1419.16	1343.43	1294.44	1485.4	1470.96	1413.23	1427.12	1436.74	1463.52
Tb927.2.3440	670.287	626.23	656.27	636.06	665.388	601.446	593.819	631.008	588.836	676.295	602.166	604.011	587.574	578.966	531.103	587.517	560.375	495.878	685.667	654.189	575.102	612.741	578.825	561.605	609.857	561.801	594.913	550.594	613.483	597.156
Tb927.10.7690	4530.09	4510.71	4580.06	3621.92	3906.31	3987.7	4417.73	4342.82	4225.2	4311.66	4367.76	4346.92	4384.39	4325.03	4450.67	4380.99	4189.85	5135.22	5018.78	4631.61	4523.16	4245.02	4168.46	4396.01	4007.82	4003.84	4166.08	4337	4218.19	4364.52
Tb927.2.3330	2.51044	0	2.3054	26.3652	28.8765	29.9227	21.2439	20.8789	15.1713	18.8476	18.0486	15.3799	9.69194	9.38864	7.56916	3.10856	4.93723	7.42889	7.4529	6.15224	5.1283	4.53043	13.8181	8.15397	5.78978	4.40628	6.76999	4.27923	2.96846	11.8985
Tb927.10.14480	1299.78	1333.34	1297.94	1016.71	1687.12	1677.66	1686.36	1694.67	1706.77	1665.24	1499.67	1702.98	1473.18	1458.37	1607.18	1608.16	1692.23	2029.94	1466.73	1365.8	1326.03	1376.12	1373.37	1390.25	1446.16	1370.35	1400.54	1377.2	1283.37	1278.35
Tb927.11.670	3559.17	3625.66	3645.61	3134.16	3168.42	3289.5	3355.53	3304.67	3377.51	3497.89	3440.72	3481.45	3581.17	3439.37	3610.49	3612.14	3649.84	4160.18	4057.36	4001.01	3778.09	3532.6	3594.25	3714.13	3565.22	3577.17	3663.41	3573.15	3663.09	3515.26
Tb927.9.17460	0	0	0	0	0	0	0	0	0	0	0	0	0	0	0	0	0	0	0	0	0	0	0	0	0	0	0.846248	0	0	0
Tb927.1.610	864.218	821.494	902.948	1403.95	1109.59	1138.06	935.745	901.274	936.827	892.487	882.74	922.795	975.252	871.579	818.731	897.336	883.146	781.89	815.347	873.619	871.811	937.8	958.824	907.129	909.639	927.523	927.488	952.841	960.793	924.365
chr388	0	1.15541	0	0	1.84318	0	0	0	0	0	0	0	1.21149	0	0	0	0	0	0	0	0	0	0	0	0.643309	0	0.846248	0	0	0.743657
chr389	0	0	0	0	0	0	2.02323	0	0	2.21736	0	0	0	0	0	0	0	0	1.49058	0	0.732614	0	0.767673	0	0	0	0	0	0	0.743657
chr386	0	0	0	0	0.614393	0	0	0	0	0	0	0	0	0	0	0	0	0	0	0	0.732614	1.13261	0	0	0	0	0	0	0	0
chr387	0	0	0	0	0	0	0	0	0	0	0	0	0	1.56477	0	0	0	0	0	0	0	1.13261	0	0	0.643309	0	0.846248	1.42641	0	0
chr384	0	0	0	0	0	0	0	0	0	1.10868	0	0	0	0	0	0	0	0	0	0	0	0	0	1.01925	0	0	0	0	0	0
chr385	0	0	0	0	0	0	0	0	0	0	0	0	0	0	0	0	0.617153	0	0	0	0	0	0	0	0	0	0	0	0	0
chr382	1.88283	1.15541	0	0	1.84318	0	1.01162	0	1.89641	0	0	0	0	0	0	0	0	0	0	0	0.732614	0	0.767673	1.01925	0	0	0.846248	1.42641	0	0.743657
chr383	0.62761	1.15541	0	0	0	0.997423	2.02323	1.15994	0	0	1.64078	0	0	1.56477	0	1.03619	0	0	0	1.02537	0	0	0.767673	0	0	0	0	0	0.989488	0
chr380	0	0	0.768466	1.64782	0.614393	0.997423	1.01162	3.47982	0.948206	3.32604	0	2.79635	3.63448	1.56477	0	0	0.617153	5.57167	1.49058	0	1.46523	0	0.767673	3.05774	3.21655	1.46876	1.6925	0.713204	1.97898	0
chr381	0	0	0	0	1.84318	0.997423	0	0	0	0	1.64078	2.79635	1.21149	4.69432	0	1.03619	0	0	0	0	0	0	0.767673	0	0	0	0	0.713204	0.989488	0.743657
Tb927.2.4870	584.305	541.885	582.498	650.89	516.704	511.678	493.669	496.455	532.892	485.602	502.079	492.157	516.096	550.8	503.349	500.477	549.266	395.588	599.213	560.88	592.685	608.211	609.532	566.701	592.488	615.411	668.536	555.586	546.198	553.28
Tb927.6.1980	1346.85	1381.87	1376.32	991.99	1299.44	1372.45	1332.3	1376.85	1285.77	1401.37	1437.32	1318.48	1252.68	1319.1	1401.56	1326.32	1316.39	1292.63	1422.01	1301.2	1384.64	1382.91	1381.81	1457.52	1387.62	1401.2	1405.62	1417.85	1412.99	1370.56
Tb927.9.14515	42.6775	36.973	29.2017	4.94347	11.6735	16.9562	28.3253	13.9193	22.7569	9.97812	21.3301	25.1671	19.3839	18.7773	17.6614	7.2533	12.3431	11.1433	5.96232	13.3299	13.1871	10.1935	11.5151	15.2887	3.21655	9.54695	11.8475	11.4113	12.8633	10.4112
Tb927.8.6440	1297.9	1208.55	1218.79	1418.78	1513.25	1459.23	1346.46	1329.29	1336.02	1390.28	1432.4	1395.38	1338.7	1384.82	1328.39	1398.85	1415.13	1600.93	1626.22	1426.3	1431.53	1457.67	1456.28	1519.7	1522.71	1624.45	1452.16	1469.91	1473.35	1526.73
Tb927.6.1760	1528.86	1622.19	1499.28	1374.29	2144.85	1999.83	2329.75	2296.68	2291.81	2258.38	2100.2	2128.02	2104.36	2048.29	2058.81	1809.18	1810.73	1998.37	1788.7	1811.84	1829.34	1794.05	1806.33	1746.99	1747.23	1757.37	1822.82	1651.78	1706.87	1691.82
Tb927.9.9390	569.869	573.081	513.336	467.982	517.933	502.701	482.541	524.293	500.653	527.732	529.972	549.482	531.845	578.966	533.626	489.079	474.591	410.446	451.646	503.459	498.178	502.878	523.553	548.355	524.94	511.129	500.133	442.187	531.355	515.354
Tb927.11.12365	403.553	398.615	401.14	774.477	505.031	553.57	453.204	453.537	507.29	475.624	405.273	446.018	394.947	449.09	401.165	430.017	432.624	403.017	284.701	393.744	377.296	354.506	332.402	272.139	330.018	384.815	302.111	338.772	330.489	325.722
Tb927.7.4060	1378.23	1287.12	1278.73	4470.55	2335.92	2577.34	2373.25	2430.08	2398.01	2492.31	2513.68	2533.49	2443.58	2342.47	2179.92	2058.9	1999.58	2200.81	2152.4	1847.72	1958.28	2205.19	2200.15	2076.21	1565.81	1533.39	1541.02	1694.57	1753.37	1605.55
Tb927.11.8290	4041.18	3989.62	3998.33	3282.47	4131.79	4021.61	4315.55	4178.11	4281.15	4361.55	4208.6	4481.15	4230.53	4121.61	4009.13	4302.24	4297.85	4734.06	4362.93	3946.66	4096.05	4318.64	4227.58	4217.64	4184.08	4186.7	4217.7	4139.44	4244.9	4284.95
Tb927.11.5800	2761.48	2700.18	2777.24	2361.33	2340.84	2287.09	2395.51	2421.96	2388.53	2467.92	2548.13	2365.71	2432.68	2599.09	2420.87	2549.02	2517.98	2083.8	2463.93	2426.03	2522.39	2377.34	2445.04	2406.44	2573.24	2590.89	2581.9	2497.64	2618.19	2532.15
Tb927.10.13720	5089.91	4997.13	4917.42	8375.89	7362.27	7445.76	7220.92	7350.54	7154.21	7361.63	7331.01	7076.16	6458.47	6279.44	6340.43	6497.92	6579.47	7789.19	6509.36	6219.92	6361.29	6690.32	6688.74	6702.57	6441.45	6423.63	6345.17	6436.67	6449.48	6377.6
Tb927.10.8760	1058.78	1053.73	1095.83	904.655	927.119	981.464	800.188	907.074	915.967	910.226	871.254	915.804	1014.02	992.067	963.806	1024.79	1030.03	1197.91	1310.22	1074.59	1130.42	1107.69	1073.97	1132.38	1142.52	1112.59	1107.74	1186.06	1180.46	1082.76
Tb927.11.15310	1976.97	1968.81	1927.31	2128.99	2110.44	2054.69	1957.48	2086.73	2001.66	1902.49	1921.35	1965.83	2068.02	1951.27	2027.27	1891.04	1974.89	2057.8	2086.81	2038.44	2049.86	1984.33	2061.97	2051.74	1899.69	1951.25	1935.37	2022.65	1937.42	2053.98
Tb927.11.10140	1907.93	1988.45	1981.88	1560.49	1714.16	1809.32	1747.06	1794.43	1763.66	1728.43	1708.05	1737.93	1732.44	1785.41	1798.94	1969.79	1942.18	1797.79	1660.51	2015.89	1917.25	1768	1783.3	1658.31	1757.52	1858.72	1767.81	1746.64	1880.03	1755.77
Tb927.10.9540	1.88283	2.31081	0.768466	1.64782	12.9023	6.98196	4.04646	5.7997	7.58565	5.5434	4.92234	2.79635	3.63448	6.2591	5.04611	5.18093	3.08577	5.57167	1.49058	3.07612	3.66307	4.53043	5.37371	4.07699	6.43309	3.6719	4.23124	4.99243	3.95795	7.43657
Tb927.1.1340	1601.03	1636.06	1653.74	1675.84	1496.66	1534.04	1586.21	1598.4	1557.9	1655.26	1660.47	1556.17	1776.05	1750.98	1802.72	1938.7	1839.12	1840.51	1821.49	1999.48	1909.19	1768	1857	1867.26	1808.99	1805.84	1767.81	1842.92	1904.76	1777.34
Tb927.11.18440	0	0	0	0	0	0	1.01162	0	0	0	0	0	0	0	0	0	0	0	0	0	0	0	0	0	0	0	0	0.713204	0	0
Tb927.11.18330	0	0	0	0	0	0	0	0	0	0	0	0	0	0	0	0	0	0	0	0	0	1.13261	0	0	0	0	0	0	0	0
Tb927.8.3800	859.825	894.284	909.864	1184.79	1215.88	1121.1	1081.42	1107.74	1082.85	1079.85	1184.64	1097.57	1130.32	1095.34	996.606	1058.98	1118.28	1149.62	1150.73	1057.16	1066.69	1122.41	1083.19	1117.09	1049.88	1080.27	1039.19	1120.44	1114.16	1064.17
Tb927.8.2400	847.901	846.913	829.944	970.568	801.168	871.747	789.061	794.559	800.286	801.576	897.507	854.284	817.758	855.931	826.3	806.152	838.094	850.608	945.027	950.522	912.838	889.097	874.38	932.611	872.971	892.272	831.862	916.468	871.739	835.126
Tb927.10.6610	2137.01	2060.09	2070.25	3951.48	2762.31	2960.35	2583.67	2501.99	2589.55	2635.33	2613.76	2558.66	2603.5	2545.89	2501.61	2375.97	2466.76	2958.55	2705.4	2530.62	2443.27	2537.04	2402.05	2552.19	2358.37	2374.25	2366.11	2476.96	2429.19	2197.51
Tb927.9.6710	1877.18	1863.67	1937.3	2634.87	2875.36	2940.4	3003.49	2940.45	2937.54	2800.53	2623.61	2771.18	2472.66	2434.79	2452.41	2300.33	2421.71	2594.54	2307.42	2396.3	2334.11	2473.62	2629.28	2456.38	2498.61	2393.35	2379.65	2388.52	2348.06	2268.9
chr1026	0.62761	0	0	1.64782	0.614393	0	1.01162	1.15994	0	0	0	4.19452	0	0	1.26153	0	0.617153	0	0	0	0	2.26522	1.53535	1.01925	0.643309	0.73438	0	0	0	0
Tb927.9.9170	877.398	849.223	859.914	1207.85	943.708	913.639	894.269	944.192	907.433	904.683	869.614	841.701	838.353	777.693	854.053	804.08	875.74	904.467	883.914	866.441	887.196	884.567	872.844	919.36	865.894	997.289	959.646	935.011	866.792	900.568
Tb927.4.4500	2160.86	2298.1	2267.74	1249.05	2424.39	2260.16	2653.47	2594.79	2640.75	2466.81	2410.31	2460.79	2407.24	2487.99	2497.82	2833.97	2806.81	2965.98	2209.04	2149.18	2193.45	2117.98	2286.9	2373.83	2360.3	2372.78	2385.57	2239.46	2355.97	2368.55
Tb927.4.2950	3488.88	3684.59	3585.66	2079.55	3108.83	3045.13	3471.87	3335.99	3396.47	3464.62	3243.82	3506.62	3438.22	3350.18	3344.31	3496.09	3529.5	4121.18	3681.73	3321.19	3406.66	3167.91	3277.96	3235.09	3378.02	3337.02	3453.54	3521.8	3461.23	3345.71
Tb927.8.8320	401.67	451.764	438.026	204.33	307.811	304.214	297.415	302.745	325.235	324.843	301.904	271.246	318.623	312.955	324.212	385.461	376.463	339.872	256.38	292.232	305.5	317.13	300.928	299.658	264.4	312.846	289.417	284.569	273.099	295.232
Tb927.11.16470	1919.86	1979.21	1979.57	1206.21	2088.32	1882.14	2497.68	2329.16	2439.73	2195.19	2229.82	2161.58	2235.2	2237.63	2377.98	2325.2	2339.63	2850.84	2119.6	1849.77	1883.55	1931.1	1847.02	1969.18	1902.27	1904.25	2017.46	1948.47	1904.76	1879.22
Tb927.11.8740	736.814	777.588	764.624	955.738	788.88	755.049	810.305	798.039	684.605	711.773	728.507	700.485	775.356	766.739	732.947	913.915	860.312	978.756	885.404	922.837	874.742	890.23	892.036	891.841	988.123	1027.4	903.793	894.358	856.897	892.388
Tb927.9.4620	2270.06	2264.6	2354.58	2504.69	2078.49	2126.51	2053.58	2129.65	2062.35	2108.71	2008.32	2185.35	2164.94	2256.4	2114.32	2098.28	2216.2	2379.1	2296.98	2194.3	2260.12	2165.55	2258.49	2191.38	2165.38	2158.34	2199.4	2233.04	2245.15	2118.68
Tb927.10.15990	173.848	221.838	196.727	237.287	179.403	145.624	159.835	178.631	173.522	212.867	213.301	178.966	165.975	217.504	194.275	144.03	162.928	169.007	186.322	171.237	167.769	163.096	166.585	175.31	167.904	152.017	146.401	168.316	167.224	185.17
chr5555112_BES14-expression	0	0	0	6.5913	6.14393	0.997423	8.09293	9.27953	9.48206	16.6302	19.6894	13.9817	16.9609	3.12955	8.83069	1.03619	2.46861	0	1.49058	4.1015	4.39569	3.39782	4.60604	8.15397	1.92993	1.46876	0.846248	3.56602	0.989488	0.743657
chr555526_BES2--expression	0	0	0	0	0	0	0	0	0.948206	0	0	0	0	0	1.26153	1.03619	0.617153	0	0	0	0.732614	0	0.767673	0	1.28662	0	0	0	0	0
Tb927.11.11760	2333.45	2225.31	2276.97	3547.76	2515.32	2661.12	2533.09	2546.07	2554.47	2883.68	2787.69	2702.67	2804.61	2874.49	2737.51	2656.78	2762.99	2180.38	2216.49	2885.4	2849.87	2628.78	2653.85	2673.48	2607.33	2615.86	2592.9	2661.68	2609.28	2725.5
Tb927.11.10490	2072.99	2049.69	1936.54	1741.75	1674.84	1674.67	1629.71	1640.16	1564.54	1691.85	1704.77	1715.56	1835.41	1691.52	1715.68	1727.32	1867.51	2085.66	1760.37	1796.46	1761.94	1889.19	1809.41	1778.59	1860.45	1893.23	1844.82	1906.4	1929.5	1891.12
Tb927.3.3160	2968.59	2933.58	2945.53	1207.85	1480.07	1497.13	1430.43	1420.93	1441.27	1461.24	1470.14	1412.16	1659.75	1761.94	1732.08	1925.23	1849.61	1636.21	1882.6	2032.29	2046.19	2086.26	2086.54	2080.28	2351.3	2325.78	2344.95	2246.59	2194.69	2228.74
Tb927.10.12520	3360.85	3453.51	3529.57	2704.08	3058.45	3005.23	3112.74	3173.6	3108.22	3085.46	2976.38	3032.64	2954.83	2948.03	3153.82	2859.87	2801.88	3196.28	3158.54	2897.71	2983.94	2924.39	2929.44	2971.1	3022.27	3024.18	3159.89	3254.35	3097.1	3081.71
chr555564_BES7--expression	0	0	0.768466	8.23912	11.0591	13.9639	20.2323	20.8789	25.6016	32.1517	41.0195	18.1763	18.1724	14.083	18.9229	6.21711	1.85146	1.85722	2.98116	10.2537	8.79137	11.3261	9.21208	8.15397	5.14647	2.93752	4.23124	0.713204	0.989488	1.48731
Tb927.5.4610	0	0	0	1.64782	0	0.997423	0	0	0	0	0	0	0	0	0	0	0	0	0	1.02537	0.732614	0	0.767673	0	0	0	0	0	0	0
Tb927.10.13130	1831.36	1789.72	1757.48	2175.13	1996.78	1987.86	1989.85	1927.82	1975.11	2110.93	2113.33	2172.76	2163.73	2132.79	2186.23	1816.43	1724.94	2119.09	2311.89	1996.4	2128.98	2088.53	2012.07	1960.01	1807.06	1785.28	1827.05	1706.7	1776.13	1827.16
Tb927.9.16220	0	0	0	1.64782	1.22879	4.98711	1.01162	1.15994	1.89641	3.32604	1.64078	1.39817	0	0	1.26153	0	1.85146	0	0	1.02537	0	4.53043	0.767673	0	0.643309	0.73438	0	0.713204	1.97898	0.743657
Tb927.7.7440	1292.25	1255.93	1218.79	2265.76	1669.31	1684.65	1544.74	1578.68	1479.2	1616.46	1699.85	1753.31	1691.24	1578.86	1564.29	1527.34	1550.29	1441.2	1571.07	1572.92	1538.49	1732.89	1632.07	1640.99	1388.9	1356.4	1383.62	1422.84	1439.71	1569.12
Tb927.10.15310	402.298	396.304	456.469	472.925	519.776	500.706	694.98	756.281	726.326	705.12	774.448	770.394	722.05	661.899	639.594	607.205	613.45	663.028	484.438	421.429	468.141	448.513	449.856	494.335	387.915	437.691	452.743	369.44	371.058	455.861
Tb927.11.16430	2211.07	2108.62	2110.98	2987.5	1947.63	2050.7	1727.84	1810.67	1586.35	1858.15	1952.53	1965.83	2139.5	2104.62	1944.01	2245.41	2243.97	2148.81	1894.53	2076.38	2056.45	2059.08	2153.32	1956.95	2262.52	2386	2210.4	2327.19	2408.41	2469.68
Tb927.3.1830	565.476	619.298	572.508	797.547	718.225	743.08	631.249	606.649	641.935	661.882	667.798	685.105	682.071	715.102	705.193	670.412	776.379	971.327	787.026	729.041	717.229	789.428	756.926	720.607	760.391	781.381	752.315	763.842	739.148	673.753
Tb927.10.15190	1817.56	1675.34	1874.29	2002.11	1867.75	1910.06	1775.39	1782.83	1811.07	1776.11	1793.37	1761.7	1847.53	1862.08	1749.74	1877.57	1857.01	2080.09	1860.24	1801.58	1830.07	1886.93	1891.55	1872.36	1942.15	1896.9	1917.6	1901.4	2012.62	1904.5
Tb927.7.1130	839.114	803.007	806.121	2094.38	1555.03	1590.89	1463.81	1463.85	1505.75	1568.78	1548.9	1586.93	1601.59	1735.33	1552.94	1477.6	1374.4	1443.06	1539.77	1374	1424.2	1563	1514.62	1464.66	1281.47	1259.46	1217.75	1197.47	1220.04	1306.6
Tb927.7.1420	4754.77	4855.02	4800.61	1870.28	3549.35	3232.65	4208.32	4303.38	4159.78	4731.85	5001.1	4651.73	4974.39	4828.89	5150.81	5139.48	5393.3	5632.95	4668.5	4513.7	4426.46	4487.39	4315.86	4446.97	4303.1	4169.81	4410.65	4327.72	4181.58	4424.01
Tb927.10.12420	464.431	513	481.06	749.76	492.743	496.716	498.727	497.615	471.258	506.667	464.341	499.148	519.731	494.469	491.995	531.563	535.689	432.733	532.137	474.748	509.9	491.552	524.321	518.796	525.584	511.129	523.828	504.949	476.933	490.07
Tb927.8.4250	1740.99	1660.32	1719.06	2529.41	2093.24	1973.9	2011.09	2138.93	2127.77	2143.08	2144.5	2176.96	2064.38	2106.19	2012.13	1968.75	1963.78	2011.37	2097.25	2120.47	2153.89	2123.64	2119.55	2055.82	1962.09	1886.62	1928.6	1940.63	1881.02	1920.86
Tb927.7.5330	969.657	977.474	1031.28	1112.28	1033.41	1121.1	943.838	1017.27	915.967	963.443	940.167	903.221	988.578	1032.75	1073.56	1070.38	1068.29	1127.33	1067.25	1037.68	1011.74	1017.08	1035.59	1042.69	1105.85	1105.98	1091.66	1045.56	1051.83	1070.87
Tb927.11.720	3380.93	3201.63	3195.28	4015.75	3361.96	3318.43	3175.46	3216.52	3123.39	3139.78	3192.96	3231.18	2946.35	3023.14	2858.62	2973.85	2966.66	3506.43	3131.71	2899.76	2975.15	3120.34	3079.14	3086.28	2755.29	2668.74	2744.38	2732.29	2872.48	2869.77
Tb927.10.400	606.271	601.967	664.724	446.56	567.699	544.593	535.145	559.091	533.84	487.819	467.622	504.741	499.135	550.8	494.518	555.395	560.375	603.597	550.024	547.55	567.044	510.806	553.492	558.547	565.469	542.707	576.295	596.239	557.082	554.768
Tb927.9.5390	621.333	663.203	669.334	454.799	590.432	540.603	555.377	589.25	590.732	533.275	608.73	532.704	568.19	569.578	608.056	621.711	599.256	501.45	624.553	662.392	627.851	607.078	637.169	650.279	642.666	635.239	541.599	608.363	599.63	665.573
Tb927.6.3800	25.732	39.2838	42.2657	39.5478	68.1976	41.8918	71.8248	75.3961	73.96	53.2166	62.3497	58.7233	53.3057	76.6739	60.5533	83.931	64.8011	7.42889	10.4341	71.7762	57.1439	44.1717	33.0099	61.1548	49.5348	49.9379	43.1587	37.0866	56.4008	32.7209
Tb927.10.9490	32.6357	42.75	37.6549	112.052	98.3029	104.729	83.9641	62.6368	79.6493	39.9125	42.6603	48.9361	47.2482	29.7307	42.8919	34.1941	46.9036	29.7155	50.6797	42.0403	30.0372	33.9782	46.0604	51.9816	41.8151	47.0004	46.5437	54.9167	46.5059	63.9545
Tb927.11.16660	4530.09	4863.1	4824.43	2562.37	4954.46	4819.55	5312	5080.54	5383.91	4979.08	5073.29	5005.46	5526.83	5543.99	5819.42	5371.58	5318.63	5120.36	4737.06	4870.53	4717.3	4635.77	4717.35	4897.48	4901.37	4854.99	5052.95	5119.38	4719.86	4986.96
Tb927.5.4070	2431.99	2454.08	2545.16	2259.17	2214.89	2240.21	2435.97	2439.36	2414.13	2471.25	2277.4	2421.64	2460.54	2520.85	2488.99	2507.57	2601.92	2575.97	2577.21	2627.01	2657.93	2526.85	2486.49	2579.71	2501.83	2571.07	2473.58	2526.17	2552.88	2425.81
Tb927.10.1170	5862.5	6106.32	6078.57	3885.57	6535.91	6210.95	8123.28	8051.15	8349.9	8265.21	8243.28	8499.5	8200.6	8158.73	8159.55	7506.13	7448.42	7952.62	7460.35	7039.19	7175.23	7158.08	7179.28	7403.81	6616.43	6345.05	7012.01	6868.87	6508.85	6812.64
Tb927.10.5120	1398.94	1365.69	1400.15	1995.51	1465.33	1460.23	1477.97	1405.85	1356.88	1554.37	1557.1	1635.86	1597.96	1412.99	1378.85	1500.4	1527.45	1463.49	1424.99	1596.51	1589.04	1576.59	1489.29	1460.58	1441.01	1359.34	1377.69	1501.3	1548.55	1537.14
Tb927.3.700	1407.1	1328.72	1238.77	1024.95	1018.05	1146.04	992.396	1021.91	1016.48	895.813	874.536	954.953	978.886	948.253	907.038	905.626	913.387	521.879	728.893	1128.94	1072.55	1249.27	1086.26	1115.06	1085.91	1020.05	1042.58	1149.69	965.741	1026.25
Tb927.9.15230	1326.77	1302.14	1279.5	2865.57	2377.09	2457.65	2242.75	2181.85	2228.28	2131.99	2118.25	2097.26	1828.14	1883.99	1855.71	1676.55	1707.66	1872.08	1693.3	1835.42	1773.66	1655.87	1843.18	1765.34	1626.93	1673.65	1592.64	1639.66	1670.26	1622.66
Tb927.5.1770	3193.28	3205.1	3123.82	4294.23	4054.38	4077.46	3836.05	3636.41	3826.01	3905.88	3996.94	4026.74	4214.78	4088.75	4214.76	4246.29	4343.52	4832.49	3958.98	3697.5	3685.05	3807.83	3984.22	4003.6	4088.23	4204.33	4077.22	3851.3	3857.03	4082.67
Tb927.10.2470	2947.25	2863.1	2766.48	2402.53	2632.67	2587.31	2641.33	2696.86	2619.89	2615.38	2618.69	2871.85	2717.38	2594.39	2660.56	2643.31	2476.64	2581.54	2927.5	2842.34	2715.8	2892.68	2874.17	2853.89	2739.21	2521.13	2573.44	2651.69	2663.7	2767.89
Tb927.2.1200	1202.5	1162.34	1083.54	1178.19	1168.58	1228.82	1090.52	1085.7	1020.27	1054.35	1000.88	1075.2	977.675	988.937	978.945	958.471	939.307	718.745	866.027	961.801	906.244	1071.45	1062.46	1050.84	1024.15	937.069	1066.27	1018.46	990.478	1070.87
Tb927.5.5210	0	0	0	0	0	0	0	0	0.948206	0	0	0	0	0	0	1.03619	0	0	0	0	0	0	0	0	0	0	0	0	0	0
Tb927.8.6230	2420.06	2405.56	2375.33	2835.9	2294.76	2471.61	2323.68	2317.56	2198.89	2176.34	2315.14	2137.81	2292.14	2245.45	2303.55	2315.87	2249.52	2707.83	2638.33	2460.9	2450.6	2266.35	2174.05	2175.07	2161.52	2285.39	2186.71	2238.75	2315.4	2279.31
Tb927.10.2640	6403.5	6238.04	6381.35	5294.46	5603.88	5546.67	5928.07	5611.79	5810.6	5894.85	5768.98	5768.87	5971.45	5943.01	5825.73	6050.29	6062.91	6511.42	6667.36	6167.62	6246.27	5899.76	6125.26	6044.13	5989.21	6002.83	6013.44	6420.27	6354.49	6446.76
Tb927.3.3570	699.785	716.352	687.009	1016.71	701.022	759.039	731.399	721.483	629.609	839.271	863.051	771.792	817.758	815.247	775.839	721.185	761.567	598.025	749.762	879.771	832.983	799.621	826.784	830.686	771.328	798.272	761.623	825.177	781.696	800.174
Tb927.11.620	3342.02	3349.52	3471.93	3499.98	3938.87	3892.94	3934.18	3989.04	4034.62	3942.47	4098.67	3919.08	4034.27	3991.74	4189.53	4261.83	4193.56	4147.18	3760.73	3859.51	3740.73	3686.64	3733.19	3914.93	3805.82	3871.65	3893.59	3739.33	3929.26	3856.6
Tb927.2.5040	1349.99	1280.19	1316.38	1570.38	1251.52	1176.96	1180.56	1172.7	1069.58	1182.96	1335.6	1210.82	1290.24	1060.92	1193.4	966.761	955.353	759.604	1152.22	1372.98	1320.17	1191.5	1258.98	1239.4	1199.77	1103.04	1198.29	1162.52	1141.87	1225.55
Tb927.11.4860	1652.5	1641.83	1705.23	2305.31	1837.03	1965.92	1930.16	1903.46	1833.83	1997.84	1909.87	1960.24	1803.91	1869.9	1836.78	1682.76	1716.3	1862.79	1890.05	1949.24	1929.71	2104.39	2136.43	2032.38	1960.81	1957.12	1967.53	2144.61	1949.29	1949.87
chr3601	0	0	0	0	0	0	0	0	0	0	0	0	0	0	1.26153	0	0.617153	0	0	0	0	0	0	0	0	0	0	0	0	0
chr3600	1.25522	0	0	0	0	0.997423	0	0	0	0	0	0	0	1.56477	0	0	0	0	0	0	0.732614	1.13261	0	0	0	0	0	0	0	0.743657
chr3603	0	1.15541	0	1.64782	0.614393	0.997423	0	3.47982	0	1.10868	4.92234	1.39817	0	1.56477	0	0	0.617153	0	2.98116	1.02537	0.732614	0	0.767673	0	1.28662	0.73438	0	0	0	0.743657
chr3602	0	1.15541	0	0	0	0	0	0	0	0	0	0	1.21149	0	0	0	0	0	0	0	0	0	0	0	0.643309	0.73438	0	0	0	0
chr3605	0	0	0	0	0	1.99485	1.01162	0	0	1.10868	0	0	0	0	0	0	0	0	0	0	0	1.13261	0	0	0.643309	0	0	0	0	0.743657
chr3604	0	0	0	0	1.22879	0.997423	1.01162	1.15994	0	0	0	0	0	0	0	0	0	0	0	0	0	0	0	0	0	0	0	0	0	0
chr3607	1.88283	3.46622	3.07387	3.29565	1.22879	0.997423	0	1.15994	1.89641	1.10868	1.64078	0	0	1.56477	1.26153	1.03619	1.23431	0	0	2.05075	0.732614	1.13261	0.767673	1.01925	0.643309	1.46876	2.53874	0.713204	1.97898	0
chr3606	0	0	0	1.64782	0	0.997423	0	1.15994	0	0	0	0	0	0	1.26153	0	0	0	0	0	0	0	0	1.01925	0.643309	0	0	0	0	0
Tb927.10.9140	1926.76	1959.57	1988.02	2751.87	2418.86	2545.42	2466.32	2412.68	2386.63	2471.25	2556.34	2457.99	2625.31	2547.45	2562.16	2510.68	2451.33	2289.95	2584.67	2459.87	2498.95	2433.98	2514.9	2510.4	2303.69	2385.27	2482.89	2302.94	2296.6	2260.72
chr3608	0	0	0	0	0	0	1.01162	1.15994	0	0	0	1.39817	1.21149	0	0	1.03619	0.617153	1.85722	0	0	0	0	0.767673	1.01925	0	0.73438	0	0	0.989488	0
Tb927.4.5630	0	0	0	0	0	0	0	1.15994	0	0	0	0	0	0	0	0	0	0	0	0	0	0	0	0	0	0	0	0	0	0
Tb927.8.3910	131.17	137.493	128.334	143.361	144.997	143.629	146.684	155.432	139.386	138.585	144.389	188.754	140.533	136.135	147.599	173.043	136.391	185.722	152.039	109.715	125.277	135.913	129.737	143.714	142.171	140.267	154.863	128.377	137.539	132.371
Tb927.8.1980	2393.08	2465.64	2408.37	4165.7	3540.75	3549.83	3209.86	3297.71	3212.52	3199.65	3214.29	3291.3	3032.37	2835.37	2806.9	2688.9	2795.09	2694.83	2832.1	2689.56	2731.92	2866.63	2894.9	2827.39	2755.29	2924.3	2897.55	2710.18	2803.22	2657.08
Tb927.9.11130	1057.52	1076.84	1082	1176.55	950.466	928.601	908.431	865.316	935.879	926.856	912.274	876.655	885.601	970.16	960.022	896.3	938.69	700.173	897.329	1012.04	996.356	995.563	987.228	927.514	986.193	1012.71	1021.42	1009.9	914.287	942.213
Tb927.5.4290	1050.62	1145.01	1124.27	1413.83	1212.2	1235.81	1230.13	1183.14	1206.12	1149.7	1123.93	1142.31	1146.07	1253.38	1118.97	1153.27	1228.13	1129.19	1085.14	1167.9	1137.75	1121.28	1169.17	1119.13	1239.66	1187.49	1279.53	1134.71	1162.65	1168.28
Tb927.10.1390	4438.45	4317.75	4145.11	5446.06	5764.23	5791.04	5730.81	5552.64	5869.39	5053.36	5114.31	5180.24	3817.41	3943.23	3684.92	3909.53	3749.82	3857.45	3871.04	3780.55	3848.42	3788.57	3684.83	3639.73	3688.09	3721.84	3657.49	3713.65	3666.05	3580.71
Tb927.11.7380	3426.12	3505.5	3386.63	2910.06	4084.48	4026.6	5156.21	5061.98	5115.57	6027.89	6059.4	5918.47	5965.39	6268.48	6311.42	6160.12	5900.6	6366.56	5808.79	5558.55	5395.7	5826.14	5963.28	6165.42	5391.57	5234.66	5504	5349.03	5227.47	5483.72
Tb927.4.1700	2693.7	2652.81	2582.82	1721.98	2373.4	2272.13	2469.36	2399.92	2511.8	2432.44	2480.86	2497.14	2525.96	2528.67	2504.13	2791.48	2645.74	2837.83	2557.83	2504.99	2546.57	2642.37	2534.09	2702.02	2718.62	2661.39	2653.83	2591.07	2829.94	2787.22
Tb927.10.3570	2753.32	2740.62	2775.7	3298.94	3404.97	3560.8	3633.73	3636.41	3866.78	3708.53	3709.8	3786.26	3498.79	3595.85	3554.98	3303.36	3336.33	3653.16	3979.85	3489.35	3466.73	3287.96	3420.75	3417.53	3183.74	3099.82	3290.21	3233.67	3080.28	3121.13
Tb927.5.1510	1960.65	1861.36	1861.23	2147.11	1656.4	1590.89	1473.92	1561.28	1483.94	1445.72	1432.4	1459.69	1431.98	1463.06	1380.11	1496.25	1437.35	1448.63	1718.64	1683.66	1681.35	1566.4	1620.56	1610.41	1704.13	1707.43	1705.19	1767.32	1853.31	1862.86
Tb927.1.2780	11.297	4.62162	16.9063	23.0695	7.98711	10.9716	8.09293	6.95964	5.68923	6.65208	16.4078	8.38905	6.05747	9.38864	6.30763	6.21711	3.08577	1.85722	5.96232	5.12687	8.05876	4.53043	9.97975	5.09623	5.14647	7.3438	5.07749	8.55845	10.8844	5.94925
Tb927.1.3250	4601.01	4987.89	4868.24	3224.79	4621.46	4399.63	5063.14	4704.72	5015.06	4752.91	5138.92	4805.52	5386.3	5132.46	5303.46	5443.08	5334.05	6461.27	5673.15	5137.12	5129.03	4939.3	5006.76	5141.08	5112.38	5108.35	5301.75	5197.12	5299.7	5421.26
Tb927.9.7820	2544.33	2503.77	2455.25	2221.27	2054.53	2105.56	2178.01	2135.45	2171.39	2182.99	2211.77	2161.58	2206.13	2220.41	2102.96	2068.23	2027.97	2427.39	2155.38	1864.13	1924.58	1946.95	1919.18	1893.76	1979.46	1938.03	1874.44	1951.33	1955.23	2060.67
chr3546	0	0	0	0	0	0	0	0	0	0	0	0	1.21149	0	0	0	0	0	0	0	0	0	0	0	0	0	0	0	0	0
chr3547	0	0	0	3.29565	0.614393	2.99227	0	0	0	1.10868	1.64078	0	0	1.56477	0	0	0	0	0	0	0	0	0	0	0	0.73438	0	0	0	0
chr3544	0	0	0	1.64782	1.22879	0	3.03485	0	0.948206	1.10868	0	0	0	0	0	0	0	0	1.49058	0	0	0	0.767673	1.01925	0	0.73438	0.846248	1.42641	0.989488	0
chr3545	1.88283	0	0	0	0	1.99485	0	0	0	0	1.64078	0	0	0	1.26153	0	0	0	0	0	0.732614	0	0	1.01925	0	0	0	0.713204	0	0
chr3542	0	0	0	0	0.614393	0	1.01162	4.63976	2.84462	4.43472	1.64078	1.39817	1.21149	4.69432	1.26153	0	0	0	0	1.02537	0	2.26522	0.767673	0	0	0	0.846248	0	0	0
chr3543	0	0	0	0	0	0	0	0	0	0	0	0	0	1.56477	0	0	0	1.85722	0	1.02537	0	0	0	0	0	0	0	0	0	0
chr3540	0	0	0	1.64782	0.614393	0	1.01162	0	0	0	1.64078	1.39817	1.21149	1.56477	0	1.03619	0	0	0	0	0.732614	0	0.767673	1.01925	0	0	0	0	0.989488	0
Tb927.8.3230	2739.52	2732.54	2721.14	2287.18	2799.79	2718.97	2806.22	2860.41	2815.22	2938	2825.42	2814.52	2666.5	2791.56	2732.47	2774.9	2688.94	2668.83	2724.78	2982.81	2808.84	2692.21	2730.61	2725.47	2807.4	2915.49	2918.71	2822.15	2860.61	2715.09
Tb927.10.14240	3255.41	3153.1	3126.12	2672.77	3237.24	3248.61	3309	3269.87	3360.44	3178.59	3270.08	3302.49	3105.06	3115.46	3208.06	3143.79	3086.38	3521.29	3253.94	2927.44	2978.81	3048.98	2974.73	3112.78	2887.17	2839.11	2840.86	2929.84	2833.89	2913.65
Tb927.4.5750	0	0	0	1.64782	0.614393	0	1.01162	0	1.89641	0	0	0	1.21149	0	1.26153	0	0	0	0	0	0	0	0	0	0	0	0	0	0	0.743657
chr3548	23.2216	27.7297	23.8225	59.3217	28.8765	31.9175	26.302	30.1585	26.5498	22.1736	34.4564	15.3799	26.6528	28.1659	21.446	16.579	17.8974	16.715	25.3399	15.3806	27.1067	20.3869	21.4948	20.3849	27.6623	24.2346	13.54	18.5433	17.8108	26.7716
chr3549	0	0	0	0	0.614393	0	1.01162	0	0	2.21736	0	0	0	0	0	0	0	0	0	0	0	0	0	1.01925	0.643309	0	0	0	0	0
chr816	0	0	0	1.64782	3.07196	1.99485	0	0	0	2.21736	3.28156	0	1.21149	1.56477	0	1.03619	1.23431	0	2.98116	0	0.732614	0	0.767673	0	0	0.73438	0.846248	0	1.97898	0.743657
chr817	0	0	0	1.64782	0	0	1.01162	1.15994	0	1.10868	0	2.79635	0	1.56477	0	0	0	0	0	1.02537	0	0	0.767673	1.01925	0	0	0	0.713204	0.989488	0
chr814	0	0	0	0	0	0	1.01162	0	0	0	0	1.39817	0	0	0	0	0	0	0	0	0	0	0	0	0	0	0	0	0	0
chr815	0	0	0	0	0	0	1.01162	0	0	0	0	0	0	0	0	0	0	0	0	0	0	0	0	0	0	0	0	0	0	0
chr812	0	0	0	1.64782	0	0	1.01162	1.15994	0	0	0	0	0	0	0	0	0	0	0	0	0	0	0	0	0	0	0	0	0	0
chr813	0.62761	0	0.768466	0	1.22879	0.997423	2.02323	1.15994	0.948206	1.10868	3.28156	0	1.21149	1.56477	0	2.07237	0	0	1.49058	1.02537	0	1.13261	1.53535	2.03849	1.92993	0	0	0.713204	0	0
chr810	0.62761	0	0	0	0.614393	0	0	1.15994	0.948206	1.10868	0	0	0	0	1.26153	0	0	0	0	0	0	0	0.767673	3.05774	0	0	0	0	0	0
chr811	0	0	0	0	0.614393	1.99485	0	0	0.948206	0	0	0	0	0	0	0	0	0	0	0	0	0	0	0	0	0	0	0	0	0
Tb927.10.11190	3215.87	3153.1	3060.03	2873.8	2563.86	2621.23	2476.44	2529.83	2581.02	2604.29	2679.39	2602	2782.8	2619.43	2679.48	2522.07	2653.76	2514.68	2557.83	2937.7	2806.65	2729.59	2735.99	2703.04	2792.61	2784.77	2902.63	2841.41	3060.49	3196.24
chr1814	0	0	0	0	0	0	1.01162	0	0	1.10868	0	0	0	1.56477	0	1.03619	0	0	0	0	0.732614	1.13261	0.767673	0	1.92993	0	0.846248	0	0	0
chr818	0	0	0	0	0	0	0	1.15994	0.948206	2.21736	0	1.39817	2.42299	0	0	0	0.617153	0	0	0	0	0	0	0	0.643309	0.73438	0	0	1.97898	1.48731
chr819	0	0	0	0	0	0	1.01162	1.15994	0.948206	1.10868	0	0	1.21149	0	1.26153	0	0	0	0	0	0	0	0	0	1.92993	0	0	0	0	0
chr1769	0	0	0	0	0	0	0	0	0	0	0	0	0	0	0	0	0	0	0	0	0	0	0	0	0.643309	0.73438	0	0	0	0
Tb927.11.2310	1092.67	1101.1	1167.3	1130.41	1311.11	1395.39	1304.98	1270.14	1275.34	1221.77	1245.35	1266.75	1171.51	1184.53	1265.31	1127.37	1258.99	1385.49	1271.46	1126.89	1154.6	1169.98	1219.06	1200.67	1156.03	1124.34	1149.21	1111.17	1096.35	1099.12
chr1760	0	0	0	0	0	0.997423	1.01162	1.15994	3.79282	0	1.64078	0	0	1.56477	0	0	0	1.85722	0	0	0.732614	0	0	0	0	0	1.6925	0	0	0
chr1761	0	0	0	0	0.614393	0	0	0	0	0	0	0	0	0	1.26153	1.03619	0	0	0	0	0	0	0	0	0	0	0	0	0	0
chr1762	0	0	0	0	0	0	0	1.15994	0	0	0	0	1.21149	0	0	0	0	0	0	0	0	0	0.767673	0	0	0	0	0	0	0
chr1763	0.62761	0	0	0	0	0	0	0	0.948206	1.10868	0	0	0	0	0	0	0	0	0	1.02537	0	1.13261	0.767673	0	0	0	0	0	0	0
chr1764	0	0	0.768466	1.64782	1.84318	0	0	1.15994	0	0	0	0	0	0	1.26153	0	0	1.85722	0	1.02537	0	1.13261	0	1.01925	0	0	0	0	0	0
chr1765	0.62761	0	0	0	0	0	1.01162	0	0	0	1.64078	0	0	1.56477	1.26153	0	0	0	0	0	0	0	0	0	0.643309	0	0	0	0	0
chr1766	0	0	0	1.64782	1.84318	0.997423	0	2.31988	0.948206	2.21736	0	0	0	0	0	0	0.617153	0	1.49058	0	0	0	0	0	0	0	0.846248	0.713204	0	0
chr1767	33.8909	32.3514	32.2756	18.1261	41.1643	34.9098	26.302	27.8386	27.498	37.6951	22.9709	30.7598	25.4414	26.6012	16.3998	17.6151	24.069	27.8583	14.9058	10.2537	17.5827	26.05	20.7272	33.6351	25.7324	13.9532	26.2337	14.9773	15.8318	20.0787
Tb927.7.3140	1906.68	1830.16	1872.75	1637.94	1354.74	1456.24	1245.3	1206.34	1335.07	1251.7	1189.57	1286.32	1337.49	1308.15	1338.48	1402.99	1436.73	1199.77	1466.73	1600.61	1566.33	1423.69	1460.88	1427.96	1527.22	1503.28	1471.63	1691.01	1635.62	1613.73
Tb927.11.14910	1633.67	1570.2	1618.39	1214.45	1598.04	1598.87	1614.54	1597.24	1629.97	1557.7	1555.46	1644.25	1610.07	1564.77	1544.11	1711.78	1613.86	1621.35	1515.92	1640.6	1517.98	1584.52	1629.77	1705.2	1582.54	1643.54	1685.73	1676.03	1625.73	1675.46
Tb927.9.5890	7251.4	7013.31	6827.06	6515.5	5757.48	5932.67	5636.73	5744.03	5563.12	5914.81	5476.93	5830.39	5973.87	5977.44	5958.19	6254.41	6266.57	6713.86	6402.04	6622.89	6405.25	6210.09	6434.64	6351.94	6689.77	6637.33	6680.28	6664.89	6851.22	6995.58
Tb927.10.14100	25.732	25.4189	29.2017	36.2521	32.5628	30.9201	30.3485	25.5187	31.2908	32.1517	26.2525	20.9726	30.2873	29.7307	17.6614	19.6875	22.8347	31.5728	41.7362	39.9896	27.8393	22.6522	34.5453	23.4427	39.8852	19.0939	39.7737	31.381	30.6741	34.9519
Tb927.3.4240	748.111	751.014	730.812	937.612	608.249	638.351	541.215	537.053	549.959	507.775	556.225	528.51	589.997	494.469	517.226	609.277	669.611	635.17	494.872	637.783	603.674	638.791	593.411	592.182	656.819	676.364	631.301	691.095	711.442	717.629
Tb927.8.3580	933.255	1006.36	978.258	1384.17	1404.5	1450.25	1372.76	1313.05	1368.26	1351.48	1394.66	1289.12	1275.7	1298.76	1237.56	1278.65	1247.27	1344.63	1407.11	1309.4	1249.84	1240.21	1225.21	1187.42	1149.59	1210.99	1169.52	1146.12	1128.02	1083.51
Tb927.3.4710	884.929	917.392	896.032	596.512	872.438	822.874	926.64	912.873	896.054	868.096	886.021	904.619	883.178	835.589	854.053	1005.1	955.353	1181.19	912.235	756.726	835.18	818.876	795.309	895.918	883.264	857.756	872.482	869.396	814.349	907.261
Tb927.1.1470	1069.45	1255.93	1098.91	542.134	1253.36	1044.3	1587.23	1506.76	1611.95	1565.46	1553.82	1517.02	1488.93	1489.66	1552.94	1424.75	1468.82	1656.64	1021.05	921.811	919.431	757.715	822.178	870.437	817.646	744.662	884.329	811.626	719.358	843.307
Tb927.6.3110	1402.08	1413.06	1420.13	2128.99	2025.04	2157.43	1914.99	1867.5	1914.43	1790.52	1924.64	2013.37	2078.92	1863.65	1856.97	1582.25	1562.01	1301.91	1395.18	1512.43	1481.35	1561.87	1594.46	1544.16	1574.18	1468.76	1526.63	1516.99	1446.63	1475.41
chr609	0	0	0	0	0.614393	0.997423	0	2.31988	0.948206	0	0	1.39817	0	0	0	0	0	0	0	0	0	0	0	1.01925	0	0	0	0	0	0
chr608	0	0	0	0	0	0	1.01162	0	0	0	0	0	0	0	0	0	0.617153	0	0	0	0	0	0	0	0	0	0	0	0	0
chr603	0	0	0	1.64782	0.614393	0	2.02323	1.15994	0	1.10868	0	0	0	0	0	0	0	0	0	0	0	0	0	0	0.643309	0	0	0	0	0.743657
chr602	0	1.15541	0	0	2.45757	0	1.01162	0	0.948206	0	0	1.39817	0	0	0	0	0	0	2.98116	0	0	0	0	0	0	0	0	0	0	0
chr601	0	0	0	3.29565	1.84318	0.997423	0	0	0	1.10868	3.28156	0	0	0	0	0	0	0	0	1.02537	0	0	0.767673	0	0.643309	0.73438	0	0.713204	0	0
Tb927.8.3260	365.896	372.041	350.421	360.873	310.268	299.227	318.659	301.585	310.063	277.17	298.622	281.033	308.931	337.991	354.489	333.652	325.24	260.011	329.418	347.602	354.585	327.324	356.2	341.448	338.381	350.299	356.271	328.074	347.31	348.775
chr607	0	0	1.53693	0	0	0.997423	0	0	0	0	1.64078	0	0	0	0	0	0	0	0	0	0	0	0.767673	0	0	0	0	0	0	0
chr606	0	0	0	3.29565	0.614393	0	0	2.31988	0.948206	1.10868	1.64078	1.39817	0	1.56477	1.26153	0	0	0	1.49058	0	0	0	0	0	0.643309	0	0	0	0.989488	0
chr605	0	0	0	0	0	0.997423	2.02323	2.31988	0.948206	0	0	0	0	0	0	0	1.85146	1.85722	1.49058	0	0.732614	0	0.767673	1.01925	0	0.73438	0.846248	0	0	0
chr604	0	0	0	1.64782	1.22879	0	0	0	0.948206	1.10868	0	0	0	1.56477	0	0	0	1.85722	1.49058	1.02537	0	0	0	0	0	0.73438	0.846248	0	0	0
Tb927.10.10080	1044.97	1024.85	1038.97	1268.82	1070.27	1034.33	1127.95	1078.74	1098.02	1202.92	1141.98	1149.3	1127.9	1085.95	1102.57	952.254	1019.54	817.178	1004.65	1193.54	1161.93	1021.61	1130.01	1090.59	1091.05	1125.07	1040.04	1086.92	1041.93	1072.35
Tb927.11.17750	0	0	0	0	0.614393	1.99485	0	0	0	0	0	0	0	0	1.26153	0	0	0	0	1.02537	0	0	0	0	0.643309	0	0	0.713204	0	0
Tb927.11.9240	5295.14	5490.49	5504.53	3773.52	5025.73	4577.17	5314.02	5546.84	5395.29	5592.18	5647.57	5542.36	5975.08	5738.03	5852.22	5408.89	5521.67	5670.1	5346.71	5390.39	5334.17	5331.19	5319.21	5411.18	5281.57	5037.85	5327.13	5125.8	5160.18	5386.3
Tb927.7.4880	2406.88	2359.34	2306.94	3979.49	3058.45	3135.9	3131.96	3144.6	3075.98	3047.76	3027.24	3027.05	2770.68	2754	2775.36	2932.4	2825.33	2425.53	2568.27	2717.24	2646.94	2800.94	2835.78	2696.93	2578.38	2747.32	2559.05	2489.08	2553.87	2516.53
Tb927.10.2790	2401.23	2342.01	2383.78	1865.34	2257.28	2223.26	2260.96	2348.88	2239.66	2350.4	2195.36	2160.18	2465.39	2300.22	2477.64	2523.11	2584.64	2471.96	2431.14	2352.21	2307	2379.61	2292.27	2441.1	2497.97	2441.08	2541.28	2466.26	2363.89	2449.6
Tb927.10.14110	911.289	875.798	900.643	1560.49	985.486	1134.07	951.931	889.674	967.17	890.27	879.458	862.674	841.988	783.952	852.792	776.103	873.889	776.319	874.97	824.401	820.528	830.202	813.733	842.917	855.601	828.381	823.4	798.076	837.107	830.664
Tb927.11.10960	4051.22	3916.83	4128.2	3107.8	3304.82	3483	3590.23	3500.7	3759.64	3608.75	3480.1	3354.22	3392.18	3397.12	3698.8	3469.15	3419.65	3772.02	4000.72	3761.07	3719.48	3490.7	3494.45	3565.32	3486.09	3509.6	3569.48	3605.25	3557.21	3392.56
Tb927.9.6270	2474.66	2435.6	2501.36	3565.89	3685.13	3749.31	3690.38	3668.89	3728.34	3408.08	3526.04	3357.02	2823.99	2851.02	2892.68	2821.53	2750.03	2889.84	2744.16	2905.91	2820.57	2909.67	2846.53	2914.03	2948.29	2988.93	2983.03	2770.8	2781.45	2605.03
Tb927.9.4450	1752.29	1818.61	1822.03	932.668	1770.07	1642.76	1876.55	1920.86	1933.39	1833.76	1891.82	1852.58	1839.05	1805.75	1978.07	1819.54	1879.85	2319.67	1983.96	1778	1868.17	1839.36	1851.63	1889.68	1943.44	1908.65	1898.98	1937.78	1995.8	1918.63
Tb927.9.11330	3143.7	3057.2	3119.21	4322.24	3382.85	3266.56	3251.33	3213.04	3167.01	3189.67	3163.42	3127.72	2958.47	3029.4	2997.39	3059.85	3185.13	2923.27	2967.74	3158.15	3129	3097.68	3140.55	3086.28	2933.49	3125.52	2931.4	3047.52	3005.08	3098.07
Tb927.8.2180	846.018	806.473	811.501	1048.02	926.505	878.729	895.28	905.914	875.194	915.77	874.536	924.193	908.62	929.476	925.96	948.109	944.244	1218.34	1123.9	1027.42	997.821	988.767	954.985	866.36	941.805	962.773	917.333	946.422	933.087	886.439
Tb927.7.2760	1373.84	1284.81	1364.8	1469.86	1077.03	1059.26	967.105	1050.91	960.532	942.378	936.886	935.379	1142.44	1104.73	1024.36	1044.47	983.742	923.039	1213.33	1186.36	1152.4	1068.05	1070.9	1046.77	1145.09	1150.04	1075.58	1151.82	1146.82	1108.05
Tb927.10.13730	1501.87	1401.51	1397.84	2720.56	2741.42	2729.95	2579.62	2464.87	2616.1	2409.16	2462.81	2441.21	2189.17	2134.35	2089.09	2030.92	1994.64	2262.1	2137.49	1966.67	1894.54	2098.72	2025.12	2165.9	1963.38	1872.67	1975.99	1900.69	1907.73	1955.07
Tb927.4.4080	985.347	1010.98	1018.99	881.586	962.139	1006.4	899.327	875.755	921.656	854.792	771.167	838.905	785.048	851.237	854.053	858.998	867.1	819.035	888.385	916.684	882.8	935.534	933.49	902.033	954.671	994.351	987.572	997.06	981.572	871.565
chr2237	0	0	0.768466	0	0	0	0	0	0	0	1.64078	0	1.21149	1.56477	0	0	1.23431	0	1.49058	0	0	1.13261	0	0	0	0	0	0	0	0
Tb927.11.9330	1738.48	1829.01	1855.08	1367.69	2054.53	1981.88	2356.05	2333.8	2454.9	2313.82	2302.02	2204.92	2115.27	2242.32	2318.69	1946.99	1975.51	2323.38	2276.12	2016.91	2095.28	2043.23	2074.25	2100.67	2041.86	1980.62	1953.99	1944.91	1971.06	1969.2
chr2235	0	0	0	0	0	0	0	0	0	0	0	0	0	0	0	0	0	0	0	0	0.732614	0	0	0	0	0	0	0	0	0
chr2234	15.6902	6.93244	9.2216	26.3652	19.6606	20.9459	25.2904	25.5187	22.7569	16.6302	27.8933	18.1763	15.7494	10.9534	13.8768	7.2533	17.2803	14.8578	11.9246	10.2537	8.05876	10.1935	13.0504	14.2695	1.92993	5.87504	5.92374	10.6981	3.95795	14.8731
chr2233	0	0	0.768466	0	0	0.997423	0	0	0.948206	0	3.28156	0	0	0	1.26153	0	0	0	0	0	0	1.13261	0	1.01925	0	0	0	0	0	0
chr2232	0	0	0	0	0	0	0	1.15994	0	0	1.64078	0	0	0	0	0	0.617153	0	0	0	0	0	0	0	0	0	0	0.713204	0	0.743657
chr2230	0	0	0	0	0	0	0	0	0.948206	1.10868	0	0	0	0	0	0	0	0	0	0	0.732614	0	0	0	0	0	0	0	0	0
Tb927.8.7910	178.869	190.642	183.663	77.4477	135.781	131.66	146.684	125.274	133.697	130.824	134.544	124.438	155.071	136.135	146.337	146.102	162.311	143.006	138.624	129.197	175.095	168.759	174.262	177.349	175.623	169.642	176.866	168.316	168.213	183.683
Tb927.9.1970	1801.24	1674.18	1755.18	1260.59	1259.51	1308.62	1408.17	1343.21	1415.67	1365.89	1360.21	1352.03	1519.21	1444.29	1448.23	1432.01	1521.9	1480.21	1733.54	1407.84	1438.85	1368.19	1352.64	1419.81	1404.34	1351.99	1415.77	1561.92	1489.18	1446.41
chr2239	0	0	0	0	0	0	0	0	0	0	0	0	0	0	0	0	0	0	0	0	0.732614	0	0.767673	0	0	0	0	0	0	0
chr2238	0	0	0	0	0	0.997423	0	0	0.948206	0	0	0	0	1.56477	0	0	0	0	0	0	0.732614	2.26522	2.30302	1.01925	0	0	1.6925	0	0	0
Tb927.8.7400	790.788	848.068	853.766	448.208	803.626	687.224	1016.67	946.512	957.688	986.725	1069.79	1022.07	1018.87	1084.39	996.606	943.965	904.747	1001.04	982.292	901.304	990.495	864.18	886.662	880.629	875.544	828.381	847.095	870.822	839.086	886.439
Tb927.1.4890	6.90371	4.62162	4.6108	32.9565	28.8765	26.9304	21.2439	15.0792	14.2231	7.76076	13.1262	13.9817	14.5379	10.9534	11.3537	7.2533	6.17153	3.71444	7.4529	6.15224	3.66307	6.79565	6.90906	12.231	9.64964	7.3438	9.30873	10.6981	7.91591	15.6168
Tb927.10.11700	1531.37	1473.14	1554.61	1664.3	2181.09	2181.36	2305.47	2187.65	2263.37	2313.82	2302.02	2340.54	2157.67	2020.12	2144.6	2047.5	1992.79	1496.92	1887.07	2155.34	2187.59	2461.16	2369.81	2306.55	2374.45	2168.63	2232.4	2317.91	2216.45	2434.73
Tb927.7.5930	3318.17	3472	3476.54	2343.21	3138.32	3193.75	2836.57	2847.65	2894.87	2874.81	2733.54	2917.99	3261.34	3079.47	3123.54	3872.22	3687.49	3775.73	3346.35	3263.77	3165.63	2894.95	3098.33	3085.26	3255.79	3328.21	3331.68	3293.58	3181.2	3191.77
Tb927.8.820	1012.33	909.305	1003.62	1059.55	1263.81	1175.96	1251.37	1210.98	1308.52	1274.98	1255.2	1354.83	1166.67	1222.09	1147.99	1015.46	1014.6	1184.91	1106.01	1055.11	1050.57	1153	1058.62	1176.21	1119.36	1148.57	1143.28	999.199	985.53	1062.69
Tb927.10.6570	1564	1548.24	1528.48	1079.32	1644.12	1551.99	1656.02	1649.44	1637.55	1740.63	1676.88	1666.62	1549.5	1412.99	1464.63	1569.82	1570.65	1654.78	1292.33	1307.35	1227.86	1333.08	1288.16	1291.39	1373.47	1462.89	1417.47	1360.79	1562.4	1488.06
Tb927.9.8700	1402.08	1344.89	1311.77	1310.02	1185.78	1244.78	1206.86	1118.18	1137.85	1163.01	1053.38	1075.2	1183.63	1198.62	1124.02	1228.92	1224.43	1279.63	1246.12	1112.53	1211.01	1147.33	1152.28	1207.81	1186.26	1238.17	1133.13	1206.03	1348.67	1215.88
Tb927.1.2070	0	0	0	0	0.614393	0.997423	0	0	0	0	0	0	0	0	0	0	0	0	0	0	0	0	0	0	0	0	0	0	0	0
Tb927.4.4880	1896.01	1845.18	1872.75	1085.92	1808.77	1668.69	2001.99	2010.18	1939.08	2088.75	2064.1	2102.85	2174.63	2026.38	2062.6	2165.63	2198.3	2288.1	2094.26	2055.87	2071.83	2159.88	2308.39	2300.44	2198.83	2104.73	2185.86	2099.67	2184.79	2219.07
Tb927.11.2260	1752.29	1759.68	1531.55	1674.19	1809.39	1738.51	1902.85	2022.94	1981.75	2069.91	2041.13	2125.22	2015.92	1996.65	2003.3	1897.26	1934.16	1825.65	1815.53	2022.04	1931.9	1897.12	1919.18	1815.28	1780.68	1748.56	1805.89	1728.09	1702.91	1881.45
Tb927.11.6290	1041.83	1036.4	1095.83	1651.12	948.623	1005.4	909.443	882.715	783.218	865.879	820.39	885.044	829.873	846.543	775.839	849.672	834.391	867.323	873.48	882.847	930.42	850.589	841.37	782.781	903.849	973.789	874.174	947.135	956.835	925.109
Tb927.10.15670	2324.04	2321.21	2335.37	1741.75	2119.66	1976.89	2096.07	2025.26	1993.13	1988.97	1970.58	2013.37	2284.88	2187.55	2225.33	2259.92	2253.23	2358.67	2259.72	2109.19	2265.24	2198.39	2098.05	2149.59	2322.35	2383.06	2379.65	2292.95	2454.92	2323.18
Tb927.6.1940	2254.37	2212.6	2224.71	1702.2	1880.04	1855.21	2037.4	1967.26	1987.44	1937.97	1972.22	1993.8	2036.52	2031.08	1925.09	1932.49	1933.54	1977.94	1992.9	1946.16	2002.97	1952.62	1911.51	1995.68	2005.84	1991.64	2100.39	2036.2	1974.03	1949.12
Tb927.2.2120	940.159	906.994	889.884	866.755	908.073	887.706	921.582	934.912	842.007	899.139	874.536	908.813	943.753	890.356	919.653	925.313	950.416	976.899	977.82	944.369	905.511	946.86	942.703	957.072	952.098	916.507	913.102	927.879	972.667	968.241
Tb927.7.5680	2068.6	2191.81	2060.26	1970.8	2291.07	2387.83	2389.44	2511.27	2398.96	2352.62	2287.25	2434.22	2195.23	2267.36	2239.21	2140.76	2220.52	2067.09	2231.4	2128.68	2320.19	1942.42	2025.12	1847.89	1595.41	1747.09	1650.18	1725.95	1732.59	1677.69
Tb927.10.260	340.792	326.98	369.632	472.925	336.687	352.09	331.81	341.023	333.768	359.212	303.544	384.498	365.871	397.453	310.336	358.52	340.669	211.723	229.549	336.323	334.805	311.467	307.069	333.294	295.922	301.83	299.572	300.972	295.857	306.386
Tb927.7.7270	1786.18	1723.87	1892.73	1759.88	2143.62	2190.34	2104.16	2137.77	2159.06	2092.08	1890.18	1895.92	1911.74	1854.26	1950.32	1939.74	1989.08	2483.11	2049.55	2023.06	2013.96	1926.57	1998.25	2072.13	2109.41	2124.56	2113.08	2043.33	2026.47	1984.08
Tb927.5.150	342.047	345.466	351.189	743.169	874.895	878.729	788.049	814.278	718.74	758.337	746.555	731.245	771.721	713.537	756.916	568.866	615.302	481.02	514.25	562.93	615.396	829.069	771.511	747.108	791.914	790.928	718.465	675.404	670.873	737.707
Tb927.10.9700	1990.15	2175.63	2194.74	1712.09	2407.19	2407.78	2609.97	2689.9	2728.94	2706.29	2625.25	2667.72	2613.19	2652.29	2743.82	2453.69	2494.53	2843.41	2608.51	2136.88	2395.65	2215.38	2299.18	2295.34	2121.63	2132.64	2190.94	2058.31	2061.1	2131.32
Tb927.11.11560	1095.18	1128.83	1117.35	731.634	1032.79	910.647	992.396	893.154	991.823	925.748	999.235	938.175	1095.19	1109.42	1038.24	1142.91	1123.22	1097.62	988.254	939.242	1039.58	1011.42	995.672	984.592	1034.44	1049.43	1056.12	1056.97	993.446	1073.84
Tb927.6.1510	1489.32	1526.29	1544.62	1151.83	1339.38	1253.76	1258.45	1316.53	1268.7	1273.87	1327.39	1352.03	1376.26	1480.28	1501.22	1747.01	1639.16	1872.08	1565.11	1407.84	1575.85	1533.55	1591.39	1572.7	1751.09	1647.95	1714.5	1678.88	1711.81	1763.21
Tb927.3.1060	1533.25	1466.21	1378.63	1395.71	1223.26	1239.8	1332.3	1393.09	1369.21	1340.39	1373.33	1456.9	1423.5	1378.57	1351.09	1159.49	1131.24	1188.62	1390.71	1237.63	1286.47	1352.33	1291.23	1280.17	1149.59	1108.18	1132.28	1209.59	1172.54	1291.73
Tb927.9.10310	4608.54	4516.48	4450.96	5909.1	7191.47	7141.55	7281.61	7439.86	7514.53	7281.81	7368.75	7074.76	6732.27	6719.14	6669.69	6051.32	5748.78	6401.84	6145.66	5866.16	5935.64	7017.64	6834.59	6823.86	5829.02	5659.14	5927.97	5447.45	5768.72	5955.95
Tb927.11.5120	561.083	618.142	606.32	316.382	716.382	686.227	627.202	672.766	625.816	625.295	666.157	624.984	668.744	686.936	679.963	646.58	706.023	549.738	711.006	726.99	701.112	729.4	717.007	722.646	749.455	740.256	767.547	734.6	708.474	688.626
Tb927.10.3430	1831.99	1878.69	1870.45	1794.48	2385.07	2280.11	2472.39	2446.31	2447.32	2291.64	2366.01	2350.33	2257.01	2170.34	2135.76	2207.07	2152.01	1966.8	2027.19	2098.94	2162.68	2127.04	2041.24	2092.51	2180.82	2092.98	2093.62	2093.25	2093.76	2146.94
Tb927.5.2530	1855.21	1882.16	1790.53	2751.87	3246.45	3292.49	3627.66	3419.51	3551.03	3515.62	3647.46	3445.1	3019.04	3018.45	3028.93	2607.04	2583.4	2681.83	2872.35	2725.44	2670.38	2847.38	2957.08	3001.68	2854.36	2706.93	2824.78	2627.44	2552.88	2609.49
Tb927.9.17630	0	0	0	0	0	0	0	0	0.948206	0	0	1.39817	0	0	0	0	0	0	0	0	0	0	0	0	0	0	0	0	0	0
Tb927.9.17320	0	0	0	0	0	0	0	0	0	0	0	0	0	0	0	0	0	0	0	1.02537	0	0	0	1.01925	0	0	0	0	0	0
Tb927.5.3660	449.996	478.338	511.03	362.521	516.09	486.742	470.402	496.455	456.087	526.623	474.186	528.51	464.002	535.153	519.749	454.885	488.785	488.449	503.816	526.017	504.039	574.232	559.634	595.24	550.029	552.254	558.524	482.839	508.597	490.07
Tb927.5.3910	903.13	852.69	900.643	1036.48	857.692	904.662	912.478	862.996	842.007	910.226	886.021	932.582	907.408	852.802	870.453	981.267	977.571	843.179	830.253	958.725	895.255	989.9	976.48	1001.92	989.41	940.007	1007.04	958.547	959.804	1015.83
Tb927.11.4290	12291.7	12439.1	11950.4	16676	12839.6	13728.5	13574.9	13326.6	13327	12012.5	11669.2	11987.9	11119.1	11591.8	11202.4	12207.3	11754.3	10786.7	9281.84	10395.2	9907.14	11892.4	12209.8	11026.2	11970.7	12082	11510.7	11829.9	11978.7	11342.2
Tb927.2.5860	663.383	656.271	654.733	77.4477	464.481	372.039	746.573	668.126	762.357	638.6	789.215	774.589	848.045	729.185	777.1	788.537	815.877	874.751	618.591	506.535	569.974	531.193	581.896	609.509	621.437	515.535	685.461	615.495	562.029	755.555
Tb927.11.16570	1731.57	1758.53	1750.57	1843.91	1759.01	1848.22	1759.2	1666.83	1733.32	1732.87	1652.27	1707.17	1709.42	1749.42	1695.49	1876.53	1903.3	1918.51	1659.02	1758.52	1668.16	1589.05	1668.15	1680.74	1675.18	1802.9	1707.73	1728.09	1777.12	1696.28
Tb927.4.240	24.4768	19.6419	36.1179	176.317	151.141	139.639	105.208	105.555	109.992	79.825	82.039	81.0941	66.6321	71.9796	65.5994	36.2665	45.6693	61.2883	38.7551	38.9642	40.2938	60.0282	52.2018	49.9431	43.745	56.5473	46.5437	49.9243	38.59	46.1067
Tb927.3.5830	3.76566	3.46622	0.768466	23.0695	29.4909	27.9278	10.1162	15.0792	14.2231	4.43472	4.92234	9.78722	4.84597	0	5.04611	0	3.08577	1.85722	0	4.1015	4.39569	9.06087	6.90906	7.13473	8.36302	7.3438	7.61623	8.55845	3.95795	7.43657
Tb927.11.9820	2705	2586.95	2688.1	2180.07	2329.16	2376.86	2280.18	2338.44	2258.63	2117.58	2124.81	2118.23	2147.98	2201.64	2135.76	2255.78	2252.61	2184.09	2136	2229.16	2222.75	2569.89	2491.1	2464.54	2503.12	2458.71	2581.9	2425.61	2442.06	2373.75
Tb927.4.3940	1633.67	1746.97	1709.84	1160.07	1523.08	1556.98	1450.66	1398.89	1525.66	1617.56	1580.07	1602.31	1865.7	1802.62	1795.15	2177.03	2228.54	2295.53	1641.13	1618.04	1622.74	1603.77	1717.28	1706.22	1987.83	1949.05	2028.46	1894.98	2019.55	1929.05
Tb927.11.2840	635.141	600.811	561.749	1029.89	858.307	841.825	819.409	831.677	879.935	937.943	879.458	871.063	924.369	877.838	847.746	826.876	835.625	555.309	652.874	822.35	761.919	957.054	892.804	912.226	808.64	792.397	870.79	778.819	807.422	785.301
Tb927.11.6830	4085.74	3986.15	4160.48	3396.17	3932.73	3819.13	4134.48	4137.51	4172.11	4144.25	4315.25	4068.69	4096.06	4177.95	4175.65	3910.56	3973.23	4264.18	4096.11	4156.87	4119.49	3941.48	4019.54	3989.33	3994.95	3976.67	4076.38	4035.31	4107.37	4055.9
Tb927.8.4330	1636.18	1658.01	1734.43	1796.13	1859.77	1828.28	1901.84	2007.86	1929.6	2007.82	1819.63	1902.92	1880.24	1940.32	1951.58	2077.55	2024.26	2330.81	1769.32	1802.61	1879.16	1871.07	1924.56	1940.65	2019.99	1929.22	1988.68	2042.62	1886.95	1879.22
chr1168	0.62761	0	0	0	0	0	0	0	0	0	0	0	0	0	1.26153	0	0	0	0	0	0	0	0	0	0	0	0	0	0	0.743657
chr1169	0.62761	0	0	0	0	0	0	0	0.948206	0	0	0	0	0	1.26153	0	0	0	1.49058	0	0	0	0	0	0	0	0	0	0	0
chr1166	0	0	0	0	0	0.997423	1.01162	0	0	0	0	0	0	0	0	0	0.617153	0	0	0	0	0	0	0	0	0	0	0	0	0
chr1167	0	0	0	0	0.614393	0	0	1.15994	0	0	0	0	0	0	0	0	1.23431	0	0	0	1.46523	0	0	0	0.643309	0	0	0	0	0
chr1164	0	0	0	0	2.45757	0	0	0	0.948206	1.10868	0	0	0	0	0	0	0	0	0	0	0	0	0	2.03849	0	0	0	0	0	0
chr1165	2.51044	5.77703	5.37927	18.1261	13.5166	12.9665	17.1975	16.2392	15.1713	12.1955	9.84468	8.38905	9.69194	7.82387	2.52305	8.28948	6.17153	1.85722	4.47174	5.12687	6.59353	9.06087	10.7474	7.13473	9.00633	5.14066	3.38499	17.1169	5.93693	5.94925
chr1162	0	0	0	0	0	0	0	0	0	0	0	0	0	1.56477	0	0	0	0	0	0	1.46523	0	0	0	0	0	0	0.713204	0.989488	0
chr1163	0	0	0	0	0	0	0	0	0	0	0	0	1.21149	0	1.26153	0	0.617153	0	0	0	0	0	0.767673	0	0	0	0	0	0	0
chr1160	0	0	0	0	1.22879	0.997423	0	0	0	0	1.64078	1.39817	0	0	1.26153	0	0	1.85722	0	0	0	0	0.767673	0	0	0	0	0	1.97898	0
chr1161	0	0	0	0	0	0	1.01162	0	0.948206	0	0	1.39817	0	0	0	0	1.23431	0	0	0	0	0	0.767673	0	0	0	0	0	0	0.743657
Tb927.8.5320	1070.07	1036.4	1051.26	1102.39	752.017	820.879	730.387	720.323	753.824	758.337	782.652	803.95	812.912	785.516	828.823	840.346	839.328	943.469	1003.16	1083.82	1031.52	1078.24	996.44	1023.32	1072.4	1040.62	1003.65	1013.46	971.678	980.883
Tb927.10.7730	1287.23	1300.99	1337.9	1883.46	1571.62	1573.93	1470.89	1337.41	1444.12	1388.07	1407.79	1290.51	1299.93	1251.82	1362.45	1316.99	1278.74	1407.77	1348.97	1442.7	1317.97	1364.79	1364.92	1484.02	1440.37	1409.28	1354.84	1395.74	1364.5	1325.2
Tb927.8.8130	1993.92	1973.43	1875.83	721.747	1267.49	1224.84	1380.86	1413.97	1390.07	1425.76	1562.02	1335.26	1640.36	1567.9	1674.05	1704.52	1837.27	2104.23	1571.07	1460.13	1457.17	1425.95	1367.23	1440.2	1567.74	1528.98	1529.17	1528.4	1608.91	1634.56
Tb927.10.7220	1458.56	1480.08	1482.37	1128.76	1392.21	1434.29	1433.46	1434.85	1350.24	1604.26	1489.83	1563.16	1553.13	1616.41	1555.46	1591.58	1583	1483.92	1490.58	1536.01	1540.69	1522.23	1596.76	1554.35	1593.48	1703.76	1560.48	1578.32	1601.98	1441.21
Tb927.4.2540	457.527	443.676	462.617	746.464	493.972	537.611	476.471	452.377	462.724	506.667	474.186	513.13	485.809	485.08	449.103	536.744	433.242	358.444	327.928	418.353	458.617	480.226	472.119	487.2	447.1	439.894	447.665	449.319	425.48	438.757
Tb927.4.2010	1235.14	1194.69	1167.3	1723.62	1367.02	1362.48	1180.56	1355.97	1116.04	1164.11	1263.4	1205.23	1233.3	1031.19	1059.68	1036.19	1099.77	835.75	1182.03	1327.86	1271.09	1257.2	1338.82	1229.21	1278.9	1257.26	1161.9	1259.52	1273.47	1405.51
Tb927.5.3000	1558.35	1575.97	1608.4	1921.36	1456.11	1468.21	1503.26	1278.25	1412.83	1384.74	1455.37	1371.61	1519.21	1516.27	1477.25	1559.46	1487.34	1365.06	1395.18	1473.46	1511.38	1628.69	1456.28	1467.72	1376.04	1498.14	1376.85	1589.73	1531.73	1562.42
Tb927.11.4470	2069.86	2008.1	2037.2	1868.63	1847.48	1944.97	1893.75	1817.63	1844.26	1716.24	1801.58	1781.27	1938.39	1937.19	2150.9	1862.02	1858.25	1885.08	2130.04	1936.93	1984.65	2086.26	1932.23	2032.38	2027.07	1917.47	2083.46	1959.17	1898.83	1982.59
Tb927.8.6660	5897.65	5862.53	5873.39	4880.85	6324.56	6345.6	6882.03	6709.1	6845.1	6949.21	6976.6	6874.82	6363.97	6537.62	7051.93	6529	6400.5	7638.75	7028.08	6373.72	6493.89	6009.62	6088.42	6102.23	5690.71	5436.62	5732.49	5938.85	5786.53	5618.33
Tb927.9.5700	5593.26	5978.07	5531.42	4406.28	6265.58	5818.96	6773.78	6688.22	7039.48	6852.75	7216.15	7090.14	7267.75	7107.2	7241.16	6851.26	6826.33	6500.28	6242.55	6358.34	6371.55	6326.75	6351.73	6095.09	6153.25	5875.04	6177.61	6055.1	6054.68	6347.11
Tb927.10.6230	2209.19	2291.17	2274.66	1494.58	2141.77	1984.87	2214.43	2230.57	2107.86	2425.79	2474.3	2388.08	2501.73	2491.12	2544.5	2287.9	2458.12	1987.23	2207.55	2571.64	2506.27	2472.48	2467.3	2536.9	2518.56	2433	2446.5	2355.71	2498.46	2594.62
Tb927.9.18010	0	0	0	0	0.614393	2.99227	0	0	0	1.10868	0	0	0	0	1.26153	0	0	0	0	0	0	0	0	2.03849	0	0	0	0.713204	0	0
Tb927.11.11170	1204.38	1214.33	1248.76	2076.26	1491.75	1558.97	1329.26	1407.01	1389.12	1331.52	1296.22	1269.54	1259.95	1269.03	1233.77	1301.45	1345.39	1301.91	1162.65	1398.61	1309.91	1342.14	1328.07	1257.75	1338.73	1329.96	1310.84	1321.57	1284.36	1231.5
Tb927.10.9890	3928.84	3924.91	3856.93	2043.3	2925.12	2955.36	3540.66	3399.79	3470.43	3650.88	3663.86	3674.4	3942.2	3767.98	3913.26	3687.78	3702.92	3671.73	3957.49	3790.81	3773.7	3643.6	3522.08	3703.94	3666.22	3568.35	3870.74	3812.79	3742.24	3844.7
Tb927.7.7120	1858.98	1978.06	1956.52	774.477	1467.78	1391.4	1538.67	1571.72	1602.47	1518.89	1553.82	1621.88	1600.38	1599.2	1679.09	1736.65	1747.78	1922.22	1766.34	1702.12	1724.57	1625.29	1704.23	1756.16	1780.68	1771.33	1800.82	1808.69	1844.41	1868.07
Tb927.10.11600	1847.05	1901.8	1920.4	1450.09	1828.43	1661.71	1730.88	1717.87	1676.43	1842.63	1790.09	1799.45	1763.93	1741.59	1863.27	1672.4	1839.12	1645.5	1749.94	1953.34	2047.66	1777.06	1913.81	1775.53	1888.76	1811.72	1728.89	1805.12	1809.77	1821.21
Tb927.1.5120	4.39327	0	3.84233	9.88694	17.8174	10.9716	7.08131	8.11958	13.2749	7.76076	8.2039	6.99087	10.9034	4.69432	8.83069	3.10856	2.46861	0	0	6.15224	2.93046	1.13261	3.07069	8.15397	5.78978	4.40628	5.92374	2.85282	2.96846	7.43657
Tb927.9.430	0	0	0	1.64782	0.614393	1.99485	4.04646	1.15994	0	1.10868	1.64078	1.39817	1.21149	0	1.26153	1.03619	0	1.85722	0	0	0	0	0	0	0	0	0	0.713204	0	0
Tb927.4.4360	1556.47	1432.7	1606.86	1186.43	1295.75	1382.43	1327.24	1372.21	1354.04	1298.26	1279.81	1297.51	1383.53	1275.29	1293.06	1344.97	1264.55	1294.48	1436.92	1527.81	1459.37	1297.97	1432.48	1314.83	1421.71	1410.74	1406.46	1421.42	1418.93	1326.68
Tb927.9.990	0	0	0	0	1.22879	0	0	0	0	0	0	1.39817	0	0	0	0	0	0	0	0	0	0	0	0	0	0.73438	0	0	0	0.743657
Tb927.6.860	1508.77	1450.03	1431.65	894.768	1390.99	1334.55	1626.68	1525.32	1597.73	1447.94	1502.95	1461.09	1560.4	1342.58	1492.39	1476.56	1436.73	1574.92	1427.98	1130.99	1254.24	1098.63	1186.82	1348.46	1287.26	1241.1	1254.14	1248.82	1172.54	1314.78
Tb927.6.4120	684.722	689.777	680.093	650.89	633.439	664.284	669.69	672.766	643.832	672.969	710.458	694.893	749.914	715.102	717.809	749.162	695.532	668.6	657.346	743.396	703.31	749.787	667.876	709.396	725.653	738.787	739.621	765.268	754.98	721.347
Tb927.7.6900	7081.32	6835.38	6927.73	6197.47	7305.75	7632.28	7126.84	6977.04	6937.07	6939.23	6874.87	6488.93	6676.54	6739.48	6573.81	7090.62	7020.73	7818.9	6460.17	6522.4	6322.46	6011.88	6303.36	6127.71	6523.8	6547.74	6481.42	6714.11	6773.05	6465.35
Tb927.10.14390	2871.94	2943.97	2904.03	3608.73	3855.32	3912.89	3978.69	3730.37	3747.31	3712.97	3827.94	3737.32	3411.56	3478.49	3558.77	3561.37	3535.67	3608.58	3559.5	3533.44	3366.36	3311.75	3433.03	3466.46	3234.56	3266.52	3296.98	3238.66	3391.97	3313.73
Tb927.6.730	1880.32	1856.74	2005.7	1586.85	1738.12	1774.41	1808.77	1745.71	1692.55	1814.91	1722.82	1675.01	1776.05	1616.41	1623.58	1613.34	1623.73	1708.64	1891.55	1802.61	1775.12	1632.09	1735.71	1711.31	1751.73	1656.03	1788.97	1811.54	1790.97	1697.02
Tb927.6.3470	673.425	643.561	635.522	884.881	942.479	899.675	861.897	883.875	910.277	788.271	833.517	817.932	752.337	791.776	783.408	725.33	689.36	648.17	761.686	719.812	778.036	791.693	763.067	801.128	759.105	738.787	726.081	706.072	703.526	707.217
Tb927.7.6300	605.016	618.142	583.266	240.582	520.391	471.781	475.46	518.493	541.425	532.166	559.506	588.631	551.229	513.246	601.748	522.237	579.507	534.88	412.891	428.606	467.408	424.728	432.2	459.68	414.291	445.035	438.357	440.047	412.617	471.478
Tb927.7.780	1852.7	1855.58	1831.26	1850.51	1757.78	1857.2	1771.34	1777.03	1849.95	1849.28	1834.39	1874.95	1831.78	1736.9	1771.18	1795.71	1813.81	1708.64	1824.47	1871.31	1861.57	1902.78	1853.93	1834.64	1842.44	1897.64	1985.3	1921.37	1936.43	1949.12
Tb927.11.11700	2411.28	2397.47	2477.54	2308.6	2403.51	2406.78	2449.12	2392.96	2472.92	2531.12	2556.34	2526.5	2513.85	2642.9	2480.16	2631.91	2574.15	2824.83	2681.55	2564.46	2613.97	2607.26	2566.33	2552.19	2518.56	2487.35	2567.52	2447	2554.86	2494.97
Tb927.11.12270	1489.95	1460.43	1533.86	1225.98	1521.24	1478.18	1505.28	1577.52	1420.41	1644.17	1786.81	1607.9	1555.56	1586.68	1602.14	1631.99	1617.56	1331.63	1544.24	1573.95	1594.9	1592.45	1675.83	1690.93	1603.13	1621.51	1596.02	1605.42	1623.75	1561.68
Tb927.5.300b	12.5522	10.3987	19.9801	21.4217	7.37271	2.99227	14.1626	10.4395	6.63744	8.86944	6.56312	6.99087	7.26896	10.9534	10.0922	6.21711	3.08577	1.85722	4.47174	8.20299	3.66307	6.79565	5.37371	1.01925	5.14647	4.40628	7.61623	6.41884	4.94744	3.71828
chr1579	0	0	0	1.64782	2.45757	0.997423	0	1.15994	0	2.21736	0	0	0	1.56477	0	0	1.23431	0	0	0	0	0	0.767673	0	0	0	0	0	0.989488	0
Tb927.11.10360	874.888	902.372	895.263	787.66	882.268	958.523	882.129	818.918	877.09	858.118	922.119	843.099	949.811	904.439	847.746	983.34	926.347	988.042	979.311	895.151	921.629	906.087	870.541	841.898	931.512	915.772	907.178	930.018	923.193	893.131
chr1575	0.62761	0	0	0	0	0	0	0	0	0	0	0	0	0	0	0	0	0	0	0	0	0	0	1.01925	0	0	0	0	0	0
chr1577	0	0	1.53693	4.94347	1.84318	4.98711	2.02323	5.7997	3.79282	1.10868	1.64078	4.19452	7.26896	12.5182	6.30763	10.3619	2.46861	1.85722	2.98116	6.15224	6.59353	4.53043	6.90906	7.13473	3.21655	2.20314	1.6925	2.13961	1.97898	0
chr1576	0	0	0	0	0	0.997423	0	0	0	0	0	0	0	0	0	0	0	0	0	0	0	0	0	0	0	0	0	0.713204	0	0
chr1570	0	0	0	0	1.84318	0	1.01162	0	0	1.10868	1.64078	0	0	0	0	0	0.617153	0	0	0	0	0	0	0	0.643309	0	0	0	0	0
chr1573	3.76566	10.3987	6.14773	21.4217	15.9742	28.9253	11.1278	10.4395	10.4303	21.0649	21.3301	9.78722	19.3839	12.5182	13.8768	9.32567	8.64014	13.0006	13.4152	6.15224	18.3154	15.8565	13.0504	24.4619	14.7961	13.2188	10.155	11.4113	9.89488	14.1295
chr1572	0	1.15541	0	3.29565	0.614393	0.997423	1.01162	1.15994	2.84462	0	0	0	1.21149	0	0	1.03619	0.617153	1.85722	0	0	0	0	0.767673	1.01925	0	0	2.53874	1.42641	0.989488	0
Tb927.6.4690	20776.4	21455.9	21733.8	31119.2	21517.9	23409.5	22695.6	22515.6	22603.3	21995.1	20772.3	21411.6	19250.6	20180.9	19243.3	21422.1	20904.8	16052	15302.3	18688.5	18073.6	19662.1	20023.2	19163.9	20136.2	21106.8	20600.2	21244.9	20445.8	19095.6
Tb927.10.8150	2261.9	2106.31	2222.41	2152.06	1962.99	2111.54	2007.05	2019.46	1941.93	1889.19	1916.43	1939.27	1916.58	2079.58	1906.17	2013.31	2002.66	2054.09	2146.43	2166.62	2086.49	2106.65	2071.95	2002.82	2002.62	2125.3	2014.92	2176.7	2112.56	2187.84
Tb927.6.4870	10.6694	9.24325	2.3054	16.4782	9.83029	3.98969	7.08131	4.63976	8.53385	7.76076	1.64078	5.5927	7.26896	9.38864	8.83069	12.4342	8.02299	14.8578	10.4341	11.2791	3.66307	2.26522	1.53535	2.03849	5.78978	7.3438	4.23124	4.27923	5.93693	4.46194
Tb927.9.13150	1474.25	1372.62	1481.6	1193.02	1034.02	1030.34	1069.28	1075.26	1116.04	1137.51	1110.81	1139.51	1216.34	1195.49	1229.99	1106.65	1212.09	1391.06	1278.92	1205.84	1230.06	1182.44	1189.89	1204.75	1179.19	1197.04	1268.53	1283.77	1169.58	1183.16
Tb927.10.4420	99.7899	97.0541	101.438	102.165	97.6885	100.74	84.9758	88.1555	107.147	111.977	124.699	131.428	127.207	118.923	99.6606	123.306	118.493	94.7183	99.8688	74.8523	92.3094	122.322	111.313	82.559	95.2098	96.2038	99.8573	93.4298	84.1065	120.472
Tb927.11.10770	4946.82	4590.43	4780.63	3368.15	3253.21	3243.62	3207.84	3243.19	3201.14	3105.41	2963.25	2877.44	3361.89	3383.04	3220.68	3802.8	3541.22	4520.48	4269.02	3598.04	3590.54	3332.13	3350.13	3402.24	3620.54	3612.42	3741.26	4026.75	3973.79	3796.37
Tb927.6.3610	952.084	990.183	965.962	980.455	985.486	961.515	879.095	824.718	832.525	894.705	879.458	876.655	934.061	895.051	885.592	925.313	871.42	945.326	927.141	936.166	903.314	876.639	935.026	893.879	935.372	966.445	1000.27	898.637	917.256	871.565
Tb927.9.12200	1735.34	1765.46	1921.17	2395.94	1460.41	1509.1	1385.91	1407.01	1492.48	1273.87	1251.92	1216.41	1267.22	1422.38	1450.76	1647.53	1587.32	1545.21	1389.22	1405.79	1338.49	1283.25	1340.36	1399.43	1428.79	1596.54	1508.01	1530.54	1633.65	1267.19
Tb927.9.3620	844.135	856.156	870.673	1031.54	822.058	863.768	810.305	766.721	799.337	834.836	685.846	792.765	848.045	877.838	854.053	920.132	907.832	763.318	827.272	918.735	892.324	925.341	935.793	891.841	897.416	912.835	902.101	935.011	919.235	867.847
Tb927.11.13230	2066.09	1974.59	2004.93	1535.77	1770.68	1693.62	2011.09	1927.82	1981.75	2059.93	2080.51	2115.44	2087.4	2026.38	2009.61	2099.31	2198.92	2390.24	2045.08	2119.45	2070.37	2022.84	2179.42	2131.24	2085.61	1991.64	2117.31	2093.97	2107.61	2270.38
Tb927.7.1060	2866.92	2826.12	2855.62	2638.17	2744.49	2702.02	2774.86	2840.69	2809.53	2929.13	3005.91	2871.85	2901.53	2810.33	2910.34	2670.25	2756.82	3001.27	2759.06	2929.49	2896.76	2676.35	2809.68	2730.56	2788.75	2910.35	2841.7	2818.58	3023.88	2917.36
Tb927.4.4710	928.862	1089.55	1022.83	1384.17	1497.89	1415.34	1573.06	1582.16	1580.66	1437.96	1527.57	1431.73	1250.26	1425.51	1303.16	1170.89	1120.75	1132.91	1265.5	1242.75	1213.94	1205.1	1252.07	1253.67	1252.52	1257.26	1215.21	1222.43	1185.41	1127.38
Tb927.8.2960	1462.96	1450.03	1450.86	1405.59	1500.96	1498.13	1385.91	1431.37	1357.83	1384.74	1330.67	1339.45	1337.49	1438.03	1419.22	1412.32	1485.49	1404.06	1368.35	1514.48	1463.76	1402.17	1467.79	1584.93	1529.15	1479.04	1539.33	1397.88	1502.04	1435.26
Tb927.11.17430	0	0	0	0	0	0	0	0	0	0	0	0	0	1.56477	0	0	0	0	0	0	0	0	0	0	0	0	0	0	0	0
Tb927.11.17920	0.62761	0	0.768466	0	0	1.99485	0	0	0.948206	1.10868	0	0	0	0	1.26153	0	0	0	1.49058	2.05075	0	0	0.767673	1.01925	0	0	0	0.713204	0	0
Tb927.1.3400	1328.65	1252.46	1304.86	1647.82	1392.21	1471.2	1410.19	1424.41	1373	1324.87	1256.84	1340.85	1203.01	1211.13	1129.07	1170.89	1257.76	1134.76	1223.77	1183.28	1185.37	1230.01	1288.92	1394.33	1365.1	1386.51	1404.77	1253.81	1297.22	1326.68
Tb927.3.1990	1381.37	1361.07	1421.66	1258.94	1398.36	1275.7	1431.44	1366.41	1411.88	1467.89	1422.56	1526.81	1530.12	1520.96	1521.4	1463.09	1443.52	1431.92	1495.05	1462.18	1520.91	1373.85	1430.17	1410.64	1452.59	1451.87	1380.23	1412.14	1438.72	1426.33
chr5555124_BES15-expression	0	0	0	0	0	0.997423	0	0	0	1.10868	0	0	1.21149	0	0	0	0	0	0	0	0	0	0	1.01925	0	1.46876	0	0	0	0
Tb927.11.15110	1006.06	1060.66	1058.95	741.521	1148.91	1093.18	1145.15	1141.38	1146.38	1154.14	1055.02	1157.69	1050.36	1087.52	1182.05	1235.13	1181.85	1216.48	1272.95	1185.33	1165.59	1155.26	1152.28	1118.11	1213.28	1240.37	1306.61	1193.19	1192.33	1141.51
Tb927.11.15690	3802.06	3861.37	3738.59	3511.51	3622.46	3658.55	3872.47	3730.37	3986.26	3890.36	4000.22	3912.09	3937.35	3933.84	4132.76	4137.49	4195.41	4134.18	4037.98	4080.99	4157.59	3892.77	4141.6	4056.6	4162.85	4147.78	4046.76	4193.64	4208.29	4015
Tb927.1.1660	855.432	861.933	918.317	1199.62	924.661	880.724	843.688	912.873	830.628	855.901	771.167	843.099	879.544	902.874	819.992	836.201	823.899	672.314	877.951	961.801	971.447	906.087	943.47	866.36	907.066	953.96	844.556	828.743	908.35	904.286
Tb927.11.16340	4442.85	4565.01	4565.46	4472.19	5963.91	6297.73	6251.79	6110.57	6434.52	5971.35	5859.23	5873.73	5263.94	5395.34	5487.64	5189.22	5161.87	4832.49	4671.48	4851.04	4839.65	5076.35	5167.21	5351.04	5269.99	5197.21	5328.83	4987.44	5236.37	4836
Tb927.10.5480	4813.77	4874.66	4699.94	6759.37	4688.43	5194.58	4657.48	4671.08	4778.01	4666.43	4480.97	4422.43	3804.09	4080.93	3898.12	4637.97	4521.26	5267.08	4088.66	3994.86	4134.14	4189.52	4654.4	4286.95	4708.38	4642.02	4695.83	4630.84	4687.21	4569.77
Tb927.1.1930	7721.48	8768.38	8589.92	3058.36	8090.94	6844.31	10769.7	10649.4	11224.9	10365	10738.9	10289.2	11428	11009.7	11983.2	11067.5	10633.5	11031.9	9383.2	8489.07	8686.61	8034.72	8049.82	8792.02	8629.35	7932.04	9310.42	8543.47	8374.04	8798.2
Tb927.11.7170	3888.67	3740.05	3796.22	4811.65	5047.85	5095.83	5221.96	5266.13	5308.06	5602.16	5578.65	5845.77	5312.4	5346.83	5235.34	5027.57	5073	4823.2	5064.99	5302.21	5288.74	5422.93	5395.97	5234.85	4861.49	4867.47	4562.12	4836.95	4698.09	4733.37
Tb927.1.2310	1002.92	991.338	952.13	996.933	896.399	924.611	840.653	903.594	917.863	857.01	739.992	822.126	780.202	802.729	819.992	857.961	844.883	492.164	485.929	741.345	822.726	796.224	757.693	734.877	847.238	786.521	820.015	753.144	751.022	778.608
Tb927.10.13920	1454.8	1394.58	1403.99	1857.1	1379.31	1344.53	1300.94	1354.81	1307.58	1329.31	1220.74	1359.03	1138.8	1283.11	1211.07	1265.18	1350.33	1257.34	1302.77	1548.31	1452.77	1395.37	1378.74	1349.48	1439.73	1456.28	1482.63	1444.24	1457.52	1446.41
Chr999925	13962.4	13943.4	14082.1	32971.3	27470.7	29194.6	25214.5	24980.5	25589.2	25822.3	23748.7	23402.6	21493.1	23172.7	22678.5	25903.6	25208.2	22342.4	16778	18175.8	17916.8	17899.7	18350.5	17502.5	17940.6	18657.7	18185	18678.8	18503.4	15902.4
Chr999921	5197.23	5183.15	5182.54	30542.4	24381.6	26941.4	23971.3	23516.6	23808.5	22397.6	20859.2	20775.5	18713.9	19609.7	19269.8	13801	13396.5	15916.4	9116.38	8430.62	8222.86	5117.12	5365.27	5114.58	7593.62	8146.48	7536.69	10514.8	10098.7	8959.57
Tb927.9.1700	1420.91	1342.58	1410.14	1176.55	1579.6	1553.98	1574.07	1469.64	1637.55	1487.85	1452.09	1537.99	1556.77	1494.36	1588.26	1594.69	1644.71	1920.37	1969.06	1553.44	1509.92	1496.18	1498.5	1520.72	1637.87	1676.59	1595.18	1641.8	1512.93	1528.21
Chr999928	2077.39	1917.97	1924.24	4709.48	3800.63	3950.79	3773.33	3744.29	3832.65	3811.64	3665.5	3844.98	3285.57	3298.54	3233.29	2146.98	2022.41	1524.78	2378.97	2248.64	2265.98	2193.86	2015.91	2105.76	2334.57	2255.28	2201.94	2508.34	2339.15	2528.43
Chr999929	8885.7	9004.08	8627.57	15885	14124.9	14655.1	14474.2	14114.2	14605.2	14227.7	13958.1	13937	13179.8	13521.2	13198.1	11811.5	11418.6	12647.7	12130.3	11316	11203.9	11371.4	11689.4	11178.1	10738.1	10539.8	10965.7	10318.6	10311.5	10099.6
Tb927.3.1660	697.274	778.744	690.851	355.93	738.5	621.394	869.99	856.036	840.11	735.055	838.439	798.358	826.238	868.449	889.376	771.958	790.573	839.464	797.46	736.218	791.224	792.826	778.42	747.108	809.926	721.896	742.16	723.902	727.274	782.327
Tb927.8.7210	335.771	344.311	330.441	444.912	326.857	350.095	255.939	296.945	243.689	238.366	255.962	247.477	321.046	275.4	306.551	247.648	275.25	258.154	284.701	293.257	276.196	336.385	322.423	272.139	320.368	312.846	317.343	285.995	265.183	292.257
chr2008	4.39327	2.31081	5.37927	9.88694	22.7325	25.933	18.2091	17.3991	15.1713	15.5215	6.56312	9.78722	3.63448	7.82387	8.83069	4.14474	3.70292	3.71444	1.49058	8.20299	4.39569	3.39782	3.07069	7.13473	7.0764	7.3438	6.76999	4.27923	5.93693	5.94925
chr2009	0	0	0	1.64782	0	0	0	0	0	0	0	1.39817	0	0	0	0	0.617153	0	0	0	0	0	0.767673	0	0	0	0.846248	0	0	1.48731
Tb927.5.1980	2061.7	2153.68	2032.59	1034.83	1696.34	1599.87	1874.52	1882.58	1965.63	1871.45	1901.66	1930.88	1940.81	1899.64	1878.41	2052.68	2062.53	2100.52	1833.41	1888.74	1880.62	1879	1874.66	1820.37	1971.74	1795.56	2003.92	1977	2070.01	2050.26
chr2004	0	0	1.53693	0	0.614393	0	3.03485	1.15994	1.89641	0	1.64078	1.39817	2.42299	0	1.26153	0	0	0	0	0	1.46523	0	0.767673	0	0	0	0	0	0	0
chr2005	0.62761	0	0	0	0	0	0	1.15994	1.89641	1.10868	1.64078	0	0	0	0	2.07237	0	0	0	0	0	0	0.767673	1.01925	0	0	0	1.42641	0	0
chr2006	124.894	121.318	130.639	153.248	125.336	112.709	92.0571	90.4754	74.9083	87.5857	49.2234	97.8722	70.2666	98.5807	89.5684	108.799	98.7445	63.1455	95.3971	111.766	117.218	140.443	115.151	116.194	122.872	115.298	136.246	131.23	94.9909	130.884
chr2007	0	0	0	4.94347	1.22879	0.997423	1.01162	0	0	1.10868	0	0	0	0	0	0	0	0	0	0	0	0	0	0	0.643309	0	0	0	0	1.48731
chr2001	0	0	0	0	1.22879	0	0	1.15994	0	0	1.64078	0	0	0	0	0	0	1.85722	0	0	0	0	0	1.01925	0	0	0	0	0	0
chr2002	0	1.15541	0	3.29565	1.22879	6.98196	2.02323	0	2.84462	0	0	0	1.21149	0	1.26153	1.03619	0	0	0	0	0	0	0.767673	0	1.28662	0	0.846248	0	0.989488	0
chr2003	0	0	0	3.29565	0	0	1.01162	0	0	1.10868	1.64078	0	0	1.56477	0	0	0	3.71444	0	0	0	0	0	0	0	0	0	0	0	0
Tb927.3.3290	1083.25	1090.7	1154.24	972.216	1016.21	1077.22	891.234	940.712	931.138	854.792	931.963	978.722	972.829	1040.57	983.991	1094.21	1091.13	889.609	876.461	1027.42	1144.34	1112.22	1017.17	1105.88	1098.77	1086.15	1188.13	1140.41	1148.8	1233.73
Tb927.7.5100	3191.39	2842.3	2991.64	3638.4	2667.08	2680.07	2569.51	2587.83	2549.73	2637.55	2457.89	2776.77	2867.6	2815.03	2774.1	3064	2964.19	3069.99	3069.1	3141.75	3118.01	2930.06	2887.99	2979.26	2842.14	2930.18	2803.62	2946.25	3107.98	3018.5
Tb927.3.4010	74.0579	78.5676	68.3935	46.1391	97.6885	71.8144	132.522	139.193	138.438	168.519	160.796	151.003	109.034	100.146	113.537	116.053	91.3387	118.862	81.9819	112.791	87.1811	95.1391	102.101	90.7129	91.9932	107.22	92.2411	96.2826	70.2537	78.8276
Tb927.5.630	1476.14	1395.73	1356.34	828.855	842.333	820.879	851.781	779.48	861.919	903.574	928.682	913.008	1086.71	1101.6	999.129	1205.08	1197.28	1396.63	1304.26	1147.39	1193.43	1342.14	1326.54	1363.75	1380.54	1400.46	1458.09	1407.15	1438.72	1532.68
Tb927.10.850	3809.59	4024.28	3991.41	2519.52	4103.53	3975.73	4473.37	4408.93	4516.3	4404.79	4566.29	4539.87	4648.5	4368.85	4521.31	4333.33	4500.9	4435.05	4114	4194.8	4238.91	4151.01	4077.88	4196.24	4257.42	4036.16	4293.86	4095.22	4286.46	4325.85
Tb927.8.610	2379.27	2291.17	2346.9	2063.08	2553.42	2581.33	2673.7	2519.39	2576.27	2474.57	2518.6	2548.87	2653.17	2508.33	2535.67	2583.21	2480.34	2687.4	2574.23	2473.2	2414.7	2569.89	2642.33	2679.6	2624.06	2576.94	2762.15	2534.01	2619.18	2666.01
Tb927.10.11660	2174.67	2009.25	2073.32	2414.06	2007.22	2057.68	1958.49	1933.62	1939.08	1845.95	1909.87	1925.29	1938.39	1995.09	1925.09	1833.01	2021.18	1823.79	1915.39	2084.59	2092.35	1982.06	1890.78	1940.65	2111.34	2054.8	2036.07	2108.95	2132.35	2023.49
Tb927.8.340	0	0	0	0	0	0	0	0	0	0	0	0	0	0	1.26153	0	0	0	0	0	0	0	0	0	0	0	0	0	0	0
Tb927.10.8850	2083.04	2046.22	2183.21	1560.49	1827.2	1795.36	1786.51	1806.03	1891.67	1824.89	1827.83	1742.13	1955.35	1966.92	2017.18	2157.34	2019.33	2223.09	2106.19	2027.16	2023.48	1847.28	1827.83	1897.84	1895.19	1859.45	1865.13	1962.03	1930.49	1888.89
Tb927.3.5630	815.892	772.967	753.866	1100.75	823.286	950.544	851.781	885.035	822.094	864.77	961.497	843.099	849.257	849.672	825.038	841.382	763.418	546.023	822.8	895.151	850.565	914.015	891.268	849.032	882.62	913.569	858.942	803.781	877.676	875.284
Tb927.11.9360	2079.9	2161.76	2077.93	1692.32	2010.91	1940.98	2117.31	2217.81	2130.62	2178.56	2174.03	2225.89	2035.31	2031.08	2055.03	1969.79	1912.56	1964.94	1930.3	2077.41	2014.69	2028.5	1992.11	1973.26	1949.87	2048.92	2039.46	2007.67	2045.27	1931.28
Tb927.7.2480	1360.66	1364.53	1431.65	2035.06	1612.78	1609.84	1487.08	1496.32	1520.92	1501.15	1578.43	1470.88	1473.18	1544.43	1537.8	1562.57	1549.67	1396.63	1389.22	1438.6	1407.35	1453.14	1483.91	1435.1	1515.64	1556.89	1403.93	1424.27	1425.85	1423.36
Tb927.7.2370	187.028	183.71	203.644	173.022	89.087	82.7861	75.8712	81.1958	89.1313	73.1729	101.728	61.5197	64.2091	68.85	88.3069	102.582	83.3157	70.5744	147.567	153.806	155.314	157.433	158.908	140.656	178.84	187.267	185.328	164.75	157.329	152.45
Tb927.9.15000	2015.88	1941.08	2096.38	2573.9	1994.93	2107.55	1972.65	2017.14	1940.03	2021.12	1936.12	2037.14	1950.5	2013.86	2046.2	2130.4	2166.82	1940.8	1967.57	1972.82	2055.72	2131.57	2075.79	2073.15	1937	1963.73	1857.52	2034.06	2046.26	1995.23
Tb927.7.1930	960.243	871.176	978.258	308.143	353.89	356.08	486.587	473.256	468.414	578.731	523.409	548.084	547.595	472.562	522.272	451.777	461.013	451.305	590.27	594.717	611.733	548.182	588.038	560.586	547.456	528.754	528.905	576.982	550.155	515.354
Tb927.10.10160	1827.6	1857.89	1788.99	2386.05	1807.54	1887.12	1678.27	1679.59	1733.32	1857.04	1670.31	1609.3	1756.66	1608.59	1641.25	1723.18	1720.01	1847.94	1951.17	1859	1890.88	1777.06	1790.98	1835.66	1873.96	1784.54	1825.36	1952.04	1778.11	1720.82
Tb927.5.5150	0	0	0	0	0	0	0	0	0	0	0	0	0	1.56477	0	0	0	0	0	0	0	0	0	0	0	0	0	0	0	0
Tb927.5.5400	0	0	0	0	0	0	0	0	0	0	0	0	0	0	0	0	0	0	0	0	0.732614	0	0	0	0	0	0	0	0	0
Tb927.5.1180	3780.72	3837.1	3777.01	5505.38	5458.27	5662.37	5176.44	5229.01	5126.95	4997.93	4978.13	5122.91	4537.04	4547.23	4409.04	4633.82	4561.38	4514.91	4181.08	4344.51	4301.18	4418.3	4672.06	4519.34	4389.3	4468.71	4435.19	4435.42	4349.79	4325.85
Tb927.7.6480	1944.33	1966.5	1973.42	1438.55	1783.58	1750.48	1961.52	1903.46	1960.89	1986.75	1834.39	1985.41	2011.08	2103.06	1946.54	1851.66	1803.94	2137.66	2125.57	1988.2	1915.79	1916.37	1848.56	1738.83	1798.69	1998.25	1975.14	1914.95	1969.08	1859.88
Tb927.3.3740	3061.48	2963.62	3014.69	2456.91	2894.4	2872.58	3016.64	3010.05	2995.38	3077.7	3174.91	3175.25	3010.56	3032.53	2925.48	2862.98	2946.91	3118.28	2768.01	2762.36	2805.18	2725.06	2792.03	2659.21	2758.51	2621	2759.62	2663.1	2672.61	2723.27
Tb927.2.5250	3458.76	3539.01	3501.13	3966.31	3258.13	3347.35	3152.2	3175.92	3052.27	3085.46	3124.05	3059.21	3147.46	3120.16	3084.43	3387.29	3425.2	3417.29	3140.65	3343.74	3350.98	3387.63	3432.27	3404.28	3419.83	3549.26	3468.77	3519.66	3736.31	3504.11
Tb927.10.11230	1312.33	1324.1	1276.42	1344.62	1130.48	1176.96	1128.96	1105.42	1057.25	1165.22	1094.4	1213.62	1155.76	1071.87	1115.19	1068.31	1097.92	876.609	933.103	1193.54	1153.14	1087.3	1133.85	1096.71	1160.53	1134.62	1110.28	1164.66	1185.41	1183.16
Tb927.9.15810	200.207	190.642	172.905	126.882	172.644	161.582	199.288	135.713	207.657	172.954	195.253	236.291	169.609	175.255	180.398	161.645	145.031	92.8611	158.001	152.781	146.523	202.737	185.777	176.33	184.63	156.423	214.101	166.177	153.371	185.914
chr555557_BES5--expression	0	0	0	0	0	0	0	0	0	0	0	0	0	0	0	0	0	0	0	0	0	0	0	1.01925	0	0	0	0	0	0
Tb927.2.220	162.551	179.088	189.043	49.4347	116.735	144.626	115.324	129.913	150.765	131.933	157.515	164.985	145.379	112.664	121.107	130.559	111.088	91.0039	119.246	132.273	131.871	157.433	128.969	161.041	165.33	141.001	154.863	154.052	158.318	160.63
Tb927.10.11830	1334.3	1285.97	1244.15	1898.29	1456.73	1495.14	1377.82	1304.93	1346.45	1359.24	1314.27	1405.17	1413.81	1453.67	1367.49	1456.88	1444.76	1431.92	1335.56	1398.61	1263.76	1311.56	1348.03	1212.9	1316.21	1334.37	1288.84	1303.74	1353.62	1332.63
Tb927.10.9950	1697.06	1617.57	1662.19	2227.86	1676.68	1764.44	1773.36	1634.36	1702.98	1626.43	1722.82	1730.94	1604.02	1614.85	1549.15	1462.06	1495.36	1846.08	1746.96	1649.83	1667.43	1773.66	1733.41	1812.22	1838.58	1769.86	1771.2	1710.26	1673.22	1842.04
Tb927.6.3910	266.734	280.764	273.574	306.495	266.032	257.335	235.707	249.387	259.808	229.497	219.865	208.328	224.126	242.54	248.521	211.382	221.558	141.149	177.379	228.658	229.308	241.246	254.867	235.446	220.655	232.799	217.486	196.844	221.645	223.841
Tb927.3.1290	3147.46	3156.57	3243.7	3997.62	3879.89	3962.76	4053.55	3984.4	4028.93	4132.05	4024.83	4033.73	3916.76	3921.32	4015.44	3516.81	3596.77	3675.44	3634.03	3687.24	3725.34	3519.01	3571.22	3639.73	3506.04	3517.68	3654.1	3492.56	3357.33	3383.64
Tb927.10.2130	1872.16	1928.37	1925.78	1802.72	1867.14	1920.04	1889.7	1836.19	1891.67	1894.73	1860.65	1886.14	1899.62	1990.39	2012.13	1899.33	1977.98	2124.66	2006.32	1827.22	1882.09	1908.44	1880.8	1862.16	1918.99	1888.83	1887.13	1963.45	1942.37	1892.61
Tb927.5.1230	4034.27	3817.46	4039.06	4485.38	3589.28	3571.77	3797.61	3646.85	3717.91	3827.16	3913.26	3815.62	3914.33	3739.81	3778.27	3653.59	3737.48	3315.14	3468.58	3932.31	3867.47	3929.02	3880.59	3928.18	3818.04	3728.45	3622.79	3824.91	3893.64	4069.29
Tb927.11.14270	1906.05	1898.33	1864.3	1491.28	2036.1	2044.72	2069.77	2042.66	2069.93	2048.84	2032.93	2014.77	1929.91	1988.83	1921.3	1839.23	1910.71	2007.66	1879.62	1742.11	1764.14	1822.37	1840.11	1844.84	1845.01	1780.14	1838.05	1708.12	1656.4	1833.86
Tb927.7.3680	19356.7	18584.7	18500.8	20823.6	14634.8	15476	14766.6	14806.6	14996.8	13759.8	13415	13289.6	12734	13048.6	13026.5	15209.1	15130.1	13912.4	12678.9	13528.8	13384.9	15779.5	15391.1	14617	16165.7	16817.3	16239.5	16883	15958.5	15610.1
Tb927.7.610	5538.03	5617.58	5578.3	4875.91	5778.98	5734.18	6870.9	6835.53	6710.45	6603.3	6499.13	6556.04	6380.93	6431.22	6446.4	6229.55	6170.91	6949.72	6603.27	6457.8	6779.61	6626.89	6811.56	6812.64	5857.97	5618.75	5959.28	5844.71	6002.24	6078.65
Tb927.10.11380	1366.31	1302.14	1354.04	2094.38	1982.03	1967.91	2052.57	2082.09	2087	2159.71	2180.6	2137.81	1803.91	1843.3	1696.75	1557.39	1551.52	1415.2	1672.43	1834.39	1792.71	1789.52	1778.7	1845.86	1704.13	1713.31	1688.27	1720.25	1643.54	1741.64
Tb927.11.6330	720.496	596.19	622.458	1191.38	689.349	740.088	680.818	653.047	728.222	800.467	721.943	738.236	752.337	704.148	655.994	581.3	631.965	614.74	624.553	690.077	629.316	636.526	582.664	569.759	540.38	546.379	539.906	566.284	543.229	549.562
Tb927.11.6620	678.446	737.149	699.305	820.616	646.341	627.379	588.761	604.329	617.282	605.339	613.652	570.455	622.707	582.096	567.687	593.734	586.296	598.025	615.609	597.793	588.289	592.354	568.078	622.76	598.921	605.864	555.985	593.386	610.514	560.717
Tb927.11.11990	40.7946	33.5068	32.2756	49.4347	43.0075	35.9072	31.3601	45.2377	37.9282	45.4559	49.2234	32.158	49.6712	57.8966	39.1073	43.5198	38.2635	40.8589	22.3587	34.8627	38.8286	55.4978	55.2725	46.8853	45.675	41.8597	55.8524	46.3583	40.569	35.6955
Tb927.8.1580	1168.61	1197	1117.35	850.277	1059.83	1097.16	1068.27	1042.79	1061.99	1123.09	1010.72	1066.81	1087.92	1075	1087.44	1084.89	1084.34	1262.91	1164.14	1112.53	1113.57	1141.67	1080.88	1066.13	1069.18	1097.16	1052.73	1058.4	1130	1049.3
Tb927.10.2460	1395.8	1439.64	1367.87	1161.72	1225.1	1200.9	1143.13	1214.46	1217.5	1238.4	1268.32	1191.24	1350.81	1256.51	1279.19	1222.7	1226.9	1114.33	1198.43	1243.78	1235.92	1329.68	1212.92	1220.04	1240.3	1233.76	1205.06	1207.45	1287.32	1239.68
Tb927.8.1460	922.586	978.629	905.254	446.56	673.375	658.299	761.747	852.556	785.114	781.619	776.089	777.385	778.99	813.682	779.623	672.484	639.988	605.454	760.196	665.468	701.112	738.461	740.037	720.607	734.659	690.318	787.011	708.925	742.116	712.423
Tb927.11.16800	2570.06	2426.35	2580.51	2414.06	2424.39	2408.78	2417.76	2387.16	2389.48	2271.69	2282.33	2242.67	2509	2384.72	2488.99	2649.53	2734.61	2549.97	2402.81	2639.31	2622.76	2424.91	2570.94	2482.88	2750.15	2698.11	2701.22	2730.86	2751.77	2657.83
Tb927.11.14310	699.157	710.575	625.532	1473.15	983.643	967.5	992.396	960.431	970.014	981.182	915.556	987.111	878.332	926.346	860.361	845.527	841.797	755.889	770.63	943.344	842.507	894.76	891.268	909.168	801.563	865.1	780.241	771.687	778.727	809.098
Tb927.3.2360	1049.36	962.453	1001.31	818.968	916.674	968.497	916.524	828.198	867.608	942.378	882.74	887.841	856.526	884.097	865.407	847.6	784.402	915.61	1068.75	961.801	884.998	808.682	825.249	824.57	903.206	864.366	904.639	889.366	915.277	870.822
Tb927.9.7020	722.379	703.642	703.147	805.786	608.863	571.523	553.354	583.45	546.166	552.123	554.584	539.695	606.958	580.531	514.703	554.359	527.049	510.736	505.306	596.768	600.744	587.824	575.755	581.99	595.061	617.614	612.684	611.216	608.535	595.669
Tb927.4.2710	745.6	687.467	704.684	721.747	560.941	561.549	595.842	513.854	527.202	474.515	548.021	517.324	553.652	524.199	557.595	614.458	583.827	650.028	642.44	620.351	657.155	704.482	631.795	689.011	673.545	659.474	663.459	635.465	664.936	731.014
Tb927.11.1810	1557.1	1571.35	1525.41	988.694	1281.62	1257.75	1279.69	1280.57	1327.49	1294.94	1286.37	1241.58	1259.95	1298.76	1228.73	1273.47	1313.3	1389.2	1393.69	1310.43	1294.53	1302.5	1258.98	1294.44	1404.34	1436.45	1376.85	1441.39	1520.84	1445.67
Tb927.10.7500	4354.98	4232.25	4178.15	8309.98	6660.02	6457.31	5990.79	6015.45	5843.79	6002.39	6079.09	6038.71	5243.34	5309.28	5273.18	5356.04	5250.12	5467.66	5310.94	5180.19	5080.68	5556.58	5749.87	5550.82	5127.82	4951.93	5038.56	5124.37	5223.51	5179.57
Tb927.8.5510	1727.18	1755.06	1678.33	1359.45	1854.85	1789.38	2011.09	2033.38	1909.69	2042.19	2042.77	1982.61	1859.64	1851.13	1942.75	1727.32	1649.65	1372.49	1741	1859	1794.17	1586.78	1685.04	1726.6	1614.71	1677.33	1595.18	1638.94	1670.26	1763.95
Tb927.7.3420	1114.63	1058.35	985.943	1796.13	1289.61	1254.76	1166.39	1107.74	1162.5	1154.14	1110.81	1199.63	1213.92	1103.17	1146.73	1023.75	1062.12	882.18	922.669	1116.63	1080.61	1091.83	1093.93	1101.81	979.76	977.46	974.878	1013.46	953.867	1063.43
Tb927.7.3350	2443.28	2489.9	2431.43	2661.24	2251.75	2290.08	2152.72	2162.13	2153.38	2134.21	2034.57	2093.07	1986.85	2106.19	2163.52	2130.4	2106.96	1849.79	2150.91	2349.13	2287.22	2259.55	2128.76	2252.53	2258.66	2284.66	2298.41	2335.74	2238.22	2310.54
chr3065	0	0	0	0	0	0	0	0	0	1.10868	0	2.79635	0	0	0	1.03619	0	0	0	0	0	0	0.767673	1.01925	0	0	0	0	0	0
chr3064	0	0	0	1.64782	1.22879	2.99227	0	0	0.948206	1.10868	0	0	0	0	0	1.03619	0	0	0	0	0.732614	0	1.53535	0	0	0	0	0.713204	0	0
chr3067	0.62761	0	0.768466	3.29565	2.45757	2.99227	1.01162	0	0	2.21736	3.28156	0	2.42299	0	0	1.03619	0	0	0	1.02537	0.732614	0	0.767673	0	0	0	1.6925	0.713204	1.97898	0
chr3066	0.62761	0	0	3.29565	0.614393	1.99485	3.03485	1.15994	0.948206	0	1.64078	1.39817	0	0	0	0	0.617153	3.71444	0	3.07612	0.732614	0	1.53535	0	0	0	0.846248	1.42641	0	0.743657
chr3061	0	0	0	3.29565	0	0	0	0	0	0	0	0	0	0	1.26153	0	0.617153	0	0	1.02537	0.732614	0	0	0	0	0	0	0	0	0
chr3060	0	0	0	0	0	1.99485	0	0	0.948206	1.10868	0	0	0	0	0	0	0.617153	0	0	1.02537	0.732614	0	0	0	0.643309	0	0	0	0	0.743657
Tb927.10.14710	3177.59	2911.62	3138.42	5088.48	2557.1	2660.13	2469.36	2484.59	2498.52	2488.99	2502.19	2602	2378.16	2350.29	2230.38	2531.4	2456.89	3502.72	2566.78	2380.92	2356.09	2813.4	2898.73	2712.22	2813.19	2998.48	2899.25	2894.18	3048.61	3184.34
chr3062	0	0	0	0	0	0	0	0	0	0	0	0	0	0	0	1.03619	0	0	0	0	0	0	0.767673	0	0.643309	0	0	0	0	0
Tb927.8.3770	980.954	1010.98	959.046	599.808	788.266	802.925	850.769	897.794	838.214	851.466	889.303	878.053	1015.23	929.476	983.991	1100.43	1093.6	1168.19	1097.07	960.775	1010.28	941.197	914.299	945.861	946.308	979.664	974.032	979.229	946.94	951.137
Tb927.3.4900	1666.3	1667.25	1596.1	2381.11	1667.46	1786.38	1544.74	1632.04	1557.9	1566.56	1619.45	1680.61	1690.03	1675.87	1539.06	1576.04	1521.28	1712.36	1647.09	1548.31	1572.19	1737.42	1582.17	1623.66	1617.92	1634	1557.1	1626.11	1639.58	1636.04
chr3069	0	0	0	0	0.614393	0	1.01162	0	0.948206	0	0	0	0	1.56477	0	0	0	0	0	0	1.46523	2.26522	0.767673	1.01925	1.28662	0	0	0	0	0
chr3068	0	0	0	0	0.614393	0.997423	0	0	0	0	0	0	0	1.56477	0	0	0.617153	0	0	0	0	0	0	0	0	0	0	0	0	0
Tb927.6.290	465.059	546.507	493.355	329.565	524.692	531.626	366.205	364.221	351.784	251.67	260.884	289.422	282.278	234.716	262.398	282.879	314.748	302.727	272.776	334.272	322.35	343.18	340.079	315.966	368.616	353.237	376.58	397.968	360.174	371.085
Tb927.11.3670	1845.17	1816.3	1854.31	2450.31	1876.97	2057.68	1864.41	1781.67	1893.57	1885.86	1950.89	1957.44	1938.39	1885.55	1952.84	1915.91	1968.1	1985.37	1849.81	1901.04	1944.36	1811.04	1940.68	1810.18	1803.84	1923.34	1854.98	1902.83	1860.24	1745.36
Tb927.7.6260	2891.4	2814.57	2838.72	2316.84	2772.14	2887.54	2859.84	2830.26	3015.29	2786.11	2651.5	2698.48	2642.27	2761.83	2729.94	2833.97	2764.23	2783.98	2860.42	2859.77	2761.96	2800.94	2703.74	2626.6	2848.57	3074.85	2801.93	2914.15	3001.12	2864.56
Tb927.9.11830	1818.81	1763.15	1858.15	1137	1723.37	1714.57	1605.43	1563.6	1672.63	1658.59	1594.84	1648.45	1662.17	1804.18	1756.04	1929.38	1866.27	2152.52	1988.43	1915.4	1869.63	1873.33	1910.74	1939.63	1994.9	2054.8	2170.63	2020.51	2095.74	2024.98
Tb927.6.2430	1464.21	1398.04	1488.52	1324.85	1222.64	1274.71	1199.78	1134.42	1205.17	1227.31	1230.59	1216.41	1218.76	1197.05	1126.54	1357.4	1328.11	1196.05	1170.1	1309.4	1278.41	1252.66	1279.71	1277.12	1290.48	1382.1	1253.29	1329.41	1398.15	1386.92
Tb927.9.11780	355.227	360.487	344.273	357.578	325.628	326.157	310.566	292.305	283.514	320.409	319.952	306.2	310.142	347.38	362.058	360.592	326.474	200.58	277.248	313.764	339.933	342.048	337.008	351.64	364.113	328.268	352.039	362.308	293.878	374.803
Tb927.6.1160	3051.44	3105.73	3106.91	1980.68	2738.96	2575.35	2916.49	3005.41	2886.34	3102.09	3124.05	2894.22	3204.4	3146.76	3171.48	3127.21	3150.57	3209.28	3095.93	3115.09	3109.22	3121.47	2984.71	3034.3	3130.34	3204.84	3254.67	3096.73	3181.2	3326.38
Tb927.8.1680	1648.1	1611.79	1526.17	2618.39	1872.67	1884.13	2029.3	1983.5	1980.8	2112.04	2159.27	2143.4	1979.58	1910.59	1867.06	1820.58	1813.81	2499.82	2356.61	2080.48	2047.66	2317.32	2228.55	2343.25	1859.81	1874.14	1870.21	1901.4	1854.3	1970.69
Tb927.3.2500	23.2216	16.1757	29.2017	39.5478	27.0333	13.9639	23.2672	30.1585	29.3944	36.5864	26.2525	20.9726	10.9034	20.3421	20.1844	23.8323	17.2803	20.4294	20.8681	22.5582	20.5132	18.1217	22.2625	22.4234	12.2229	18.3595	10.155	20.6829	24.7372	20.8224
Tb927.2.3310	6.2761	6.93244	3.07387	84.039	65.1256	73.8093	25.2904	48.7175	35.0836	31.043	45.9419	26.5653	15.7494	15.6477	13.8768	12.4342	11.7259	18.5722	17.887	11.2791	12.4544	18.1217	10.7474	20.3849	19.2993	24.2346	24.5412	9.98486	13.8528	18.5914
Tb927.9.10660	520.288	494.514	494.892	584.977	506.26	600.448	520.982	548.652	507.29	497.797	485.671	434.832	496.712	453.784	486.949	522.237	545.563	417.875	447.174	521.915	501.108	525.53	505.129	482.104	509.501	532.426	494.209	526.345	485.839	467.76
Tb927.10.3630	1060.66	1049.11	1045.88	840.39	930.805	845.814	1080.41	1027.71	1105.61	1034.4	1033.69	1136.72	971.617	1009.28	933.53	812.369	815.259	917.468	989.745	861.314	932.618	807.55	890.501	860.244	806.71	845.272	858.096	835.875	866.792	776.377
Tb927.11.13310	935.138	843.446	942.908	1534.12	1346.75	1385.42	1433.46	1465.01	1408.09	1443.5	1473.42	1501.64	1266.01	1132.9	1142.94	1051.73	1111.49	1212.77	1323.63	1327.86	1290.87	1271.92	1279.71	1187.42	1230.01	1235.23	1179.67	1225.28	1243.79	1261.99
Tb927.4.520	1436.6	1370.31	1390.92	1646.18	1222.64	1315.6	1125.93	1171.54	1159.66	1082.07	1122.29	1023.46	1158.19	1143.85	1057.16	1221.66	1205.3	1225.77	1213.33	1291.97	1184.64	1359.13	1236.72	1279.15	1245.45	1202.92	1180.52	1289.47	1188.38	1311.07
Tb927.11.13590	726.772	749.859	678.556	655.834	650.642	697.198	628.214	640.287	592.629	650.795	633.341	615.197	632.399	674.417	640.855	698.389	740.584	577.596	649.893	732.117	737.743	757.715	687.067	726.723	762.965	847.475	792.088	816.619	801.486	771.915
Tb927.10.6900	1092.04	1127.68	1128.11	734.929	1257.05	1176.96	1544.74	1541.56	1474.46	1750.61	1772.04	1853.98	1812.39	1653.97	1785.06	1432.01	1405.87	1212.77	1463.75	1592.41	1530.43	1505.24	1536.88	1511.54	1470.6	1396.79	1409.85	1417.85	1409.03	1441.95
Tb927.6.2460	3294.95	3385.34	3363.58	2346.5	3213.89	3295.48	3475.91	3393.99	3485.6	3561.08	3604.79	3565.34	3898.58	3847.78	3942.27	3907.45	3869.55	3673.58	3739.86	3582.66	3666	3716.09	3562	3532.71	3490.6	3402.38	3615.17	3559.6	3542.37	3615.66
Tb927.8.2790	465.059	495.669	494.892	575.091	462.638	448.84	468.378	470.936	475.999	508.884	420.04	462.796	420.388	445.961	502.088	492.188	512.237	607.312	485.929	548.575	524.552	453.043	442.947	445.411	442.597	478.082	515.365	495.677	477.923	442.476
Tb927.6.1700	1472.37	1371.47	1422.43	2344.85	1600.49	1719.56	1553.84	1579.84	1533.25	1542.17	1558.74	1484.86	1551.92	1589.81	1622.32	1668.26	1660.14	1710.5	1493.56	1644.7	1689.41	1583.39	1692.72	1651.18	1673.25	1651.62	1664.57	1650.35	1697.96	1505.9
Tb927.9.9370	1232	1351.83	1324.84	400.421	865.68	735.101	1028.81	946.512	1036.39	779.402	822.031	781.579	892.87	819.941	908.299	792.682	791.808	733.603	573.873	641.884	663.749	378.291	446.786	473.95	543.596	508.926	526.366	540.609	534.324	658.136
Tb927.9.14530	50.8364	48.5271	46.8765	85.6868	50.9946	66.8273	53.6157	48.7175	49.3067	42.1298	68.9128	74.1032	61.7861	62.591	49.1995	33.1579	42.5836	35.2872	35.7739	55.3702	46.1547	36.2435	52.9694	48.9238	46.3183	55.0785	36.3887	34.947	43.5375	34.2082
Tb927.5.2270	591.836	580.014	547.148	596.512	511.789	578.505	519.971	509.214	543.322	553.231	541.458	564.862	600.901	622.78	605.533	540.889	528.283	501.45	478.476	534.22	585.359	541.387	524.321	547.335	528.157	506.723	512.826	534.903	486.828	464.042
Tb927.10.3370	2137.01	1914.51	2107.9	2916.65	1691.42	1755.46	1841.14	1800.23	1858.48	1739.52	1645.7	1540.79	1548.29	1463.06	1555.46	1659.97	1647.18	1615.78	1666.47	1882.59	1846.19	1988.86	2149.48	2052.76	2167.31	2205.34	2301.8	2134.62	2103.65	2090.42
Tb927.8.7450	607.526	616.987	643.975	552.021	698.565	671.265	606.97	633.328	663.744	729.511	698.973	679.513	741.434	699.454	774.577	621.711	626.41	759.604	676.723	687.001	698.182	688.626	575.755	676.78	652.316	665.349	642.302	651.156	641.188	632.108
Tb927.9.4390	2359.18	2214.91	2240.08	2114.16	2347.6	2255.17	2392.47	2312.92	2287.07	2483.44	2577.67	2558.66	2413.29	2387.84	2322.47	2332.45	2369.87	2161.81	2384.93	2585.99	2572.21	2569.89	2607.02	2685.71	2509.55	2474.86	2425.35	2501.92	2509.34	2586.44
Tb927.9.1140	0	0	0	0	0	0	0	0	0.948206	0	0	0	0	0	0	0	0	0	0	0	0	0	0	0	0	0	0	0.713204	0	0
Tb927.10.8700	628.237	568.46	570.202	767.886	658.629	695.204	680.818	693.645	658.055	649.686	579.196	682.309	606.958	666.594	688.793	710.823	652.331	735.46	587.288	612.148	592.685	581.028	593.411	544.278	589.915	639.645	569.525	551.307	598.64	618.722
Tb927.11.10160	19152.1	18518.8	18938.1	27729.6	17325.9	18636.8	17804.4	18164.7	18051.9	17640.2	17320.1	17345.8	16662.9	16818.2	16372.1	18002.7	17764.8	17181.2	15429	15943.5	16035.5	18592.9	18000.4	18061	18623.8	18925	18316.2	18469.9	18347.1	18114
Tb927.10.4850	3566.71	3762	3721.68	4544.7	3739.2	4130.33	3882.58	3876.52	3792.82	3879.27	3816.46	3796.04	3751.99	3919.76	3848.92	4170.65	4067.04	4006.03	3798	4160.97	4080.66	3782.91	4058.69	3787.52	3786.52	3829.79	3817.43	3941.17	3994.56	3771.08
Tb927.10.12090	947.063	979.784	1012.84	1283.65	1065.97	1017.37	1010.6	989.429	1005.1	1052.14	1086.2	1051.43	1123.05	1084.39	1081.13	1071.42	1020.15	846.893	985.273	1152.52	1074.75	1193.77	1123.87	1213.92	1156.03	1156.65	1101.82	1115.45	1122.08	1140.03
Tb927.11.4660	2123.83	2166.39	2128.65	1235.87	2162.66	1971.9	2201.28	2138.93	2076.57	2114.25	2093.64	2300	2306.68	2162.52	2138.29	2403.95	2386.53	2605.68	2051.04	2067.15	2093.08	2164.41	2047.38	2161.82	2256.09	2164.22	2335.65	2246.59	2292.64	2414.65
Tb927.5.3270	1269.65	1362.22	1373.25	1108.99	1185.78	1183.94	1116.82	1077.58	1198.53	1128.64	981.187	1135.32	1221.19	1167.32	1177	1255.86	1308.36	1539.64	1314.69	1196.61	1244.71	1303.63	1262.82	1315.85	1275.04	1343.18	1320.99	1262.37	1263.58	1336.35
Tb927.1.490	6.90371	2.31081	6.14773	0	3.68636	3.98969	7.08131	4.63976	8.53385	2.21736	1.64078	4.19452	4.84597	3.12955	1.26153	5.18093	4.32007	5.57167	4.47174	4.1015	2.93046	5.66304	8.4444	2.03849	5.78978	3.6719	3.38499	2.13961	1.97898	3.71828
Tb927.8.3820	1483.67	1604.86	1699.85	667.369	1477.61	1415.34	1790.56	1694.67	1750.39	1684.08	1607.96	1640.06	1521.64	1411.43	1557.99	1643.39	1731.11	1888.79	1602.37	1465.26	1453.51	1276.45	1273.57	1405.54	1359.31	1358.6	1436.93	1399.31	1391.22	1302.89
Tb927.10.14750	570.497	558.061	635.522	993.638	1374.4	1033.33	1289.81	1321.17	929.242	1314.89	1342.16	1147.9	963.137	880.968	953.714	680.774	908.449	243.296	523.193	837.73	814.667	726.002	817.572	774.627	793.2	676.364	748.93	681.11	792.58	768.197
Tb927.9.6730	705.433	643.561	713.905	977.16	1051.84	1028.34	1084.45	1056.71	1081.9	965.66	1018.92	1016.47	890.447	844.978	851.53	870.396	809.705	718.745	737.837	825.426	853.496	855.119	869.006	895.918	840.805	840.866	774.317	829.457	830.181	875.284
Tb927.8.2420	2377.39	2276.15	2419.13	1939.49	2135.02	2233.23	2164.86	2102.97	2234.92	2222.9	2111.68	2206.32	2144.34	2135.92	2062.6	2197.75	2211.88	2360.53	2140.47	2270.18	2199.31	1987.73	2097.28	1980.4	2286.96	2404.36	2253.56	2290.1	2415.34	2210.15
Tb927.10.6630	2657.93	2638.95	2665.04	8244.06	8525.93	8570.85	7926.01	7775.08	7672.88	7179.81	7034.03	7088.74	4730.88	4833.59	4546.54	4334.36	4255.89	4817.63	4087.17	3816.44	3836.7	4676.54	4611.41	4605.98	4274.79	4110.33	4260.01	4008.92	4296.36	4175.63
Tb927.11.2100	1734.09	1697.29	1793.6	3162.17	2820.68	2870.58	2892.21	2913.77	2883.49	2946.87	2854.96	2887.23	2469.02	2495.81	2495.3	2328.31	2306.3	2438.53	2399.83	2531.65	2480.63	2471.35	2468.84	2579.71	2391.18	2437.41	2420.27	2332.89	2458.88	2183.38
Tb927.4.3000	1443.5	1410.75	1396.3	1206.21	1072.73	1144.04	1097.6	1023.07	1022.17	1031.07	1009.08	939.573	1041.88	987.372	1072.3	1058.98	1112.11	1329.77	1071.73	1130.99	1148.01	1141.67	1208.32	1197.61	1235.15	1371.09	1300.68	1284.48	1350.65	1171.26
Tb927.4.4520	224.057	286.541	229.003	362.521	317.641	249.356	385.426	358.422	401.091	386.929	393.787	310.395	365.871	337.991	345.658	422.764	401.767	451.305	256.38	227.633	254.95	261.632	252.564	244.619	235.451	262.908	269.953	255.327	221.645	281.846
Tb927.8.8300	6685.3	6819.21	6642.62	3936.65	8677.07	8301.55	8042.35	7766.96	8189.65	6980.25	7099.66	6979.69	6281.59	6144.87	6080.56	6332.13	6182.02	5027.5	4242.19	4282.99	4392.02	3805.56	3568.91	3897.6	3895.24	3892.95	3955.36	3899.09	3824.37	4029.13
Tb927.11.8760	2573.2	2493.37	2528.25	3206.67	2721.15	2753.88	2495.66	2496.19	2579.12	2512.27	2479.22	2431.43	2420.56	2431.66	2477.64	2729.31	2846.31	2913.98	2271.64	2485.51	2559.02	2780.55	2769.76	2724.45	2975.95	2892.72	2955.95	2827.86	2846.76	2829.61
Tb927.11.1100	576.146	824.96	698.536	103.813	560.326	453.827	1202.81	1162.26	1287.66	1165.22	1476.7	1138.11	1331.43	1278.42	1686.66	1239.28	1069.53	941.611	600.704	715.711	692.321	669.371	643.31	719.588	679.978	554.457	842.017	758.136	619.42	800.174
Tb927.11.12425	230.96	214.906	191.348	329.565	297.981	304.214	267.067	285.345	274.98	280.496	260.884	283.829	306.508	280.095	261.136	246.612	247.478	213.581	205.7	197.897	203.667	235.583	194.221	214.042	190.42	192.408	203.1	206.829	206.803	208.224
Tb927.9.4640	4168.58	4232.25	4391.02	2844.14	4415.64	4261.99	4770.78	4809.11	4992.3	5018.99	4889.53	4851.66	5083.43	4875.84	5294.63	4973.69	4921.18	6008.11	5330.31	4831.56	4842.58	4770.55	4718.12	4961.69	4828.68	4600.89	5080.87	4941.79	4822.77	5064.3
Tb927.11.15190	2883.87	2809.95	2701.93	2618.39	2434.22	2385.84	2541.18	2543.75	2595.24	2610.94	2722.05	2732.03	2717.38	2799.38	2708.5	2746.93	2769.78	2899.12	2830.61	2827.98	2789.8	2816.8	2835.02	2679.6	2707.69	2769.35	2793.47	2832.13	2817.07	2947.85
Tb927.11.8970	3889.3	3752.76	3836.18	5568	5034.34	5138.72	5339.31	5454.04	5446.49	5797.29	5816.57	5719.93	5696.44	5475.14	5497.73	5367.44	5357.51	4971.78	4862.27	5487.8	5329.04	5572.43	5637.02	5499.85	4667.85	4738.22	4504.58	4657.94	4683.25	4708.09
Tb927.2.2370	3141.81	3285.97	3163.01	2689.25	3227.41	3067.07	3255.38	3339.47	3304.5	3332.69	3416.11	3309.48	3672.04	3581.77	3532.27	3540.64	3578.25	3805.45	3541.62	3414.5	3392.74	3372.91	3359.34	3484.8	3414.69	3373.01	3326.6	3378.45	3398.89	3528.65
Tb927.10.12540	2560.02	2369.74	2310.01	2109.21	1757.16	1858.2	1624.66	1721.35	1687.81	1667.45	1726.1	1684.8	1665.8	1702.47	1542.85	1529.41	1552.14	1255.48	1676.9	1655.98	1721.64	1808.78	1680.44	1721.51	1548.45	1564.23	1530.86	1700.28	1698.95	1832.37
Tb927.4.380	884.302	902.372	876.052	769.534	966.44	1001.41	996.442	1055.55	1012.68	1002.25	1043.54	1052.83	951.022	960.771	989.037	861.07	816.494	640.742	919.688	951.547	941.409	997.828	908.925	948.919	1031.87	976.726	947.798	870.822	912.308	964.523
Tb927.3.3100	1028.02	976.318	949.056	1341.33	1033.41	1092.18	1017.69	1016.11	1043.97	1075.42	1076.35	1107.35	1046.73	1125.07	1065.99	1090.07	1034.35	917.468	1076.2	1134.06	1099.65	1156.39	1143.07	1175.19	1094.27	1126.54	1111.12	1046.27	1053.81	1160.1
Tb927.11.290	435.561	389.372	411.13	360.873	379.695	362.064	328.775	285.345	328.079	300.452	292.059	289.422	361.025	355.204	336.828	442.451	393.744	351.015	366.683	408.099	369.97	348.843	356.968	371.006	381.482	398.769	390.967	385.13	400.743	404.549
chr355	0	0	0	0	0.614393	0.997423	1.01162	0	0.948206	0	0	1.39817	0	0	0	0	0	0	2.98116	0	0	0	0	0	0	0.73438	0	0	0	0
Tb927.7.7420	28.2424	38.1284	32.2756	14.8304	33.7916	11.9691	45.5227	18.5591	22.7569	17.7389	21.3301	22.3708	38.7678	28.1659	32.7997	39.375	35.7949	3.71444	13.4152	29.7358	32.235	18.1217	23.0302	19.3657	26.3757	26.4377	24.5412	24.9622	33.6426	12.6422
Tb927.10.13150	2079.9	2143.28	2112.51	1489.63	1774.98	1785.39	1691.42	1681.91	1720.99	1557.7	1514.44	1677.81	1767.57	1909.02	1745.95	1941.81	1925.52	1909.22	1875.15	1782.1	1777.32	1845.02	1874.66	1783.68	2034.79	1950.51	1973.45	2073.28	2043.29	2030.93
Tb927.9.16750	0	0	0	0	0.614393	0	2.02323	1.15994	0	0	0	0	0	0	0	0	0	0	0	1.02537	0	0	0	0	0	0	0	0	0	0
Tb927.9.16200	0	1.15541	0	0	3.68636	1.99485	3.03485	1.15994	3.79282	0	0	2.79635	3.63448	0	1.26153	0	1.23431	1.85722	2.98116	2.05075	0	0	0	0	0.643309	0.73438	0	1.42641	0.989488	0.743657
Tb927.8.6750	5044.73	4627.4	4444.04	9992.4	8477.39	8308.53	8799.04	8713.47	8437.13	8174.3	8504.17	8538.65	7365.88	6805.2	6807.2	6371.5	6562.19	5775.96	5635.88	6139.94	6060.92	6983.66	7137.82	6757.6	6159.04	5822.9	6097.22	6360.36	6141.75	6771.74
chr555522_BES2--expression	0	0	0	0	0	0	0	0	0.948206	1.10868	1.64078	1.39817	1.21149	0	0	0	0	0	1.49058	2.05075	0	0	0.767673	0	0	0	0	0	0.989488	0
Tb927.8.3480	1173.63	1208.55	1187.28	1402.3	1152.6	1184.94	1043.99	1184.3	1151.12	1130.85	1153.47	1096.17	1101.25	1095.34	1179.53	1176.07	1234.92	1257.34	1153.71	1175.08	1106.25	1197.17	1122.34	1136.46	1146.38	1161.79	1177.98	1157.53	1210.14	1148.95
Tb927.6.5420	0.62761	1.15541	0.768466	0	0.614393	0	0	1.15994	0.948206	1.10868	1.64078	0	0	0	0	0	1.23431	0	0	0	0.732614	0	0	0	0	0.73438	0	0	0.989488	2.23097
Tb927.11.15010	1891.62	1956.1	1818.19	830.503	1583.29	1507.11	1696.48	1636.68	1716.25	1665.24	1630.94	1637.26	1696.09	1563.21	1752.26	1688.98	1732.35	1836.79	1732.05	1401.69	1479.88	1498.44	1400.24	1492.18	1506.63	1476.84	1614.64	1548.37	1440.69	1731.23
Tb927.7.1440	1731.57	1778.17	1775.93	1942.78	1661.93	1689.63	1623.64	1651.76	1609.11	1674.11	1530.85	1619.09	1671.86	1530.35	1566.82	1516.98	1516.96	1615.78	1687.34	1625.22	1597.1	1650.21	1598.3	1477.91	1528.5	1561.29	1530.02	1526.97	1566.36	1533.42
Tb927.3.1850	1244.55	1193.53	1243.38	1013.41	1204.21	1184.94	1236.2	1159.94	1166.29	1161.9	1173.16	1122.73	1259.95	1276.86	1211.07	1303.52	1219.49	1216.48	1271.46	1227.37	1236.65	1145.07	1189.89	1214.94	1193.34	1207.32	1214.37	1230.99	1178.48	1190.59
Tb927.7.1110	2870.06	2787.99	2797.22	3753.74	4714.24	4726.79	4532.04	4601.48	4655.69	4606.57	4567.93	4665.71	4260.82	4273.4	4174.39	4307.42	4344.14	4559.48	4176.6	4083.04	4015.46	4618.78	4701.23	4751.73	4198.88	4090.5	4072.99	4001.08	4007.43	4114.65
Tb927.9.13520	3957.08	4069.34	3915.34	7954.05	9260.13	9121.43	9777.27	9283.01	9534.21	9024.65	8755.21	8710.63	6779.52	6991.41	6982.55	6086.55	6014.77	6164.12	5875.86	5565.73	5729.78	5988.1	6039.28	5994.19	5527.31	5630.5	5690.17	5349.03	5630.19	5174.36
Tb927.10.12400	1320.49	1366.85	1360.19	1403.95	2642.5	2534.45	2630.2	2678.3	2700.49	2610.94	2546.49	2683.1	2312.74	2304.91	2280.84	2210.18	2156.95	1812.65	1884.09	2066.13	2071.83	2107.78	2002.09	2062.95	1958.23	1987.97	1978.53	1952.04	1875.08	1967.72
Tb927.7.5350	2253.12	2187.18	2323.07	2114.16	1937.8	1941.98	1815.85	1818.79	1797.8	1891.41	1906.59	1698.78	1870.55	1904.33	1922.57	2169.77	2091.53	2341.96	2103.21	1989.23	2124.58	1983.2	2065.04	2138.38	2272.81	2265.56	2246.79	2130.34	2216.45	2298.64
Tb927.1.230	163.806	188.331	143.703	60.9695	119.807	131.66	118.359	115.994	118.526	136.368	123.059	97.8722	132.053	112.664	116.06	103.619	99.9788	68.7172	120.737	143.552	128.94	137.046	121.292	127.406	145.388	118.97	156.556	144.067	120.718	101.881
Tb927.9.8810	1600.4	1599.08	1519.26	2526.11	1456.11	1480.18	1370.74	1352.49	1318.01	1258.35	1291.29	1406.56	1342.33	1389.52	1296.85	1346	1352.18	1251.77	1350.47	1378.1	1320.9	1336.48	1407.91	1312.79	1327.15	1396.06	1232.98	1332.27	1427.83	1391.38
Tb927.11.9400	8726.28	8440.24	8543.04	7701.93	7552.12	7620.31	8459.13	8363.17	8498.77	8610.01	9096.49	8907.77	9481.14	8986.5	9317.64	9072.84	9107.33	9260.11	9158.12	9171.97	9408.97	8783.38	8852.04	9035.62	7854.16	7986.39	7909.88	8231.09	8493.77	8679.22
Tb927.5.3490	405.436	375.507	404.982	466.334	395.055	398.969	355.077	380.461	389.713	365.864	333.078	360.729	362.236	428.748	362.058	340.905	372.761	352.872	357.739	405.023	380.227	398.678	389.21	383.237	351.89	403.175	371.503	370.866	379.964	380.752
Tb927.5.400	1.88283	1.15541	2.3054	1.64782	1.22879	4.98711	0	2.31988	1.89641	1.10868	3.28156	0	1.21149	0	2.52305	1.03619	1.23431	0	0	3.07612	1.46523	4.53043	0.767673	1.01925	0.643309	0.73438	0.846248	0.713204	1.97898	2.97463
Tb927.11.12080	663.383	700.176	694.694	774.477	554.182	575.513	499.738	470.936	468.414	528.84	461.059	462.796	503.981	519.505	521.01	589.589	552.352	533.023	542.571	572.159	558.252	523.265	528.927	524.912	555.176	564.004	577.141	564.145	555.103	519.072
Tb927.11.740	26958.3	26331.7	25835.8	41395	27033.3	27773.2	27842.7	27706.3	27581.4	30112.9	29599.7	29852.4	28557.3	28618.1	27794	28556.2	28223.6	29188.1	25468	27004.2	26850.3	30655.2	31999.7	30528.5	29634	29753.4	29175.3	29024.6	30329.8	29727.7
Tb927.10.110	76.5684	85.5001	82.2259	82.3912	86.015	85.7784	78.9061	90.4754	84.3903	83.151	80.3982	89.4832	81.17	56.3319	80.7377	65.2797	75.9098	65.0028	84.963	79.9792	89.379	98.5369	95.1915	99.8862	84.2735	83.7194	79.5473	83.4449	79.1591	94.4444
Tb927.4.5380	1490.57	1503.18	1458.55	944.203	1303.13	1231.82	1446.61	1419.77	1457.39	1487.85	1475.06	1482.06	1557.98	1542.87	1670.26	1466.2	1434.88	1404.06	1436.92	1404.76	1357.53	1408.96	1333.45	1336.23	1356.74	1285.9	1379.38	1367.93	1445.64	1429.31
Tb927.6.3860	1022.38	1001.74	957.509	673.96	772.292	838.832	758.712	745.842	761.409	803.793	781.012	773.19	791.105	782.387	801.069	908.734	847.351	722.459	882.423	861.314	850.565	908.352	832.925	850.052	899.99	891.538	889.407	882.234	869.76	909.492
Tb927.11.16640	1846.43	1926.06	1892.73	1478.1	1861.61	1723.55	1737.96	1743.39	1734.27	1716.24	1817.98	1743.52	1807.55	1743.16	1858.23	2005.02	2060.06	2297.38	1825.96	1908.22	1843.99	1891.46	1853.16	1842.8	1993.62	1986.5	1978.53	1976.29	2074.96	2069.6
Tb927.10.5100	210.249	210.284	169.063	262.004	192.919	168.564	140.615	150.792	151.713	167.411	160.796	155.197	167.186	165.866	153.906	198.948	151.82	98.4328	101.359	169.187	150.919	191.411	189.615	163.079	166.617	153.486	170.942	169.029	129.623	146.5
Tb927.11.11690	5981.12	5938.79	6134.67	5732.78	6118.12	5957.61	6286.18	6373.87	6362.46	6401.52	6279.27	6516.89	6229.5	6404.62	6438.83	6548.69	6494.92	6609.85	6425.89	6109.18	6249.2	6164.79	6154.44	6383.54	5931.31	5920.58	6032.06	6013.03	6220.91	6088.32
Tb927.1.2670	2825.5	2972.86	2834.87	3290.7	3989.25	3906.9	4370.18	4370.66	4404.42	4149.79	4088.83	4005.77	3607.83	3583.33	3605.44	3254.66	3191.3	3006.84	3493.92	3108.93	3255.74	3226.8	3136.71	3286.05	2921.91	2980.85	2903.48	2879.92	2777.49	2729.22
Tb927.10.1620	2983.03	3136.93	3107.68	1845.56	2826.82	2936.41	3179.51	3041.36	3113.91	3157.52	3060.06	3055.01	3038.42	2999.67	3104.62	2999.76	2867.91	2973.41	2836.57	2810.55	2753.9	2680.88	2706.82	2708.14	2876.24	2820.02	2817.16	3018.99	2963.52	2756.73
Tb927.5.4050	721.751	755.636	761.55	1336.39	834.96	876.735	860.885	791.08	791.752	768.315	746.555	813.737	752.337	802.729	696.363	747.09	742.435	497.735	544.062	758.777	773.641	737.328	684.764	716.53	652.959	767.428	638.917	651.156	686.705	687.882
Tb927.3.760	1880.95	1810.52	1916.56	1918.07	1818.6	1838.25	1814.84	1822.27	1934.34	1719.56	1809.78	1711.37	1737.28	1821.4	1752.26	1701.42	1748.39	1795.93	1726.09	1750.31	1756.81	1770.27	1724.19	1763.3	1799.34	1905.72	1772.04	1737.37	1920.6	1837.58
Tb927.9.6865	150.626	130.561	155.999	115.348	123.493	136.647	132.522	122.954	112.836	135.259	100.088	132.827	117.515	133.006	145.076	135.74	138.242	39.0017	102.85	150.73	150.919	141.576	111.313	110.079	115.152	148.345	116.782	122.671	129.623	123.447
chr1580	0	0	0	0	0.614393	0	0	1.15994	1.89641	0	0	0	0	0	0	0	0	0	0	0	0	0	0.767673	0	0	0	0	0	0	0
Tb927.4.1890	1009.2	1052.57	1005.15	1240.81	974.427	1006.4	1088.5	1002.19	1043.03	1059.9	1099.32	1156.29	1064.9	1081.26	1108.88	1057.95	1033.11	874.751	898.82	984.359	991.96	1060.12	1008.72	1006	932.798	944.413	992.649	948.562	976.625	1005.42
Tb927.10.15380	1543.92	1491.63	1456.24	3406.05	3159.21	3214.69	3081.38	2994.97	3154.68	2942.44	2950.12	3004.68	2413.29	2433.22	2405.73	2253.7	2128.56	2585.25	2435.61	2170.72	2220.55	2482.68	2472.67	2480.85	2348.08	2287.6	2201.94	2248.73	2220.41	2352.93
Tb927.2.1770	468.197	480.649	497.966	360.873	368.021	387	324.729	364.221	359.37	344.799	362.613	321.58	397.37	333.297	370.889	384.425	391.275	156.007	271.285	361.957	345.061	405.474	383.837	375.083	348.03	398.769	325.806	360.168	376.995	397.113
Tb927.5.1750	1139.74	1164.65	1118.89	1840.62	1635.51	1715.57	1549.8	1625.08	1561.69	1600.93	1576.79	1462.49	1338.7	1530.35	1513.83	1437.19	1434.26	1379.92	1250.6	1388.36	1367.06	1354.6	1326.54	1227.17	1357.38	1319.68	1331.15	1305.88	1392.21	1164.57
Tb927.10.2450	27.6148	21.9527	23.8225	8.23912	21.5038	19.9485	25.2904	20.8789	29.3944	22.1736	24.6117	25.1671	23.0184	26.6012	15.1383	14.5066	12.3431	20.4294	25.3399	23.5836	24.9089	22.6522	23.7979	26.5004	31.5222	16.8908	12.6937	17.8301	23.7477	20.8224
Tb927.6.4480	6478.19	6577.73	6638.01	11055.3	13624.2	13227.8	13658.8	13737.2	14527.5	15343	14442.2	16048.2	14244.7	13854.5	13242.2	12192.8	12335	12385.8	10879.7	10896.6	10855.1	11357.8	11571.1	11410.5	9741.63	9701.9	10305.6	9915.68	10110.6	9767.18
Tb927.11.11230	22057.3	21595.7	21720.7	28456.3	20561.3	21848.5	20794.8	20836	21145.9	19954	19287.4	19389.9	18214.8	18760.1	18328.7	19862.6	19882.2	17090.2	16918.1	18939.7	18561.5	20736.9	21745.1	20735.6	21828.8	22011.6	21743.5	21714.9	21665.8	21179.3
Tb927.11.15730	1155.43	1238.6	1112.74	670.664	1365.18	1189.93	1522.48	1410.49	1558.85	1534.41	1511.16	1526.81	1508.31	1372.31	1503.74	1496.25	1470.68	1558.21	1095.58	1114.58	1086.47	1169.98	1161.49	1134.42	1192.05	1082.48	1232.14	1079.79	1095.36	1138.54
Tb927.10.16200	1.25522	0	1.53693	0	2.45757	0.997423	6.0697	3.47982	1.89641	0	4.92234	0	2.42299	0	1.26153	0	1.23431	0	4.47174	0	2.19784	0	0.767673	4.07699	1.28662	5.14066	1.6925	0.713204	0.989488	4.46194
Tb927.2.5060	4552.05	4435.6	4348.75	11955	8848.49	8962.84	8305.37	8635.76	8366.97	8044.58	8386.03	8498.1	7281.07	7072.78	6853.87	6702.05	6635.01	6444.56	6963.99	6366.55	6426.49	7796.87	7493.26	7182.63	6599.71	6567.56	6672.67	6445.94	6486.1	6896.67
Tb927.11.605	479.494	518.777	542.537	950.794	723.755	678.247	571.563	649.567	479.792	537.71	544.739	483.768	440.983	503.857	470.549	427.944	498.043	325.014	356.249	481.926	490.852	436.054	454.462	457.642	411.075	436.222	437.51	460.017	511.565	456.605
Tb927.11.4880	2691.19	2656.28	2728.82	2799.65	2267.72	2394.81	2226.57	2098.33	2206.47	2012.25	2078.87	2175.56	2141.92	2204.77	2215.24	2218.47	2303.22	2412.53	2164.32	2088.69	2167.07	2134.97	2030.5	1976.32	2036.07	2076.09	2061.46	2214.5	2251.09	2274.85
Tb927.11.600	3759.38	3636.06	3667.89	4757.27	3973.28	4075.47	3847.18	3788.37	3751.1	3694.12	3529.32	3558.35	3403.08	3259.42	3346.83	3500.23	3353.61	2161.81	2642.8	3684.17	3455.74	3499.76	3488.31	3351.28	3447.49	3691.73	3245.36	3293.58	3584.92	3753.98
Tb927.9.11970	1395.18	1433.86	1462.39	1496.22	1371.94	1338.54	1375.8	1355.97	1323.7	1313.79	1342.16	1208.02	1355.66	1375.44	1337.22	1446.51	1416.98	1405.92	1448.84	1467.31	1419.81	1406.7	1414.05	1328.08	1438.44	1458.48	1442.01	1423.56	1483.24	1374.28
Tb927.11.12330	797.064	699.021	776.92	1062.85	666.616	648.325	572.575	658.846	585.043	621.969	559.506	662.735	636.034	591.484	582.825	534.672	569.632	371.444	526.175	694.178	635.177	678.432	672.482	627.856	619.507	626.427	620.3	630.473	684.726	707.961
Tb927.4.5650	0	0	0	0	0.614393	0.997423	0	0	0.948206	0	0	0	0	0	1.26153	1.03619	1.23431	0	0	1.02537	0	0	0	0	0.643309	0	1.6925	0	0.989488	0
Tb927.11.11480	4808.12	4881.59	4918.95	3343.43	4474.01	4052.53	4855.76	5029.5	5046.35	5485.75	5509.74	5654.22	5839.4	5446.98	5406.9	4961.25	5330.97	5411.94	4757.93	5444.74	5515.12	5512.4	5556.42	5534.51	5191.51	5042.99	5080.87	5286.98	5320.48	5979.74
chr3668	0.62761	0	0	0	1.22879	0.997423	1.01162	1.15994	1.89641	1.10868	0	1.39817	0	0	0	2.07237	0	0	0	0	0	0	0	1.01925	0	0	0.846248	2.85282	0	0
chr3662	0	0	0	3.29565	7.37271	6.98196	11.1278	8.11958	4.74103	5.5434	1.64078	5.5927	4.84597	4.69432	5.04611	1.03619	2.46861	0	2.98116	3.07612	0	2.26522	3.07069	2.03849	0	1.46876	3.38499	0	0	1.48731
chr3661	0	0	0	0	0	0	0	0	0	0	0	0	0	0	0	0	0	1.85722	0	0	0	0	0	0	0	0	0	0	0	0
chr3660	0	0	0	0	0	0	0	0	0	0	0	0	0	0	0	0	0	0	0	0	0	0	0	2.03849	0	0.73438	0	0.713204	0	0
chr3667	0.62761	0	0	3.29565	5.52954	2.99227	3.03485	2.31988	4.74103	2.21736	1.64078	2.79635	1.21149	3.12955	2.52305	1.03619	0.617153	0	0	1.02537	0.732614	1.13261	0	5.09623	0.643309	0	0	1.42641	0	0
chr3666	0	0	0.768466	0	0	0	0	0	0	1.10868	1.64078	1.39817	0	0	0	0	0	0	0	1.02537	0	0	0	0	1.28662	0	0	0	0	0
chr3665	15.6902	15.0203	11.527	14.8304	11.6735	13.9639	9.10455	5.7997	13.2749	16.6302	18.0486	12.5836	16.9609	23.4716	10.0922	11.398	8.64014	14.8578	5.96232	14.3552	13.1871	12.4587	12.2828	14.2695	22.5158	9.54695	22.0025	13.5509	12.8633	23.797
chr3664	0	0	0	0	0.614393	0.997423	0	0	0	0	0	0	1.21149	0	0	0	0	0	1.49058	0	0	0	0	0	0	0	0	0	0	0
Tb927.1.2410	2.51044	10.3987	11.527	47.7869	28.2621	28.9253	22.2556	34.7982	16.1195	19.9562	21.3301	23.769	20.5954	10.9534	21.446	11.398	15.4288	31.5728	11.9246	11.2791	6.59353	4.53043	15.3535	8.15397	9.64964	8.07819	9.30873	14.2641	9.89488	5.94925
chr1299	0.62761	0	0	0	3.07196	0.997423	2.02323	2.31988	0.948206	2.21736	0	2.79635	0	1.56477	2.52305	0	1.23431	1.85722	0	2.05075	1.46523	1.13261	0.767673	1.01925	0	0	1.6925	0	3.95795	0.743657
Tb927.4.1090	1761.07	1693.83	1665.27	1456.68	1558.71	1580.91	1545.75	1488.2	1517.13	1586.52	1509.52	1496.05	1611.29	1622.67	1739.65	1629.92	1642.24	1556.35	1565.11	1667.26	1676.22	1521.09	1574.5	1612.45	1570.96	1626.65	1634.95	1653.92	1698.95	1647.2
chr1290	0	0	0	0	0	0	0	1.15994	0.948206	0	0	0	0	0	0	0	0	0	0	1.02537	0.732614	0	0	0	0	0	0.846248	0	0	0.743657
chr1291	2.51044	0	0.768466	1.64782	3.68636	2.99227	4.04646	4.63976	5.68923	3.32604	3.28156	1.39817	3.63448	0	2.52305	2.07237	3.70292	0	1.49058	2.05075	2.93046	3.39782	2.30302	4.07699	0	0.73438	3.38499	3.56602	3.95795	1.48731
chr1292	0.62761	0	0	0	0.614393	0	0	1.15994	0	0	0	4.19452	0	1.56477	0	0	0	0	0	0	0	0	0	0	0	0	0	0	0	0
chr1293	0	0	0	0	0	0	1.01162	0	0	0	0	1.39817	0	0	0	0	0	0	0	0	0	0	0	0	0	0	0	0	0	0
chr1294	0	1.15541	0	1.64782	1.22879	1.99485	0	1.15994	0.948206	0	0	0	0	1.56477	1.26153	0	0	0	0	0	0.732614	1.13261	0	0	0	0	0	0	0	0
chr1295	0	0	0	3.29565	3.68636	0.997423	1.01162	2.31988	4.74103	4.43472	3.28156	1.39817	3.63448	0	3.78458	0	0	0	0	0	0.732614	2.26522	0	1.01925	0.643309	0.73438	1.6925	0	0.989488	0.743657
chr1296	0	0	0	1.64782	0	0	3.03485	1.15994	0.948206	1.10868	0	0	0	0	0	1.03619	1.23431	0	0	0	0	0	0.767673	0	0.643309	0	0	0	0	0
chr1297	0	1.15541	0	1.64782	0.614393	0	0	0	0	0	0	0	0	0	0	0	0	0	0	0	0	0	0	0	0	0	0	0	0	0
Tb927.1.3230	2782.19	2709.43	2892.51	2999.04	2965.67	3009.22	3004.5	3058.76	3079.77	2953.52	3042.01	2810.33	2679.82	2916.74	2929.26	2902.35	2905.56	2600.11	2773.97	2967.43	2964.89	2780.55	2830.41	2868.16	2941.85	3003.62	2985.56	2877.78	2968.46	2784.25
Tb927.8.1420	2767.76	2737.16	2696.55	3511.51	2649.26	2786.8	2755.64	2737.46	2732.73	2803.85	2741.74	2927.78	2678.61	2766.52	2708.5	2472.34	2402.58	2007.66	2781.42	2870.02	2660.86	2828.12	2708.35	2730.56	2602.83	2476.33	2495.59	2566.11	2669.64	2655.6
Tb927.9.12040	1361.91	1450.03	1432.42	1137	1497.89	1415.34	1346.46	1272.45	1311.37	1378.09	1414.35	1507.23	1531.33	1392.65	1420.48	1263.11	1386.74	1405.92	1395.18	1420.14	1376.58	1360.26	1382.58	1413.69	1448.09	1365.21	1436.08	1415.71	1396.17	1346.76
chr3520	0	0	0	0	0	0	0	1.15994	0	0	0	1.39817	0	0	0	0	0	0	0	0	0	0	0	0	0	0	0	0	0	0.743657
chr3521	0.62761	0	0	0	2.45757	1.99485	0	0	1.89641	0	4.92234	0	1.21149	1.56477	3.78458	1.03619	0.617153	1.85722	0	0	0	0	1.53535	1.01925	0	0	0	0.713204	0	0
chr3522	0	0	0	0	0	0	0	0	0	0	0	0	0	0	0	0	0.617153	0	0	0	0.732614	1.13261	0.767673	0	0	0	0	0	0	0
chr3523	0	0	0	0	0	0	0	0	0.948206	0	0	0	2.42299	0	1.26153	0	0.617153	0	0	0	0	0	0	0	0	0.73438	0	0	0	0.743657
chr3524	0	0	0	3.29565	0	0	0	0	0	0	0	0	0	0	0	0	0	0	0	1.02537	0	0	0.767673	0	0	0	0	0	0	0
chr3526	0	0	0	0	0	0	1.01162	0	0	0	0	0	0	0	0	1.03619	0	0	0	0	0	0	0	0	0	0	0	0	0	0
chr3527	0	0	0	3.29565	0.614393	0	0	0	0	0	0	0	0	0	1.26153	0	0	0	0	0	0	0	0	0	0	0	0	0	0	0
chr3528	0	0	0	0	1.22879	0.997423	0	0	0	0	1.64078	1.39817	0	0	0	0	0	0	0	0	0.732614	0	0	0	0	0	0	0	0	0
chr3529	0	0	0	0	0	0	0	0	0.948206	0	0	0	0	0	0	1.03619	0	0	0	1.02537	0	0	0	0	0	0	0	0	0.989488	0
Tb927.7.6465	752.504	686.311	715.442	720.099	568.928	560.552	543.238	563.731	511.083	565.427	543.098	581.641	580.305	502.292	590.394	505.658	537.54	531.165	612.628	645.986	665.946	655.78	678.623	704.299	670.971	693.255	653.304	655.435	674.831	632.108
Tb927.4.5730	0	0	0	3.29565	0.614393	1.99485	4.04646	1.15994	0	1.10868	0	0	1.21149	0	0	0	0	1.85722	0	0	0.732614	1.13261	0	0	0	0	0	0	0.989488	0
Tb927.6.3280	2650.4	2834.21	2825.65	2186.66	2899.32	2795.78	3052.05	3174.76	3187.87	2972.37	3027.24	2890.03	3061.44	3005.93	3158.86	3122.03	3114.15	3116.42	3313.56	3032.03	3224.97	3141.86	2989.32	3214.7	3214.62	3140.21	3196.28	3037.54	2968.46	2985.78
chr1742	0	0	0	0	1.22879	4.98711	0	1.15994	0.948206	1.10868	0	0	0	0	0	0	0	0	0	0	0.732614	0	0	0	1.28662	0.73438	0	0	0	0.743657
chr1743	0	0	0	0	0	0	0	0	0	0	0	0	0	0	0	0	0.617153	0	0	0	0	0	0	0	0	0	0	0	0.989488	0
chr832	0	0	0	0	0	0	0	0	0	0	1.64078	0	1.21149	0	0	0	0	0	0	0	0	0	0	0	0	0	0	0	0	0
chr1741	0	0	0	0	0.614393	0	0	0	0	0	0	0	0	0	0	0	0	0	0	0	0	0	0	0	0	0	0	0	0.989488	0
chr1747	383.469	343.156	394.223	410.308	269.718	265.314	233.683	231.988	244.637	290.474	310.108	314.589	276.22	251.929	292.674	294.277	283.89	235.867	250.417	234.811	294.511	344.313	345.453	376.102	343.527	329.002	358.809	355.176	343.352	382.983
chr1745	0	0	0	0	0	0	0	1.15994	0	1.10868	0	0	0	0	0	0	0	0	0	0	0.732614	0	0	1.01925	0	0	0	0	0	0
chr1749	0	0	0	0	0.614393	0	0	0	0	0	1.64078	0	0	1.56477	0	0	0	0	0	0	2.19784	1.13261	1.53535	0	0.643309	0	0	0	0	0
Tb927.8.110	0	0	0	0	0.614393	0	0	0	0	0	0	0	0	0	0	0	0	0	0	0	0	0	0	0	0	0	0	0	0	0
Tb927.10.4740	792.043	821.494	766.93	1272.12	1024.81	1017.37	943.838	887.355	949.154	963.443	874.536	964.74	803.22	871.579	788.454	827.912	825.134	1062.33	713.988	797.741	797.084	903.821	816.036	903.052	789.984	840.866	783.626	792.37	764.874	829.921
Tb927.11.14350	843.507	835.359	866.062	858.516	765.534	872.745	867.967	827.038	803.13	802.684	822.031	717.263	833.507	840.284	833.869	932.567	837.477	770.747	779.573	870.542	816.132	809.815	779.956	799.089	874.9	883.46	777.702	793.796	805.443	797.2
Tb927.11.17590	0.62761	0	0	0	0	0	0	0	0.948206	2.21736	0	0	0	0	0	0	0.617153	0	1.49058	1.02537	0.732614	0	0	0	0	0.73438	0.846248	0	0	0
Tb927.7.3160	9520.21	10596.2	10292.8	4795.17	10105.5	9135.39	11944.2	11554.2	12250.8	11848.5	12711.1	11561.5	12929.1	12358.6	13823.8	13268.4	13199.7	13776.9	11237.5	11177.6	10925.5	10072.3	9952.88	11018.1	10918.9	10007.4	12117.4	11759.3	10892.3	11628.6
Tb927.11.3080	3483.23	3386.5	3332.07	2249.28	2938.64	2974.31	2718.21	2767.62	2753.59	2828.24	2818.86	2739.02	3141.4	3246.91	3098.31	3594.53	3670.21	3116.42	2890.23	3396.04	3272.59	3242.66	3132.11	3031.24	3264.79	3279.01	3112.5	3229.39	3426.6	3405.95
chr3298	6.2761	10.3987	2.3054	9.88694	16.5886	11.9691	13.151	8.11958	9.48206	26.6083	4.92234	11.1854	9.69194	6.2591	7.56916	9.32567	8.64014	9.28611	10.4341	9.22837	8.79137	5.66304	6.90906	10.1925	6.43309	5.14066	6.76999	8.55845	1.97898	3.71828
chr3299	0.62761	0	0.768466	1.64782	0.614393	3.98969	4.04646	3.47982	5.68923	0	1.64078	0	1.21149	1.56477	2.52305	0	0.617153	1.85722	1.49058	0	0	1.13261	1.53535	0	0	0	0.846248	0.713204	2.96846	1.48731
Tb927.6.3130	1163.59	1163.49	1179.6	1707.15	1634.9	1604.85	1670.18	1670.31	1675.48	1520	1543.97	1558.96	1354.45	1300.33	1337.22	1077.63	1135.56	1041.9	1268.48	1165.85	1222.73	1370.46	1354.18	1368.85	1285.33	1346.85	1318.45	1165.38	1150.77	1206.21
chr3293	0	0	0	0	0	0	0	0	0	0	0	0	0	1.56477	0	0	0	0	0	1.02537	0	0	0	0	0	0	0	0	0	0
chr3290	0	0	0	4.94347	1.22879	2.99227	1.01162	1.15994	2.84462	1.10868	1.64078	1.39817	0	4.69432	1.26153	0	0.617153	0	1.49058	0	0.732614	2.26522	1.53535	0	1.92993	2.20314	0	0	1.97898	1.48731
chr3291	0	0	0	0	0.614393	0.997423	1.01162	0	0	2.21736	0	1.39817	0	0	0	0	0	0	0	0	0.732614	0	0.767673	2.03849	0	0.73438	0.846248	0.713204	0	0
Tb927.7.280	1857.72	1862.51	1871.98	3274.23	2386.3	2420.74	2479.47	2338.44	2325.95	2403.62	2413.59	2390.88	2116.48	2264.23	2261.92	2315.87	2158.18	2362.39	2526.53	2467.05	2383.19	2446.43	2298.41	2379.94	2046.37	2120.89	2029.3	1953.47	1988.87	1972.18
chr3297	0	0	0	0	0.614393	0	0	0	0	0	0	0	0	0	0	0	0	0	1.49058	0	0	0	0	1.01925	0	0	0	0	0	0
chr3294	0	0	0	0	0	0	0	0	0	0	0	0	0	0	0	0	0	0	0	0	0	0	0	0	0	0	0	0	0.989488	0
Tb927.5.4940	0	0	0	1.64782	1.84318	0	0	0	0	0	0	0	1.21149	0	0	1.03619	0	0	0	0	0	0	0	0	0	0.73438	0	0	0	0
Tb927.10.1840	1029.28	1012.14	1017.45	921.134	968.283	861.773	900.338	881.555	918.811	843.705	861.41	810.941	896.505	910.698	929.745	1009.24	1062.12	1067.9	885.404	852.086	892.324	938.932	923.511	907.129	907.709	952.491	1004.5	905.769	971.678	991.294
Tb927.2.4330	2366.09	2558.07	2389.93	1207.85	2107.98	2058.68	2456.2	2392.96	2447.32	2442.42	2385.69	2386.68	2654.38	2553.71	2598.74	2477.52	2576.61	2488.68	2486.29	2445.52	2439.61	2478.15	2458.09	2595	2606.05	2399.22	2533.67	2605.34	2492.52	2550
Tb927.5.2140	3556.66	3526.3	3583.36	2529.41	3851.63	3648.57	4351.97	4360.22	4242.27	4343.81	4549.88	4335.74	4080.31	4046.5	4173.13	3754.1	3747.35	3792.45	3838.24	3784.66	3713.62	3900.7	3808.43	3930.21	3809.68	3733.59	3930.82	3944.02	3799.64	4015.75
Tb927.11.13060	5038.45	5014.46	4894.36	4938.53	5391.3	5297.31	5742.95	5884.38	5812.5	6135.43	6052.84	5813.61	5610.42	5673.87	5810.59	5480.38	5464.27	5294.94	5588.18	6144.04	6050.66	5516.93	5703.81	5727.15	5461.69	5637.84	5387.22	5732.74	5617.33	5587.09
Tb927.10.3040	1898.52	1878.69	1765.94	1431.96	1362.72	1382.43	1407.16	1411.65	1392.91	1496.72	1279.81	1476.47	1625.82	1617.98	1576.91	1511.79	1588.55	1381.77	1745.47	1763.64	1750.22	1744.22	1797.12	1667.49	1522.71	1598.75	1499.55	1521.98	1536.68	1606.3
Tb927.8.2220	3120.47	3277.89	3273.67	2476.68	3535.22	3440.11	3663.06	3753.57	3629.73	3673.06	3849.27	3705.16	3850.13	3893.16	3913.26	3719.9	3720.2	3974.45	3647.45	3565.23	3581.02	3613.02	3674.08	3620.36	3550.42	3408.26	3672.72	3528.93	3539.4	3665.48
Tb927.9.6130	1454.8	1415.37	1438.57	1319.91	1430.31	1389.41	1492.13	1487.04	1523.77	1488.96	1406.15	1451.3	1407.75	1339.45	1435.62	1507.65	1449.08	1482.06	1407.11	1426.3	1419.07	1427.09	1441.69	1420.83	1423.64	1413.68	1370.08	1437.11	1350.65	1415.18
Tb927.11.8880	2130.11	2090.13	2053.34	2219.62	1853.62	1833.26	1815.85	1781.67	1744.7	1769.45	1753.99	1753.31	1686.4	1732.2	1737.12	1638.21	1649.03	1378.06	1664.98	1880.54	1875.49	1672.86	1655.1	1601.24	1688.69	1741.95	1623.95	1634.66	1727.65	1655.38
Tb927.10.6540	1911.07	1921.44	1906.57	901.36	1649.03	1522.07	1813.83	1737.59	1802.54	1792.74	1796.65	1845.59	1903.26	1876.16	1854.44	1986.37	1995.87	2236.1	2009.3	1903.09	1838.13	1814.44	1828.6	1784.7	1740.15	1807.31	1894.75	1730.23	1826.6	1827.16
Tb927.11.17770	0	0	0	0	0	0	0	0	0	0	1.64078	0	0	0	0	0	0	0	0	0	0	0	0.767673	0	0	0	0	0	0	0
chr5555103_BES13-expression	0	0	0	0	0	0.997423	1.01162	3.47982	2.84462	6.65208	1.64078	1.39817	3.63448	0	1.26153	0	0	0	1.49058	0	0	2.26522	0.767673	1.01925	0	0	0	0	0	0
Tb927.5.5090	0	0	0	0	0	0	2.02323	1.15994	1.89641	0	0	0	1.21149	1.56477	0	0	0	1.85722	0	0	0	1.13261	0	0	0	0	0	0.713204	0	1.48731
Tb927.5.1530	2162.74	2098.22	2156.32	2178.42	2045.93	2232.23	2027.28	2058.89	2158.12	2115.36	2006.67	1919.69	2147.98	2157.82	2150.9	2199.82	2085.36	1922.22	2414.74	2467.05	2356.82	2309.39	2243.91	2234.19	2286.96	2330.92	2328.03	2419.19	2443.05	2210.89
Tb927.10.2630	1129.7	1134.61	1160.38	1506.11	1049.38	984.456	1009.59	1045.11	996.564	942.378	899.148	978.722	978.886	1010.84	1029.41	988.521	1007.19	1045.62	1028.5	971.029	1060.09	1032.94	1002.58	989.688	1089.77	1114.79	996.034	1126.15	1128.02	988.32
Tb927.10.13480	2307.09	2294.64	2304.63	1285.3	1542.13	1524.06	1515.4	1499.8	1648.93	1609.8	1652.27	1507.23	1630.67	1669.61	1691.71	1817.47	1828.01	1690.07	1715.66	1832.34	1871.1	1782.73	1801.73	1801.01	1980.11	2020.28	1970.91	2118.93	2019.55	1985.56
Tb927.11.3880	1251.45	1258.24	1235.69	1036.48	1022.96	1010.39	1017.69	985.95	1002.25	1026.64	1046.82	1040.24	1084.29	1148.54	1166.91	1163.64	1085.57	1099.48	1268.48	1142.27	1225.66	1169.98	1132.32	1193.54	1063.39	1105.98	1188.13	1153.96	1103.28	1128.13
Tb927.9.7285	184.517	213.75	163.683	303.2	290.608	323.165	306.52	321.304	335.665	299.344	295.34	318.784	273.797	295.742	263.659	232.105	254.267	187.579	198.247	262.496	249.822	296.743	251.797	278.254	315.222	340.753	289.417	291.701	298.825	260.28
chr481	0	1.15541	0	0	1.22879	0	1.01162	2.31988	2.84462	3.32604	3.28156	0	0	0	0	2.07237	0	0	1.49058	0	1.46523	0	0.767673	2.03849	0	0	0.846248	1.42641	0	0.743657
chr480	0	0	0	0	0	0	0	1.15994	0	0	0	0	0	0	0	0	0.617153	0	0	0	0	0	0	0	0	0	0	0	0	0.743657
chr483	1.25522	1.15541	0	1.64782	0.614393	0.997423	0	0	2.84462	0	1.64078	0	0	0	3.78458	1.03619	0	0	0	1.02537	1.46523	1.13261	0	1.01925	1.28662	0	0	0.713204	0.989488	0.743657
chr482	0	0	1.53693	3.29565	7.37271	7.97938	3.03485	6.95964	0.948206	1.10868	3.28156	5.5927	2.42299	0	1.26153	4.14474	0	1.85722	0	1.02537	2.93046	2.26522	0.767673	0	1.28662	0.73438	1.6925	1.42641	0.989488	2.97463
chr485	3.13805	4.62162	5.37927	57.6738	53.4522	51.866	20.2323	23.1988	18.0159	17.7389	21.3301	11.1854	25.4414	14.083	21.446	4.14474	5.55438	7.42889	11.9246	11.2791	10.9892	13.5913	11.5151	11.2117	15.4394	11.0157	11.8475	10.6981	3.95795	11.8985
chr484	0	0	0	1.64782	0	0	0	1.15994	0	0	0	0	1.21149	0	0	0	0	0	0	1.02537	0	0	0	0	0.643309	0	0	0	0	0
chr487	0	1.15541	0	0	0	0	4.04646	0	0	0	0	0	0	1.56477	0	0	0	0	0	0	0	0	0.767673	1.01925	1.28662	0.73438	0.846248	0	0	0.743657
chr486	1.88283	0	0	1.64782	0	1.99485	0	1.15994	0.948206	1.10868	0	2.79635	0	0	0	0	0	0	1.49058	2.05075	0	1.13261	0	1.01925	1.28662	2.20314	0.846248	2.13961	0	0
chr489	0	0	0	0	0	1.99485	0	0	0	0	0	0	0	0	0	0	0	0	0	1.02537	0	0	0	3.05774	0	0	0	0	0	0
chr488	0	0	0	1.64782	1.22879	0	0	0	0	0	0	1.39817	0	0	2.52305	0	0	0	0	0	0	0	0	0	0	0	0	0	0	0
Tb927.3.5490	4271.51	4251.89	4155.1	3465.37	3998.47	3921.87	4084.91	4076.03	4162.62	4101.01	4001.86	4113.43	4064.56	3993.3	4136.55	3965.48	3984.96	4165.75	4616.33	4047.15	4152.46	4146.48	3850.65	4123.87	3870.15	3741.67	3957.9	4065.98	4051.95	4096.06
Tb927.9.11310	3143.7	3057.2	3119.21	4322.24	3382.85	3266.56	3251.33	3213.04	3167.01	3189.67	3163.42	3127.72	2958.47	3029.4	2997.39	3059.85	3185.13	2923.27	2967.74	3158.15	3129	3097.68	3140.55	3086.28	2933.49	3125.52	2931.4	3047.52	3005.08	3098.07
Tb927.9.6250	102.3	86.6555	90.679	74.1521	65.1256	74.8067	60.697	63.7967	48.3585	54.3253	59.0681	61.5197	62.9976	57.8966	75.6916	74.6053	78.9956	72.4316	81.9819	70.7508	75.4593	79.2826	79.0703	67.2703	73.3372	74.9068	76.1623	75.5997	74.2116	89.2388
Tb927.4.4060	1715.88	1750.44	1776.69	1211.15	1641.04	1617.82	1890.71	1789.79	1939.08	1878.1	1911.51	1919.69	1983.21	1963.79	1833	1815.4	1802.7	1989.08	1870.68	1773.9	1874.03	1724.96	1821.69	1764.32	1727.93	1791.89	1806.74	1810.83	1751.39	1827.16
Tb927.8.2160	8743.23	9081.49	8812.01	6011.26	11260.6	10384.2	11945.2	11940.4	12433.8	12309.7	12829.3	12196.3	11783	11416.6	12264.6	11971	11969.1	12384	9806.52	9388.32	9545.23	9197.91	9565.97	9696.09	9270.73	9107.79	9942.57	9497.74	9367.49	10007.4
Tb927.7.2740	800.83	790.298	752.329	807.434	704.709	714.155	724.317	695.964	701.672	696.251	654.671	678.115	695.397	679.112	655.994	698.389	652.331	638.884	646.912	687.001	698.914	687.493	710.865	644.164	651.672	627.161	640.61	651.156	699.568	720.603
chr2211	0	0	0	0	0	0	0	2.31988	0	0	0	0	0	0	0	1.03619	0	0	0	0	0	0	0.767673	0	0	0	0	0	0	0
chr2210	0	0	0	0	0	0	0	0	0.948206	1.10868	1.64078	0	0	0	0	0	0	0	0	1.02537	0	0	0	0	0.643309	0	0.846248	0.713204	0.989488	0
chr2213	129.915	106.297	106.817	184.556	103.832	116.698	73.848	90.4754	77.7529	96.4552	91.8837	121.641	81.17	90.7569	85.7838	80.8224	85.1671	65.0028	98.3783	77.9284	56.4113	86.0782	95.9591	73.3858	88.1334	67.563	86.3173	74.1732	85.096	92.2134
chr2212	0	0	0	0	0.614393	0	1.01162	0	0	0	0	0	0	1.56477	0	0	0	0	0	0	0.732614	0	0	0	0	0	0	0	0	0
chr2215	0.62761	0	0	0	0.614393	0.997423	0	0	0	0	1.64078	0	0	0	0	0	0	0	0	0	0	0	0	0	0	0	0	0	0	0
chr2214	0	0	0	3.29565	4.30075	7.97938	2.02323	3.47982	2.84462	2.21736	8.2039	5.5927	2.42299	0	3.78458	2.07237	3.08577	1.85722	0	6.15224	3.66307	1.13261	1.53535	2.03849	5.14647	1.46876	1.6925	2.13961	0.989488	3.71828
chr2217	0	0	0	0	0	0.997423	1.01162	2.31988	0	0	4.92234	1.39817	0	0	0	0	0	0	0	0	0	0	0	0	0.643309	0	0	0	0	0
chr2216	0	0	0	0	0	0	0	1.15994	0	0	0	0	0	0	0	0	0.617153	0	0	0	0	0	0	0	0	0	0	0	0	0
chr2219	0.62761	2.31081	0.768466	0	0	0	2.02323	1.15994	0	1.10868	0	0	1.21149	0	0	0	0.617153	0	0	0	0	1.13261	1.53535	0	0.643309	0.73438	0.846248	0	0	1.48731
chr2218	0	0	0	0	1.22879	0	1.01162	0	0.948206	0	0	0	0	0	1.26153	0	0.617153	0	0	0	0	0	0	0	0	0	0	0	0	0
Tb927.11.13210	997.272	984.406	920.623	1052.96	976.885	989.443	999.477	938.392	977.6	1005.57	954.934	966.138	991.001	1085.95	904.515	889.047	901.044	1129.19	968.877	959.75	925.292	1040.87	901.248	943.822	968.18	997.289	953.722	974.95	980.583	987.576
Tb927.11.12380	3262.94	3126.53	3219.11	3350.03	2700.87	2851.63	2691.91	2578.55	2618	2593.2	2620.33	2663.52	2714.96	2635.08	2663.08	2693.05	2704.37	2843.41	2872.35	2786.97	2761.22	2644.64	2776.67	2631.69	2784.24	2673.88	2761.31	2718.02	2842.8	2904.72
Tb927.8.3730	136.819	139.804	148.314	118.643	120.421	112.709	125.44	96.2751	131.801	108.651	100.088	90.8813	87.2275	100.146	109.753	130.559	105.533	55.7167	89.4348	126.121	139.197	108.73	118.989	129.444	153.108	152.751	120.167	151.913	109.833	116.754
Tb927.1.2040	21.3387	15.0203	11.527	34.6043	19.0462	8.9768	12.1394	13.9193	20.8605	12.1955	19.6894	18.1763	18.1724	7.82387	17.6614	14.5066	20.9832	16.715	14.9058	20.5075	8.05876	14.7239	20.7272	11.2117	14.1528	17.6251	9.30873	11.4113	15.8318	14.1295
Tb927.7.420	10.6694	12.7095	9.2216	11.5348	14.131	15.9588	14.1626	18.5591	12.3267	9.97812	8.2039	6.99087	7.26896	25.0364	6.30763	9.32567	12.9602	3.71444	11.9246	14.3552	13.1871	20.3869	8.4444	8.15397	5.14647	8.07819	9.30873	9.98486	7.91591	14.1295
Tb927.8.6240	6442.41	6377.84	6476.64	4485.38	5180.56	5166.65	5761.15	5762.59	5798.28	5825	5924.86	5908.68	5569.23	5864.77	5834.56	5690.73	5727.8	7330.45	6689.72	5880.52	5929.78	5388.95	5489.63	5626.24	5201.15	5363.92	5271.28	5412.51	5377.87	5173.62
Tb927.7.5910	369.034	359.331	320.451	173.022	225.482	244.369	219.521	233.148	208.605	213.975	262.525	247.477	250.779	245.669	204.367	272.517	251.798	176.436	263.833	301.46	301.837	343.18	293.251	283.351	290.132	293.752	275.877	328.074	269.141	349.519
Tb927.7.560	2339.73	2290.01	2353.81	1952.67	1993.09	1876.15	2033.35	1995.1	1972.27	2067.69	2241.31	2224.5	2341.82	2270.49	2312.38	1995.69	2155.1	1799.65	2307.42	2252.75	2286.49	2421.52	2328.35	2368.73	2382.17	2204.61	2284.02	2394.94	2340.14	2610.98
Tb927.9.8760	5535.52	5743.52	6166.18	3653.23	7477.78	7188.43	7645.8	7544.25	7860.63	7580.04	7378.59	7080.35	7322.26	7116.59	7598.17	7283.35	7418.8	8155.06	7160.74	6600.33	6786.21	6507.97	6710.23	7206.07	7045.52	6805.5	7419.91	7226.19	6969.96	6897.41
Tb927.11.13450	1667.56	1646.45	1773.62	2264.11	1540.9	1541.02	1529.56	1532.28	1384.38	1512.24	1665.39	1522.61	1656.11	1594.5	1492.39	1440.3	1626.82	1502.49	1669.45	1827.22	1737.03	1685.32	1742.62	1669.53	1697.05	1683.93	1661.19	1693.15	1649.48	1825.68
Tb927.10.13430	5564.39	5572.52	5637.47	2959.49	5377.17	5079.87	5351.45	5287.01	5422.79	5454.71	5278.39	5528.38	6303.4	6348.29	6457.75	6010.91	6147.46	6126.97	6755.31	6392.18	6547.37	5093.34	5028.26	5325.56	5452.69	5158.29	5292.44	5315.51	5220.54	5208.57
Tb927.3.5170	1486.18	1510.12	1526.94	1486.34	1408.19	1383.43	1379.84	1384.97	1263.96	1280.53	1319.19	1393.98	1390.79	1373.87	1296.85	1336.68	1394.77	1283.34	1345.99	1435.52	1431.53	1398.77	1452.44	1415.73	1437.8	1459.21	1408.16	1460.64	1503.03	1525.98
Tb927.8.800	3716.08	3884.48	3704.78	2046.6	3421.55	3173.8	3650.92	3634.09	3674.3	3452.43	3593.31	3468.87	3864.66	3780.49	4145.38	3769.64	3736.25	3565.87	3556.52	3336.57	3375.15	3573.38	3490.61	3555.13	3759.5	3580.1	3967.21	3556.75	3533.46	3645.4
Tb927.10.15270	2162.74	2166.39	2167.84	3048.47	2985.95	3004.24	2979.21	2957.85	3013.4	3148.65	3163.42	3068.99	2933.02	2929.26	2946.93	2721.02	2810.52	2769.12	3052.71	3022.8	2996.39	3244.92	3301.76	3238.15	2997.82	2919.16	3025.34	3018.28	2980.34	3068.33
Tb927.10.15650	1661.28	1692.67	1709.84	1782.95	1732.59	1811.32	1757.18	1721.35	1812.97	1716.24	1799.94	1719.75	1584.63	1679	1651.34	1683.8	1704.58	1892.51	1879.62	1702.12	1677.69	1606.04	1608.28	1555.37	1680.97	1672.18	1689.11	1597.58	1664.32	1575.06
Tb927.10.9110	2243.7	2229.93	2184.75	2204.79	1609.71	1738.51	1519.45	1496.32	1495.32	1447.94	1437.32	1514.22	1631.88	1688.39	1610.97	1623.7	1650.88	1782.93	1752.92	1728.78	1720.18	1791.79	1740.31	1755.14	1929.93	1890.3	1893.06	1980.57	1937.42	1948.38
Tb927.3.2770	3279.26	3480.08	3379.72	2687.6	3432	3414.18	3628.67	3447.34	3569.05	3515.62	3530.96	3445.1	3616.31	3534.82	3678.61	3551.01	3596.15	3642.01	3376.16	3410.39	3376.62	3340.06	3357.8	3575.52	3387.02	3358.32	3518.7	3416.96	3369.21	3321.91
Tb927.3.3820	1922.37	1963.03	1873.52	1969.15	1999.23	2016.79	1978.72	1918.54	1843.31	1872.56	1768.76	1860.97	1905.68	1877.73	1756.04	1956.32	2023.03	1899.94	1925.83	1893.87	1895.27	1846.15	1886.94	1746.99	1836.65	1812.45	1855.82	1932.78	1903.78	1899.3
Tb927.9.4570	876.143	878.109	820.722	743.169	818.371	857.784	800.188	836.317	823.991	833.727	845.002	851.488	879.544	923.217	883.069	902.517	899.809	898.895	907.763	862.339	859.357	841.528	815.269	865.34	817.646	823.975	847.941	853.706	874.708	894.619
Tb927.7.110	0	0	0.768466	0	0.614393	0	0	0	0	1.10868	0	0	0	0	0	0	0	0	0	0	0	0	0	0	0	0	0	0	0	0
Tb927.2.2140	534.096	492.203	486.439	552.021	500.116	470.784	438.03	447.737	475.051	463.428	415.117	439.027	436.138	422.489	427.657	446.596	428.304	382.588	423.325	470.647	441.034	483.624	444.483	485.161	443.883	431.081	469.668	498.53	431.417	440.988
Tb927.6.2370	2812.32	3050.27	2947.84	2206.44	3078.11	3108.97	3312.03	3402.11	3348.11	3357.08	3358.68	3238.17	3309.8	3420.6	3418.74	3449.46	3333.86	3300.28	3231.58	3322.21	3301.89	3243.79	3231.9	3244.26	3255.14	3274.6	3287.67	3398.42	3330.62	3153.85
Tb927.9.16800	0	0	0	0	0	0.997423	0	0	0	0	0	0	0	0	0	0	0	0	0	0	0	0	0	0	0	0	0	0	0	0
Tb927.10.13380	1248.94	1300.99	1324.84	1700.55	1812.46	1875.15	1761.22	1635.52	1718.15	1676.32	1701.49	1628.87	1674.28	1668.05	1735.86	1701.42	1707.05	1491.35	1414.56	1551.39	1523.84	1566.4	1517.69	1551.29	1469.96	1556.89	1529.17	1571.9	1485.22	1501.44
Tb927.10.280	6512.7	6236.88	6293.74	5750.91	4102.3	4071.48	3839.08	3941.48	4007.12	3787.25	3890.29	4218.29	3753.21	3852.47	3605.44	3939.58	3930.03	3207.42	3283.75	3632.9	3740.73	3653.79	3611.13	3505.19	3572.94	3649.87	3480.62	3714.37	3918.37	3946.59
Tb927.10.9720	1811.28	1844.03	1885.05	1199.62	1259.51	1260.74	1119.86	1168.06	1208.96	1096.48	1132.14	1055.62	1228.45	1184.53	1142.94	1342.9	1365.76	1864.65	1469.71	1301.2	1310.65	1301.37	1289.69	1380.06	1419.78	1485.65	1495.32	1444.95	1470.38	1501.44
Tb927.7.7210	3395.37	3295.22	3188.37	2885.34	3400.66	3261.57	3426.34	3316.27	3281.74	3379.26	3547.37	3460.48	3681.73	3611.5	3466.67	3948.9	3996.68	4919.78	3762.22	3535.49	3623.51	3465.78	3691.74	3566.34	3551.71	3599.2	3675.26	3633.78	3790.73	3794.88
Tb927.3.1085	657.107	666.669	679.324	678.903	555.411	617.405	561.447	604.329	606.852	580.948	638.264	520.121	592.42	647.816	624.456	590.626	604.81	635.17	605.175	653.163	675.47	559.508	593.411	623.779	649.099	646.255	643.149	571.99	592.703	550.306
Tb927.3.1080	2064.84	2035.83	1955.75	2358.04	1935.34	1954.95	1867.44	1990.46	1789.26	2024.45	2054.26	2067.9	1895.99	1898.07	1865.8	1855.81	1906.39	1281.48	2059.98	1885.66	1988.32	2065.88	1933	1958.99	1850.16	1772.79	1859.21	1952.75	1819.67	1952.1
Tb927.9.10370	2229.9	2147.9	2248.53	2099.33	1826.59	1924.03	1785.5	1736.43	1803.49	1759.48	1770.4	1947.66	1931.12	1902.76	1931.4	2013.31	1916.88	1834.94	2147.93	2037.42	2108.46	1965.08	1899.22	1908.03	2038.65	2054.06	2072.46	2086.12	2070.01	2087.44
Tb927.6.1570	2615.88	2540.74	2661.2	2807.89	2406.58	2548.41	2476.44	2386	2395.17	2618.7	2554.7	2629.97	2847.01	3093.56	3054.16	3144.82	3150.57	2804.4	3225.61	3384.76	3269.66	3052.38	3123.66	3249.36	2903.25	3004.35	2855.24	2887.76	2976.38	2800.61
Tb927.8.4450	1738.48	1692.67	1754.41	7031.26	5933.19	5912.72	5517.35	5385.6	5387.7	4929.19	4983.05	5075.37	3724.13	3545.78	3578.95	3028.77	2930.86	3082.99	2911.1	2900.78	2827.16	3190.56	3167.42	3246.3	2916.12	2887.58	2915.33	2872.07	2824	2938.93
Tb927.10.3410	64.6438	42.75	46.108	28.013	38.0924	41.8918	78.9061	52.1973	92.9242	84.2597	85.3206	81.0941	64.2091	62.591	55.5072	60.0987	59.2467	31.5728	44.7174	54.3448	40.2938	66.8239	57.5755	37.7121	37.9552	45.5316	37.2349	42.0791	56.4008	46.1067
Tb927.5.2510	2331.57	2382.45	2470.62	1774.71	2506.72	2452.66	2745.53	2815.18	2946.08	2765.05	2774.56	2755.8	2781.59	2827.55	2800.59	2761.43	2559.33	2672.54	2763.53	2741.85	2750.23	2752.24	2696.07	2755.02	2717.98	2619.54	2856.09	2810.02	2776.5	2732.19
Tb927.11.5450	4238.25	4177.95	4215.81	2982.56	4703.79	4392.65	4774.83	4832.31	4888	4854.91	4917.42	5008.26	4710.29	4642.68	4494.82	4799.61	4763.81	5543.81	5349.69	4394.75	4600.09	5106.93	5012.91	5227.72	4665.92	4610.44	4678.91	4598.03	4647.63	4914.83
Tb927.10.3140	2137.64	2107.46	2020.3	2058.13	2063.75	2085.61	2101.13	1988.14	2048.12	2089.86	2110.04	2197.93	2146.77	2176.6	2053.77	2256.81	2202.62	2213.81	2228.42	2066.13	2017.62	2132.7	2227.79	2134.3	2213.63	2095.19	2166.4	2272.98	2216.45	2300.87
Tb927.5.2040	1441.62	1430.39	1506.19	1926.31	1588.82	1639.76	1453.69	1419.77	1411.88	1424.65	1424.2	1315.68	1234.51	1377	1300.63	1272.44	1249.12	1329.77	1332.58	1315.55	1378.78	1393.11	1446.3	1380.06	1499.55	1509.15	1449.62	1479.19	1365.49	1354.2
Tb927.11.12850	9040.09	8946.31	8926.51	10013.8	12469.7	11818.5	12792.9	12725.7	12797.9	13448.3	13411.7	13345.6	12354.8	12673.1	12505.5	12385.5	12190	13043.3	12034.9	11527.3	11541.6	12612.7	12536.1	12607.1	11683.1	11642.1	11260.2	10949.8	11635.4	11288
Tb927.5.3390	549.786	526.865	541.769	664.073	503.802	488.737	481.529	459.337	495.912	491.145	451.215	475.379	455.521	502.292	447.842	534.672	464.716	456.877	417.362	473.723	466.675	391.882	474.422	443.372	458.679	427.409	445.973	465.722	466.049	411.986
Tb927.4.260	30.1253	35.8176	28.4333	13.1826	54.0666	37.9021	40.4646	64.9567	49.3067	59.8687	49.2234	58.7233	39.9793	57.8966	44.1534	39.375	38.2635	20.4294	41.7362	35.8881	36.6307	46.4369	39.919	59.1163	43.1017	40.3909	34.6962	41.3658	37.6006	32.7209
Tb927.5.3640	1103.97	1116.12	1134.26	1359.45	1083.79	1154.02	1059.16	1088.02	1086.64	1075.42	1109.17	1161.88	1070.96	1084.39	1122.76	1178.14	1121.98	1318.63	1319.16	1196.61	1174.38	1158.66	1201.41	1128.31	1192.7	1260.93	1175.44	1179.64	1116.14	1292.48
Tb927.11.190	2490.35	2479.5	2482.92	2074.61	2656.63	2559.39	2845.68	2756.02	2762.12	2854.85	2904.18	2990.69	2792.49	2617.87	2547.02	2729.31	2725.97	2637.25	2328.29	2533.7	2504.08	2606.13	2518.74	2614.37	2469.66	2452.1	2477.82	2464.83	2516.27	2677.16
chr1268	17.5731	12.7095	11.527	34.6043	10.4447	16.9562	18.2091	19.719	17.0677	16.6302	16.4078	13.9817	14.5379	18.7773	15.1383	12.4342	13.5774	11.1433	22.3587	17.4314	29.3046	20.3869	24.5655	24.4619	19.9426	22.0314	20.31	22.8225	19.7898	20.0787
Tb927.11.16500	1249.57	1233.97	1152.7	1527.53	1163.05	1195.91	1073.32	1075.26	1025.01	1017.77	1055.02	1100.36	1058.84	996.761	879.284	1003.03	1063.35	1062.33	1037.44	1013.07	962.655	1098.63	1165.33	1104.86	1152.81	1136.09	1095.89	1081.93	1190.35	1216.62
Tb927.9.8180	2376.76	2199.89	2286.19	2245.98	2889.49	2734.93	2861.86	2738.62	2874.01	2653.07	2589.15	2657.93	2413.29	2503.64	2424.65	2543.83	2432.82	2904.69	2480.32	2194.3	2160.48	2200.66	2172.51	2190.36	2263.81	2153.2	2297.56	2283.68	2246.14	2236.18
Tb927.4.3920	3731.14	3840.57	3770.1	2491.51	3934.57	3774.25	4126.38	4223.34	4132.28	4082.16	4180.71	4107.84	4060.92	4126.31	4048.24	4337.47	4007.18	3610.44	3610.18	3753.89	3690.18	3726.28	3689.44	3784.46	3621.19	3591.85	3773.42	3731.48	3642.31	3745.05
Tb927.11.2820	699.785	815.717	728.506	443.265	1024.81	933.588	1097.6	1055.55	1042.08	975.638	1081.27	956.351	1067.33	979.548	1010.48	1085.92	1047.93	1092.05	702.063	672.645	700.379	570.835	661.734	784.82	629.8	682.974	651.611	653.295	628.325	653.674
Tb927.11.2825	384.097	361.642	377.317	492.699	356.348	376.028	288.311	380.461	337.561	332.604	319.952	336.96	339.218	395.888	391.073	397.895	341.903	365.873	386.06	410.15	408.066	334.119	353.13	339.409	360.253	355.44	341.038	368.013	299.815	330.927
Tb927.10.16090	3833.44	3767.78	3772.4	2913.35	3089.17	3097.99	3127.92	3136.48	3232.43	3218.5	3322.58	3218.6	3281.93	3365.83	3232.03	3529.25	3458.53	3846.31	3571.43	3463.71	3456.47	3345.72	3323.26	3403.26	3356.79	3413.4	3306.29	3521.09	3551.27	3332.32
Tb927.3.950	1151.66	1166.96	1144.25	1216.09	1619.54	1504.11	1707.61	1586.8	1673.58	1583.19	1527.57	1550.58	1520.42	1536.61	1501.22	1418.54	1291.7	1396.63	1353.45	1380.15	1404.42	1370.46	1380.28	1420.83	1376.04	1439.39	1346.38	1387.18	1381.33	1322.22
Tb927.8.4310	1152.29	1129.99	1164.23	500.938	1139.08	976.477	1233.16	1262.02	1267.75	1323.76	1219.1	1251.37	1273.28	1217.39	1217.37	1208.19	1218.26	1184.91	1062.78	1111.51	1132.62	1089.57	1099.31	1211.88	1155.38	1188.23	1169.52	1107.61	1066.67	1174.23
chr1108	0	0	0.768466	1.64782	1.84318	0	3.03485	1.15994	0.948206	1.10868	1.64078	1.39817	2.42299	0	1.26153	0	0.617153	0	1.49058	0	1.46523	0	0.767673	1.01925	0.643309	0	0	0.713204	2.96846	0
chr1109	0	0	0	0	0.614393	0	0	1.15994	0	0	0	0	0	1.56477	0	0	0	0	0	0	0	0	0	0	0	0	0	0	0	0
Tb927.9.10190	2939.72	2880.43	3067.72	1853.8	2504.88	2497.55	2609.97	2675.98	2568.69	2589.88	2738.46	2729.24	2602.29	2583.44	2569.73	2460.94	2505.02	2460.82	2712.85	2518.32	2572.94	2437.37	2407.42	2396.25	2618.27	2409.5	2540.44	2613.89	2561.79	2558.18
Tb927.11.14100	3587.42	3573.67	3621.78	4984.67	4862.92	5048.95	4398.51	4284.82	4277.36	4500.13	4333.3	4415.43	4392.87	4409.53	4564.2	4892.87	4979.81	5443.52	4444.91	4355.79	4307.77	4264.27	4351.94	4415.38	4148.7	4339.45	4292.17	4200.06	4159.81	4098.29
chr1100	0	0	0	0	0	0	1.01162	0	0.948206	0	0	0	1.21149	0	0	0	0	0	0	0	0	0	0	0	0	0	0	0	0	0
chr1101	0	1.15541	3.84233	1.64782	9.21589	13.9639	6.0697	9.27953	9.48206	6.65208	6.56312	2.79635	3.63448	7.82387	6.30763	4.14474	4.32007	0	1.49058	2.05075	2.93046	5.66304	5.37371	2.03849	1.92993	2.93752	5.92374	4.27923	2.96846	2.23097
chr1102	1.25522	0	0.768466	0	8.6015	1.99485	2.02323	1.15994	2.84462	7.76076	4.92234	4.19452	0	3.12955	2.52305	1.03619	0.617153	1.85722	0	0	2.19784	1.13261	1.53535	3.05774	0.643309	2.20314	0.846248	2.85282	0.989488	0.743657
chr1103	0	0	0	0	0.614393	0	0	0	0	0	0	1.39817	0	0	0	0	0	0	0	0	0	1.13261	0	0	0	0	0	0	0	0.743657
chr1104	0	0	0	0	0.614393	0.997423	2.02323	4.63976	3.79282	3.32604	0	0	0	1.56477	2.52305	0	1.23431	1.85722	0	0	0	1.13261	0	2.03849	1.28662	0	0.846248	0.713204	0.989488	0
chr1105	0	0	0	0	0	1.99485	0	0	0	0	0	0	0	0	0	0	0.617153	0	0	0	0	0	0	0	0	0	0	0	0	0
Tb927.4.1800	0.62761	0	0	0	0	1.99485	0	0	0	1.10868	0	1.39817	0	1.56477	0	1.03619	0.617153	0	1.49058	2.05075	0.732614	0	0.767673	1.01925	0.643309	0.73438	0.846248	2.13961	0	0.743657
Tb927.3.2190	1467.98	1482.39	1422.43	1942.78	1384.84	1368.46	1275.65	1279.41	1265.85	1231.74	1248.63	1291.91	1285.39	1341.01	1281.71	1340.82	1324.41	1342.77	1158.18	1302.22	1332.63	1387.45	1342.66	1273.04	1298.2	1307.93	1256.68	1283.77	1328.88	1325.2
Tb927.4.2520	874.888	881.575	889.884	1336.39	909.916	977.474	839.641	798.039	888.469	740.598	777.73	764.801	753.549	821.506	813.685	780.247	846.734	820.892	792.988	796.716	812.469	825.671	745.411	736.915	815.073	863.631	789.55	813.766	870.75	851.487
Tb927.10.14520	1801.87	1710	1718.29	1807.66	1838.26	1899.09	1846.2	1823.43	1833.83	1803.82	1845.88	1842.79	1819.66	1830.79	1945.27	1758.41	1858.87	2080.09	1903.47	1957.44	1887.95	1835.96	1792.52	1869.3	1770.39	1826.4	1766.97	1822.24	1741.5	1770.65
Tb927.9.18100	0	0	0	1.64782	0	0.997423	2.02323	0	0	0	0	0	0	1.56477	0	0	0	0	0	0	0.732614	1.13261	0.767673	2.03849	0.643309	0.73438	0	0	0.989488	0
Tb927.9.2550	3080.31	3135.77	3216.03	1914.77	2947.24	2808.74	3175.46	3094.72	3135.72	3189.67	3087.95	2957.14	2964.52	3079.47	3117.23	2844.33	2743.86	2908.41	3036.31	2824.91	2788.33	2854.17	2833.48	2851.85	2959.22	2892.72	2906.86	2784.35	2961.54	2845.97
Tb927.11.18100	0	0	0	0	0	0	0	0	0	0	0	0	0	0	0	0	0	0	0	1.02537	0.732614	0	0	0	0	0	0	0	0	0
Tb927.8.6640	3377.79	3218.96	3259.83	1983.98	3087.32	2968.33	3151.18	3331.35	3237.17	3189.67	3312.74	3312.27	3210.46	3138.94	3069.29	3185.23	3287.57	3469.29	3183.88	2860.79	2968.55	2959.51	3059.18	3115.84	3113.62	2989.66	3167.51	3073.2	3105.01	3294.4
Tb927.10.11060	2202.91	2082.04	2128.65	3229.73	2425.62	2557.39	2264	2302.48	2215.96	2160.82	2146.14	2116.84	2112.84	2088.97	2015.92	2178.06	2075.49	2044.8	2331.27	2224.04	2166.34	2215.38	2187.1	2168.96	2321.7	2262.63	2222.25	2146.74	2151.15	2297.16
Tb11.02.5430	1796.22	1820.92	1784.38	1323.2	1627.53	1559.97	1710.64	1656.4	1706.77	1685.19	1775.32	1673.61	1612.5	1536.61	1684.14	1438.23	1558.93	1766.22	1621.75	1789.28	1728.24	1701.18	1738.01	1748.01	1870.74	1816.12	1753.43	1706.7	1734.57	1804.11
Tb927.2.4930	1911.7	1908.73	1903.49	1428.66	1531.07	1461.22	1437.51	1469.64	1405.24	1528.87	1450.45	1489.06	1700.94	1591.37	1662.69	1681.73	1759.5	2078.23	1839.38	1814.91	1816.88	1651.34	1723.43	1718.45	1713.13	1715.51	1616.33	1768.03	1727.65	1731.23
Tb927.4.1950	4060.63	3897.18	4006.02	3363.21	3412.95	3459.06	3437.47	3425.3	3597.49	3490.12	3627.77	3522	3607.83	3487.88	3602.92	3766.53	3817.09	4043.17	3781.6	3742.61	3680.65	3582.44	3563.54	3556.15	3728.62	3743.14	3816.58	3818.5	3687.82	3628.3
Tb927.10.14130	2324.04	2278.46	2442.95	1300.13	1389.14	1343.53	1361.64	1473.12	1410.93	1513.35	1434.04	1540.79	1679.13	1586.68	1618.54	1637.17	1713.83	1942.65	2113.64	2178.92	2053.52	1822.37	1823.99	1900.89	1978.18	1929.95	1911.67	2050.46	2168.96	2120.91
Tb927.7.4740	3614.4	3585.23	3389.71	1911.48	1943.94	2070.65	2035.37	1872.14	1990.28	1981.21	1922.99	1942.06	2065.6	2140.61	1995.73	2397.73	2332.22	2804.4	2533.99	2268.13	2269.64	1989.99	2075.02	2104.74	2426.56	2491.75	2419.42	2658.83	2841.81	2759.71
Tb927.11.1490	180.752	216.061	201.338	60.9695	217.495	224.42	236.718	250.547	237.051	226.171	178.845	213.921	233.818	242.54	259.874	261.119	228.964	193.151	180.36	199.948	216.854	144.974	172.726	155.945	194.923	166.704	191.252	195.418	173.16	144.269
Tb927.3.2540	0.62761	0	1.53693	3.29565	7.37271	0.997423	6.0697	8.11958	6.63744	7.76076	1.64078	2.79635	2.42299	1.56477	6.30763	1.03619	6.78868	3.71444	7.4529	7.17762	2.93046	3.39782	4.60604	2.03849	2.57324	2.20314	0.846248	0.713204	3.95795	3.71828
Tb927.6.4100	4784.9	4779.92	4684.57	5437.82	4483.84	4423.57	4274.08	4178.11	4102.89	4150.9	4215.17	4282.61	4157.84	3924.45	3972.55	4289.81	4205.9	4412.76	3997.73	4308.62	4197.15	4393.39	4424.1	4393.97	4459.42	4378.38	4232.93	4414.73	4435.88	4694.7
Tb927.6.880	1215.05	1222.42	1255.67	1153.48	1336.92	1327.57	1364.67	1374.53	1347.4	1292.72	1291.29	1333.86	1262.38	1200.18	1298.11	1210.26	1175.68	1348.34	1302.77	1206.87	1178.04	1217.55	1188.36	1218	1236.44	1256.53	1250.75	1195.33	1162.65	1211.42
Tb927.9.17340	0	0	0	0	0	0	0	1.15994	0	0	0	0	0	0	0	1.03619	0	0	0	0	0	0	0	0	0	0	0	0	0	0
Tb927.7.6920	3507.71	3468.53	3470.39	1619.81	2568.16	2445.68	2752.61	2884.77	2782.98	2970.15	3012.47	3071.79	3039.64	3037.23	3025.14	3068.14	3164.14	3669.87	3203.26	3009.47	3205.92	2883.62	2866.49	2850.83	2833.78	2728.96	2869.63	2997.6	3128.76	3236.39
Tb927.11.9030	350.834	358.176	314.303	556.964	398.741	402.959	361.147	378.141	346.095	332.604	380.661	376.109	432.503	391.193	420.088	411.366	377.081	332.443	393.513	385.541	406.601	403.209	395.352	388.333	382.769	376.003	378.273	395.115	352.258	305.643
Tb927.6.3450	1911.07	1847.49	1924.24	1506.11	1677.29	1806.33	1753.13	1816.47	1777.89	1684.08	1880.33	1695.99	1797.86	1821.4	1764.88	1789.49	1771.23	1786.65	1724.6	1831.32	1814.69	1705.71	1716.52	1635.89	1834.72	1879.28	1893.06	1778.02	1781.08	1731.23
Tb927.7.6630	1836.39	1983.83	2057.95	1530.83	2348.21	2391.82	2918.51	2718.9	2762.12	2679.68	2613.76	2608.99	2615.61	2452	2553.33	2314.84	2402.58	2631.68	2296.98	2397.32	2324.59	2198.39	2242.37	2293.3	2105.55	2145.86	2157.93	2278.69	2227.34	2152.14
Tb927.3.370	1.25522	0	1.53693	1.64782	3.07196	0.997423	4.04646	9.27953	1.89641	0	0	0	2.42299	1.56477	3.78458	0	0.617153	0	1.49058	3.07612	0.732614	1.13261	1.53535	2.03849	0.643309	1.46876	1.6925	0	0.989488	0
Tb927.9.16560	1.25522	0	0	0	1.22879	0.997423	0	1.15994	0	1.10868	1.64078	0	1.21149	0	0	0	0	0	0	0	0	0	0	0	0	0.73438	0.846248	0	0	0
Tb927.2.4680	930.745	933.568	933.687	545.43	739.729	708.17	724.317	724.963	717.792	772.75	712.099	731.245	892.87	870.014	872.976	815.478	868.335	921.182	982.292	957.699	914.303	874.374	799.148	859.225	890.34	898.147	910.563	893.645	901.424	934.033
Tb927.2.6100	2378.64	2270.37	2306.94	3455.49	2760.47	2690.05	2685.84	2704.98	2658.77	2585.44	2797.53	2807.53	2832.47	2901.09	2868.71	2586.32	2657.46	3357.86	3097.42	2950	2961.23	2901.74	2943.26	3001.68	2666.52	2593.83	2591.21	2627.44	2543.97	2652.62
Tb927.10.7860	2654.16	2458.7	2543.62	1453.38	1595.58	1504.11	1615.55	1665.67	1658.41	1653.04	1637.5	1641.46	1958.98	1761.94	1787.58	1928.34	1907.62	1846.08	2217.98	2233.26	2277.7	2286.74	2298.41	2303.5	2296.61	2234.72	2229.86	2459.84	2447.99	2548.51
Tb927.9.9580	2878.85	2941.66	2803.37	1685.72	2445.28	2330.98	2633.24	2704.98	2732.73	2752.85	2907.46	2873.25	2929.39	2971.51	2871.23	2727.24	2663.63	3108.99	3268.84	2878.22	2870.38	2850.77	2706.05	2707.12	2665.23	2652.58	2747.77	2731.57	2713.18	2780.53
Tb927.7.4290	2875.71	2767.2	2714.22	5378.5	4327.78	4410.6	4416.72	4479.69	4317.18	4454.68	4515.43	4577.62	4011.25	4127.87	3836.3	3764.46	3809.69	4141.6	3622.11	4208.13	4011.06	4040.01	4084.79	4105.53	3743.42	3873.12	3655.79	3857.72	3763.02	3902.71
Tb927.9.1350	3241.6	3155.41	3192.98	3162.17	3256.28	3217.69	3128.93	3279.15	3148.99	3084.35	3237.26	3240.97	3130.5	2951.16	3026.4	2959.34	2897.53	3012.41	3328.46	3038.18	3057.93	3175.83	3031.54	3165.78	2984.31	2846.46	3013.49	2981.19	2998.15	3022.96
Tb927.9.16650	0	0	0	0	0	0	0	0	0	0	0	0	0	0	1.26153	0	0	0	1.49058	0	0	0	0	0	0	0	0	0	0.989488	0
Tb927.8.7660	94.1414	91.2771	101.438	138.417	147.454	156.595	118.359	129.913	108.095	129.716	100.088	123.039	124.784	120.488	114.799	113.98	120.962	74.2889	105.831	112.791	76.9245	99.6695	95.9591	95.8092	119.012	134.392	122.706	97.709	110.823	88.4951
Tb927.10.8130	1646.22	1659.16	1711.37	2514.58	1915.06	1923.03	1842.15	1794.43	1827.19	1726.21	1883.62	1652.64	1704.57	1653.97	1602.14	1742.86	1727.41	1779.22	1662	1769.8	1808.09	1684.19	1790.21	1683.8	1756.23	1735.34	1729.73	1730.95	1725.67	1648.69
Tb927.6.4810	517.778	493.358	533.316	332.86	453.422	440.861	379.356	407.139	364.111	394.69	420.04	408.267	422.811	403.712	415.042	521.201	469.036	371.444	432.268	421.429	469.606	468.9	452.159	471.911	465.756	518.473	513.673	499.243	449.228	467.76
Tb927.11.11080	1083.88	1023.69	1023.6	1529.18	1177.18	1133.07	1217.99	1112.38	1199.48	1138.61	1302.78	1240.18	1210.28	1265.9	1198.45	1033.08	1075.7	794.891	994.217	1128.94	1091.6	1085.04	1054.02	1030.46	973.327	949.554	983.341	974.95	982.562	965.266
Tb927.11.15500	1863.37	1872.91	1933.46	2282.24	2076.03	2097.58	1955.45	1890.7	1947.61	1919.13	1847.52	1791.06	1892.35	1841.74	1771.18	1941.81	1811.96	1697.5	1879.62	1994.35	1909.19	1909.58	1918.42	1866.24	1807.06	1975.48	1839.74	1821.52	1948.3	1800.39
Tb927.8.4840	2265.04	2268.06	2260.83	1046.37	1675.45	1700.61	1538.67	1518.36	1532.3	1626.43	1570.23	1686.2	1891.14	1927.8	1796.41	1859.95	1941.56	1916.65	1870.68	1806.71	1800.77	1881.26	1751.06	1811.2	1828.28	1874.87	1823.67	1924.23	2091.78	2021.26
Tb927.11.10750	2951.65	2918.56	2988.57	2944.66	2631.44	2509.52	2594.8	2585.51	2582.91	2619.81	2625.25	2701.27	2746.45	2682.02	2721.11	2596.68	2766.08	3029.13	2791.86	2578.82	2760.49	2696.74	2669.97	2639.85	2615.7	2623.94	2701.22	2718.02	2652.82	2853.41
Tb927.10.4440	1018.61	953.21	964.425	1108.99	1009.45	1038.32	968.117	970.87	976.652	946.813	992.672	862.674	967.983	945.123	937.314	935.675	1020.77	1075.33	1044.9	1004.87	989.029	1001.23	1053.25	979.496	1063.39	1011.24	961.338	959.26	1062.71	997.243
Tb927.1.4760	2301.44	2308.5	2276.2	1672.54	2148.53	2037.73	2184.08	2148.21	2153.38	2149.73	2224.9	2118.23	2247.32	2325.25	2240.47	2324.16	2411.83	2146.95	2298.47	2308.12	2309.2	2332.04	2262.33	2315.73	2405.98	2386.74	2395.73	2211.65	2341.13	2380.44
Tb927.5.3020	1404.59	1379.55	1350.2	1303.43	1118.2	1128.09	1062.2	1084.54	1011.74	1067.66	1074.71	1019.27	1109.73	1056.22	1030.67	1144.98	1115.2	982.47	1167.12	1277.62	1198.56	1139.4	1187.59	1174.17	1239.66	1295.45	1188.98	1245.25	1287.32	1240.42
Tb927.4.4260	104.183	115.541	147.546	130.178	108.133	128.668	108.243	118.314	108.095	90.9118	100.088	107.659	104.188	147.089	126.153	138.849	128.985	137.434	150.549	113.817	114.288	104.2	95.9591	113.136	111.936	110.891	99.0111	112.686	102.907	93.7007
Tb927.11.9260	611.292	612.365	606.32	649.243	631.596	662.289	580.668	644.927	567.027	600.905	585.759	578.844	627.553	650.946	601.748	622.747	643.691	785.605	636.477	579.336	594.883	654.648	611.068	626.837	636.233	604.395	569.525	554.16	564.008	580.052
Tb927.10.1450	4882.17	5142.71	4506.29	2549.18	4627.61	4288.92	5024.7	5039.94	5185.74	5066.67	5896.97	5216.59	5987.2	5475.14	5963.24	5767.41	5761.12	6390.7	5290.07	5094.06	5117.31	5376.49	5303.09	5642.55	5275.78	4733.08	5392.29	5451.02	5232.41	6408.83
Tb927.5.4550	864.846	868.865	888.347	405.365	780.279	695.204	742.526	781.8	713.051	727.294	758.041	748.023	695.397	755.786	727.901	695.28	706.023	650.028	731.875	731.092	723.823	704.482	740.805	728.761	830.512	807.819	811.552	812.34	816.328	919.903
Tb927.9.3600	2250.61	2232.24	2193.97	2404.18	1864.68	1911.06	1999.97	1872.14	1882.19	1956.82	2050.98	1944.86	2063.17	2081.15	2033.58	2110.71	2100.79	1964.94	2223.94	2359.39	2436.68	2355.83	2314.53	2333.06	2223.28	2162.75	2144.39	2175.99	2228.33	2183.38
Tb927.8.2940	55.2296	57.7703	51.4873	54.3782	46.6939	67.8247	38.4414	33.6383	30.3426	57.6514	24.6117	44.7416	37.5563	46.9432	39.1073	44.556	56.7781	66.86	61.1138	38.9642	50.5504	49.8348	52.9694	56.0586	55.9679	54.3442	44.8512	54.9167	47.4954	57.2616
Tb927.10.14010	3436.16	3425.78	3355.89	3818.01	3701.1	3744.32	3649.91	3899.72	3789.98	3614.3	3539.16	3594.71	3428.53	3519.18	3440.18	3571.73	3583.19	3697.73	3860.6	3641.1	3718.75	3566.58	3492.91	3510.29	3358.07	3455.99	3363.84	3476.87	3482.01	3431.97
Tb927.10.2840	16883.3	16329.4	15901.1	21131.7	13388.2	13589.9	13490.9	13563.2	13003.7	12662.2	12712.8	13598.6	12869.7	12518.2	11821.8	12887	12952.2	12943	12865.2	13574.9	13282.3	15506.5	15721.2	14703.7	15931.6	15174.5	14886.4	14782.6	15715.1	17262.5
Tb927.10.15010	1449.78	1384.18	1370.18	1657.71	1693.27	1629.79	1535.63	1608.84	1544.63	1711.8	1599.76	1644.25	1564.04	1547.56	1570.6	1620.59	1634.84	1561.92	1626.22	1723.65	1704.06	1686.45	1753.37	1665.45	1706.7	1726.53	1581.64	1673.18	1699.94	1695.54
Tb927.7.1580	3059.6	2878.12	2995.48	2428.89	2528.23	2591.3	2560.4	2460.23	2544.04	2566.59	2557.98	2638.35	2717.38	2697.67	2678.22	2966.6	2758.67	2815.55	2937.93	2686.48	2702.61	2531.38	2484.19	2424.79	2611.84	2629.08	2614.91	2494.08	2515.28	2470.43
Tb927.9.17960	0	0	0	1.64782	0.614393	0.997423	1.01162	2.31988	0.948206	0	0	1.39817	2.42299	1.56477	1.26153	0	0	0	0	0	0.732614	0	1.53535	0	0	0	0	0	0	0
Tb927.10.11520	1389.53	1325.25	1295.63	2882.04	2039.78	2044.72	1968.61	1968.42	1964.68	2098.73	2031.29	1979.81	1802.7	1829.22	1768.66	1781.2	1750.25	1422.63	1639.64	2068.18	1907	1863.14	2030.5	1879.49	1792.9	1852.11	1810.13	1759.47	1773.16	1745.36
Tb927.8.6110	12554.7	12524.6	12373.8	8245.71	10246.2	10132.8	10802	11184.1	11166.1	14155.6	13928.6	14289.3	17819.9	18242.1	18168.5	22283.2	21664.5	23092.7	17462.1	16552.6	16694.8	17526	17212	17186.5	17497.4	18278	18054.7	17624.7	17347.7	17242.4
Tb927.1.1680	959.615	915.082	949.056	1553.9	1135.4	1156.01	1050.06	1105.42	1072.42	1105.35	1143.62	1065.41	1178.78	1098.47	1029.41	1089.03	1110.26	1073.47	995.707	1088.95	1013.94	978.573	911.996	1033.52	1006.14	1072.2	1023.11	1051.98	950.898	972.703
Tb927.11.9730	29839.7	29782.9	30185.4	41825.1	31310.1	33875.5	32167.4	31657.1	32106.2	32232.7	28882.7	29442.8	27059.9	28111.2	27434.4	31408.8	30393.6	30601.4	23496	27122.2	25732.3	27592.6	28939	27019.2	29910.7	30319.6	28826.6	29541.6	29594.6	26896.6
Tb927.3.4350	2378.01	2428.66	2422.97	2181.72	2219.19	2154.43	2024.24	2005.54	1888.83	1949.06	1919.71	1968.63	1919.01	1913.72	2024.75	2054.76	2069.93	2035.52	2110.66	2098.94	2062.31	2028.5	2035.1	1964.09	2137.07	2123.83	2144.39	2047.61	2090.79	2158.09
Tb927.1.2330	0	0	0	0	0	0	0	0	0	0	0	1.39817	0	0	0	0	0	0	0	1.02537	0	0	0	0	0	0	0	0	0	0
Tb927.11.7190	1777.39	1711.16	1784.38	2221.27	1478.84	1537.03	1332.3	1436.01	1321.8	1404.7	1386.46	1364.62	1566.46	1470.89	1426.79	1542.88	1535.48	1580.5	1662	1680.59	1701.13	1533.55	1486.98	1468.73	1534.29	1594.34	1510.55	1654.63	1589.12	1592.17
Chr999904	5.02088	1.15541	1.53693	3.29565	0	0	0	1.15994	0	0	0	0	0	1.56477	0	0	0	0	0	0	0	0	0	0	1.28662	0	0	0	0	0
Tb927.10.13940	402.298	390.527	458.006	184.556	195.377	204.472	194.23	149.632	166.884	186.258	167.36	163.586	181.724	183.079	234.644	212.418	206.129	196.866	266.814	223.532	234.437	240.113	213.413	252.773	278.553	270.986	316.497	283.142	245.393	290.026
Chr999901	1.25522	1.15541	0	1.64782	0.614393	0.997423	0	0	1.89641	2.21736	0	0	0	0	0	0	0	0	0	0	1.46523	1.13261	2.30302	1.01925	0	0	0.846248	1.42641	0	0
chr2027	0.62761	0	0	0	0.614393	0	0	0	0	0	0	0	0	0	0	0	0	0	0	0	0	1.13261	0	0	0	0	0	0	0	0
chr2024	0	0	0	0	1.22879	1.99485	1.01162	2.31988	1.89641	1.10868	1.64078	0	2.42299	3.12955	0	0	0.617153	0	0	1.02537	0	1.13261	0	1.01925	0	0.73438	0	0	2.96846	1.48731
chr2025	0	0	0	0	0.614393	0.997423	1.01162	1.15994	0.948206	2.21736	1.64078	0	0	1.56477	1.26153	0	1.23431	0	1.49058	1.02537	0.732614	0	0	0	0	0	0	0.713204	0	0
chr2022	0	0	0	0	0	0	0	0	0.948206	0	0	0	0	0	1.26153	1.03619	0	0	0	0	0	0	0	0	0	0	0.846248	0	0	0.743657
chr2023	1.25522	0	0	0	0	0	0	0	0	0	0	1.39817	0	0	0	0	0.617153	0	0	0	0	0	0	0	0.643309	0	0	0	0	0
chr2020	0	0	0	1.64782	1.84318	2.99227	1.01162	2.31988	0	0	0	0	0	0	0	1.03619	0	0	0	0	0	0	0.767673	0	0	0	0	0	0	0
Tb927.8.7270	1653.75	1694.98	1606.86	1588.5	1451.2	1421.33	1492.13	1323.49	1385.33	1430.2	1448.81	1517.02	1465.91	1586.68	1440.66	1573.97	1512.64	1517.35	1620.26	1646.75	1662.3	1515.43	1602.9	1595.12	1614.71	1503.28	1530.02	1640.37	1629.69	1647.94
Tb927.11.16510	3630.72	3530.92	3552.62	3280.82	3020.36	3181.78	3034.85	3041.36	3015.29	2859.29	2694.16	2706.87	2599.86	2780.6	2936.83	3016.34	2922.84	2925.12	3174.93	2939.75	2867.45	3060.31	2994.69	2976.2	2782.96	2987.46	2868.78	2926.99	2855.66	2689.06
Tb927.3.1640	13.8074	17.3311	15.3693	6.5913	15.3598	18.951	15.1742	20.8789	13.2749	14.4128	11.4855	15.3799	16.9609	6.2591	15.1383	17.6151	18.5146	16.715	7.4529	8.20299	14.6523	19.2543	12.2828	20.3849	14.1528	11.0157	16.925	14.9773	17.8108	20.0787
chr2029	0	0	0	0	0	0	0	0	0.948206	1.10868	0	1.39817	0	0	0	0	0	0	0	0	0	0	0	0	0	0	0	0	0	0
chr2068	2.51044	0	0	1.64782	0	0.997423	1.01162	1.15994	0	1.10868	0	0	0	0	0	0	0	1.85722	0	1.02537	0	0	0.767673	0	0	0	0	0	0	0
Tb927.7.5160	2145.17	2002.32	2135.57	3699.36	3185.01	3351.34	3287.75	3351.07	3439.14	3155.3	3332.43	3345.83	2756.15	2863.54	2811.94	2848.47	2735.84	3088.56	3061.65	2966.41	2917.27	3154.31	2961.68	3116.86	2788.1	2811.21	2731.69	2797.19	2630.06	2728.48
Tb927.3.4030	5185.94	5260.56	5342.38	4140.98	5752.56	5537.69	6274.04	6205.68	6354.87	6430.34	6371.15	6094.64	6149.54	6288.83	6144.9	6301.04	6326.44	6485.42	5901.2	6098.92	6093.89	5971.11	5976.33	5827.03	5800.72	5859.62	5600.47	5836.15	5893.39	5904.63
Tb927.10.3110	1181.79	1246.68	1239.54	1240.81	1363.34	1438.28	1360.62	1355.97	1298.09	1357.02	1302.78	1303.1	1211.49	1267.47	1294.33	1122.19	1114.58	1155.19	1362.39	1318.63	1279.88	1325.15	1297.37	1347.44	1269.25	1322.62	1336.23	1273.07	1302.17	1229.26
Tb927.7.6580	439.954	409.014	401.908	202.682	315.184	302.219	335.857	360.742	343.25	274.953	311.748	267.051	300.45	328.602	355.75	315	306.725	300.87	251.908	278.902	298.907	351.109	349.291	360.813	350.604	329.737	374.042	311.67	303.773	353.981
Tb927.5.610	1934.92	1969.97	1785.15	657.482	871.824	874.74	892.246	878.075	842.007	941.269	866.332	971.731	894.082	987.372	962.545	877.649	945.479	986.185	1161.16	1078.69	1031.52	1119.02	1167.63	1113.02	1099.42	1042.82	1059.5	1099.05	1188.38	1178.7
Tb927.6.3630	2758.97	2727.91	2683.48	3081.43	3157.37	3138.89	3088.46	3178.24	3091.15	3214.06	3312.74	3254.95	3090.52	3245.34	3185.35	3050.53	3246.84	3051.42	3133.2	3155.08	3238.16	3323.07	3182.77	3432.82	3172.16	3147.55	3197.13	3190.16	3136.68	3265.4
Tb927.7.1720	663.383	636.629	660.881	645.947	666.002	689.219	679.806	669.286	702.62	645.252	703.895	662.735	701.455	718.231	667.348	735.692	739.35	683.458	633.496	725.965	726.753	755.45	707.027	650.279	709.57	718.224	691.385	667.559	723.316	601.618
Tb927.3.5610	1928.02	1871.76	1953.44	2432.19	1865.3	1937.99	1870.48	1780.51	1795.9	1799.39	1813.06	1863.77	1880.24	1741.59	1817.86	1966.68	1819.98	2096.8	2186.68	1983.07	1967.07	2010.38	1999.79	1910.07	1970.46	1823.47	1983.61	1940.63	1873.1	1858.4
Tb927.8.320	0	0	0	0	1.84318	0	0	0	0	0	0	0	0	0	0	1.03619	0	0	0	1.02537	0	1.13261	0.767673	1.01925	0	0	0	0.713204	0.989488	0
Tb927.3.5340	3565.45	3299.84	3454.26	9615.05	8393.84	8731.44	8223.43	8189.18	8366.02	8913.79	8468.07	8512.09	7290.77	7560.99	7265.13	6667.85	6660.32	6364.7	5898.22	6617.76	6376.68	6657.47	7081.02	6912.53	5618.66	5687.78	5406.68	5416.07	5780.59	5334.25
Tb927.7.2350	3306.25	3342.59	3222.95	1952.67	2680.6	2517.49	2783.97	2888.25	2739.37	2828.24	2937	2817.32	2916.06	2987.15	3143.72	3137.57	3167.23	3285.43	2894.71	2851.56	2863.79	2945.91	2940.19	2868.16	3015.83	2906.68	3046.49	3019.71	3144.59	3149.39
Tb927.7.7180	704.178	666.669	690.083	715.156	790.109	787.964	810.305	845.597	734.859	759.446	787.575	866.868	775.356	751.091	735.47	760.56	731.327	715.03	766.158	842.857	753.128	730.532	728.522	732.838	748.169	728.505	718.465	803.068	764.874	689.37
Tb927.6.830	303.763	266.899	302.007	436.673	480.455	516.665	482.541	510.374	498.756	515.536	472.545	480.972	402.216	409.971	374.673	373.027	338.2	343.586	350.286	374.261	347.992	363.567	387.675	369.986	357.68	382.612	356.271	339.485	324.552	355.468
Tb927.3.1500	1.88283	2.31081	3.84233	42.8434	36.2492	34.9098	14.1626	25.5187	21.8087	15.5215	6.56312	20.9726	8.48045	7.82387	11.3537	9.32567	9.2573	11.1433	5.96232	6.15224	6.59353	11.3261	11.5151	16.3079	16.0827	11.7501	12.6937	15.6905	8.90539	16.3604
Tb927.9.15060	1258.98	1274.41	1270.28	4262.92	3365.64	3351.34	3165.35	3085.44	2971.68	2969.04	3068.26	2972.52	2223.09	2175.04	2115.58	1811.25	1740.99	1576.78	1629.2	1827.22	1820.55	1958.28	2000.56	1949.82	1852.73	1896.9	1743.27	1750.92	1816.7	1795.93
Tb927.10.10140	5593.88	5394.59	5532.96	7566.81	6186.32	6483.25	6080.83	6132.61	6188.94	6262.93	6382.64	6322.54	6143.48	6005.6	5871.14	5858.59	5704.35	6039.69	6664.38	6512.15	6385.47	6258.79	6606.59	6450.81	5750.54	5778.84	5764.64	6042.27	5979.48	6025.85
Tb927.7.1910	4676.32	4719.83	4615.41	5111.55	6087.4	5901.75	6037.33	5998.05	6253.42	6177.56	6200.51	6266.62	5874.53	6004.04	5932.96	5961.17	5879	5800.1	6184.41	5875.39	5786.92	5741.19	5702.28	5760.78	5251.33	5235.4	5322.9	5232.07	5056.29	5050.92
Tb927.5.5170	0	0	0	0	3.68636	0.997423	3.03485	1.15994	2.84462	3.32604	0	2.79635	0	0	1.26153	0	0.617153	0	2.98116	3.07612	2.93046	2.26522	1.53535	1.01925	0	0.73438	0.846248	0	0.989488	0.743657
chr2067	1.25522	1.15541	1.53693	1.64782	1.22879	0	2.02323	0	2.84462	1.10868	0	0	1.21149	0	1.26153	0	0.617153	0	0	2.05075	1.46523	1.13261	0.767673	2.03849	1.28662	0.73438	1.6925	2.13961	1.97898	0
Tb927.11.6220	1356.89	1506.65	1380.93	797.547	1406.35	1407.36	1475.95	1384.97	1411.88	1465.67	1463.58	1466.68	1447.73	1403.6	1452.02	1383.31	1425.01	1465.35	1325.13	1391.43	1405.15	1374.99	1442.46	1425.93	1518.85	1406.34	1495.32	1510.57	1495.12	1502.93
Tb927.11.16360	534.096	568.46	547.148	278.482	538.208	440.861	615.063	644.927	630.557	559.883	620.215	573.251	652.995	674.417	664.824	611.349	667.143	627.741	542.571	576.26	570.707	574.232	591.108	588.105	595.061	632.302	606.76	578.409	601.609	641.032
Tb927.2.200	33.8909	21.9527	32.2756	110.404	110.591	108.719	72.8364	60.3169	78.7011	57.6514	59.0681	85.2886	48.4597	42.2489	52.9841	33.1579	30.8577	14.8578	29.8116	42.0403	34.4329	61.1608	57.5755	61.1548	41.1718	39.6565	44.8512	51.3507	41.5585	53.5433
Tb927.5.950	2638.47	2560.38	2459.86	3471.96	2950.31	2857.62	2859.84	2856.93	2623.69	2920.26	3192.96	3218.6	2894.26	2627.26	2718.59	2595.64	2611.18	1914.8	2614.48	2893.61	2811.04	3141.86	3055.34	3006.78	2702.54	2650.38	2718.15	2648.84	2746.82	3080.23
Tb927.11.17015	1396.43	1359.91	1385.55	2089.44	1349.21	1442.27	1292.85	1322.33	1290.51	1261.68	1371.69	1311.49	1267.22	1342.58	1224.94	1346	1260.84	1238.77	1447.35	1271.46	1364.86	1433.88	1359.55	1384.14	1173.4	1299.12	1237.22	1361.51	1287.32	1285.78
Tb927.11.17016	541.627	508.379	487.208	711.86	484.756	490.732	419.821	437.298	462.724	401.342	456.137	416.656	438.561	402.147	468.026	494.26	409.173	267.44	371.154	373.236	402.938	433.789	429.129	452.545	425.871	411.253	418.047	428.636	385.9	416.448
Tb927.8.7890	28.2424	25.4189	35.3495	26.3652	20.8894	13.9639	19.2207	20.8789	16.1195	21.0649	32.8156	16.7781	19.3839	21.9068	30.2766	23.8323	22.8347	29.7155	32.7928	25.6343	24.9089	24.9174	28.4039	20.3849	23.8024	22.0314	34.6962	23.5357	19.7898	21.566
Tb927.11.17010	557.945	493.358	541	794.251	547.424	610.423	525.029	535.893	568.923	559.883	536.535	545.288	514.885	564.883	581.564	520.165	475.208	417.875	536.609	545.499	560.45	621.802	590.341	587.086	486.985	489.832	489.132	531.337	496.723	518.329
Tb927.5.3940	2544.96	2674.77	2532.1	3457.13	3232.32	3391.24	3335.3	3191	3373.72	3184.13	3120.76	3126.32	2872.45	2910.48	2745.08	2666.1	2647.59	2536.96	2754.59	2695.71	2876.24	2803.21	2775.14	2776.43	2878.81	2870.69	2890.78	2785.78	2682.5	2578.26
Tb927.10.2150	807.106	734.838	835.323	945.851	911.145	954.534	842.676	810.799	842.007	838.162	789.215	830.516	772.933	746.397	720.332	754.343	772.059	633.313	727.403	868.492	841.774	776.969	785.33	827.628	872.327	931.929	829.323	833.736	832.16	876.027
Tb927.5.1250	4812.51	4757.96	4889.75	3644.99	3887.88	3954.78	3963.51	3921.76	4038.41	3851.55	3883.73	3937.26	3722.92	3813.35	3923.35	4203.8	3951.01	4728.49	4295.85	4038.95	4150.26	3879.18	3836.06	3764.08	3862.43	4024.41	3898.67	3872.7	3953.01	3971.13
Tb927.11.14290	815.265	895.44	834.555	1041.42	793.181	804.92	713.189	787.6	733.911	737.272	692.409	736.838	786.259	830.895	833.869	819.623	859.694	750.318	870.498	839.781	842.507	773.571	808.36	768.512	837.589	832.787	819.168	817.332	851.949	851.487
Tb927.7.4980	1805.63	1744.66	1749.03	1595.09	1306.81	1376.44	1288.8	1280.57	1314.21	1333.74	1191.21	1373.01	1402.91	1334.75	1378.85	1409.21	1365.14	1171.91	1390.71	1286.84	1356.8	1413.5	1351.87	1428.98	1439.08	1351.99	1470.78	1505.57	1446.63	1507.39
Tb927.4.210	598.74	598.5	601.709	550.373	686.277	623.389	662.609	672.766	678.915	633.056	630.06	620.789	576.671	561.754	537.41	602.024	509.151	438.304	539.59	570.108	605.872	673.902	630.26	678.818	679.978	668.286	670.229	651.869	583.798	609.055
Tb927.9.5910	992.878	927.791	876.052	842.038	893.327	785.969	711.166	677.405	776.58	712.881	741.633	789.968	1000.69	835.589	830.084	857.961	861.546	924.896	973.348	940.268	927.49	1096.36	1075.51	1092.63	1019.65	934.132	968.108	902.203	886.582	1143
Tb927.11.12620	1282.21	1262.86	1289.49	898.064	1338.15	1356.49	1235.18	1230.7	1210.86	1233.96	1146.91	1201.03	1266.01	1356.66	1286.76	1485.89	1544.73	1664.07	1334.07	1423.22	1321.64	1464.46	1424.03	1500.33	1643.01	1588.46	1612.95	1662.48	1706.87	1662.82
Tb927.11.3470	1069.45	1136.92	1043.58	645.947	1104.06	1031.34	953.954	995.229	1028.8	996.703	1028.77	946.564	1078.23	1071.87	1089.96	1183.32	1090.51	1149.62	1041.92	1031.53	1081.34	1150.73	1096.24	1157.86	1190.77	1123.6	1178.82	1105.47	1121.09	1125.15
Tb927.3.4690	502.088	536.108	538.695	603.104	599.033	526.639	526.04	477.896	525.306	521.08	577.555	510.334	543.96	580.531	505.872	577.155	562.227	577.596	620.081	616.25	579.498	568.569	535.068	557.528	578.978	622.755	565.294	621.201	613.483	603.849
Tb927.6.310	365.896	398.615	364.253	149.952	251.901	233.397	253.916	281.866	274.031	292.692	257.603	255.866	227.761	259.752	280.059	312.928	249.947	247.01	241.474	241.988	302.57	226.522	286.342	252.773	286.273	247.486	246.258	266.738	249.351	248.381
Tb927.7.630	1759.19	1677.65	1655.28	2300.36	1824.13	1810.32	1739.98	1812.99	1828.14	1780.54	1762.2	1708.57	1762.72	1655.53	1751	1868.24	1745.31	2159.95	2249.28	1986.15	1953.15	1900.52	1889.24	1864.2	1730.5	1846.23	1779.66	1722.39	1869.14	1758.75
Tb927.10.11810	1175.51	1191.22	1195.73	1189.73	1221.41	1289.67	1184.6	1173.86	1132.16	1141.94	1156.75	1121.34	1109.73	1140.72	1184.57	1075.56	1126.92	1082.76	1210.35	1192.51	1191.96	1234.54	1189.89	1240.42	1235.15	1191.17	1290.53	1204.6	1206.19	1126.64
Tb927.10.7540	2314	2382.45	2458.32	1153.48	2354.35	2292.08	2450.13	2495.03	2466.28	2756.18	2736.82	2533.49	2901.53	2962.12	3093.26	2972.82	3052.44	3409.86	2784.4	2770.56	2659.39	2637.84	2792.03	2821.27	2773.95	2758.33	2744.38	2713.74	2753.75	2945.62
Tb927.8.630	1049.99	1051.42	1015.91	1598.39	1435.22	1568.95	1427.39	1381.49	1394.81	1418	1342.16	1346.44	1326.58	1370.74	1285.5	1341.86	1373.17	1383.63	1377.3	1336.06	1267.42	1305.9	1300.44	1298.52	1364.46	1366.68	1363.31	1318.71	1271.49	1252.32
Tb927.8.1440	1493.08	1446.57	1453.17	1863.69	1527.38	1588.89	1501.24	1495.16	1521.87	1406.91	1366.77	1507.23	1431.98	1447.42	1440.66	1566.71	1533.01	1157.05	1207.37	1546.26	1398.56	1393.11	1424.8	1309.73	1331.65	1493	1229.6	1333.69	1448.61	1399.56
chr1829	0	0	0	0	0	0	0	1.15994	0	0	1.64078	0	0	0	0	0	0	0	0	0	0	0	0	0	0	0	0	0	0	0
chr1828	119.246	130.561	90.679	88.9825	94.0021	97.7474	65.7551	105.555	98.6134	96.4552	103.369	106.261	124.784	87.6273	108.491	121.234	100.596	83.575	107.322	132.273	110.625	101.935	101.333	97.8477	77.1971	74.9068	87.1636	81.3053	100.928	83.2895
chr1827	1.88283	0	0	1.64782	0.614393	0.997423	1.01162	0	0	0	0	1.39817	0	0	0	0	0.617153	0	1.49058	0	0	0	0	2.03849	0	0	0	0.713204	0.989488	0.743657
chr1826	0	0	0	0	0	1.99485	1.01162	2.31988	1.89641	0	0	1.39817	0	0	0	0	0	0	0	1.02537	1.46523	0	1.53535	1.01925	0	0	0	0	0	0
chr1825	0	0	0	0	0	0	0	0	0	0	0	0	0	0	0	0	0	0	0	0	0.732614	0	0	0	0	0	0	0	0	0
chr1824	0	0	0	0	0	0.997423	1.01162	0	0	1.10868	1.64078	0	0	3.12955	1.26153	0	1.23431	0	1.49058	0	0.732614	0	0	1.01925	0	0.73438	2.53874	0.713204	0.989488	0
chr1823	17.5731	20.7973	23.8225	8.23912	22.1181	14.9613	13.151	30.1585	28.4462	23.2823	18.0486	37.7507	27.8643	20.3421	17.6614	12.4342	17.8974	13.0006	19.3775	20.5075	13.1871	24.9174	26.8686	24.4619	21.2292	18.3595	26.2337	21.3961	23.7477	18.5914
chr1822	0	0	0	0	0	0	1.01162	0	0	0	0	0	0	0	1.26153	0	0	0	0	0	0	0	0	0	0	0	0	0	0	0
chr1821	0	0	0	0	0.614393	0	1.01162	1.15994	1.89641	0	1.64078	1.39817	0	0	0	0	0	0	0	0	0	0	0.767673	0	1.28662	0	0	0	0	0.743657
Tb927.3.2690	2413.79	2539.58	2515.19	1272.12	2485.22	2391.82	2649.42	2701.5	2717.56	2564.38	2687.6	2511.12	2831.26	2736.79	2856.1	2787.34	2784.6	3038.41	2666.65	2686.48	2626.42	2546.1	2596.27	2717.31	2735.99	2674.61	2721.53	2688.07	2561.79	2624.36
Tb927.8.5530	2281.36	2308.5	2295.41	2163.59	2026.27	2088.6	1941.29	2007.86	1962.79	2102.06	2047.69	2116.84	2160.09	2223.54	2102.96	2169.77	2145.22	2076.37	2054.02	2353.23	2313.6	2218.78	2272.31	2201.57	2203.33	2267.77	2147.78	2309.36	2442.06	2309.05
Tb927.3.2340	1242.04	1185.45	1234.16	1000.23	950.466	950.544	922.594	1028.87	993.72	985.616	1099.32	1038.84	1069.75	1015.54	1040.76	1010.28	1052.86	1038.19	1202.9	1142.27	1144.34	1114.49	1087.79	1084.48	1107.78	1169.87	1153.44	1192.48	1238.84	1184.64
Tb927.4.2730	1803.12	1729.64	1737.5	1211.15	1803.86	1712.57	1784.49	1816.47	1864.17	1638.63	1735.95	1718.36	1647.63	1683.7	1660.17	1590.54	1661.38	1968.66	1830.43	1734.93	1750.22	1651.34	1695.79	1616.53	1740.15	1689.08	1792.35	1705.27	1651.46	1720.08
Tb927.11.1830	4723.39	4852.71	4914.34	2863.92	4466.64	4335.8	4424.81	4371.82	4399.67	4399.24	4357.91	4215.5	4472.83	4522.2	4662.6	4998.56	4905.75	5051.64	5027.73	4741.33	4646.24	4550.82	4732.7	4640.63	4865.99	4727.21	4827.85	4834.1	4770.32	4719.24
Tb927.7.3400	1848.94	1860.2	1918.86	1695.61	1517.55	1495.14	1439.53	1467.32	1420.41	1447.94	1667.03	1433.13	1654.9	1525.65	1580.69	1482.78	1492.89	1313.06	1529.33	1675.46	1668.16	1700.04	1605.97	1627.74	1614.06	1658.23	1618.03	1565.48	1614.84	1717.85
Tb927.6.270	133.053	92.4325	106.048	87.3347	127.794	133.655	103.185	90.4754	95.7688	63.1948	77.1167	76.8996	71.4781	68.85	78.2146	72.533	66.0354	76.1461	92.4159	82.0299	73.9941	94.0065	79.0703	85.6167	78.4837	95.4695	104.089	107.694	78.1696	98.1627
Tb927.11.9340	1110.24	1075.68	1160.38	1469.86	1163.66	1251.77	1166.39	1233.02	1165.34	1181.85	1265.04	1307.29	1224.82	1057.79	1116.45	1019.61	1086.81	1015.9	1167.12	1274.54	1265.23	1138.27	1202.18	1200.67	1248.66	1143.43	1184.75	1175.36	1234.88	1286.53
Tb927.11.3690	1036.81	1056.04	987.479	1316.61	1276.71	1219.85	1212.93	1161.1	1124.57	1271.66	1324.11	1259.76	1270.86	1314.41	1308.2	1268.29	1310.83	1246.2	1189.48	1328.88	1252.77	1448.61	1483.14	1437.14	1401.13	1479.78	1322.69	1346.53	1357.58	1340.81
chr3089	0	0	0	1.64782	0.614393	0	0	1.15994	0.948206	0	0	0	0	0	0	0	0	0	0	0	0	0	0	0	0	0	0	0	0	0
chr3088	0	0	0	0	1.22879	0	1.01162	0	0	0	0	0	0	0	0	1.03619	0.617153	0	0	0	0	0	0	0	0	0	0	0	0	0
chr3086	0	0	0	0	0	0	3.03485	0	1.89641	0	1.64078	2.79635	2.42299	0	0	0	0	0	0	0	0	0	0.767673	2.03849	0	0	0	0.713204	0	0
chr3085	0	0	0	0	0	0.997423	0	1.15994	0	0	0	0	0	0	0	0	0	0	0	0	0	0	0	0	0	0.73438	0	0	0	0
chr3084	0	0	0	0	0.614393	0	0	0	0	0	1.64078	0	1.21149	0	0	0	0	0	0	0	0	0	0	0	0	0	0	0	0	0
chr3083	0	0	0	0	0.614393	0	0	0	0	0	0	0	0	0	0	1.03619	0	0	0	0	0	2.26522	0	0	0	0	0	0	0	0
chr3082	0	0	0	0	0	0.997423	0	1.15994	0	0	0	0	0	0	0	0	0	0	0	0	0	0	0	0	0	0	0	1.42641	0	0
chr3081	0	0	0	0	0	0	0	0	0	0	0	0	0	0	0	0	0	0	0	0	0	0	0	0	0	0	0.846248	0	0	0
chr3080	0	0	0	3.29565	0.614393	0	0	1.15994	0	2.21736	0	1.39817	0	0	1.26153	0	0	0	0	0	0	0	0.767673	0	0	0.73438	0	0	0	0
Tb927.6.2410	878.653	916.237	868.367	1158.42	812.842	828.858	808.281	769.041	759.513	730.62	764.604	748.023	751.126	807.423	802.331	752.27	785.019	770.747	794.479	783.386	778.036	853.987	797.612	758.319	838.875	852.616	842.017	718.91	777.738	755.555
Tb927.9.11760	1000.41	1004.05	1013.61	1255.64	1099.76	1053.28	937.768	982.47	959.584	946.813	892.585	992.704	1001.9	1104.73	1076.08	1006.14	1045.46	1205.34	1021.05	1061.26	984.634	1031.81	1063.99	960.13	1006.78	1078.07	1008.73	997.773	956.835	984.601
Tb927.6.2140	1395.8	1322.94	1354.81	1507.76	1430.31	1454.24	1324.21	1410.49	1432.74	1456.81	1386.46	1396.78	1375.04	1411.43	1441.92	1458.95	1428.09	1324.2	1572.56	1458.08	1477.68	1563	1527.67	1561.49	1419.78	1407.07	1447.93	1434.25	1342.74	1407
Tb927.6.1490	1351.24	1340.27	1271.81	1893.35	1615.85	1540.02	1555.87	1554.32	1444.12	1537.74	1489.83	1406.56	1320.53	1391.08	1444.45	1377.09	1412.66	1311.2	1454.81	1420.14	1350.21	1350.07	1428.64	1307.69	1424.29	1444.53	1412.39	1361.51	1438.72	1367.58
Tb927.10.10850	4013.56	4040.46	3982.19	3796.59	4952.62	4850.47	5201.73	5284.69	5123.16	5627.66	5683.66	5217.99	5313.61	5248.25	5544.41	5318.74	5239.01	5519.66	5067.97	4872.58	4966.39	4805.66	4734.24	4820.02	4371.29	4460.63	4547.74	4707.86	4683.25	4523.66
Tb927.6.1140	3400.39	3417.69	3368.19	3303.89	3583.75	3504.94	3690.38	3596.98	3718.86	3710.75	3713.09	3756.89	3686.57	3558.3	3763.13	3633.9	3676.38	3532.44	3970.9	3948.71	4000.07	3932.42	3915.9	3864.98	3547.21	3516.21	3687.1	3782.12	3719.49	3625.33
Tb927.11.18350	0	0	0.768466	0	0	0.997423	0	0	0	0	0	0	0	0	0	0	0	0	0	0	0	0	0	0	0	0	0	0	0	0
Tb927.3.270	0	0	0	0	0	0	0	0	0	0	0	0	0	0	1.26153	0	0	0	0	0	0	0	0	0	0	0	0	0	0	0
Tb927.9.11740	930.745	956.676	931.381	931.02	935.106	849.804	939.791	881.555	933.034	902.465	940.167	897.628	954.657	852.802	894.422	896.3	915.855	960.184	1123.9	977.181	1022.73	1064.65	1047.11	1094.67	1129.65	1139.02	1092.51	1111.17	1042.92	1029.96
Tb927.2.3480	1686.39	1631.43	1649.9	2582.14	2311.96	2257.17	2280.18	2325.68	2253.88	2263.92	2303.66	2402.06	2047.42	2004.48	2038.63	1923.16	1955.14	2031.8	1907.94	2015.89	1976.59	2062.48	2134.9	2114.94	2036.72	2077.56	1983.61	1891.42	2007.67	2071.83
Tb927.3.2520	1.25522	0	1.53693	0	3.68636	0.997423	2.02323	2.31988	1.89641	1.10868	0	1.39817	2.42299	3.12955	2.52305	1.03619	0	0	0	0	3.66307	0	3.07069	0	1.92993	0.73438	0.846248	2.13961	1.97898	1.48731
Tb927.2.3370	1242.04	1176.2	1148.09	916.19	1166.12	1064.25	1217.99	1178.5	1278.18	1253.92	1297.86	1382.79	1341.12	1378.57	1363.71	1411.28	1421.3	1151.48	1296.8	1210.97	1331.16	1448.61	1312.72	1449.37	1391.48	1344.65	1404.77	1302.31	1317.01	1429.31
Tb927.9.17420	0	0	0	0	2.45757	1.99485	1.01162	2.31988	0	1.10868	0	1.39817	1.21149	1.56477	0	1.03619	2.46861	3.71444	0	0	0	1.13261	0	0	0	0.73438	0	0	0.989488	0
Tb927.8.6470	2223.62	2285.39	2203.19	2244.34	2119.04	2086.61	2127.43	2078.61	2098.38	2084.32	2244.59	2253.86	2227.94	2140.61	2323.73	2123.14	2127.94	2221.24	2396.85	2435.26	2323.85	2325.24	2328.35	2313.69	2392.47	2423.46	2422.81	2326.47	2353.99	2358.13
Tb927.11.7990	21.3387	28.8852	15.3693	19.7739	33.7916	25.933	39.453	28.9985	31.2908	31.043	34.4564	22.3708	15.7494	23.4716	21.446	20.7237	13.5774	18.5722	14.9058	25.6343	21.2458	24.9174	19.1918	21.4042	14.1528	17.6251	20.31	16.4037	14.8423	18.5914
Tb927.9.16640	0	0	0	4.94347	3.07196	1.99485	5.05808	6.95964	1.89641	0	1.64078	2.79635	0	1.56477	0	1.03619	1.23431	1.85722	4.47174	0	0.732614	2.26522	4.60604	1.01925	1.28662	1.46876	0.846248	1.42641	0.989488	2.23097
Tb927.1.920	0	0	0	1.64782	1.22879	0	0	0	1.89641	0	0	0	1.21149	1.56477	0	0	0.617153	0	0	2.05075	0.732614	1.13261	0.767673	1.01925	0.643309	0	1.6925	0.713204	1.97898	0.743657
Tb927.11.13860	829.072	952.055	867.599	1161.72	797.482	836.838	736.457	727.283	732.015	790.489	726.866	756.412	775.356	777.693	847.746	815.478	798.596	804.177	795.97	765.954	830.785	779.234	807.592	793.993	826.009	794.6	835.247	782.385	782.685	806.867
Tb927.9.11100	215.27	248.412	202.875	110.404	248.829	233.397	315.624	341.023	315.753	297.126	269.088	315.987	288.335	280.095	290.151	305.675	277.719	308.299	228.059	254.293	249.089	202.737	257.17	229.33	239.954	242.346	227.641	234.644	261.225	258.792
Tb927.10.6430	1.25522	4.62162	1.53693	4.94347	6.14393	4.98711	4.04646	4.63976	2.84462	5.5434	6.56312	11.1854	9.69194	4.69432	6.30763	6.21711	4.93723	1.85722	1.49058	4.1015	4.39569	6.79565	9.97975	6.11548	12.8662	13.9532	15.2325	7.13204	10.8844	8.92388
Tb927.11.10570	2193.5	2026.58	1999.55	2531.06	1734.43	1884.13	1839.12	1737.59	1810.12	1737.3	1776.97	1855.38	1846.32	1832.35	1824.17	1639.25	1595.34	1909.22	2025.7	1922.58	1953.88	1962.81	1868.52	1854.01	1871.39	1838.15	1928.6	1853.62	1938.41	1986.31
Tb927.9.8370	1054.38	1017.91	1043.58	749.76	791.338	752.057	746.573	831.677	786.063	804.902	761.322	690.698	746.28	729.185	767.008	765.741	727.006	728.031	886.895	975.131	890.126	818.876	802.218	832.724	878.117	893.741	854.711	895.071	823.254	815.791
Tb927.11.6640	614.43	575.392	567.897	570.147	516.09	600.448	508.843	534.733	511.083	518.862	523.409	522.917	541.537	483.515	522.272	514.984	532.603	479.163	554.496	604.971	576.568	562.906	568.846	527.97	551.316	573.551	529.751	589.82	599.63	664.085
Tb927.10.6380	1280.95	1191.22	1279.5	898.064	997.774	957.526	970.14	954.631	892.262	1027.75	1027.13	1013.68	1078.23	1042.14	1048.33	1012.35	1018.3	783.748	982.292	1214.04	1188.3	1199.43	1157.65	1049.82	1118.07	1099.37	1051.04	1141.13	1121.09	1224.8
Tb927.4.4290	310.667	363.953	328.904	285.074	302.281	355.082	297.415	299.265	308.167	321.517	295.34	304.802	291.97	305.131	307.812	327.435	339.434	274.869	292.154	309.663	279.126	330.722	289.413	287.428	340.311	337.815	296.187	324.508	315.647	300.437
Tb927.9.14550	1048.74	982.095	1022.83	988.694	1159.97	1162	1260.47	1301.45	1321.8	1571	1599.76	1644.25	1633.09	1553.82	1592.05	1324.24	1230.6	1268.48	1559.15	1425.27	1476.95	1832.56	1674.29	1766.35	1386.33	1425.43	1380.23	1404.3	1354.61	1486.57
Tb927.5.2700	818.403	746.392	790.752	1214.45	1151.99	1219.85	1228.1	1186.62	1209.91	1182.96	1256.84	1159.09	1190.9	1128.2	1103.84	1125.3	1170.74	882.18	1046.39	1114.58	1084.27	1058.99	1031.75	1009.05	982.976	1001.69	1051.04	1046.98	957.825	970.472
Tb927.10.3600	704.806	703.642	688.546	350.986	634.668	599.451	603.935	625.208	602.111	626.404	534.894	608.206	588.786	619.65	605.533	566.793	606.044	625.884	705.044	582.412	582.428	504.011	557.331	585.048	573.188	585.301	599.99	531.337	517.502	547.331
Tb927.11.15100	4720.88	4771.83	4848.26	2687.6	4284.78	3981.71	4637.25	4659.48	4718.27	4844.93	5033.91	5048.81	4974.39	5096.47	5063.77	5103.21	5017.46	5278.22	4574.59	4432.69	4429.39	4451.15	4566.12	4566.22	4137.12	3940.69	4166.08	4173.67	4343.85	4572.74
Tb927.4.2190	1725.3	1758.53	1853.54	1155.12	1527.38	1583.91	1515.4	1657.56	1580.66	1577.65	1522.64	1574.34	1652.48	1436.46	1667.74	1638.21	1676.19	1649.21	1611.32	1654.95	1659.37	1714.77	1681.97	1696.03	1792.9	1741.95	1774.58	1764.47	1736.55	1738.67
Tb927.10.3350	2927.17	3037.56	2881.75	1702.2	2417.02	2363.89	2579.62	2707.3	2636.96	2600.96	2681.04	2571.24	2740.4	2736.79	2698.41	2906.5	2895.68	2960.41	2990.1	2731.6	2855	2814.53	2779.74	2900.78	2725.06	2726.02	2827.32	2740.84	2772.55	2744.09
Tb927.11.5660	599.367	595.034	603.246	733.282	615.007	579.503	514.913	554.452	540.477	541.036	544.739	532.704	533.057	525.764	548.764	487.007	454.225	486.592	618.591	579.336	569.974	530.061	576.522	611.548	615.004	542.707	565.294	549.167	556.092	534.689
Tb927.8.7470	1103.97	993.649	1085.07	1784.59	1571.62	1549	1559.91	1590.28	1595.83	1492.28	1478.34	1473.68	1335.07	1433.33	1371.28	1205.08	1201.6	1207.19	1332.58	1301.2	1270.35	1328.55	1305.04	1389.23	1338.08	1373.29	1345.53	1283.05	1239.83	1245.62
Tb927.10.8720	5313.34	5266.34	5527.58	4628.74	5221.11	5189.59	5366.62	5414.6	5361.16	5449.16	5240.65	5363.4	5587.41	5476.71	5639.02	5565.35	5629.67	6550.42	5668.67	5245.81	5474.09	5200.94	5191.77	5282.75	5119.45	5078.98	5126.57	5174.3	5234.39	5170.64
Tb927.11.10100	972.167	878.109	896.8	1082.62	954.152	910.647	935.745	976.67	944.413	952.356	882.74	833.312	904.985	888.791	973.898	924.277	962.142	991.756	1052.35	1080.74	1013.94	981.971	1037.13	950.957	994.556	1006.1	989.264	1046.27	983.551	1026.99
Tb927.8.4360	1983.87	2064.71	2042.58	991.99	1915.68	1708.59	2109.22	2176.05	2075.62	2195.19	2251.15	2188.14	2368.47	2362.81	2500.35	2149.05	2162.5	2102.38	2274.62	1971.79	2082.82	2063.61	2010.54	2256.61	2052.16	1899.11	2086	2135.33	2128.39	2194.53
Tb927.5.3250	2951.65	3037.56	2904.03	1888.41	3193.61	3041.14	4294.31	4436.77	4483.12	4436.94	4474.41	4225.28	3984.6	3769.54	3888.02	3451.53	3370.27	3701.44	3431.31	3422.7	3329.73	3366.11	3333.24	3419.57	3231.99	3126.99	3247.9	3229.39	3140.64	3363.56
Tb927.10.2480	2207.93	2321.21	2241.62	1186.43	1724.6	1657.72	1966.58	1971.9	2040.54	2075.45	1998.47	2028.75	2015.92	2098.36	2153.43	1871.35	1931.69	2020.66	2317.85	2073.31	2049.86	2139.5	2067.34	2181.19	2029.64	2048.19	2219.71	2074.71	1983.92	2019.77
Tb927.10.4870	1225.72	1244.37	1350.96	1010.12	1343.68	1260.74	1355.57	1425.57	1291.46	1404.7	1350.36	1342.25	1286.61	1355.09	1364.97	1263.11	1283.06	1350.2	1386.24	1318.63	1343.61	1236.81	1259.75	1297.5	1249.95	1301.32	1273.6	1359.37	1281.39	1274.63
Tb927.7.5760	752.504	769.5	665.492	1133.7	1140.93	1076.22	1058.15	1085.7	1104.66	1017.77	1014	1118.54	898.928	879.403	885.592	1024.79	970.165	1114.33	825.781	762.878	858.624	1010.29	961.127	963.188	899.346	890.069	945.259	856.558	861.844	921.39
Tb927.5.3540	4725.9	4756.81	4828.27	3448.9	4794.72	4860.44	5252.31	5180.29	5140.22	4868.21	4874.76	4808.32	4617	4709.97	4677.74	4869.03	4675.55	4130.46	4115.49	4376.3	4315.83	4086.45	4186.12	4179.93	4232.33	4258.67	4261.71	4518.15	4263.71	4171.17
Tb927.10.540	5348.49	5448.9	5445.35	5536.69	7353.05	7180.45	7907.8	7937.47	7863.47	8034.6	8018.49	8156.95	8143.66	8215.06	8138.11	8203.48	7876.73	8162.49	7664.56	7183.77	7220.65	7702.87	7791.11	7829.85	7124.65	6954.58	7501.99	7359.56	7109.47	7004.5
Tb927.8.2440	750.621	755.636	698.536	739.873	638.354	583.492	551.331	508.054	536.684	474.515	590.681	556.473	580.305	578.966	556.333	542.961	573.335	638.884	579.835	586.514	569.974	562.906	571.916	541.22	623.367	619.083	567.833	587.68	600.619	643.263
Tb927.10.6650	637.651	590.413	609.394	1057.9	629.753	652.314	648.446	600.849	604.007	621.969	589.04	591.428	541.537	627.474	587.871	539.852	599.873	731.745	603.685	554.727	542.867	542.519	548.119	557.528	640.093	610.27	583.911	579.122	558.071	571.872
Tb927.9.8510	5523.59	5324.11	5432.29	3865.79	4076.5	3985.7	4238.67	4323.1	4112.37	4293.92	4382.52	4317.56	4384.39	4498.72	4492.3	4607.92	4761.34	4579.91	4261.57	4533.18	4564.92	4477.2	4596.83	4556.03	4690.37	4653.03	4695.83	4594.46	4729.75	4619.59
Tb927.11.2120	2479.69	2586.95	2506.74	6139.79	6167.28	6180.03	6250.78	6399.39	6356.77	6169.8	6085.66	6112.82	4810.84	4841.41	4781.19	4360.27	4334.27	4949.5	4282.44	4297.34	4206.67	4626.7	4602.2	4516.28	4289.59	4374.7	4148.31	3973.26	4102.42	4271.56
Tb927.4.3020	4135.95	4233.41	4381.8	2949.6	4125.65	4129.33	4565.42	4488.97	4622.5	4599.91	4789.44	4623.76	4610.94	4655.2	4743.34	4739.51	4717.52	5099.93	4719.18	4627.51	4655.76	4522.5	4692.02	4633.49	4730.25	4699.3	4988.63	4854.07	4775.27	4435.91
Tb927.7.4910	5048.49	4934.74	5022.7	3839.43	4113.97	4200.15	4160.78	4205.94	4004.27	4389.26	4247.98	4233.67	4255.98	3919.76	4058.33	3867.04	4223.18	4223.32	4486.64	4505.49	4537.08	4090.98	4175.37	4005.64	4036.77	4145.58	4106	4355.54	4471.5	4259.66
Tb927.11.1160	1919.23	1986.14	2050.27	1931.25	2138.09	2041.72	2064.71	2010.18	1952.36	1900.28	1877.05	1923.89	1986.85	2148.43	2086.56	2309.66	2276.68	2306.67	1969.06	1954.36	1974.4	2028.5	2038.94	2066.01	2106.84	1935.83	2072.46	1895.7	1976.01	2007.87
Tb927.4.2990	3137.42	3359.92	3085.39	1901.59	2664.62	2656.14	2848.71	2859.25	2812.38	2776.13	2723.7	2743.22	2751.3	2899.53	2979.73	2947.95	3029.6	3164.71	3042.27	2937.7	2893.83	2837.18	2911.02	2897.72	2939.28	2909.62	3110.81	3042.53	2902.17	3055.68
Tb927.8.8360	271.127	285.385	280.49	98.8694	239.613	248.358	247.846	295.785	239.896	246.127	252.68	276.839	277.432	284.789	285.105	237.286	286.976	287.869	327.928	275.826	290.848	294.478	270.221	278.254	342.884	298.893	333.422	300.972	264.193	298.206
Tb927.11.8780	1697.06	1611.79	1765.94	1947.73	1864.07	1849.22	1790.56	1793.27	1812.97	1749.5	1699.85	1803.64	1694.88	1633.62	1776.23	1927.3	1997.11	2039.23	1705.22	1751.34	1769.26	1823.5	1765.65	1828.53	1960.81	1938.76	1974.3	1842.21	1869.14	1671
Tb927.8.7780	1673.21	1726.18	1705.23	959.033	1689.58	1584.9	1739.98	1775.87	1849.95	1787.19	1831.11	1793.86	1727.59	1741.59	1835.52	1598.83	1558.93	1831.22	1817.02	1793.38	1767.8	1651.34	1688.11	1637.93	1498.27	1622.98	1547.79	1599.72	1615.83	1647.94
Tb927.9.4660	2088.06	2062.4	2137.11	1763.17	1868.37	1968.91	2003	1848.95	1987.44	1915.8	2069.02	1942.06	2144.34	1951.27	1961.67	1950.1	1979.83	2150.66	2004.83	2155.34	1982.45	1871.07	1973.69	2148.57	2067.6	2041.58	2079.23	2138.19	2094.75	2163.3
Tb927.11.4150	1356.26	1341.43	1377.09	1544.01	1594.96	1472.2	1584.19	1575.2	1492.48	1607.59	1530.85	1522.61	1531.33	1658.66	1464.63	1562.57	1650.27	1404.06	1451.82	1658.03	1632.26	1516.56	1533.81	1557.41	1598.62	1660.43	1602.79	1542.66	1656.4	1569.12
Tb927.9.17280	0	0	0	0	0.614393	0	0	0	0	1.10868	0	0	0	0	0	0	0	0	0	0	0	0	0	0	0	0.73438	0	0	0	0
Tb927.2.1470	0	0	0	0	2.45757	2.99227	12.1394	5.7997	11.3785	12.1955	4.92234	12.5836	2.42299	3.12955	5.04611	1.03619	0.617153	0	1.49058	1.02537	1.46523	2.26522	6.14138	4.07699	1.28662	0	0.846248	0.713204	0	0
Tb927.11.1450	21192.5	21606.1	20765.5	15174.8	23670.7	22997.6	24470	24825.1	24880.9	26098.3	26280.4	25592.2	26849.1	26562	26677.5	29175.9	28166.9	31435.3	26679.9	24379.3	24296.4	25627.5	26345	26466.8	24268.8	23879.9	25002.4	24273.2	24136.6	24154
Tb927.3.3120	1179.28	1175.05	1162.69	1235.87	1088.7	1104.15	1057.14	1135.58	1123.62	1044.38	1036.97	1029.06	1163.03	1159.5	1237.56	1138.77	1188.02	1173.76	1207.37	1267.36	1245.44	1154.13	1146.14	1186.4	1211.99	1175.74	1179.67	1211.02	1228.94	1152.67
Tb927.10.12560	8.78653	2.31081	12.2955	29.6608	14.7454	13.9639	15.1742	12.7593	15.1713	21.0649	11.4855	11.1854	16.9609	6.2591	11.3537	7.2533	4.93723	11.1433	1.49058	9.22837	9.52399	12.4587	6.14138	7.13473	10.9363	15.422	11.0012	9.98486	10.8844	8.18022
Tb927.1.4480	4176.11	4339.71	4324.16	3638.4	5653.03	5192.58	5901.77	5737.07	5735.7	5520.12	5549.12	5292.09	5211.84	5318.67	5255.52	5126.01	5123.61	5463.95	4988.97	4863.35	4983.24	4682.2	4749.59	4970.87	4861.49	4893.18	4975.09	4959.62	4779.23	4800.3
Tb927.10.13170	1056.89	1207.4	1108.9	731.634	1011.91	1117.11	1116.82	1074.11	1119.83	1105.35	1025.49	984.315	957.08	1004.58	1043.28	1017.53	1022.01	1103.19	1010.61	1078.69	1082.07	1014.82	1026.38	1046.77	1153.45	1081.74	1112.82	1051.26	1075.57	1030.71
Tb927.11.9780	3510.22	3630.29	3571.83	3584.02	3902.01	3785.22	3895.73	4059.79	3971.09	3933.6	4097.03	3977.81	3911.91	4126.31	3951.1	3900.2	3769.57	3655.01	3769.68	3815.42	3796.41	3760.26	3946.61	3854.79	3677.16	3657.21	3653.25	3768.57	3807.55	3752.49
Tb927.7.7400	2388.68	2399.78	2495.21	1927.95	2248.06	2199.32	2306.49	2409.2	2509.9	2369.25	2566.18	2476.17	2694.36	2744.61	2867.45	2440.22	2427.26	2629.83	2392.38	2590.09	2545.84	2513.26	2534.09	2708.14	2436.21	2284.66	2597.98	2524.03	2316.39	2670.47
Tb927.9.16770	0	0	0	0	0.614393	0.997423	1.01162	0	1.89641	0	1.64078	1.39817	1.21149	0	1.26153	0	0.617153	0	1.49058	1.02537	1.46523	1.13261	0	1.01925	0	0	0.846248	0	0	0.743657
Tb927.3.560	1.25522	1.15541	0	16.4782	12.9023	10.9716	4.04646	9.27953	3.79282	1.10868	11.4855	6.99087	1.21149	4.69432	3.78458	1.03619	0.617153	0	2.98116	6.15224	1.46523	0	3.83837	4.07699	3.21655	0.73438	5.07749	1.42641	0.989488	0.743657
Tb927.11.13920	3403.53	3498.57	3319.01	2272.35	2626.53	2626.21	2582.66	2663.22	2629.37	2732.9	2768	2808.93	3138.98	2893.27	3109.66	3043.28	3140.08	3320.71	3283.75	3014.6	3148.78	3207.55	3091.42	3239.17	3161.86	3115.24	3173.43	3340.65	3253.44	3467.67
Tb927.6.5440	0	0	0	0	0	0	0	0	0.948206	0	1.64078	0	0	0	0	0	0	0	0	0	0	0	0	0	0	0	0	0	0	0
Tb927.6.1720	1374.46	1347.2	1370.94	1347.92	1462.87	1469.2	1353.54	1310.73	1314.21	1300.48	1366.77	1275.13	1319.32	1380.13	1409.13	1434.08	1358.97	1669.64	1481.64	1434.5	1468.89	1365.93	1486.98	1492.18	1503.41	1469.5	1533.4	1502.01	1508.97	1457.57
Tb927.3.1870	539.744	581.169	534.084	451.504	484.142	543.595	461.297	439.618	481.689	473.406	452.855	446.018	507.616	452.22	486.949	593.734	588.764	549.738	536.609	471.672	447.627	492.685	468.281	466.815	568.685	507.457	519.596	518.5	517.502	531.714
Tb927.6.4710	2084.29	2202.2	2073.32	1876.87	2257.89	2077.63	2132.49	2150.53	2182.77	2321.58	2249.51	2256.65	2290.93	2190.68	2200.1	2043.36	2224.84	1911.08	2144.94	2100.99	2055.72	1910.71	1959.87	1929.43	1991.04	1914.53	1973.45	1933.5	2088.81	2074.06
Tb927.7.1460	2030.32	2102.84	2268.51	2155.35	2424.39	2402.79	2469.36	2450.95	2458.7	2531.12	2398.82	2460.79	2421.77	2467.65	2417.08	2468.19	2371.72	2189.66	2262.7	2261.97	2287.22	2202.92	2222.41	2220.94	2211.7	2170.09	2304.33	2202.37	2144.22	2000.44
Tb927.9.13050	3349.55	3388.81	3414.3	2783.17	3214.5	3189.76	3319.11	3333.67	3525.43	3349.32	3338.99	3359.81	3369.16	3415.9	3417.48	3228.75	3291.28	3227.85	3185.37	3170.46	3205.19	3079.56	3127.5	3211.65	3244.85	3259.91	3403.61	3147.37	3177.25	3280.27
Tb927.9.13500	116.108	78.5676	101.438	113.7	116.12	97.7474	93.0687	90.4754	100.51	79.825	77.1167	96.474	78.7471	82.933	74.4301	101.546	86.4014	55.7167	90.9254	87.1568	112.09	94.0065	75.9996	80.5205	87.49	91.0632	77.8548	89.1505	62.3378	86.2642
Tb927.10.4380	82.8445	61.2365	91.4475	92.2781	63.8969	44.884	57.6621	48.7175	60.6852	59.8687	57.4273	57.3251	59.3632	64.1557	56.7687	51.8093	54.9266	55.7167	68.5667	63.5732	81.3202	66.8239	77.535	74.405	73.3372	66.8286	77.0086	50.6375	73.2221	75.853
Tb927.11.7450	1742.87	1723.87	1695.24	2432.19	2493.82	2475.6	2512.85	2563.47	2465.33	2471.25	2474.3	2646.74	2444.79	2268.92	2273.27	2349.03	2430.97	2369.81	2150.91	2183.02	2153.15	2210.85	2199.38	2192.4	2267.66	2225.91	2163.86	2155.3	2304.52	2139.5
Tb927.7.5370	1719.02	1820.92	1835.1	1301.78	1602.95	1558.97	1563.96	1536.92	1478.25	1364.79	1537.41	1456.9	1484.08	1571.03	1512.57	1791.56	1779.25	2146.95	1760.37	1558.57	1569.26	1643.41	1638.98	1664.43	1684.83	1595.81	1722.96	1734.51	1659.37	1886.66
Tb927.4.100	2504.16	2444.84	2367.65	2245.98	2553.42	2427.73	2625.14	2732.82	2596.19	2670.81	2772.92	2751.61	2704.05	2635.08	2647.94	2415.35	2313.71	1872.08	2523.55	2685.45	2630.82	2923.26	2871.86	2827.39	2799.68	2734.83	2807.01	2755.11	2745.83	2808.05
Tb927.11.760	7231.94	7358.78	7213.59	4953.36	8846.03	7775.91	10015	9946.49	10084.2	10120	10553.5	10043.1	9478.72	9595.19	9833.6	8938.13	9190.03	9217.39	7390.29	7336.55	7625.78	7963.37	7841.78	7936.87	7449.52	7084.57	7571.38	7053.59	7486.47	7742.95
Tb927.5.420	1136.6	1140.39	1112.74	1089.21	893.327	900.673	872.013	827.038	750.031	797.141	856.487	875.257	804.431	766.739	734.208	892.155	879.443	687.172	810.875	800.817	802.945	941.197	958.824	949.938	924.435	894.475	950.337	992.067	926.161	1023.27
Tb927.11.6070	1376.35	1274.41	1386.31	1435.25	1189.46	1318.59	1163.36	1139.06	1204.22	1223.98	1199.41	1105.96	1324.16	1195.49	1147.99	1348.08	1318.86	1391.06	1375.8	1311.45	1309.18	1244.74	1321.93	1276.1	1302.06	1287.37	1244.83	1385.04	1314.04	1295.45
Tb927.10.130	43.3051	39.2838	40.7287	21.4217	20.275	22.9407	32.3717	22.0389	22.7569	22.1736	21.3301	41.9452	33.9218	25.0364	18.9229	21.7599	19.1317	37.1444	26.8304	22.5582	30.7698	36.2435	26.1009	33.6351	32.1655	36.719	33.0037	36.3734	31.6636	23.0534
Tb927.6.3840	4992.01	4962.47	4718.38	3733.97	4561.87	4335.8	4714.13	4828.83	4739.13	4507.89	4576.14	4820.9	4590.35	4684.93	4474.63	4551.96	4399.07	3142.42	3894.88	4295.29	4373.71	4959.69	4741.15	4902.58	4710.95	4252.06	4561.28	4733.54	4561.54	4999.6
Tb927.8.6780	1972.58	1976.9	1978.03	2949.6	2525.15	2465.63	2376.29	2418.48	2270	2281.66	2374.21	2305.59	2289.72	2195.38	2321.21	2089.99	2118.69	2319.67	2183.7	2318.37	2195.65	2040.96	2149.48	2193.42	2189.18	2217.09	2157.93	2194.53	2242.18	2169.99
Tb927.10.9450	180.124	188.331	141.398	327.917	201.521	238.384	201.312	170.511	137.49	116.411	126.34	141.216	138.11	111.099	93.353	120.197	113.556	122.577	108.812	129.197	117.218	157.433	164.282	150.848	181.413	171.845	170.096	187.573	164.255	208.967
Tb927.11.2590	2593.28	2649.35	2572.83	1342.98	2143.62	2142.46	2327.73	2324.52	2287.07	2345.97	2318.42	2279.02	2421.77	2534.93	2550.81	2540.73	2476.64	2711.54	2541.44	2364.51	2376.6	2416.99	2371.34	2450.27	2568.73	2416.85	2597.14	2558.98	2461.85	2489.02
Tb927.9.12900	2145.17	2079.73	2054.11	1924.66	1915.06	1835.26	2086.96	1990.46	1979.85	1904.71	2059.18	2006.38	2134.65	2020.12	1940.23	2045.43	2018.71	1881.37	1924.34	2003.58	1979.52	2091.93	1980.6	1988.55	1952.44	1960.8	1975.14	2059.73	1991.84	2125.37
Tb927.3.740	3608.75	3487.02	3572.6	2784.82	2875.36	2655.14	2973.14	2972.93	2916.68	2696.31	3007.55	2852.28	3021.46	2994.98	2983.51	2921.01	2885.19	3632.73	3596.77	3029.98	3074.78	3087.49	2990.85	3208.59	3094.32	3106.43	3160.74	3056.08	3044.66	3198.47
Tb927.11.16990	3175.7	3146.17	3273.67	2536	2429.92	2497.55	2389.44	2425.44	2502.31	2424.68	2362.72	2463.58	2630.15	2563.1	2494.04	2585.28	2787.68	2938.12	2975.2	2897.71	2828.62	2615.19	2834.25	2795.79	2834.42	2790.65	2812.93	2999.74	2854.67	2831.84
chr1964	0	0	0	0	0	0	0	0	0	0	0	0	0	0	1.26153	0	0	0	0	0	0	0	0	0	0	0	0	0	0	0
Tb927.10.16280	0	0	0	0	0	0	1.01162	0	0	0	0	0	0	1.56477	0	0	0	0	0	0	0	1.13261	0.767673	0	0	0	0	0	0.989488	0
Tb927.4.1560	763.801	712.886	794.594	812.377	928.348	959.521	967.105	1014.95	957.688	994.486	948.371	995.5	953.445	971.725	948.668	941.892	955.97	1099.48	915.216	899.253	986.832	1009.15	1001.81	946.88	942.448	979.664	916.487	946.422	962.772	966.753
Tb927.10.1600	608.154	632.007	594.025	756.351	625.452	590.474	601.912	586.93	549.011	577.622	615.293	591.428	589.997	535.153	592.917	580.264	546.181	453.162	433.759	556.778	568.509	527.795	576.522	525.931	535.233	537.567	521.289	529.198	545.208	527.252
chr5555129_BES15-expression	0	0	0	1.64782	0.614393	1.99485	0	0	0.948206	0	0	0	0	0	1.26153	1.03619	0	0	0	0	0.732614	1.13261	0	2.03849	0	0.73438	0.846248	0	0	0.743657
Tb927.11.14840	2608.35	2566.16	2442.19	2552.48	2270.18	2191.34	2357.07	2466.03	2410.34	2385.88	2205.21	2305.59	2442.37	2523.98	2403.21	2338.67	2406.9	3107.13	2926.01	2700.83	2680.64	2777.16	2631.58	2742.79	2479.96	2363.24	2457.51	2586.79	2381.7	2496.45
Tb927.9.7400	1.88283	3.46622	0	0	3.68636	2.99227	2.02323	2.31988	2.84462	5.5434	0	1.39817	1.21149	1.56477	2.52305	0	0	0	0	0	0.732614	0	3.07069	0	1.92993	0.73438	0.846248	2.13961	1.97898	0.743657
Tb927.9.2802	91.631	92.4325	89.1421	44.4912	74.9559	60.8428	46.5343	62.6368	44.5657	47.6732	45.9419	53.1306	60.5747	73.5444	68.1224	97.4014	78.9956	133.72	96.8877	61.5224	59.3418	80.4152	69.8582	55.0393	75.2672	73.438	74.4699	54.9167	75.2011	78.8276
Tb927.11.6030	428.657	427.5	424.194	410.308	390.754	384.008	349.008	358.422	308.167	312.648	323.234	310.395	388.889	341.121	348.181	419.655	434.476	397.445	450.155	417.327	390.483	434.922	427.594	443.372	411.718	411.253	442.588	403.674	428.448	459.58
Tb927.10.4125	384.097	335.068	362.716	263.652	245.757	282.271	275.16	258.667	242.741	259.431	226.428	229.301	267.74	266.012	261.136	274.589	275.25	154.149	259.361	366.058	321.618	386.219	317.049	335.332	273.406	326.799	291.109	329.5	288.931	265.485
Tb927.9.2800	717.358	688.622	664.724	753.056	693.65	676.253	652.492	649.567	609.696	665.208	585.759	636.169	739.011	682.241	690.055	606.168	694.914	471.734	600.704	673.671	654.957	662.576	677.088	674.741	640.093	650.661	593.22	627.62	638.22	629.877
Tb927.10.4120	3006.25	2714.05	2730.36	3842.73	2247.45	2060.68	2057.63	2159.81	2080.36	2076.56	2119.89	2118.23	1951.72	1970.05	1846.87	2046.47	2055.12	2644.68	2505.66	2284.53	2197.11	2782.82	2844.23	2547.1	2609.26	2590.16	2519.28	2363.56	2867.54	2790.2
Tb927.10.4650	1971.32	1994.23	2001.86	2713.97	2382	2459.64	2497.68	2441.68	2528.86	2425.79	2382.41	2388.08	2327.28	2467.65	2399.42	2322.09	2409.37	2379.1	2253.76	2296.84	2339.97	2293.53	2306.86	2278.02	2298.54	2433.74	2321.26	2147.46	2287.7	2198.99
chr3645	0	0	0	0	0	0.997423	0	1.15994	0	1.10868	0	0	0	0	0	0	2.46861	0	1.49058	0	0	0	0	0	0	0	0	0	0	0.743657
chr3644	0	0	0.768466	0	0	0	2.02323	0	0	0	1.64078	0	0	0	1.26153	0	0	0	0	0	0	0	0.767673	0	0	0	0	0	0	0
chr3647	1.25522	0	0	1.64782	1.84318	3.98969	2.02323	3.47982	0.948206	2.21736	1.64078	1.39817	1.21149	3.12955	3.78458	0	0.617153	3.71444	0	2.05075	1.46523	1.13261	1.53535	0	1.28662	0	0.846248	2.13961	2.96846	1.48731
chr3646	0	0	0	0	0.614393	0	0	0	0	0	0	0	0	0	0	0	0	0	0	0	0	0	0	0	0	0	0	0	0.989488	0
chr3640	0	0	0.768466	0	0	0	0	0	0	0	0	0	0	0	0	0	0	0	0	0	0	0	0.767673	0	0	0	0	0	0	0
Tb927.8.3150	12112.2	12416	12584.4	13012.9	17700	17875.8	18207.1	17719.3	18308.9	17788.8	18237.3	17379.3	16334.6	16243.9	16442.7	15806	15610.3	15797.5	14115.8	14566.5	14543.1	14259.5	14529	15010.4	13716.6	13899.6	14435.3	14331.8	13993.3	13982.2
Tb927.5.3050	1682.62	1752.75	1715.22	2236.1	2497.51	2377.86	2553.32	2586.67	2514.64	2775.03	2759.79	2835.5	2415.72	2405.06	2338.87	2339.71	2368.63	2546.25	2598.08	2379.89	2326.78	2335.44	2309.16	2352.42	2286.96	2245.74	2171.47	2310.78	2300.56	2292.69
Tb927.10.9180	2256.88	2226.47	2256.99	1581.91	1993.09	1896.1	2137.55	2126.17	1977.96	2139.75	2141.22	2216.11	2240.05	2167.21	2155.95	2232.98	2275.44	1792.22	2206.06	2234.29	2329.71	2065.88	2296.11	2243.36	2285.68	2146.59	2356.8	2254.44	2331.23	2398.29
chr3648	0	0	0	1.64782	0.614393	0	1.01162	0	0.948206	2.21736	0	2.79635	1.21149	0	0	0	0	0	0	0	0	0	2.30302	0	0	0.73438	0	0	0	0.743657
Tb927.4.5670	0	0	0	1.64782	0	0	1.01162	0	0	0	0	0	0	0	0	0	0	0	0	0	0	2.26522	0	0	0	0.73438	0	0	0	0
Tb927.8.1945	222.174	229.926	234.382	683.847	429.461	444.851	466.355	509.214	419.107	403.56	413.477	394.285	268.951	287.918	301.505	225.888	227.112	189.437	269.795	300.435	268.137	330.722	310.908	341.448	288.203	322.393	264.029	256.754	234.509	223.097
Tb927.11.16190	16.9455	15.0203	10.7585	4.94347	9.83029	4.98711	3.03485	2.31988	3.79282	2.21736	3.28156	4.19452	3.63448	4.69432	6.30763	2.07237	8.64014	5.57167	2.98116	6.15224	4.39569	6.79565	2.30302	6.11548	5.14647	2.93752	4.23124	8.55845	0.989488	6.69291
Tb927.8.1940	3563.57	3444.27	3368.96	3501.63	3912.45	3916.88	3672.17	3739.65	3760.58	3654.21	3586.75	3552.76	3409.14	3500.4	3387.2	3527.17	3433.22	2893.55	3489.45	3438.08	3570.03	3961.86	3835.29	3833.39	3624.4	3605.81	3654.1	3568.16	3484.98	3494.44
Tb927.10.5830	2841.19	2751.02	2778.01	2868.86	2787.5	2788.79	2969.09	2981.05	3120.55	2884.79	3061.7	2975.31	2916.06	3023.14	3002.43	2934.48	2959.25	2982.7	3067.61	3101.76	3011.05	3004.81	3067.62	3010.85	2881.38	2844.99	2925.48	2852.1	3037.73	2985.78
Tb927.11.7690	2625.29	2679.39	2666.58	2611.8	2911.61	3057.1	2981.23	2846.49	3044.69	2912.5	2784.4	2936.17	2740.4	2780.6	2771.57	2854.69	2775.34	2878.69	3061.65	2895.66	2980.28	2831.52	2911.02	2906.89	2880.1	2923.57	2967.79	2976.91	2979.35	2814.74
Tb927.10.5380	5632.8	5818.63	5689.73	4192.06	5806.01	5731.19	6336.76	6194.08	6321.69	6276.24	6508.98	6346.31	6597.79	6454.69	6617.97	6626.4	6430.74	5827.96	5665.69	5817.97	5929.05	5810.28	5878.07	6018.65	5732.53	5645.92	5948.28	5737.73	5757.83	6133.68
Tb927.11.7695	1735.34	1738.89	1718.29	1506.11	1515.71	1579.92	1449.65	1491.68	1491.53	1332.63	1347.08	1370.21	1339.91	1448.98	1372.54	1494.18	1492.28	1565.64	1581.5	1462.18	1457.9	1484.85	1420.96	1354.58	1607.63	1607.56	1570.64	1511.28	1530.74	1502.19
Tb927.4.1740	2867.55	3027.16	3023.15	3297.3	2549.73	2681.07	2811.28	2720.06	2737.47	2830.46	2784.4	2701.27	2670.13	2901.09	2881.33	2827.75	2896.92	3153.56	2939.42	2842.34	2876.98	2627.65	2665.36	2614.37	2497.33	2565.93	2673.3	2674.52	2834.88	2613.95
Tb927.10.15490	1826.34	1832.47	1885.82	2367.92	2577.99	2467.62	2610.98	2586.67	2528.86	2461.27	2536.65	2455.19	2204.92	2340.9	2258.13	2137.65	2169.29	2174.81	2133.02	2109.19	2094.54	2353.56	2345.24	2232.15	2346.79	2337.53	2335.65	2059.02	2172.92	2205.69
Tb927.9.370	0	0	0	0	0.614393	0.997423	1.01162	2.31988	0	0	0	0	0	0	0	1.03619	0	0	0	1.02537	0	0	0	0	0	0	0	0	0	0
Tb927.7.4170	4316.7	4130.58	4191.98	2247.63	2933.73	2803.76	3085.43	3050.64	3145.2	3656.43	3683.55	3754.1	4917.45	4652.07	4813.99	5294.91	5387.75	5036.79	4705.76	4550.61	4643.31	5279.09	4947.65	5107.44	4891.72	4756.58	5118.11	4991	4787.14	5225.67
Tb927.5.590	1988.27	1901.8	1891.2	2125.69	1534.14	1549.99	1465.83	1546.2	1522.82	1535.52	1499.67	1507.23	1681.55	1652.4	1579.43	1588.47	1499.68	1600.93	1967.57	1527.81	1673.29	1688.72	1662.01	1663.41	1587.69	1493	1601.95	1711.69	1657.39	1723.05
Tb927.8.6630	1579.69	1554.02	1576.89	1069.44	1206.05	1198.9	1314.09	1311.89	1348.35	1214	1322.47	1215.01	1273.28	1208.01	1184.57	1363.62	1312.68	1660.36	1374.31	1300.17	1247.64	1176.78	1171.47	1314.83	1199.77	1261.67	1281.22	1170.37	1272.48	1349.74
Tb927.7.1040	4517.53	4428.67	4492.46	9124	4982.11	4993.1	4777.86	4871.75	4668.96	4662	4594.19	4605.59	4066.98	4339.12	4163.04	4681.48	4587.92	5202.08	3572.92	3959.99	3941.47	4229.16	4572.26	4415.38	4496.09	4617.78	4511.35	4129.45	4642.68	4439.63
Tb927.11.8165	1563.38	1469.68	1477.76	2700.78	1742.42	1580.91	1551.82	1630.88	1541.78	1512.24	1583.35	1535.2	1502.25	1596.07	1525.19	1470.35	1563.25	1467.21	1509.96	1751.34	1739.96	1768	1789.45	1734.76	1677.11	1600.95	1469.09	1503.43	1686.09	1823.45
Tb927.10.14280	1289.74	1270.95	1292.56	1591.8	1460.41	1486.16	1556.88	1504.44	1449.81	1472.33	1420.92	1400.97	1465.91	1528.78	1444.45	1436.15	1518.2	1235.05	1451.82	1445.78	1474.75	1378.38	1420.96	1416.75	1411.42	1455.54	1361.61	1342.96	1386.27	1378.74
Tb927.4.5710	0	0	0	1.64782	0	0	1.01162	0	0	1.10868	0	0	0	1.56477	0	0	0	0	0	0	0	1.13261	0	1.01925	0	0	0.846248	0	0	0
chr3508	0	0	0	0	0.614393	0	0	0	0	0	0	0	0	0	0	0	0	0	0	0	0.732614	0	0	0	0	0	0	0	0	0
chr3509	1.25522	0	0	1.64782	0	1.99485	1.01162	0	1.89641	2.21736	0	0	0	1.56477	0	0	1.23431	0	0	0	0.732614	2.26522	0.767673	0	0.643309	0	0	0.713204	0	0
Tb927.7.6440	817.148	764.879	770.772	1016.71	801.168	826.863	716.224	745.842	733.911	658.556	695.691	686.504	702.666	669.723	672.394	592.698	603.576	696.458	773.611	784.411	696.716	715.808	720.077	705.319	734.016	823.241	767.547	793.083	775.759	692.344
Tb927.7.810	1082.63	1224.73	1233.39	565.204	1226.33	1111.13	1262.5	1227.22	1234.56	1284.96	1342.16	1342.25	1275.7	1262.77	1233.77	1144.98	1249.12	1511.78	1424.99	1278.64	1260.1	1279.85	1335.75	1405.54	1433.29	1299.85	1433.54	1201.04	1192.33	1354.2
chr3502	0	0	0	0	0	0	0	0	0	1.10868	0	0	0	0	0	0	0	0	0	1.02537	0	0	0	0	0	0	0	0	0	0
chr3503	0	0	0	1.64782	1.22879	0	0	1.15994	0	1.10868	0	0	0	0	0	0	0	0	0	0	0	0	0.767673	0	0	0	0	0	0	0
chr3500	0	0	0	0	0	0	0	0	0	0	0	0	0	0	0	0	0.617153	0	0	0	0	0	0.767673	0	0.643309	0	0	0	0	0
chr3501	0	0	0	0	0.614393	0	0	0	0	0	0	0	0	0	0	0	0	0	0	0	0	0	0	2.03849	0	0.73438	0	0	0	0
chr3506	290.583	285.385	282.027	154.895	170.801	161.582	167.928	180.951	187.745	165.193	172.282	169.179	181.724	190.902	195.537	187.55	170.951	100.29	162.473	222.506	182.421	203.869	190.383	193.657	232.235	236.471	208.177	256.04	204.824	249.125
chr3507	0	0	0	1.64782	0	0	0	0	0	0	0	0	1.21149	0	0	0	0	0	0	0	0	0	0	0	0	0	0.846248	0	0	0
chr3504	0	0	0	0	0	0	0	0	0	0	3.28156	0	0	0	0	0	0.617153	0	0	0	2.19784	0	0	0	0	0	0	0	0	0
chr3505	0	0	0	0	0	0	0	1.15994	0.948206	0	0	0	0	0	0	1.03619	0.617153	0	0	0	0	0	0.767673	1.01925	0.643309	0.73438	0	0	0	0
Tb927.8.130	0	0	0	0	0	0	1.01162	0	1.89641	0	0	1.39817	0	0	0	0	0	0	0	0	0	1.13261	0.767673	0	0	0.73438	0	0	0	0
Tb927.10.1670	5.64849	16.1757	6.9162	37.8999	17.8174	11.9691	12.1394	15.0792	13.2749	14.4128	21.3301	19.5744	14.5379	10.9534	17.6614	7.2533	11.7259	7.42889	13.4152	15.3806	9.52399	16.9891	12.2828	6.11548	13.5095	11.0157	15.2325	7.84525	13.8528	5.2056
Tb927.9.15905	27.6148	32.3514	23.8225	21.4217	18.4318	17.9536	14.1626	22.0389	24.6533	21.0649	21.3301	15.3799	8.48045	17.2125	20.1844	20.7237	17.8974	3.71444	29.8116	20.5075	16.8501	20.3869	6.90906	14.2695	18.0127	14.6876	16.925	19.9697	20.7793	8.18022
Tb927.11.9200	704.806	716.352	763.856	1038.13	1018.05	979.469	873.025	970.87	972.859	1039.94	948.371	971.731	831.084	871.579	836.392	836.201	831.305	915.61	773.611	801.842	836.646	830.202	862.097	854.129	849.811	908.429	885.176	781.672	791.591	789.763
Tb927.11.17570	0	0	0	0	0	0	1.01162	0	0	0	0	0	0	0	0	0	0	0	0	0	0	0	0	0	0	0	0	0	0	0
Tb927.9.15270	1929.27	1810.52	1948.83	2460.2	2373.4	2273.13	2331.78	2216.65	2327.85	2319.36	2436.56	2411.85	2233.99	2198.51	2287.15	2173.92	2230.39	2453.39	2280.59	2218.91	2241.8	2248.23	2253.12	2285.15	2164.09	2195.06	2210.4	2091.83	2255.04	2187.84
Tb927.5.1730	1901.66	1826.7	1752.1	1642.88	1480.69	1549	1368.72	1451.09	1476.36	1510.02	1478.34	1518.42	1514.37	1519.4	1508.79	1672.4	1597.19	2048.52	1726.09	1522.68	1598.56	1740.82	1621.33	1616.53	1498.27	1549.54	1520.71	1554.79	1619.79	1646.46
Tb927.10.2430	4567.11	4829.6	4845.18	1588.5	3148.76	3035.16	3197.72	3266.39	3316.82	3187.45	3196.24	3010.27	3262.55	3189.01	3486.86	3320.97	3325.84	3755.3	3720.49	3405.27	3349.51	3104.48	3047.66	3271.78	3543.99	3445.71	3653.25	3669.44	3589.86	3476.59
Tb927.11.167	320.081	338.534	341.199	255.413	229.783	205.469	189.172	197.19	207.657	206.214	213.301	197.143	241.087	240.975	230.859	266.3	232.05	273.012	269.795	235.836	289.383	267.296	254.1	237.484	265.687	281.268	271.646	277.436	272.109	250.612
Tb927.11.9750	3271.1	3194.7	3266.75	2964.44	3404.35	3417.17	3398.02	3252.47	3320.62	3395.89	3275	3329.05	3274.67	2969.94	3089.48	3038.1	3056.14	3606.72	3179.41	3034.08	3173.69	3161.11	3157.44	3184.13	2988.81	3024.18	3044.8	3035.4	3135.69	3068.33
Tb927.5.1880	1832.62	1817.45	1688.32	1707.15	1399.59	1360.48	1352.53	1398.89	1382.48	1457.91	1430.76	1556.17	1606.44	1558.51	1526.45	1554.28	1517.58	1680.79	1593.43	1658.03	1571.46	1581.12	1570.66	1548.24	1577.39	1609.03	1550.33	1432.83	1593.08	1584.73
Tb927.11.880	9756.19	9743.54	10073.8	21998.4	17678.5	18840.3	22037	21484.4	21411.4	23712.4	21925.8	21649.3	19986	20809.9	20840.4	18770.5	18418.9	18340.1	18840.9	18843.3	18349.8	18745.8	19515	19169	16731.8	17437.1	17115.4	17142.6	16654.1	14569
Tb927.10.14730	5642.84	5343.75	5345.45	4870.97	4224.57	4402.62	4090.98	3933.36	3961.6	3979.05	4072.42	4061.7	4222.05	4254.62	4012.92	4208.98	4233.05	4910.49	4480.68	4306.57	4476.27	4345.82	4329.68	4333.84	4485.79	4451.81	4425.88	4831.96	4902.91	4991.42
Tb927.9.18080	0	1.15541	0	1.64782	2.45757	0	0	0	0	0	0	0	0	0	0	0	1.23431	1.85722	0	0	0.732614	0	0.767673	0	1.28662	0	0	0.713204	0.989488	0
Tb927.3.4200	1286.6	1288.28	1259.52	2069.67	1711.08	1704.6	1561.94	1596.08	1581.61	1625.32	1553.82	1533.8	1431.98	1621.11	1530.23	1583.29	1583	1582.35	1462.26	1415.02	1533.36	1381.78	1386.42	1342.35	1362.53	1469.5	1376	1355.8	1452.57	1253.06
Tb927.6.3150	10432.8	11576	11341.8	4810	10966.3	9497.46	14479.3	14370.5	15182.7	13886.2	14896.6	13977.5	15313.3	14665.1	16774.5	14568.8	13703.9	14217	12820.5	11381.7	11762.9	11540.1	11158.1	12436.8	11908.3	10619.1	12886.7	12153	11337.6	12547.7
chr1831	0.62761	2.31081	1.53693	11.5348	4.91514	9.97423	5.05808	1.15994	1.89641	6.65208	4.92234	5.5927	6.05747	1.56477	10.0922	3.10856	9.2573	3.71444	5.96232	6.15224	8.05876	6.79565	3.83837	3.05774	1.92993	5.14066	0.846248	0	1.97898	1.48731
Tb927.4.1900	1206.27	1216.64	1277.19	2196.55	2293.53	2186.35	2239.72	2259.56	2142	2220.69	2170.75	2024.56	1675.49	1575.73	1696.75	1505.58	1658.91	1329.77	1451.82	1558.57	1646.92	1706.84	1685.81	1744.95	1712.49	1621.51	1674.73	1596.86	1639.58	1537.14
Tb927.11.7030	2116.93	2124.79	2100.22	2366.28	2152.22	2133.49	2003	2031.06	1961.84	1851.5	1898.38	2000.79	2051.06	1987.26	2070.17	2033	2122.39	1914.8	2237.36	2279.41	2236.67	2336.57	2278.45	2251.52	2238.07	2302.28	2229.86	2329.33	2400.5	2364.08
Tb927.5.4960	0	0	0	1.64782	1.22879	0	1.01162	0	0	0	0	0	0	0	0	0	0.617153	0	0	0	0	0	0	1.01925	0	0	0	0	0	0
Tb927.10.1860	1379.49	1341.43	1299.48	1611.57	1252.75	1282.69	1191.68	1141.38	1193.79	1241.72	1164.95	1153.49	1131.53	1237.74	1303.16	1371.91	1338.61	1359.49	1313.2	1380.15	1361.93	1165.45	1232.12	1172.13	1267.96	1283.7	1251.6	1338.68	1306.12	1253.06
Tb927.11.13003	678.446	666.669	620.921	795.899	404.885	482.753	424.879	445.417	392.557	378.06	334.719	367.72	352.544	372.416	354.489	412.402	385.104	326.871	496.363	600.869	532.611	562.906	601.088	546.316	661.322	683.708	560.216	545.601	524.429	545.1
Tb927.9.950	0	0	0	1.64782	0	0	2.02323	0	0	0	0	0	0	0	0	0	0	0	0	0	0	1.13261	0	0	0	0	0	0.713204	0	0
Tb927.11.13006	2556.88	2366.27	2539.01	3241.27	1972.82	2218.27	2011.09	2111.09	2118.29	1945.73	1900.02	1807.84	1709.42	1813.57	1774.97	2045.43	1916.26	1604.64	2007.81	2453.72	2274.77	2211.98	2354.45	2368.73	2610.55	2930.91	2366.11	2521.89	2389.61	2282.28
Tb927.5.4490	557.317	564.994	531.779	921.134	610.092	682.237	510.866	498.774	552.804	506.667	507.001	536.899	530.634	547.671	542.456	474.573	489.402	417.875	435.249	480.9	512.097	524.398	548.886	518.796	478.622	544.91	421.432	504.235	553.124	554.768
Tb927.10.13880	2267.55	2381.29	2373.02	1974.09	2297.22	2283.1	2417.76	2396.44	2420.77	2469.03	2523.52	2397.87	2689.51	2544.32	2516.75	2386.33	2476.02	2423.67	2598.08	2546	2630.82	2484.94	2438.9	2510.4	2497.33	2420.52	2575.13	2514.76	2532.1	2523.23
Tb927.8.2200	1065.68	1024.85	1025.9	1277.06	1040.78	946.554	985.314	1001.03	956.74	1001.14	1104.25	945.166	1033.4	1103.17	1058.42	1070.38	1102.85	943.469	1092.59	1130.99	1025.66	1066.92	1053.25	1038.61	991.983	1113.32	1074.74	1050.55	1043.91	1019.55
Tb927.10.1590	7322.95	7475.48	7748.45	11780.3	7682.98	8147.95	7864.3	7887.6	8195.34	7553.44	7201.39	7178.23	6512.99	7146.32	6968.67	7841.85	7577.41	7107.59	5957.85	6443.45	6202.31	6756.01	6473.02	6260.21	6762.47	7381.99	6534.73	6542.94	6677.07	6279.44
Tb927.8.4000	3524.66	3290.6	3486.53	2906.76	3274.1	3181.78	3092.51	3185.2	3244.76	3142	3064.98	3092.76	2992.39	3176.49	3031.45	3215.28	3255.48	3807.3	3492.43	3079.2	3299.7	3201.88	3267.98	3141.32	3404.39	3496.39	3437.46	3508.25	3398.89	3240.86
Tb927.4.4100	1548.31	1447.72	1550.77	1665.95	1459.8	1465.21	1414.24	1401.21	1356.88	1332.63	1434.04	1311.49	1461.06	1342.58	1383.89	1359.48	1366.99	1721.64	1523.37	1328.88	1448.38	1470.13	1430.17	1530.91	1612.13	1520.9	1547.79	1515.56	1486.21	1571.35
Tb927.11.17710	0	0	0	1.64782	0.614393	0	0	0	1.89641	0	0	0	0	0	0	0	0.617153	0	0	0	0	0	0	0	1.28662	0	0	0	0	0
Tb927.11.10000	1173	1202.78	1138.87	1176.55	1045.08	1034.33	979.245	981.31	886.572	968.986	943.449	954.953	1069.75	1070.31	1005.44	1019.61	1068.91	1064.19	1028.5	1078.69	1154.6	1108.82	1189.89	1128.31	1170.82	1099.37	1117.05	1119.73	1174.52	1203.98
Tb927.5.1080	540.999	559.217	489.513	1095.8	971.97	981.464	1080.41	1081.06	1006.99	1037.72	1000.88	1048.63	826.238	768.304	754.393	718.076	708.492	794.891	597.722	674.696	669.61	715.808	694.744	686.972	683.194	721.896	663.459	672.552	652.073	632.852
Tb927.10.2380	3889.3	3715.79	4008.32	3013.87	3843.03	3573.77	4071.76	4053.99	4049.79	3905.88	3965.77	4149.78	4176.02	3938.54	4141.59	3944.76	3955.33	4470.33	4334.61	4120.98	4152.46	3999.24	3993.44	4265.55	3924.83	3922.33	4022.22	3908.36	3913.43	4048.47
Tb927.11.15320	929.49	977.474	940.603	500.938	893.942	902.668	846.723	860.676	914.07	854.792	871.254	840.303	953.445	963.901	1015.53	1013.39	1008.43	993.614	915.216	914.634	931.153	869.843	852.885	937.707	887.123	876.85	900.408	899.351	892.518	966.01
Tb927.9.460	0	0	0	0	0	0	1.01162	0	0	0	0	0	0	0	0	0	0.617153	0	0	0	0	0	0	0	0	0	0	0	0	0
Tb927.10.3310	3031.98	2856.16	2900.19	2061.43	2689.81	2795.78	3021.7	2878.97	2929.01	2963.5	3102.72	3148.69	3107.48	3020.01	3147.51	3086.8	3319.67	3476.72	3048.24	2844.39	2983.21	3229.07	3096.79	3096.47	3076.95	2941.93	3072.73	3103.87	3048.61	3292.91
Tb927.11.10920	2008.35	2031.2	1978.03	1824.14	2197.68	2104.56	2157.78	2247.96	2235.87	2212.93	2270.84	2308.39	2390.28	2226.67	2219.03	2498.24	2451.33	2278.81	2259.72	2308.12	2351.69	2507.59	2535.62	2596.02	2577.1	2573.27	2641.14	2693.77	2640.94	2692.78
Tb927.11.15030	741.207	675.913	676.251	540.486	722.526	768.015	845.711	776	731.067	768.315	812.186	819.33	840.776	799.599	804.854	755.379	749.841	644.456	764.667	855.162	841.041	850.589	868.238	844.955	836.302	774.771	758.238	765.268	753.001	866.36
Tb927.11.8430	996.644	903.528	945.982	632.764	744.03	778.987	763.77	765.561	752.875	794.924	720.303	717.263	821.392	776.128	846.484	790.609	849.82	975.041	934.593	865.416	869.613	814.345	773.047	767.493	776.474	808.553	805.628	839.441	790.601	864.129
Tb927.1.4970	111.715	114.385	117.575	88.9825	105.676	107.722	133.533	140.353	118.526	126.39	137.826	125.836	111.457	98.5807	123.63	120.197	97.5102	122.577	77.5101	83.0553	73.2614	110.996	110.545	108.04	111.936	107.954	122.706	102.701	119.728	103.368
Tb927.11.10900	3945.15	3865.99	3880.76	2929.83	2816.38	2717.98	2736.42	2859.25	2836.08	2735.11	2812.3	2909.6	3115.96	3084.17	3176.52	3056.75	3219.69	3517.58	3289.71	3101.76	3145.85	3215.47	3213.48	3394.09	3441.06	3278.27	3389.22	3578.15	3509.71	3714.56
Tb927.9.6230	102.3	86.6555	90.679	74.1521	65.1256	74.8067	60.697	63.7967	48.3585	54.3253	59.0681	61.5197	62.9976	57.8966	75.6916	74.6053	78.9956	72.4316	81.9819	70.7508	75.4593	79.2826	79.0703	67.2703	73.3372	74.9068	76.1623	75.5997	74.2116	89.2388
Tb927.9.11370	623.216	559.217	660.881	1036.48	709.009	741.085	670.702	632.168	666.589	695.142	705.536	652.947	593.632	633.733	679.963	659.014	673.314	599.883	775.101	816.198	695.984	668.239	716.239	708.376	633.016	672.693	634.686	715.344	686.705	623.184
Tb927.8.790	3448.71	3393.43	3576.44	2341.56	2882.12	2939.4	2887.15	2921.89	3066.5	2929.13	2928.79	2887.23	3229.84	3038.79	3182.83	3277.45	3201.79	3424.72	3313.56	3148.92	3115.81	3394.43	3314.04	3339.05	3502.82	3439.84	3489.08	3323.53	3382.07	3390.33
Tb927.7.2720	1587.85	1530.91	1512.34	1530.83	1520.62	1517.08	1429.41	1454.57	1451.7	1516.67	1429.12	1533.8	1542.23	1541.3	1574.39	1583.29	1467.59	1240.62	1390.71	1490.89	1476.22	1706.84	1571.43	1635.89	1523.36	1472.43	1633.26	1531.25	1545.58	1602.58
Tb927.10.13770	2037.22	1957.26	1908.87	2023.53	1520.62	1537.03	1382.88	1601.88	1495.32	1376.98	1365.13	1470.88	1349.6	1344.14	1300.63	1361.55	1399.7	1348.34	1490.58	1813.89	1689.41	1736.29	1779.47	1682.78	1754.3	1847.7	1617.18	1598.29	1606.93	1798.16
Tb927.4.4040	3493.9	3368.01	3326.69	1952.67	2141.16	2053.69	2306.49	2406.88	2395.17	2386.99	2528.44	2505.53	2668.92	2680.46	2524.31	2746.93	2684	2826.69	2653.23	2673.15	2761.22	2772.62	2654.61	2815.16	2552.65	2508.64	2592.9	2623.88	2659.74	2741.86
Tb927.10.15170	2443.28	2436.75	2529.02	4992.91	5312.04	5447.92	5491.05	5443.6	5475.89	5155.36	5355.51	5034.83	4153	4063.72	4067.16	3442.21	3351.76	3474.86	3638.5	3506.78	3701.17	3690.04	3730.12	3806.89	3623.12	3671.17	3641.41	3350.63	3388.01	3391.07
Tb927.7.180	87.2377	100.52	81.4574	97.2216	152.984	121.686	144.661	154.272	142.231	129.716	132.903	131.428	151.437	154.913	153.906	104.655	107.385	117.005	128.19	126.121	126.01	182.35	147.393	160.022	126.732	138.064	141.323	101.988	100.928	120.472
Tb927.10.10280	1184.3	1210.87	1172.68	832.151	1404.5	1356.49	1602.4	1605.36	1797.8	1838.19	1921.35	1684.8	1906.89	1643.01	1864.54	1634.06	1541.03	1158.91	1143.27	1265.31	1276.95	1138.27	1209.85	1373.94	1158.6	1113.32	1319.3	1202.46	1094.37	1253.06
Tb927.9.9960	1206.27	1206.24	1188.82	1044.72	1119.42	1148.03	1059.16	1136.74	1140.69	1107.57	1089.48	1041.64	1165.46	1110.99	1141.68	1226.84	1142.35	1084.62	1177.56	1108.43	1157.53	1160.92	1115.43	1169.08	1154.1	1169.87	1221.98	1121.87	1200.25	1221.08
chr2279	0	0	0.768466	6.5913	5.52954	2.99227	3.03485	1.15994	4.74103	5.5434	8.2039	1.39817	1.21149	3.12955	3.78458	0	0.617153	3.71444	1.49058	1.02537	2.93046	6.79565	3.07069	1.01925	3.21655	2.20314	2.53874	2.13961	0.989488	1.48731
chr2272	83.4721	84.3446	99.1322	64.2651	46.6939	65.8299	46.5343	56.8371	87.2349	49.8906	57.4273	48.9361	72.6896	54.7671	58.0302	75.6415	66.0354	42.7161	59.6232	75.8777	87.1811	84.9456	102.868	131.483	124.159	138.064	169.25	251.761	87.075	107.087
chr2271	0	0	0	0	1.22879	0	0	0	0	0	3.28156	1.39817	1.21149	0	0	1.03619	0.617153	0	0	0	0	0	1.53535	1.01925	0	0	0	0.713204	0	0
Tb927.3.3460	5884.47	5949.19	5821.13	4098.14	4505.34	4586.15	4518.89	4635.12	4549.49	4831.63	4920.7	5006.86	5369.34	5063.61	5044.84	5276.26	5424.16	5504.81	6165.04	5647.76	5690.95	5721.94	5589.43	5641.53	5489.36	5382.27	5344.9	5437.47	5400.63	5617.58
chr2276	0	0	0	0	0	0	0	1.15994	0	0	0	0	1.21149	0	0	0	0	0	0	0	0	0	0	0	0	0	0	0	0	0
chr2275	0	0	0	0	2.45757	2.99227	1.01162	0	0.948206	0	0	1.39817	0	1.56477	0	0	0	1.85722	0	0	0	0	0	0	0.643309	0.73438	0	0	0.989488	0.743657
Tb927.10.3380	252.927	198.73	229.771	75.7999	78.0279	64.8325	58.6737	66.1166	65.4262	62.0861	52.505	53.1306	83.593	79.8035	76.9531	113.98	118.493	98.4328	126.699	137.4	128.94	91.7413	115.151	94.7899	184.63	172.579	166.711	238.21	211.75	211.942
Tb927.7.400	119.873	108.608	96.0583	125.235	143.154	121.686	85.9874	129.913	101.458	96.4552	83.6798	97.8722	82.3815	111.099	102.184	107.763	118.493	141.149	96.8877	95.3598	101.101	100.802	101.333	81.5397	99.7129	115.298	100.704	94.143	94.0014	92.9571
Tb927.4.2140	4143.48	3887.94	4024.46	2796.36	3318.95	3250.6	3407.12	3181.72	3326.31	3382.58	3568.7	3524.8	3703.53	3433.11	3561.29	3372.78	3461	4080.32	3702.6	3578.55	3606.66	3636.8	3663.34	3690.69	3598.03	3447.18	3651.56	3827.77	3945.09	4122.83
Tb927.7.5970	3289.3	3291.75	3345.9	1282.01	1919.98	2021.78	2170.93	2042.66	2133.46	1987.86	1975.5	1988.2	2224.3	2207.9	2331.3	2553.16	2472.93	2288.1	2624.91	2570.61	2523.12	2233.5	2220.11	2341.21	2878.17	2752.46	2859.47	2815.02	2867.54	2696.5
Tb927.5.990	1237.02	1129.99	1132.72	1011.76	959.067	1052.28	990.372	1076.42	953.895	1055.46	1099.32	1059.82	1066.11	1112.55	1092.48	1024.79	1045.46	898.895	851.121	1199.69	1102.58	1045.4	1067.07	974.4	1063.39	1084.68	1027.35	1074.8	1068.65	1110.28
Tb927.11.13470	1816.3	1805.9	1798.21	2333.32	1959.3	1936	1905.88	1828.07	1786.42	1843.73	1767.12	1754.71	1985.64	1930.93	1867.06	1940.77	1979.21	2117.23	1849.81	1933.86	1928.97	1833.69	1852.4	1763.3	1769.74	1862.39	1679.8	1763.04	1881.02	1813.03
Tb927.3.5400	1800.61	1750.44	1703.69	2835.9	2170.04	2312.03	2171.94	2339.6	2381.89	2184.1	2239.67	2327.96	2003.81	1966.92	1933.92	1873.42	1794.06	1743.93	1817.02	1955.39	1883.55	2110.05	2070.41	2032.38	1987.18	2010	1951.45	1928.5	1978.98	1993.74
Tb927.9.6580	1355.01	1288.28	1347.89	2854.03	2479.69	2407.78	2578.61	2506.63	2608.51	2447.97	2456.25	2220.3	1963.83	1960.66	2014.66	1504.54	1493.51	1550.78	1735.03	1706.22	1741.42	1770.27	1786.38	1814.26	1789.04	1748.56	1696.73	1539.81	1553.5	1463.52
Tb927.8.860	736.186	778.744	727.738	510.825	616.85	654.309	625.179	595.05	680.812	629.73	612.011	573.251	633.611	622.78	580.302	690.099	662.823	685.315	672.251	599.844	637.375	766.776	730.825	698.184	726.296	685.911	734.544	654.008	650.094	707.961
Tb927.3.5150	1461.7	1395.73	1361.72	1944.43	1499.73	1516.08	1488.09	1483.56	1488.68	1435.74	1512.8	1507.23	1431.98	1434.9	1453.28	1531.48	1400.94	1801.51	1575.54	1397.58	1498.2	1450.87	1428.64	1413.69	1372.18	1422.49	1378.54	1370.07	1486.21	1449.39
Tb927.7.4510	2221.74	2079.73	2107.14	1941.14	1853.62	1950.96	1861.37	1835.03	1865.12	1911.36	1955.81	1951.85	2012.29	2009.17	1950.32	1892.07	1954.52	2016.94	2195.62	2269.15	2121.65	2053.42	2167.14	2023.2	2023.85	2092.98	2080.08	2187.4	2077.93	2236.92
Tb927.3.1310	3597.46	3790.89	3985.27	1560.49	3556.72	3141.88	4219.45	4354.42	4406.31	4164.2	4331.66	4194.52	4481.31	4533.15	4725.68	4311.57	4294.15	4605.91	4224.3	4145.59	4199.35	3921.09	3955.82	4282.87	4112.03	3854.03	4408.11	4210.04	4157.83	4296.1
Tb927.10.13540	1005.43	1001.74	986.711	655.834	803.012	718.144	781.979	803.839	817.353	752.794	789.215	764.801	862.583	790.211	865.407	829.984	876.975	911.896	910.744	769.03	814.667	803.019	864.4	821.513	838.232	840.131	841.171	855.845	887.571	881.233
Tb927.11.5690	2405	2456.39	2542.86	2076.26	2485.22	2417.75	2424.84	2441.68	2521.28	2522.25	2613.76	2385.29	2447.22	2574.05	2613.88	2530.36	2545.14	2860.12	2538.46	2267.1	2365.61	2464.56	2402.05	2438.04	2501.19	2441.82	2586.13	2533.3	2408.41	2526.2
Tb927.7.4940	4836.99	4984.42	4975.82	4744.08	5519.71	5556.64	5524.44	5709.23	5711.99	5760.7	5842.82	5831.78	5660.1	5839.74	5766.44	5558.1	5679.04	6290.41	6050.26	5557.53	5678.49	5535.06	5670.03	5638.47	5257.77	5315.45	5605.55	5497.38	5601.49	5495.62
Tb927.3.2750	1771.74	1839.41	1833.56	5472.42	5352.59	5246.44	5590.19	5421.56	5464.51	5163.12	5499.9	5153.67	3759.26	3520.74	3505.78	2877.49	2950.61	2993.84	2893.22	2890.53	2890.16	3105.61	3137.48	3270.76	2794.54	2789.91	2844.24	2614.61	2674.59	2561.15
Tb927.1.2150	174.475	203.351	192.117	113.7	132.094	103.732	96.1035	117.154	100.51	108.651	68.9128	116.048	124.784	101.71	114.799	132.632	125.282	98.4328	169.926	117.918	140.662	114.393	101.333	113.136	137.668	133.657	127.783	129.09	108.844	121.216
Tb927.2.2160	3060.22	3078	2975.5	2516.23	2684.9	2547.42	2920.54	2954.37	2915.73	2916.94	2876.29	2971.12	2907.58	2899.53	2898.99	2775.94	2843.84	3406.14	2790.37	2506.01	2504.08	2602.73	2534.09	2559.33	2357.73	2275.85	2442.27	2521.89	2333.21	2497.94
Tb927.3.3800	2335.96	2326.99	2356.89	2244.34	2367.26	2219.27	2224.54	2136.61	2072.78	2195.19	2216.69	2144.8	2253.38	2167.21	2260.66	2296.19	2371.1	2107.95	2155.38	2452.69	2374.4	2298.06	2299.95	2213.8	2374.45	2540.96	2458.35	2382.1	2315.4	2362.6
Tb927.6.2600	1788.06	1758.53	1697.54	2018.58	1543.97	1528.05	1489.1	1549.68	1485.84	1463.46	1478.34	1592.52	1572.52	1505.31	1526.45	1618.52	1510.79	1279.63	1511.45	1849.77	1783.92	1715.9	1711.91	1642.01	1711.85	1667.04	1747.5	1735.23	1734.57	1692.56
Tb927.5.190	0	0	0	0	0	0	1.01162	0	0	0	0	0	0	0	0	0	0	0	1.49058	0	0	1.13261	0	0	0	0	0.846248	0	0	0
Tb927.11.5720	1167.98	1175.05	1168.84	688.79	1174.1	1169.98	1406.15	1359.45	1389.12	1561.02	1635.86	1688.99	2097.09	2164.08	2154.69	2527.26	2453.8	2015.09	1900.49	1874.38	1889.41	2063.61	2043.55	2133.28	2081.75	2112.81	2233.25	2110.37	1980.96	2122.4
Tb927.7.7230	1193.09	1131.14	1261.05	1433.61	1394.67	1404.37	1376.81	1449.93	1443.17	1395.83	1461.94	1333.86	1379.89	1377	1457.06	1439.26	1368.23	1392.92	1581.5	1645.73	1626.4	1422.56	1539.95	1439.18	1509.2	1529.71	1424.24	1433.54	1402.1	1415.18
Tb927.11.6780	1816.93	1638.37	1646.06	1949.38	1541.51	1648.74	1548.78	1541.56	1565.49	1668.56	1662.11	1606.5	1800.28	1812.01	1762.35	1850.63	1886.64	1730.93	1894.53	2005.63	1967.07	1800.85	1881.57	1744.95	1740.79	1762.51	1733.96	1715.26	1821.65	1660.59
Tb927.11.9570	2052.91	2103.99	2136.34	3412.64	2807.78	2894.52	2595.81	2467.19	2492.83	2433.55	2372.57	2329.36	2287.3	2397.23	2370.41	2581.14	2547.61	2351.24	2107.68	2206.6	2187.59	2316.18	2236.23	2088.44	2319.77	2392.61	2295.87	2350.01	2308.48	2065.13
Tb927.11.11520	6020.03	5870.62	6087.02	8604.94	7909.08	8058.18	8065.62	8003.59	8073.02	7943.69	7818.32	7982.18	7081.18	7254.29	7302.98	7013.94	6804.11	6318.27	6646.49	6870.01	6804.52	7170.54	7167.76	7032.8	6327.59	6646.14	6277.47	6448.08	6423.76	6258.61
Tb927.8.1780	1675.72	1765.46	1752.87	649.243	1381.77	1334.55	1433.46	1424.41	1539.89	1520	1527.57	1518.42	1597.96	1564.77	1718.2	1671.37	1691.62	1918.51	1569.58	1448.85	1517.24	1414.63	1426.34	1483	1556.81	1496.67	1614.64	1585.45	1532.72	1604.81
Tb927.6.1550	2522.99	2353.56	2445.26	1964.21	2743.26	2767.85	2361.11	2470.67	2262.42	2768.37	2497.27	3192.03	3569.06	3178.06	2823.3	2982.14	3098.11	2834.12	2894.71	2634.19	2481.36	2718.26	2793.56	2730.56	2745	2551.97	2690.22	2712.32	2780.46	2560.41
Tb927.10.11910	1383.25	1267.48	1346.35	1153.48	1198.07	1188.93	1166.39	1187.78	1099.92	1052.14	1059.94	1024.86	1033.4	1082.82	1121.5	1004.06	1018.3	982.47	1117.93	1094.07	1117.24	1274.18	1109.29	1191.5	1234.51	1236.7	1252.45	1171.79	1110.21	1128.13
Tb927.9.10350	1702.7	1543.62	1640.68	1074.38	1147.07	1110.13	1174.49	1156.46	1182.41	1135.29	1230.59	1209.42	1252.68	1290.94	1214.85	1339.79	1363.91	1160.76	1278.92	1265.31	1321.64	1408.96	1363.39	1447.33	1482.18	1408.54	1498.71	1508.43	1455.54	1563.17
Tb927.9.7180	5151.42	5504.35	5243.25	4042.11	5809.7	5499.79	6532.01	6310.08	6609.94	6397.08	6527.03	6381.27	6305.82	6110.44	6490.55	5881.39	5814.2	6440.85	6959.52	6293.75	6337.11	6229.35	5977.87	6238.81	6131.38	5655.46	6142.92	6117.87	5921.1	5969.33
Tb927.10.3160	980.326	972.852	1000.54	1705.5	1158.75	1126.09	1150.21	1142.54	967.17	1112.01	1189.57	1147.9	1035.83	987.372	957.499	837.238	886.232	804.177	992.726	1117.66	1075.48	980.839	1043.27	979.496	974.613	932.663	941.028	999.199	946.94	1033.68
Tb927.5.2060	4106.45	4198.75	4238.86	3974.55	4445.75	4362.73	4668.61	4872.91	4608.28	4919.21	4956.8	4869.84	4667.88	4724.05	4854.35	4888.72	4860.08	4908.64	4321.19	4628.54	4535.62	4430.76	4363.45	4312.43	4434.33	4437.86	4412.34	4532.41	4730.74	4360.06
Tb927.8.5490	2743.91	2667.83	2727.29	7214.17	6413.65	6569.03	6155.68	6386.63	6357.72	6002.39	5803.44	5863.94	4509.18	4509.68	4467.07	3686.75	3565.91	3935.45	4037.98	4056.38	4007.4	4332.23	4462.48	4297.14	4074.08	4089.03	3805.58	3837.75	3808.54	3798.6
Tb927.8.6100	1988.89	2123.64	2147.1	1516	2012.14	1946.97	2203.3	2177.21	2123.98	2403.62	2369.29	2367.11	2644.69	2688.28	2753.91	2917.9	2955.55	2962.27	2988.61	2692.63	2795.66	2802.07	2747.5	2839.62	2860.8	2864.82	2866.24	2842.12	2879.41	2807.3
Tb927.11.5470	809.616	801.852	767.698	766.238	692.421	615.41	663.62	648.407	643.832	621.969	702.254	679.513	684.494	602.438	650.948	713.932	757.247	640.742	639.459	636.757	676.936	693.156	677.088	680.857	694.131	705.74	676.152	673.265	690.663	747.375
Tb927.9.15420	21639.4	20938.3	21427.2	21345.9	18751.9	19601.4	19753.8	20054.2	19421.1	19548.2	19866.6	19195.5	18322.6	18489.4	18483.9	19880.2	19660.6	19903.8	17025.4	18466	17549	19760.6	20015.5	20145.4	21119.8	21231.7	20661.2	19874.9	20117.3	20255.7
Tb927.11.12870	1187.44	1231.66	1186.51	644.299	1175.95	1080.21	1219	1248.1	1318.01	1333.74	1450.45	1317.08	1448.95	1499.05	1555.46	1325.28	1391.06	1106.9	1250.6	1298.12	1317.97	1244.74	1321.93	1326.04	1253.17	1274.15	1299.84	1226.71	1230.92	1253.06
Tb927.9.2910	910.661	841.136	882.2	1082.62	833.731	840.827	810.305	771.361	726.326	755.011	700.613	746.625	746.28	740.138	726.639	740.872	791.19	731.745	596.232	774.157	739.208	675.034	725.451	657.414	750.742	781.381	735.39	773.827	835.128	772.659
Tb927.8.3630	1404.59	1363.38	1325.6	1113.93	1680.98	1747.48	2101.13	2024.1	2098.38	2313.82	2408.67	2438.42	2287.3	2293.96	2260.66	2073.41	2139.67	2568.54	2212.02	2004.61	2063.04	1991.13	2159.46	2156.73	1851.44	1703.76	1761.04	1773.74	1819.67	1895.58
Tb927.11.4780	1803.75	1785.1	1818.96	1333.09	1212.81	1394.4	1244.29	1222.58	1212.76	1179.64	1263.4	1265.35	1358.08	1259.64	1237.56	1357.4	1296.02	1036.33	1310.22	1394.51	1371.45	1302.5	1386.42	1289.35	1359.31	1395.32	1361.61	1453.51	1448.61	1383.94
Tb927.10.7840	2238.06	2020.81	1984.95	2573.9	1677.91	1861.19	1599.37	1677.27	1729.53	1533.3	1673.6	1658.23	1728.8	1721.25	1616.02	1702.45	1765.06	2154.38	1858.75	1880.54	1870.36	1846.15	1793.28	1939.63	1839.22	1857.98	1908.29	1960.6	1940.39	2030.93
chr3338	0	0	0	0	0	0	0	0	0	0	0	0	0	0	0	0	0	0	0	0	0	0	0	0	0	0.73438	0	0	0	0
Tb927.8.4490	1096.43	1096.48	1032.82	667.369	753.246	792.951	564.482	647.247	625.816	609.774	559.506	577.446	674.802	604.003	663.563	723.257	772.676	1025.19	807.894	703.406	703.31	712.411	624.118	653.337	841.448	819.569	846.248	802.355	774.769	769.685
Tb927.4.3900	1685.76	1737.73	1752.1	1794.48	1682.82	1782.39	1605.43	1670.31	1611.95	1556.59	1639.14	1616.29	1590.69	1674.31	1636.2	1664.11	1679.89	1667.79	1611.32	1782.1	1833	1657.01	1688.11	1777.57	1913.84	1930.69	1758.5	1784.44	1722.7	1729
Tb927.11.2800	808.989	742.926	732.349	1049.66	732.356	717.147	677.783	664.646	725.377	688.49	713.74	745.227	777.779	715.102	724.116	699.425	679.486	720.602	797.46	787.487	824.924	772.439	799.915	804.186	744.309	685.911	726.927	805.208	756.959	823.971
chr1122	0	0	0	0	0.614393	0.997423	1.01162	1.15994	2.84462	0	3.28156	0	0	0	0	1.03619	0	0	0	0	1.46523	1.13261	0.767673	0	0	0	0	0	0.989488	0
chr1123	0.62761	1.15541	0	0	1.22879	0.997423	0	1.15994	0	1.10868	3.28156	1.39817	0	0	1.26153	0	0	0	1.49058	1.02537	0.732614	1.13261	1.53535	3.05774	3.21655	2.20314	0.846248	1.42641	0	1.48731
chr1120	0.62761	1.15541	0	0	0.614393	0	0	1.15994	0.948206	0	0	0	0	0	1.26153	0	0	0	0	0	0	0	0	0	0	0	0	0	0	0
chr1121	0	1.15541	0	0	1.22879	0	0	0	0.948206	0	0	0	0	0	1.26153	0	0	0	0	0	0	0	0	0	0	0	0.846248	0	0	0
chr1126	0.62761	1.15541	0	0	0.614393	0	2.02323	1.15994	1.89641	0	0	0	0	1.56477	0	0	0	0	0	1.02537	0	0	0.767673	0	0	0	0	0	0	0
Tb927.10.16070	461.921	457.541	487.976	1148.53	1005.76	1063.25	855.827	821.238	798.389	762.772	764.604	721.458	691.763	644.687	678.701	643.471	670.846	629.598	733.365	728.015	670.342	703.35	683.997	659.453	604.067	638.177	605.068	631.186	607.546	532.458
Tb927.3.970	3004.99	2983.26	3182.22	4004.21	3315.88	3510.93	3373.74	3209.56	3390.78	3340.45	3212.65	3109.54	3002.08	3106.08	3340.52	3210.1	3225.86	3151.71	3176.43	3375.53	3255.01	3218.87	3244.95	3365.55	3276.37	3400.92	3362.14	3247.93	3244.53	3053.45
chr1125	0	0	0	1.64782	0	0	0	0	1.89641	1.10868	1.64078	0	0	0	0	0	0	0	0	0	0	0	0	0	0	0	0	0	0	0.743657
chr1128	0	0	0	0	0	0	1.01162	0	0	1.10868	0	0	0	0	0	0	0.617153	0	0	0	0	0	0	1.01925	1.28662	0	0	0	0	0
Tb927.10.15350	758.152	839.98	782.299	639.356	645.113	643.338	657.551	665.806	667.537	647.469	644.827	664.133	692.974	674.417	673.655	763.669	728.241	1116.19	716.969	590.615	579.498	621.802	586.502	573.836	555.819	547.113	589.835	628.333	550.155	572.616
Tb927.11.14120	4510	4537.28	4614.64	5185.7	5653.03	5521.73	5766.21	5948.18	5975.59	6035.65	5883.84	6146.37	5698.86	5708.29	5544.41	5532.19	5558.7	5138.93	5553.9	5659.04	5771.54	5942.8	5666.96	5914.69	5420.52	5344.82	5423.61	5262.02	5419.43	5313.43
Tb927.8.7980	3305.62	3258.25	3121.51	2748.57	3169.04	3097.99	3225.03	3436.9	3353.8	3285.02	3383.29	3449.3	3438.22	3462.84	3412.43	3430.81	3493.09	3144.28	2711.36	3290.42	3244.02	3421.61	3390.04	3543.92	3084.02	3014.63	3076.11	2975.49	2943.73	3253.5
Tb927.8.8170	3984.69	3987.31	4020.62	3498.33	4048.85	4085.44	4308.47	4263.94	4397.78	4388.16	4397.29	4291	4247.49	4090.32	4376.24	3970.66	4010.26	4236.32	4245.17	4279.91	4265.28	4309.57	4289.76	4249.24	4160.92	4196.98	4183.01	4167.25	4171.68	4067.06
Tb927.4.2500	2323.41	2499.14	2312.32	1024.95	2182.32	1956.94	2509.82	2471.83	2587.65	2659.72	2754.87	2585.22	2798.55	2882.31	3119.76	3043.28	3130.82	3112.7	2367.04	2342.98	2370.74	2376.21	2418.17	2372.81	2353.87	2374.25	2504.05	2456.99	2306.5	2500.92
Tb927.10.3290	669.659	613.521	637.059	810.729	693.035	679.245	654.516	663.486	645.728	657.447	646.468	647.355	643.303	646.252	667.348	705.642	651.714	629.598	651.383	583.438	697.449	705.615	641.007	636.01	678.048	727.037	710.849	679.684	689.673	733.989
Tb927.5.2390	352.089	291.162	334.283	240.582	307.196	269.304	307.531	316.664	272.135	286.039	397.069	342.553	284.701	317.649	340.612	337.796	336.348	399.303	324.946	306.587	307.698	289.948	365.412	279.274	331.304	312.846	329.191	329.5	339.394	349.519
Tb927.7.6680	1601.66	1639.52	1682.17	1140.29	1751.63	1511.1	1937.25	1946.38	1974.16	1976.78	2023.08	2009.18	2035.31	1946.58	2126.93	1995.69	2006.98	1970.51	1569.58	1485.77	1567.06	1549.41	1538.42	1677.68	1616.64	1498.14	1586.72	1453.51	1492.15	1692.56
Tb927.10.14500	3655.83	3597.93	3642.53	2479.97	3412.95	3409.19	3779.4	3765.17	3801.36	3954.66	3905.06	3755.5	3885.26	3617.76	3773.23	3844.25	3810.3	4566.91	4206.42	3869.76	3839.63	3726.28	3849.88	3802.81	3572.94	3675.57	3566.09	3532.5	3579.97	3375.46
Tb927.10.11850	1116.52	1127.68	1226.47	1351.22	1482.53	1561.96	1372.76	1412.81	1398.6	1364.79	1358.57	1328.27	1390.79	1289.37	1411.65	1286.94	1407.73	1535.92	1344.5	1225.32	1235.92	1305.9	1282.78	1259.79	1294.98	1272.68	1297.3	1222.43	1241.81	1143.74
Tb927.4.5080	389.118	352.399	358.105	670.664	456.494	480.758	483.553	479.055	432.382	403.56	385.583	402.674	300.45	314.52	322.951	317.073	333.88	187.579	284.701	314.79	326.746	346.578	340.847	340.428	288.203	277.596	292.802	304.538	260.235	287.051
Tb927.5.293b	191.421	212.595	185.969	280.13	309.04	288.255	245.823	278.386	256.964	216.193	173.923	222.31	236.241	201.856	203.106	130.559	150.585	146.721	225.078	201.999	176.56	261.632	234.908	268.062	243.814	263.643	225.102	231.791	232.53	252.843
Tb927.6.5380	0	0	0	3.29565	1.84318	0	1.01162	0	1.89641	0	0	0	0	0	0	0	0	0	0	0	0.732614	0	0	0	0	0	0	0	0	0
Tb927.4.1970	1884.08	1810.52	1774.39	2063.08	2001.69	1974.9	2035.37	1942.9	2014.94	1915.8	1972.22	2009.18	1849.95	2046.72	1885.98	1992.58	1968.1	2005.8	2119.6	1961.54	1981.72	2061.35	1949.89	2056.84	1982.68	1968.87	1944.68	1983.42	1963.14	1883.68
Tb927.6.1800	563.593	693.244	594.793	560.26	949.851	904.662	1102.66	1137.9	1180.52	1124.2	1250.27	1040.24	1086.71	995.196	1142.94	1022.71	977.571	963.898	700.572	657.265	663.016	622.935	685.532	614.606	616.29	538.301	602.529	596.952	510.576	643.263
Tb927.9.14940	25.732	30.0406	23.8225	60.9695	60.8249	64.8325	56.6505	41.7579	54.0477	39.9125	39.3787	46.1398	36.3448	28.1659	45.415	37.3027	38.8807	46.4305	28.321	25.6343	34.4329	35.1109	42.9897	46.8853	39.8852	38.9222	30.4649	34.2338	35.6216	31.2336
Tb927.7.4760	2017.76	1929.53	2008	2623.34	2192.77	2358.9	2212.4	2261.88	2339.22	2426.9	2292.17	2305.59	2407.24	2428.53	2282.1	2482.7	2457.5	2535.11	2469.89	2515.24	2375.87	2270.88	2288.43	2341.21	2195.61	2387.47	2267.95	2384.96	2396.54	2233.2
Tb927.7.6940	2581.36	2598.51	2662.74	1377.58	1583.9	1526.06	1525.52	1579.84	1548.42	1748.39	1685.08	1760.3	2129.8	2134.35	2108.01	2293.08	2274.21	2477.53	2191.15	2275.3	2345.83	2275.41	2328.35	2328.98	2421.42	2507.91	2420.27	2406.35	2455.91	2460.76
Tb927.9.13990	2997.46	3081.47	2884.82	4562.82	4243	4354.75	4611.96	4537.69	4762.84	4566.65	4594.19	4461.57	4412.26	4207.68	4400.2	4645.22	4570.02	4782.35	3250.95	3276.07	3260.13	3456.72	3295.62	3534.75	3157.36	3371.54	3241.98	3063.93	3141.63	3310.76
Tb927.9.17360	0	0	0	0	0.614393	0	0	0	0	0	0	0	0	0	0	0	0	0	0	0	0.732614	0	0	0	0	0.73438	0	0	0	0
Tb927.5.3620	749.993	829.582	769.235	1013.41	1009.45	922.616	1294.87	1173.86	1267.75	1240.61	1273.25	1231.79	1206.65	1206.44	1251.43	1198.87	1113.96	1298.2	830.253	728.015	772.176	765.643	796.845	773.608	754.602	692.521	770.932	748.151	693.631	835.126
Tb927.11.4250	617.568	581.169	607.857	786.012	701.022	712.16	633.272	643.767	643.832	686.273	610.37	564.862	609.381	600.873	566.425	609.277	636.902	603.597	634.987	676.747	620.524	671.637	637.936	703.28	708.927	720.427	668.536	687.529	613.483	674.496
Tb927.3.350	0	0	0	0	0	0	0	0	0	0	0	0	0	0	0	0	0	0	0	0	0	0	0	1.01925	0	0	0	0	0	0
Tb927.9.16540	0	0	0	0	0	0	0	0	0.948206	1.10868	0	0	0	0	0	0	0.617153	0	0	0	0	0	0	0	0	0.73438	0	0.713204	0	0
Tb927.9.16010	14.435	20.7973	16.9063	8.23912	12.9023	12.9665	12.1394	15.0792	10.4303	18.8476	13.1262	9.78722	10.9034	7.82387	8.83069	14.5066	9.2573	1.85722	8.94348	5.12687	5.86092	13.5913	9.21208	3.05774	10.2929	11.0157	9.30873	12.8377	12.8633	11.8985
Tb927.10.1290	334.516	383.595	373.475	629.469	465.71	509.683	457.251	444.257	494.963	473.406	443.011	466.99	442.195	478.821	493.257	439.343	448.67	254.439	368.173	508.585	531.878	451.911	512.038	419.93	441.31	453.113	461.205	424.357	449.228	438.014
Tb927.5.4390	1296.01	1316.01	1349.43	1466.56	1325.25	1232.81	1398.05	1358.29	1327.49	1266.11	1317.55	1417.75	1282.97	1265.9	1231.25	1161.56	1181.23	1095.76	1453.32	1272.49	1320.9	1252.66	1282.78	1224.12	1300.77	1235.96	1215.21	1115.45	1237.85	1271.65
Tb927.6.5120	2966.71	2997.12	2900.96	6746.19	3572.69	3933.84	3397.01	3354.55	3235.28	3116.5	2850.04	2737.63	2511.43	3115.46	2915.39	3284.71	3211.67	2845.26	2457.97	2559.33	2450.6	2715.99	2790.49	2558.31	2856.29	3172.52	2837.47	2859.95	2753.75	2498.69
Tb927.2.6210	1.25522	0	0.768466	1.64782	5.52954	4.98711	0	4.63976	3.79282	1.10868	0	1.39817	1.21149	0	2.52305	1.03619	0	3.71444	2.98116	2.05075	0	1.13261	0.767673	6.11548	0.643309	0.73438	0.846248	0.713204	1.97898	2.97463
Tb927.11.8040	1067.56	1099.95	1052.03	1425.37	874.281	878.729	948.896	926.793	895.106	878.075	889.303	906.017	839.565	945.123	896.945	875.577	878.209	999.185	1062.78	980.257	960.457	1036.34	928.884	917.322	916.716	951.023	896.177	860.124	980.583	942.213
Tb927.10.3830	10871.5	10629.7	10541.1	11885.8	7903.55	8452.16	8026.16	8025.63	7855.88	7280.7	7431.1	7235.55	7070.27	7321.58	7265.13	8050.12	7902.03	7430.74	7253.16	8275.79	8089.53	9468.6	8858.95	8660.54	9348.57	10415	8982.08	9321.58	9485.23	9112.77
Tb927.5.2930	9517.07	9250.18	9155.51	12551.5	9838.27	10186.7	9523.36	9389.72	9568.34	9377.22	9564.11	9862.72	9147.98	8844.1	8627.58	8947.46	8976.49	10294.6	9966.02	9355.51	9606.04	10015.7	10043.5	9763.36	9015.98	9126.88	8886.45	9304.46	9174.54	9625.15
Tb927.11.4500	2612.74	2667.83	2718.83	2938.07	3197.92	3165.82	3118.81	2981.05	3149.94	3125.37	3114.2	3029.84	3026.31	3210.92	3142.46	3000.79	3033.93	2934.41	2869.37	2859.77	2942.91	2749.97	2854.98	2780.5	2763.01	2795.79	2914.48	2831.42	2901.18	2741.86
Tb927.8.7640	1291.62	1290.59	1280.27	1151.83	1373.17	1416.34	1142.11	1158.78	1130.26	1108.68	1094.4	946.564	1415.02	1433.33	1551.68	1577.07	1506.47	1476.49	1088.12	1194.56	1143.61	1042	1030.22	999.881	1002.28	1011.24	1032.42	1076.23	1078.54	974.934
Tb927.10.8110	1469.23	1448.88	1476.99	1433.61	1489.9	1457.23	1515.4	1579.84	1503.85	1420.22	1542.33	1454.1	1417.45	1531.91	1453.28	1508.69	1444.76	1582.35	1563.62	1507.3	1475.49	1523.36	1500.8	1540.08	1507.92	1611.97	1511.4	1465.63	1483.24	1456.82
Tb927.6.4830	1600.4	1560.95	1603.02	2512.93	1978.35	2049.7	2073.81	1976.54	2005.46	2038.86	1891.82	1972.82	1894.78	1810.44	1912.47	1904.51	1853.93	1782.93	1611.32	1640.6	1689.41	1679.66	1715.75	1685.83	1729.22	1811.72	1776.28	1663.19	1772.17	1706.69
Tb927.6.4380	1336.18	1369.16	1385.55	1474.8	1502.81	1527.05	1452.68	1455.73	1455.5	1515.57	1430.76	1352.03	1433.2	1483.41	1438.14	1463.09	1376.25	1398.49	1539.77	1675.46	1626.4	1521.09	1437.85	1593.08	1451.31	1507.68	1480.93	1599.72	1554.49	1557.96
chr555588_BES11-expression	21.3387	24.2635	23.8225	9.88694	29.4909	31.9175	47.546	35.9582	36.98	34.3691	39.3787	53.1306	36.3448	35.9898	41.6304	33.1579	37.0292	16.715	19.3775	24.609	32.235	32.8456	38.3837	35.6736	29.5922	30.844	42.3124	26.3886	27.7057	24.5407
Tb927.11.15520	2332.2	2370.89	2355.35	2661.24	2758.62	2786.8	2697.98	2670.18	2790.57	2736.22	2751.59	2734.83	2548.98	2605.35	2629.02	2513.79	2584.02	2353.1	2523.55	2627.01	2666.72	2678.62	2597.81	2582.77	2583.53	2634.22	2660.6	2665.96	2529.13	2506.12
Tb927.10.4460	1017.98	1067.6	1106.59	1667.6	1206.05	1251.77	1161.34	1134.42	1125.52	1110.9	1166.59	1096.17	1142.44	1254.95	1253.96	1240.31	1230.6	1049.33	1143.27	1224.3	1155.33	1180.18	1139.99	1160.92	1177.9	1206.59	1150.9	1190.34	1152.75	1074.58
Tb927.11.10730	5489.07	5708.86	5482.24	4104.73	5436.15	5463.88	5853.21	5682.55	5842.84	5948.07	5821.49	5911.48	5966.6	5888.24	5777.79	5845.12	5769.15	6089.83	5708.92	5749.27	5701.94	5580.36	5767.53	5598.72	5893.36	5796.47	5966.9	6145.68	6130.87	6033.29
Tb927.9.5320	4630.5	4573.1	4563.15	7767.84	8962.76	8758.37	9114.66	9119.45	8724.44	9338.41	9441.05	9201.38	7995.85	7667.39	7868.14	7497.84	7602.71	8704.8	7850.88	7529.32	7501.97	7933.92	8118.14	7985.8	7326.65	7129.37	7336.97	7159.14	7295.5	6843.13
Tb927.11.4430	3673.4	3841.73	3626.39	1011.76	1704.94	1561.96	1975.69	1931.3	1913.48	2177.45	2180.6	2070.7	2592.6	2656.99	2779.14	2766.61	2726.58	2722.69	2848.5	2650.59	2620.56	2573.29	2646.94	2722.41	2732.13	2684.9	2750.31	2784.35	2797.28	3059.4
Tb927.1.4740	2820.48	2821.5	2781.08	1723.62	2548.5	2441.69	2569.51	2528.67	2591.45	2362.6	2385.69	2519.51	2573.21	2375.33	2597.48	2769.72	2637.71	2583.4	2326.79	2472.18	2471.84	2392.07	2438.9	2392.17	2598.33	2468.25	2594.6	2491.22	2635.01	2475.63
Tb927.5.4575	861.08	771.811	751.56	1359.45	1144	1184.94	1005.55	1053.23	1002.25	919.096	959.857	938.175	869.852	765.174	827.561	754.343	839.945	356.587	612.628	781.335	719.427	833.6	786.097	799.089	714.073	732.912	708.31	703.933	665.926	825.459
Tb927.11.1300	1296.01	1276.72	1207.26	1354.51	1202.98	1184.94	1160.32	1206.34	1183.36	1208.46	1273.25	1282.13	1140.02	1182.97	1243.87	1219.59	1151.61	1242.48	1369.84	1164.82	1169.25	1231.15	1221.37	1173.15	1140.59	1149.31	1193.21	1106.89	1192.33	1270.17
Tb927.10.5730	340.164	278.453	320.451	965.625	508.717	516.665	382.391	390.9	432.382	378.06	436.448	401.276	310.142	298.872	350.704	302.566	327.708	304.584	378.607	289.155	305.5	379.424	379.23	341.448	345.457	373.065	353.732	333.066	300.804	353.237
Tb927.10.1470	809.616	772.967	824.565	919.486	800.554	844.817	811.316	795.719	757.616	824.858	777.73	858.479	821.392	841.848	796.023	869.359	818.962	878.466	864.536	804.919	830.052	817.743	882.056	803.166	847.238	815.162	826.785	835.875	852.939	835.126
Tb927.5.4570	553.552	548.818	597.098	365.817	532.679	503.698	546.273	531.253	598.318	575.405	584.118	556.473	598.478	599.308	613.102	627.928	588.764	599.883	523.193	552.677	584.626	699.952	689.37	731.819	696.704	649.927	710.849	706.072	705.505	717.629
Tb927.11.7200	3339.51	3377.25	3348.98	2557.42	2179.87	2145.46	2148.67	2222.45	2222.59	2282.77	2277.4	2358.72	2693.15	2608.48	2671.91	2486.84	2540.2	2364.24	2562.31	2786.97	2784.67	2710.33	2801.24	2762.16	2703.83	2672.41	2716.46	2877.78	2782.44	3010.32
Tb927.11.13270	1720.28	1750.44	1650.67	1425.37	1806.32	1755.46	2017.16	1973.06	1978.91	1988.97	1954.17	1834.4	1859.64	1879.29	2003.3	1983.26	1938.48	1840.51	1605.35	1774.92	1707.72	1611.7	1609.81	1719.47	1689.97	1642.81	1634.11	1537.67	1641.56	1579.53
Tb927.8.2920	147.488	157.135	136.787	118.643	101.375	80.7912	109.255	117.154	91.976	113.085	111.573	118.845	110.246	107.969	114.799	83.931	111.705	96.5755	155.02	151.755	146.523	139.311	118.222	140.656	137.668	127.782	123.552	112.686	125.665	148.731
Tb927.10.15033	55.8573	73.946	47.6449	121.939	81.7143	89.768	84.9758	64.9567	71.1154	65.4121	57.4273	68.5105	59.3632	73.5444	65.5994	75.6415	62.9496	48.2878	53.6609	46.1418	65.9353	67.9565	62.9492	66.251	60.4711	69.0318	66.8536	58.4828	55.4113	58.7489
Tb927.1.3910	3682.19	3757.38	3817.74	2292.12	3196.69	3241.62	3370.71	3304.67	3481.81	3431.36	3266.79	3221.39	3455.18	3486.32	3505.78	3587.27	3562.83	4169.46	3642.98	3561.12	3618.38	3366.11	3350.89	3439.96	3638.56	3655.01	3718.42	3785.69	3777.87	3536.83
Tb927.7.6750	2651.02	2736	2706.54	2250.93	2439.75	2429.72	2313.57	2501.99	2401.81	2416.92	2459.53	2339.15	2432.68	2541.19	2521.79	2568.7	2517.98	2869.41	2508.65	2468.07	2558.29	2313.92	2398.21	2397.27	2657.51	2709.86	2622.52	2762.24	2608.29	2413.17
Tb927.9.17940	0	0	0	0	0	0	0	0	0	0	0	0	0	0	0	0	0	0	0	0	0	0	0	0	0	0	0	0.713204	0	0
Tb927.10.12320	989.113	999.426	985.174	1102.39	997.16	985.454	861.897	898.954	946.309	831.51	794.138	847.294	938.907	1023.36	894.422	942.929	967.079	872.894	880.933	998.714	1005.15	978.573	1001.05	951.976	1133.51	1103.04	1016.34	1064.81	993.446	948.906
Tb927.10.760	1652.5	1597.93	1597.64	1507.76	1605.41	1562.96	1769.32	1743.39	1732.37	1824.89	1868.85	1821.82	1698.51	1686.83	1744.69	1491.07	1580.53	1322.34	1618.77	1622.14	1644.72	1601.51	1689.65	1666.47	1564.53	1603.15	1575.71	1516.99	1581.2	1650.17
Tb927.7.5490	1357.52	1401.51	1371.71	2740.33	2217.96	2179.37	1829	1956.82	1905.89	1939.08	1783.53	1812.03	1836.62	1750.98	1719.46	1525.26	1389.83	1444.92	1995.89	1760.57	1765.6	2067.01	2029.73	2032.38	1839.22	1858.72	1930.29	1793	1788.99	1733.46
Tb927.6.3430	1003.55	980.94	1021.29	748.112	1206.67	1201.89	1427.39	1379.17	1474.46	1329.31	1374.97	1293.31	1289.03	1279.98	1348.57	1141.88	1132.48	1067.9	1325.13	1273.51	1276.21	1205.1	1158.42	1240.42	1192.7	1159.59	1190.67	1123.3	1073.59	1075.33
Tb927.1.2350	15.0626	16.1757	9.2216	32.9565	27.6477	25.933	21.2439	25.5187	17.0677	25.4996	22.9709	33.5562	19.3839	28.1659	8.83069	16.579	11.7259	24.1439	17.887	18.4567	16.8501	11.3261	23.7979	10.1925	15.4394	19.0939	11.8475	17.8301	16.8213	5.94925
Tb927.10.13960	2485.96	2424.04	2449.1	2351.44	2366.03	2455.65	2495.66	2449.79	2554.47	2459.05	2475.94	2483.16	2379.37	2434.79	2473.85	2268.21	2329.75	2752.4	2575.72	2452.69	2418.36	2200.66	2336.8	2284.13	2281.17	2258.95	2227.33	2394.23	2319.36	2205.69
Tb927.7.2110	1319.86	1248.99	1102.75	1534.12	1320.94	1303.63	1401.09	1331.61	1474.46	1298.26	1340.52	1303.1	1247.84	1247.12	1144.2	1148.09	1111.49	1246.2	1317.67	1198.66	1291.6	1288.91	1301.97	1233.29	1129.01	1150.77	1251.6	1213.16	1201.24	1328.91
chr787	0.62761	0	0	3.29565	0	2.99227	2.02323	0	3.79282	2.21736	0	0	1.21149	0	1.26153	0	0.617153	0	0	0	1.46523	0	0	0	0	0.73438	0	1.42641	0	0
chr2040	0	0	0.768466	0	0	0	0	0	0	0	0	0	0	0	0	0	0	0	0	0	0	0	0	0	0	0	0	0	0	0
chr2041	0	0	0	3.29565	0	0	0	0	0	1.10868	0	0	1.21149	0	0	0	0.617153	0	0	0	0	0	0	0	0	0	0	0.713204	0	0
chr2042	0	0	0	4.94347	1.22879	0.997423	2.02323	0	0.948206	4.43472	1.64078	2.79635	0	0	0	0	0	0	0	0	0.732614	1.13261	0	0	0.643309	0	0.846248	0	0.989488	1.48731
chr2043	0	0	0	0	0.614393	0	0	2.31988	0	0	0	0	0	0	0	0	0	0	2.98116	0	0	0	0	0	0	0	0	0	0	0.743657
chr2044	0	1.15541	0	1.64782	4.91514	1.99485	2.02323	2.31988	0	1.10868	1.64078	0	2.42299	0	0	1.03619	1.85146	0	0	0	0.732614	0	0.767673	2.03849	0	2.20314	0	0.713204	0	0
chr2045	1.88283	0	0.768466	1.64782	2.45757	1.99485	1.01162	2.31988	2.84462	2.21736	6.56312	1.39817	0	1.56477	1.26153	0	1.23431	1.85722	1.49058	0	0.732614	3.39782	3.83837	1.01925	1.92993	0	3.38499	0	0.989488	1.48731
chr2046	0	0	0	0	0.614393	0	2.02323	1.15994	0.948206	2.21736	0	1.39817	1.21149	1.56477	1.26153	0	0	1.85722	0	0	0.732614	1.13261	0	1.01925	0	0.73438	0	0	0	0
chr2047	0	0	0	0	1.22879	0	0	2.31988	0	0	0	0	0	1.56477	0	0	0	0	1.49058	1.02537	0.732614	0	1.53535	0	1.28662	0	0	0	0	0
chr2048	0	0	0	0	0	0	0	0	0.948206	1.10868	0	0	0	0	0	0	0	0	0	0	0	0	0	0	0	0	0	0	0	0
chr2049	0	0	0	0	0	0.997423	0	0	1.89641	0	1.64078	0	0	0	0	0	0	0	0	0	0	0	0.767673	1.01925	0	0	0	0	0	0
Tb927.2.1180	1337.44	1342.58	1297.94	942.555	1593.12	1467.21	1694.46	1610	1654.62	1673	1795.01	1735.13	1625.82	1533.48	1507.52	1319.06	1391.06	1251.77	1381.77	1334.01	1508.45	1756.68	1648.19	1737.82	1635.94	1505.48	1590.1	1502.72	1439.71	1728.26
Tb927.11.6670	2356.05	2398.62	2349.2	2516.23	3265.5	3372.29	3365.65	3443.86	3420.18	3406.97	3460.41	3428.32	3026.31	3087.3	3011.26	2968.67	2796.94	3003.13	2851.48	2967.43	2919.47	2986.69	2957.08	2864.08	2786.17	2871.43	2777.39	2694.49	2879.41	2685.34
Tb927.6.4520	3920.68	3819.77	3818.51	3822.95	3021.58	3218.68	3230.09	3354.55	3215.37	3339.34	3439.08	3180.85	3483.04	3329.84	3244.65	3569.66	3437.54	3426.57	3426.84	3809.26	3828.64	3691.17	3823.78	3769.17	3613.47	3536.04	3451	3815.64	3723.44	3925.76
chr5555122_BES15-expression	736.186	756.791	751.56	324.621	572.614	600.448	588.761	579.97	639.091	648.578	630.06	643.16	593.632	630.604	620.671	638.29	597.404	609.169	566.42	630.605	567.776	498.348	519.715	517.777	528.8	563.27	542.445	616.209	596.661	588.232
Tb927.11.16680	1207.52	1370.31	1364.03	1932.9	1564.24	1707.59	1597.34	1541.56	1592.99	1654.15	1547.26	1704.37	1567.67	1516.27	1618.54	1435.12	1511.41	1337.2	1454.81	1542.16	1567.06	1466.73	1536.88	1470.77	1545.87	1454.81	1495.32	1401.45	1474.34	1398.82
Tb927.10.12610	282.424	264.588	239.762	230.695	282.621	281.273	226.602	273.746	223.777	245.018	242.836	264.255	288.335	226.892	293.936	232.105	239.455	126.291	248.927	281.978	302.57	272.959	284.039	256.85	247.674	220.314	267.414	266.738	220.656	250.612
Tb927.3.3250	969.029	947.433	974.416	1323.2	1079.49	1210.87	1100.64	1034.67	1049.66	1099.81	1046.82	1023.46	1021.29	1009.28	1052.11	1065.2	957.822	898.895	922.669	1126.89	1091.6	1065.78	1077.05	1030.46	1058.24	1114.06	1045.12	1074.8	1048.86	1055.25
Tb927.7.5140	2318.39	2207.98	2287.72	1875.22	1760.85	1860.19	1899.82	1910.42	1845.21	1904.71	1867.21	1869.36	1912.95	1927.8	2038.63	2001.91	1977.98	2364.24	2158.36	2067.15	2098.21	2016.04	2028.96	2052.76	1960.81	2031.3	1997.99	1951.33	2202.6	1989.28
Tb927.11.4920	2281.99	2187.18	2231.63	2333.32	1931.65	1918.04	1970.63	1790.95	1885.03	1890.3	1826.19	1831.61	1868.12	1793.23	1848.14	1911.76	1871.83	2132.09	2034.64	2071.26	1994.91	2009.25	1916.11	1984.47	1926.07	1922.61	1891.36	2014.09	2009.65	1989.28
Tb927.10.890	5650.37	5914.52	5860.33	2807.89	6251.45	5625.46	8045.38	8001.27	8146.98	7440.35	7977.48	7860.54	8023.72	7451.45	8217.58	6640.91	6518.99	6535.56	7282.97	6752.09	6995	6922.5	6793.14	7292.71	6660.82	6085.08	6887.61	6720.52	6390.12	6979.22
Tb927.5.670	3288.05	3155.41	3326.69	2315.19	2640.66	2529.46	2905.36	2897.53	2796.26	2889.22	3068.26	3022.85	3148.67	3021.58	3059.2	2908.57	2955.55	2847.12	3064.63	2802.35	3014.71	2880.22	2796.63	2937.47	2880.74	2808.27	2929.71	2844.97	2944.72	3028.17
Tb927.9.16420	0	0	0	0	0.614393	0.997423	0	0	1.89641	0	0	0	1.21149	0	0	0	0	0	0	0	0	0	0.767673	0	0	0	0.846248	0	0	0
Tb927.9.12240	5785.93	5626.83	5982.51	7764.55	5453.97	5805	5661	5331.09	5506.23	5414.79	4804.21	4864.25	4896.86	5312.41	4998.17	5661.72	5669.17	4188.04	3999.23	4878.73	4779.58	5174.89	5191.01	5157.39	5432.1	5739.18	5531.93	5689.94	5276.94	4801.05
Tb927.7.6855	294.976	316.581	312.766	136.769	164.657	171.557	177.033	163.552	164.988	182.932	149.311	164.985	190.204	244.105	171.568	167.862	203.043	78.0033	159.492	189.694	208.062	233.317	205.736	217.1	224.515	204.892	208.177	221.807	201.856	240.945
Tb927.7.1260	272.383	251.879	245.141	187.852	172.03	205.469	159.835	187.91	183.004	189.584	139.466	164.985	208.377	219.068	200.583	252.829	218.472	174.579	237.002	250.191	255.682	212.93	230.302	230.35	228.375	224.72	233.565	236.071	217.687	245.407
Tb927.9.15040	1246.43	1120.74	1213.41	1395.71	1209.13	1223.84	1092.55	1103.1	1112.25	1037.72	1125.58	1104.56	1109.73	1126.64	1092.48	1084.89	1054.71	1177.48	1550.2	1288.89	1264.49	1198.3	1178.38	1138.5	1149.59	1173.54	1184.75	1226.71	1171.55	1183.16
Tb927.11.17380	0	0	0.768466	0	1.84318	2.99227	2.02323	1.15994	2.84462	0	1.64078	1.39817	0	0	0	0	0.617153	0	1.49058	0	0	0	0	0	0.643309	0.73438	0	1.42641	0	0
Tb927.5.5110	0	0	0	0	0.614393	0	0	0	0	0	0	1.39817	0	0	0	0	0.617153	0	0	0	0	1.13261	0	0	0.643309	0	0	0	0	0
chr555528_BES3--expression	0	0	3.07387	100.517	119.192	84.7809	109.255	102.075	126.111	155.215	173.923	167.781	127.207	115.793	127.414	36.2665	48.1379	13.0006	43.2268	56.3956	42.4916	45.3043	42.222	67.2703	15.4394	10.2813	11.0012	12.1245	31.6636	15.6168
Tb927.11.14720	1130.32	974.007	1066.63	965.625	847.248	908.652	780.968	833.997	836.317	830.401	820.39	830.516	895.293	884.097	808.639	920.132	955.353	1012.19	955.462	961.801	921.629	968.38	942.703	924.457	1060.82	994.351	1024.81	981.369	993.446	1047.07
chr555527_BES3--expression	0	0	0.768466	24.7174	10.4447	10.9716	28.3253	32.4783	20.8605	29.9344	27.8933	36.3525	18.1724	25.0364	15.1383	3.10856	5.55438	0	5.96232	15.3806	5.86092	6.79565	4.60604	4.07699	0.643309	1.46876	0	0.713204	0.989488	2.23097
Tb927.3.3780	706.061	744.082	861.451	556.964	647.57	660.294	747.584	817.758	787.011	843.705	876.177	713.069	850.468	898.18	856.577	866.251	759.716	224.724	676.723	994.613	989.029	901.556	810.663	820.493	807.353	1008.3	770.086	844.434	741.127	646.238
Tb927.9.7960	8.15892	1.15541	4.6108	19.7739	14.131	13.9639	17.1975	6.95964	12.3267	5.5434	6.56312	8.38905	3.63448	0	1.26153	5.18093	2.46861	3.71444	7.4529	5.12687	10.9892	5.66304	3.83837	4.07699	5.78978	8.07819	8.46248	7.13204	8.90539	10.4112
Tb927.4.900	990.995	962.453	995.933	1253.99	1226.33	1117.11	1162.35	1106.58	1171.98	1168.55	1215.82	1139.51	1093.98	1095.34	1031.93	1094.21	1068.91	876.609	827.272	1096.12	1069.62	1146.2	1123.87	1057.98	1092.98	1141.23	1098.43	1025.59	1081.51	1099.12
Tb927.10.11040	1823.83	1924.91	1880.44	1283.65	1641.04	1539.02	1641.85	1623.92	1557.9	1742.84	1596.48	1642.85	1745.76	1855.82	1838.04	1919.02	2049.57	1927.8	1858.75	1708.27	1824.21	1609.44	1828.6	1674.62	1912.56	1874.87	1902.37	1967.02	2086.83	1869.55
Tb927.2.5290	82.8445	88.9663	92.216	84.039	72.4984	78.7964	75.8712	82.3558	71.1154	72.0642	78.7575	72.7051	69.0551	78.2387	80.7377	66.3159	66.6525	59.4311	79.0007	69.7254	72.5288	60.0282	69.0906	69.3088	85.5601	69.7661	74.4699	74.1732	94.9909	67.6727
Tb927.11.410	399.16	333.912	340.431	530.599	414.101	398.969	374.298	366.541	388.764	383.603	370.816	374.711	385.255	333.297	330.52	324.326	344.989	263.725	383.079	338.373	403.671	438.319	450.624	429.103	429.731	389.956	378.273	396.542	343.352	416.448
Tb927.10.14340	4545.15	4625.09	4516.28	3308.83	4422.4	4155.26	4805.18	4760.4	4641.47	4628.74	4855.07	4696.47	4961.06	4673.98	4984.29	4373.74	4592.85	5254.08	5296.03	4810.03	4866.02	4838.5	4966.84	4848.56	4645.98	4475.31	4704.29	4611.58	4509.1	4746.02
chr1467	0	0	0	0	0	0.997423	1.01162	0	0	0	0	0	0	1.56477	1.26153	0	0	0	0	0	0	0	0.767673	0	0	0	0	0	0	1.48731
chr1466	0	0	1.53693	4.94347	5.52954	4.98711	5.05808	2.31988	4.74103	0	1.64078	1.39817	0	1.56477	1.26153	0	0	0	0	3.07612	2.93046	1.13261	2.30302	1.01925	2.57324	1.46876	0.846248	1.42641	2.96846	2.23097
chr1465	0	1.15541	0	0	0.614393	1.99485	0	0	2.84462	0	0	1.39817	0	1.56477	0	1.03619	0.617153	0	0	0	0	1.13261	0	0	0.643309	0.73438	0	0.713204	0	0
chr1464	0.62761	0	0	0	0	0	0	0	0	3.32604	0	0	0	0	0	0	0	0	0	0	0	0	0	0	0	0.73438	0	0	0	0
chr1463	0	0	0	3.29565	1.22879	0	1.01162	2.31988	0	2.21736	0	2.79635	0	0	0	0	0	0	1.49058	2.05075	0.732614	0	0	1.01925	0	0	1.6925	0	0	0
chr1462	3.76566	2.31081	3.84233	21.4217	12.9023	10.9716	9.10455	13.9193	16.1195	14.4128	13.1262	23.769	15.7494	9.38864	10.0922	13.4704	5.55438	9.28611	1.49058	7.17762	8.79137	6.79565	10.7474	9.17322	7.71971	6.60942	3.38499	3.56602	6.92642	6.69291
chr1461	0	0	0	0	0	0	0	1.15994	0	0	0	0	0	0	1.26153	0	0	0	0	0	0	0	0	0	0	0	0	0	0	0
chr1460	0.62761	0	0	0	0.614393	0.997423	0	0	0	0	0	0	0	0	1.26153	0	0	0	0	1.02537	0.732614	0	0	0	0	0	0	0.713204	0	0.743657
Tb927.8.4695	573.008	547.662	604.015	1204.56	814.071	871.747	735.445	726.123	725.377	686.273	744.914	661.336	629.976	611.827	571.472	628.964	581.975	469.877	529.156	644.96	589.755	588.956	596.482	566.701	563.539	547.848	535.675	529.911	540.261	548.075
chr1469	0	0	0.768466	0	0	0	0	1.15994	0	0	0	0	1.21149	0	0	0	0.617153	1.85722	0	0	0.732614	0	1.53535	0	0.643309	0	0.846248	0	0.989488	0
chr1468	0	0	0	1.64782	0	0	0	1.15994	0.948206	0	0	1.39817	0	0	0	0	0	1.85722	0	0	0	0	0	0	0	0	0	0	0	0.743657
Tb927.10.2170	765.056	655.115	677.787	594.864	372.936	425.899	337.88	335.223	367.904	360.321	316.671	360.729	373.14	334.862	384.766	393.75	409.173	211.723	396.494	487.053	482.793	473.43	433.735	479.046	472.189	458.988	508.595	547.741	445.27	478.915
Tb927.5.1270	871.122	833.048	860.682	1532.48	1195.61	1282.69	1109.74	1158.78	1118.88	1038.83	1074.71	1066.81	1005.54	977.984	986.514	1043.44	1046.69	891.466	1056.82	1086.9	1005.15	998.96	1118.5	1078.36	1045.38	1110.38	1052.73	981.369	1035	965.266
Tb927.1.3000	1585.97	1648.76	1697.54	1435.25	1496.05	1544.01	1583.18	1449.93	1522.82	1531.09	1645.7	1581.34	1659.75	1693.09	1767.4	1527.34	1573.12	1400.35	1775.28	1636.5	1747.29	1549.41	1593.69	1485.04	1619.85	1574.51	1574.02	1629.67	1574.28	1488.8
Tb927.7.3645	298.115	308.493	318.914	153.248	237.77	220.43	231.66	269.106	270.239	236.149	232.991	265.653	256.837	228.457	240.952	226.925	216.621	81.7178	138.624	213.278	206.597	244.643	222.625	225.253	227.088	275.393	214.947	230.365	226.593	232.764
Tb927.7.3640	2664.2	2627.39	2677.34	2606.86	2442.83	2451.66	2175.99	2015.98	1979.85	1954.6	1711.33	1923.89	1886.29	1966.92	1782.54	2151.12	2052.03	2258.38	1752.92	1865.16	1865.24	1786.12	1829.36	1967.15	1960.16	2023.95	2044.54	2065.44	1964.13	1916.4
Tb927.11.12600	4011.68	3997.71	4065.19	3045.18	3925.36	3898.93	4007.01	3975.12	4020.39	4203.01	4133.13	4047.71	4104.54	4004.26	4123.93	4403.79	4487.94	4576.19	4371.87	4459.35	4384.7	4021.89	4153.11	4154.45	4319.18	4281.44	4307.4	4384.07	4540.76	4386.09
Tb927.9.2210	64.0162	63.5473	53.7927	107.109	49.1514	62.8376	59.6854	49.8774	51.2031	56.5427	42.6603	54.5288	48.4597	35.9898	46.6765	32.1217	56.1609	9.28611	20.8681	44.0911	54.2135	50.9674	48.3634	51.9816	46.9616	47.7347	48.2362	59.9092	46.5059	54.2869
Tb927.4.5500	0.62761	0	0	0	0.614393	0	2.02323	0	0.948206	0	0	0	2.42299	0	1.26153	0	0	0	2.98116	0	0	1.13261	0	2.03849	0.643309	0.73438	0.846248	0	0	0.743657
Tb927.11.3320	1126.56	1168.12	1065.09	1397.35	1021.74	1088.19	1015.66	991.749	974.755	1026.64	941.808	1043.04	1050.36	1073.43	973.898	1105.61	1096.68	850.608	995.707	1015.12	1040.31	1079.38	1084.72	1036.57	1022.86	1085.41	1097.58	1067.67	1060.73	1006.17
chr3319	0	1.15541	0	0	0.614393	0.997423	0	0	0	0	0	0	0	3.12955	1.26153	0	0	0	0	0	0	0	0.767673	0	0	0	0.846248	0.713204	0.989488	0
chr3318	0	0	0	1.64782	0	0	0	1.15994	0	0	0	0	0	1.56477	0	0	0	1.85722	0	0	0.732614	0	0	1.01925	0	0	0	0	0.989488	0
chr3317	0	0	0	0	0	0	0	0	0	0	0	0	1.21149	0	0	1.03619	0	0	0	0	0	0	0	1.01925	0	0	0.846248	0	0	0
chr3316	0	0	0	0	0	0	0	0	0	0	0	0	0	0	0	0	0.617153	0	0	0	0	0	0	0	0.643309	0	0	0.713204	0	0
chr3315	0	0	0	0	0	1.99485	0	2.31988	0	0	0	0	0	0	1.26153	0	0	0	0	1.02537	0.732614	0	0.767673	0	0.643309	0	0	0.713204	0	0
chr3313	334.516	293.473	283.564	149.952	269.104	218.436	289.322	302.745	336.613	327.061	347.845	359.331	356.179	303.566	334.305	244.54	225.261	144.863	213.153	351.703	391.949	368.098	400.725	380.179	378.909	344.424	349.501	360.168	330.489	409.011
chr3312	0.62761	0	0	1.64782	0	0	0	0	0.948206	1.10868	0	0	0	0	0	0	0	0	0	0	0	0	0	0	0	0	0	0	0	0
chr3311	0	0	0	0	0	0	0	0	0	0	0	1.39817	0	0	0	0	0.617153	0	0	0	0	0	0.767673	0	0	0	0.846248	0	0	0
chr3310	0	0	0	0	0	0	0	2.31988	0	0	0	0	0	0	0	0	0	0	0	0	0	0	0	1.01925	0	0	0	0	0	0
Tb927.8.5630	1693.29	1698.45	1722.13	1863.69	2130.71	2200.31	2452.16	2227.09	2433.1	2428.01	2600.64	2319.57	2192.8	2278.31	2250.56	2191.53	2141.52	2024.37	2133.02	2256.85	2204.44	2104.39	2137.97	2190.36	2091.4	2154.67	2206.17	2155.3	2052.2	2022
Tb927.9.11720	2312.74	2123.64	2164.77	2725.5	2351.9	2402.79	2196.22	2154.01	2436.89	2130.88	2285.61	2181.15	2320.01	2298.65	2303.55	2423.64	2237.8	2542.54	2384.93	2209.68	2260.85	2346.76	2170.98	2385.04	2265.09	2275.11	2342.42	2307.22	2307.49	2328.39
Tb927.8.650	7055.59	7106.9	7152.89	8652.72	12089.4	11816.5	12260.8	12087.7	12627.3	11930.5	12110.6	12159.9	11157.9	10473	10956.4	10556.7	10268.2	11195.3	10754.5	9996.37	10036.8	11389.5	11067.5	11807	10523.3	10229.9	10962.3	10396.4	10432.2	10672.2
Tb927.3.5360	1254.59	1292.9	1275.65	985.399	1309.89	1321.59	1422.33	1388.45	1283.87	1267.22	1320.83	1297.51	1256.32	1233.04	1236.3	1277.62	1272.57	1335.34	1328.11	1335.04	1250.57	1250.4	1291.99	1342.35	1310.42	1326.29	1326.92	1290.9	1291.28	1340.81
Tb927.8.300	0	0	0	0	0.614393	0	0	0	0	1.10868	0	0	0	0	0	0	0	0	0	0	0	0	0	0	0	0.73438	0	0	0	0
chr1809	0	0	0	0	0	1.99485	0	0	0.948206	0	0	1.39817	0	0	1.26153	0	0.617153	0	0	0	0	0	0	0	0	0	0	0	0	0.743657
chr1808	0	0	0	0	0.614393	0	2.02323	0	0	0	0	0	0	0	0	0	0.617153	0	0	0	0	0	0.767673	0	0	0	0	0	0	0
chr1801	0	0	0	0	0.614393	0	0	1.15994	0.948206	0	0	0	1.21149	1.56477	0	1.03619	0.617153	0	0	1.02537	0	1.13261	0	0	1.28662	0	0.846248	0.713204	0	0
chr1800	0	0	0	0	0	1.99485	1.01162	0	0	1.10868	0	0	1.21149	0	0	0	0	0	1.49058	0	0	0	0.767673	0	0	0	0	0	0	0.743657
chr1803	2.51044	1.15541	2.3054	1.64782	0.614393	0	4.04646	1.15994	0.948206	2.21736	0	1.39817	0	1.56477	2.52305	0	3.08577	0	2.98116	0	1.46523	3.39782	0.767673	1.01925	1.92993	2.20314	3.38499	2.13961	1.97898	2.23097
chr1802	0	0	0	0	0.614393	0.997423	0	1.15994	0.948206	1.10868	0	0	1.21149	0	0	0	0.617153	1.85722	0	0	0	0	0	0	0	1.46876	0	0	0	0
chr1805	0.62761	1.15541	0.768466	0	1.22879	0.997423	0	2.31988	0	0	0	0	1.21149	1.56477	1.26153	0	0	0	1.49058	0	0	0	0	0	0	0	0	0.713204	0	0.743657
chr1804	0	1.15541	0	3.29565	0	1.99485	0	0	0.948206	0	0	0	0	0	0	1.03619	0	0	0	0	0.732614	0	0.767673	0	0	0	0	0	0	0
chr1807	0.62761	0	0.768466	0	1.22879	0	0	1.15994	0	1.10868	1.64078	1.39817	0	0	0	0	0	0	0	0	0.732614	1.13261	0.767673	0	0.643309	0.73438	0	0	0	0
chr1806	0	0	0	1.64782	0.614393	0	1.01162	0	0.948206	0	0	0	1.21149	0	0	0	0	0	0	0	0	0	0	0	0.643309	0	0	0	0	0.743657
Tb927.7.3460	2257.51	2205.67	2112.51	2153.71	1598.04	1607.85	1587.23	1621.6	1657.46	1587.63	1617.81	1768.69	1751.82	1710.3	1578.17	1594.69	1585.47	1489.49	1717.15	1635.47	1756.81	1713.64	1767.18	1776.55	1711.2	1708.17	1638.34	1745.92	1680.15	1769.9
Tb927.7.3390	1676.97	1552.87	1581.5	2186.66	1561.17	1536.03	1462.8	1431.37	1484.89	1406.91	1409.43	1407.96	1465.91	1558.51	1502.48	1541.84	1540.41	1465.35	1438.41	1608.81	1553.88	1513.16	1594.46	1596.14	1583.18	1577.45	1521.55	1573.33	1704.89	1526.73
Tb927.6.250	30.7529	18.4865	23.8225	32.9565	31.334	34.9098	37.4298	32.4783	42.6693	27.717	39.3787	27.9635	26.6528	18.7773	32.7997	15.5428	20.3661	7.42889	16.3964	24.609	19.048	13.5913	16.8888	19.3657	21.2292	13.2188	18.6175	22.8225	10.8844	11.8985
Tb927.9.7230	662.756	621.608	693.157	883.234	697.95	745.075	704.085	625.208	667.537	660.773	644.827	680.911	637.245	639.992	690.055	649.688	634.433	674.172	675.233	711.609	693.786	682.963	657.896	658.433	689.627	714.552	634.686	701.793	696.6	695.319
Tb927.3.4410	397.904	425.189	434.952	584.977	414.101	373.036	384.414	358.422	369.8	356.995	406.914	406.869	384.043	391.193	418.827	391.678	338.817	443.876	435.249	409.124	442.499	377.159	354.665	419.93	413.648	457.519	383.35	395.115	360.174	425.372
Tb927.3.4940	2496	2525.72	2472.93	1431.96	2131.94	2066.66	2283.22	2224.77	2271.9	2340.42	2224.9	2327.96	2396.33	2459.82	2555.85	2449.54	2431.58	2241.67	2441.57	2294.79	2350.23	2236.9	2228.55	2177.11	2334.57	2414.64	2366.11	2399.22	2350.03	2276.33
Tb927.11.15890	1304.17	1363.38	1365.56	1333.09	1525.54	1518.08	1350.51	1440.65	1452.65	1491.17	1614.53	1406.56	1537.38	1599.2	1636.2	1526.3	1509.56	1548.92	1587.47	1493.97	1576.59	1497.31	1486.98	1575.76	1456.45	1477.57	1513.94	1465.63	1430.8	1474.67
Tb927.6.2160	837.231	822.649	768.466	1456.68	963.368	975.479	839.641	821.238	833.473	702.903	585.759	714.467	634.822	636.863	700.147	536.744	557.289	564.595	532.137	549.6	558.252	720.339	623.351	624.798	652.959	707.208	673.614	576.269	647.125	591.207
Tb927.10.4630	1292.88	1273.26	1267.97	1095.8	1076.42	1034.33	1157.29	1052.07	1085.7	1054.35	1071.43	1082.19	1078.23	1104.73	1095.01	1164.67	1073.85	908.181	1029.99	1193.54	1142.15	1094.1	1096.24	1010.07	1098.77	1088.35	1082.35	1166.8	1145.83	1124.41
Tb927.10.4280	5700.58	5574.83	5628.25	6703.35	5643.81	5738.17	5358.53	5541.04	5553.64	5373.77	5522.87	5524.19	4987.72	5079.26	4966.63	4911.52	4954.51	4815.78	5124.61	5389.37	5151.74	5156.77	5066.64	5102.35	4869.21	5145.07	4827.85	4877.6	4951.4	5126.02
Tb927.2.4160	1117.15	1090.7	1067.4	899.712	1159.97	1114.12	1070.29	1026.55	1055.35	1026.64	1110.81	1098.96	1062.48	1070.31	1115.19	1060.02	1081.25	1118.05	1156.69	1052.03	1055.7	1207.36	1174.54	1223.1	1171.47	1195.57	1228.75	1221.01	1203.22	1149.69
chr555598_BES13-expression	0	0	0	36.2521	87.8582	65.8299	205.358	212.269	215.243	321.517	305.185	327.173	270.163	211.244	257.351	40.4112	40.115	33.43	53.6609	89.2075	88.6463	82.6804	69.8582	87.6552	11.5796	11.0157	6.76999	19.9697	20.7793	17.8478
Tb927.1.5270	0	0	0	0	0	0	0	0	0	1.10868	0	0	0	0	0	0	0	0	0	0	0	0	0	0	0	0	0	0	0	0
Tb927.3.5090	1559.61	1615.26	1550	1316.61	1231.86	1212.87	1174.49	1236.5	1271.54	1316	1168.24	1237.38	1324.16	1417.69	1319.56	1512.83	1486.1	1463.49	1462.26	1426.3	1389.77	1393.11	1422.5	1418.79	1388.9	1407.07	1365.84	1431.4	1409.03	1470.95
Tb927.11.4840	1684.5	1642.99	1674.49	2857.33	2477.85	2632.2	2075.84	2109.93	2096.48	1977.89	1926.28	2002.19	1997.75	1874.6	1930.14	1924.2	2032.9	1948.23	1912.41	1897.97	2006.63	1985.46	2032.8	2020.15	1897.12	1925.55	1902.37	1834.36	2036.37	1856.91
Tb927.2.6180	10.6694	9.24325	6.14773	23.0695	33.7916	37.9021	28.3253	22.0389	29.3944	16.6302	18.0486	18.1763	15.7494	7.82387	17.6614	8.28948	9.2573	16.715	8.94348	8.20299	14.6523	15.8565	24.5655	21.4042	12.2229	11.7501	16.0787	8.55845	16.8213	14.1295
Tb927.11.640	1400.2	1365.69	1417.05	1395.71	1219.57	1300.64	1158.3	1171.54	1192.84	1134.18	1092.76	1223.4	1155.76	1253.38	1277.93	1303.52	1268.25	1197.91	1356.43	1467.31	1367.06	1282.11	1338.82	1399.43	1314.28	1422.49	1372.61	1377.91	1410.02	1345.27
Tb927.11.16620	1287.23	1336.8	1320.23	1232.57	1290.84	1340.54	1307.01	1256.22	1271.54	1289.39	1427.48	1202.43	1245.41	1278.42	1333.43	1481.74	1444.76	1331.63	1383.26	1350.42	1445.45	1219.82	1329.61	1322.98	1453.24	1492.26	1452.16	1530.54	1506.99	1338.58
Tb927.1.900	4.39327	4.62162	4.6108	9.88694	8.6015	5.98454	6.0697	12.7593	5.68923	12.1955	9.84468	4.19452	4.84597	6.2591	6.30763	2.07237	5.55438	3.71444	0	3.07612	2.93046	11.3261	3.83837	4.07699	9.00633	6.60942	8.46248	5.70563	1.97898	5.2056
Tb927.10.16140	1646.85	1745.82	1652.97	2278.94	1878.2	1998.84	1852.27	1770.07	1863.22	1637.52	1657.19	1603.71	1590.69	1567.9	1565.55	1639.25	1610.15	1781.08	1648.58	1546.26	1570.73	1533.55	1526.9	1527.85	1769.74	1747.09	1782.2	1732.37	1768.22	1519.29
Tb927.11.13800	1116.52	1140.39	1079.7	1927.95	1037.71	1086.19	852.792	831.677	823.043	769.424	820.39	840.303	826.238	848.107	799.808	877.649	821.431	666.743	673.742	873.619	874.742	969.513	894.339	783.801	904.493	898.147	892.792	921.46	910.329	1021.78
Tb927.11.12370	1886.59	1738.89	1895.04	2427.24	1849.32	1877.15	1830.01	1712.07	1691.6	1698.5	1534.13	1637.26	1602.81	1682.13	1540.32	1700.38	1709.51	2085.66	1681.37	1708.27	1709.92	1626.43	1774.86	1529.89	1643.65	1669.98	1621.41	1678.88	1629.69	1569.12
Tb927.9.8350	2187.85	2288.86	2287.72	1400.65	2139.32	2089.6	2474.41	2489.23	2433.1	2482.33	2553.05	2671.91	2452.06	2331.51	2463.76	2332.45	2337.16	2564.82	2331.27	2212.76	2309.2	2296.93	2178.66	2293.3	2232.93	2247.94	2217.17	2153.88	2237.23	2332.11
Tb927.9.11120	3927.58	3783.95	3923.02	4004.21	3634.75	3770.26	3629.68	3670.05	3667.66	3581.04	3471.89	3633.85	3703.53	3575.51	3570.12	3746.85	3767.1	4327.33	4166.17	3776.45	3870.4	3960.73	3825.31	3939.39	3773.65	3799.68	3785.27	4060.99	3896.6	4058.13
Tb927.11.3910	3620.68	3678.81	3690.94	2186.66	3243.99	3148.86	3794.57	3616.69	3664.82	3589.91	3580.18	3552.76	3790.76	3655.31	3724.03	3733.38	3702.3	4230.75	3543.11	3380.66	3463.8	3453.32	3425.36	3607.11	3484.81	3453.79	3627.87	3502.55	3512.68	3514.52
Tb927.9.8680	1829.48	1819.76	1832.02	2130.64	1730.74	1925.03	1767.29	1759.63	1643.24	1790.52	1704.77	1764.5	1682.76	1711.86	1797.68	1742.86	1789.74	1862.79	1821.49	1835.42	1765.6	1788.39	1832.44	1777.57	1764.6	1794.83	1703.5	1837.93	1762.28	1738.67
Tb927.11.2490	3093.49	3228.2	3122.28	1390.76	2801.63	2588.31	3309	3319.75	3380.35	3215.17	3389.85	3331.85	3659.92	3367.39	3554.98	3726.12	3520.24	3443.29	3295.67	3311.96	3273.32	3078.43	3203.5	3433.84	3379.3	3173.99	3456.92	3377.02	3468.16	3614.91
Tb927.4.3590	648.948	621.608	577.887	1972.45	1667.46	1577.92	1770.33	1860.54	1831.93	2034.43	1998.47	2014.77	1442.89	1502.18	1478.51	1255.86	1221.35	963.898	800.441	1064.34	1076.94	1190.37	1331.15	1258.77	933.442	912.101	985.033	889.366	1063.7	918.416
[truncated: 9,589 more rows]

## Sheet: savage et al deseq norm
# Note chr refers to a vsg feature
[truncated: 10,102 more rows]
