# Supplementary material for: Chemical Inhibition of Bromodomain Proteins in Insect-Stage African Trypanosomes Perturbs Silencing of the Variant Surface Glycoprotein Repertoire and Results in Widespread Changes in the Transcriptome
Source: Microbiol Spectr. 2023 Apr 25;11(3):e00147-23. doi: 10.1128/spectrum.00147-23 (PMC10269879; doi:10.1128/spectrum.00147-23)
Supplement: Supplemental file 5 — Supplemental material. Download spectrum.00147-23-s0005.xlsx, XLSX file, 4.6 MB [file spectrum.00147-23-s0005.xlsx]

## Sheet: I-BET151 0h vs 12h
gene	annotation	baseMean	log2FoldChange	lfcSE	stat	pvalue	padj
Tb927.9.11470	60S ribosomal protein L27a,60S ribosomal protein L28,60S ribosomal protein L29	4.57927	-3.03311	1.18899	-2.551	0.0107414	0.0194069
Tb927.11.16190	hypothetical protein	5.65154	-2.17027	0.729979	-2.97306	0.00294849	0.00582358
Tb927.9.2610	hypothetical protein, unlikely	176.396	-2.07824	0.126257	-16.4604	7.06679e-61	1.68072e-59
Tb927.10.3380	60S acidic ribosomal protein P2, putative	123.661	-2.02205	0.165737	-12.2003	3.09496e-34	4.12167e-33
vsg3736	other	520.997	-1.81582	0.0920275	-19.7313	1.1611e-86	4.00114e-85
Tb927.7.7500	thymine-7-hydroxylase, putative (TLP7)	962.476	-1.74224	0.0761349	-22.8836	6.77385e-116	3.19793e-114
Tb927.10.13690	hypothetical protein, conserved	295.981	-1.72902	0.101923	-16.964	1.51718e-64	3.90334e-63
Tb927.10.6890	hypothetical protein	217.384	-1.71282	0.121674	-14.0772	5.24758e-45	9.14163e-44
Tb927.10.13390	hypothetical protein, conserved	335.776	-1.66098	0.0971721	-17.0932	1.66843e-65	4.36379e-64
Tb927.8.6010	hypothetical predicted multi-pass transmembrane protein	1912.18	-1.64055	0.0436033	-37.6243	0	0
Tb927.10.2980	proteasome regulatory non-ATPase subunit 11,Metallo-peptidase, Clan MP, Family M67,19S proteasome regulatory subunit 11 (RPN11)	20.3189	-1.64053	0.421683	-3.89042	0.00010007	0.000245929
Tb927.6.430	receptor-type adenylate cyclase GRESAG 4, putative	3092.73	-1.57889	0.0379958	-41.5542	0	0
Tb927.11.3610	nucleobase/nucleoside transporter 8.1 (NT8.1)	1263.18	-1.55597	0.0549026	-28.3406	1.09237e-176	8.45425e-175
vsg746	other	33.8276	-1.53269	0.302697	-5.06346	4.11715e-07	1.29927e-06
vsg1695	other	414.477	-1.52656	0.0933556	-16.3521	4.20063e-60	9.81741e-59
Tb927.11.3620	nucleobase/nucleoside transporter 8.1 (NT8.1)	669.554	-1.51353	0.0887934	-17.0455	3.77504e-65	9.7923e-64
Tb927.5.1570	zinc finger CCCH domain containing protein 12 (ZC3H12)	1166.81	-1.49749	0.0472489	-31.6935	1.90842e-220	2.09526e-218
Tb927.6.370	hypothetical protein, conserved	146.245	-1.4437	0.140486	-10.2765	8.99666e-25	8.85782e-24
Tb927.5.1360	nucleoside 2-deoxyribosyltransferase (NDRT)	1167.83	-1.40751	0.059677	-23.5855	5.43562e-123	2.75931e-121
Tb927.1.2160	calpain-like protein fragment, putative	228.188	-1.39465	0.110837	-12.583	2.61943e-36	3.7025e-35
Tb927.9.4840	glucose transporter (pseudogene), putative	29.736	-1.38535	0.297343	-4.65908	3.17622e-06	9.21349e-06
Tb927.5.300	thymine-7-hydroxylase, putative (TLP5)	101.13	-1.37138	0.169821	-8.07547	6.72183e-16	4.1482e-15
Tb927.8.5270	hypothetical protein, conserved	546.446	-1.353	0.0730936	-18.5105	1.69806e-76	5.2225e-75
Tb927.5.440	trans-sialidase, putative	13944.2	-1.33616	0.0295329	-45.243	0	0
vsg3096	other	413.04	-1.32814	0.237198	-5.59929	2.15232e-08	7.75655e-08
Tb927.7.2370	40S ribosomal protein S15, putative	127.313	-1.30598	0.149818	-8.71707	2.85488e-18	2.02828e-17
Tb927.1.4210	hypothetical protein, unlikely	103.122	-1.29232	0.179134	-7.21427	5.4226e-13	2.75863e-12
Tb927.10.13940	hypothetical protein, unlikely	239.791	-1.27004	0.118461	-10.7212	8.09817e-27	8.55289e-26
Tb927.9.2817	Domain of unknown function (DUF5075), putative	168.288	-1.26507	0.15195	-8.3256	8.39014e-17	5.51669e-16
Tb927.9.2885	Domain of unknown function (DUF5075), putative	168.288	-1.26507	0.15195	-8.3256	8.39014e-17	5.51669e-16
Tb927.11.15900	60S ribosomal protein L27, putative	805.743	-1.25814	0.0990836	-12.6978	6.08291e-37	8.70225e-36
Tb927.11.12100	RNA-binding protein, putative (RBP5)	2844.82	-1.22483	0.0591486	-20.7076	2.95827e-95	1.15901e-93
Tb927.8.8235	hypothetical protein, Tryp Specific	70.9334	-1.21942	0.203487	-5.99264	2.06463e-09	8.15317e-09
Tb927.6.1300	hypothetical protein	10.9192	-1.19104	0.45299	-2.62928	0.00855658	0.0157488
Tb927.8.4630	hypothetical protein, conserved	1808.58	-1.18734	0.0491764	-24.1445	8.5353e-129	4.57899e-127
Tb927.9.7890	hypothetical protein, conserved	68.5282	-1.1869	0.233184	-5.08998	3.58096e-07	1.13767e-06
Tb927.10.2400	hypothetical protein	55.6816	-1.16806	0.223415	-5.22821	1.71158e-07	5.61331e-07
Tb927.6.4490	hypothetical protein, conserved	1521.06	-1.16127	0.0463507	-25.0539	1.58197e-138	9.39429e-137
Tb927.8.4110	flagellum-adhesion glycoprotein, putative	12.7028	-1.14979	0.449696	-2.55682	0.0105635	0.019122
Tb927.11.4760	hypothetical protein	1350.26	-1.14559	0.0602525	-19.0131	1.32745e-80	4.29238e-79
Tb927.11.6040	hypothetical protein, conserved	4288.4	-1.13888	0.0429659	-26.5067	8.1157e-155	5.39637e-153
vsg1666	other	244.945	-1.13876	0.0997354	-11.4178	3.40685e-30	3.99596e-29
Tb927.6.4290	hypothetical protein, conserved (pseudogene)	146.566	-1.12571	0.183387	-6.13843	8.3342e-10	3.38167e-09
Tb927.1.800	hypothetical transmembrane protein	77.2068	-1.12195	0.188828	-5.94166	2.8215e-09	1.10222e-08
Tb927.2.725	hypothetical protein	253.452	-1.10992	0.130985	-8.47363	2.3786e-17	1.60649e-16
Tb927.11.9020	cation transporter, putative	198.998	-1.10686	0.107523	-10.2941	7.49066e-25	7.3982e-24
Tb927.6.5020	cyclin 7, putative,CYC2-like cyclin, putative (CYC7)	673.455	-1.1058	0.0628581	-17.592	2.8351e-69	7.99074e-68
Tb927.1.580	phosphate-repressible phosphate permease, putative	2874.66	-1.1053	0.0474335	-23.302	4.22957e-120	2.10187e-118
Tb927.3.3700	hypothetical protein	144.666	-1.06598	0.16149	-6.60089	4.0871e-11	1.82547e-10
vsg1212	other	728.68	-1.06483	0.0846736	-12.5756	2.87432e-36	4.05065e-35
Tb927.4.4730	amino acid transporter, putative (AATP11)	4412.38	-1.06383	0.0310832	-34.2253	1.01631e-256	1.39072e-254
Tb927.10.14615	chaperone protein DnaJ	26.6723	-1.06177	0.343944	-3.08705	0.00202154	0.00409425
Tb927.10.11770	hypothetical protein, conserved	1686.05	-1.04342	0.0699384	-14.9191	2.47449e-50	4.76819e-49
Tb927.1.1570	hypothetical protein, unlikely	39.4571	-1.04168	0.299694	-3.47582	0.000509301	0.00112804
Tb927.11.6565	hypothetical protein	152.345	-1.0404	0.173036	-6.01262	1.82553e-09	7.23316e-09
Tb927.10.13530	hypothetical protein	1585.92	-1.03702	0.115295	-8.99447	2.37376e-19	1.77882e-18
Tb927.5.610	acidic phosphatase, putative	1082.6	-1.02873	0.0570874	-18.0203	1.34966e-72	3.93317e-71
Tb927.3.3160	poly(A) polymerase,polynucleotide adenylyltransferase (PAP)	1938	-1.02701	0.041686	-24.6368	5.09234e-134	2.86202e-132
Tb927.6.811	hypothetical protein	163.033	-1.0212	0.140418	-7.27259	3.52655e-13	1.81756e-12
Tb927.6.815	hypothetical protein	163.033	-1.0212	0.140418	-7.27259	3.52655e-13	1.81756e-12
Tb927.11.12140	hypothetical protein	30.2581	-1.01828	0.331876	-3.06826	0.00215311	0.00434765
Tb927.8.1380	hypothetical protein, conserved	387.795	-1.01767	0.0909586	-11.1883	4.65452e-29	5.28857e-28
Tb927.10.2170	hypothetical protein	444.735	-1.01468	0.131278	-7.72924	1.08191e-14	6.20617e-14
Tb927.8.6890	hypothetical protein, conserved	2208.33	-1.00861	0.0702104	-14.3656	8.50691e-47	1.52704e-45
Tb927.6.3140	hypothetical protein, conserved	507.627	-1.00737	0.074152	-13.5852	4.90423e-42	7.97001e-41
Tb927.9.12680	hypothetical protein, conserved	1398.42	-1.00705	0.051086	-19.7127	1.6761e-86	5.75483e-85
Tb927.11.4790	hypothetical protein	461.14	-1.00482	0.0866793	-11.5923	4.50641e-31	5.41343e-30
Tb927.4.1200	expression site-associated gene (ESAG) protein, putative,expression site-associated gene 1 (ESAG1) protein, putative	104.992	-1.00439	0.174003	-5.77229	7.81998e-09	2.95463e-08
Tb927.6.300	receptor-type adenylate cyclase GRESAG 4, putative	378.139	-1.00236	0.0779455	-12.8598	7.58007e-38	1.10279e-36
Tb927.6.280	receptor-type adenylate cyclase GRESAG 4, putative	529.703	-0.998015	0.0700594	-14.2453	4.79695e-46	8.52973e-45
Tb927.11.11410	trans-sialidase, putative	66.9343	-0.993947	0.196914	-5.04761	4.47371e-07	1.40615e-06
Tb927.9.14515	hypothetical protein	15.9746	-0.985474	0.386228	-2.55153	0.010725	0.0193867
Tb927.10.9220	hypothetical protein, conserved	638.197	-0.966304	0.0692567	-13.9525	3.03775e-44	5.1867e-43
Tb927.11.15880	60S ribosomal protein L27, putative	59.2095	-0.965049	0.249935	-3.86121	0.000112828	0.000274923
Tb927.3.4500	fumarate hydratase, class I (FHc)	7973.49	-0.964762	0.0296826	-32.5026	9.80744e-232	1.17218e-229
Tb927.11.8680	DNA polymerase kappa, putative	28.3011	-0.963708	0.318126	-3.02933	0.00245096	0.00489777
Tb927.11.8620	DNA polymerase kappa, putative	28.3011	-0.963708	0.318126	-3.02933	0.00245096	0.00489777
Tb927.4.440	hypothetical protein, conserved	546.95	-0.952626	0.0953726	-9.98846	1.71214e-23	1.5849e-22
Tb927.6.3120	chaperone protein DNAj, putative	555.681	-0.94282	0.0924819	-10.1946	2.09522e-24	2.02488e-23
Tb927.10.2420	hypothetical protein	366.695	-0.941899	0.101445	-9.28486	1.61923e-20	1.30228e-19
Tb927.9.8320	hypothetical protein	132.268	-0.940663	0.177342	-5.30424	1.13143e-07	3.78291e-07
Tb927.4.3090	hypothetical protein, conserved	566.15	-0.9406	0.0711792	-13.2145	7.23228e-40	1.0926e-38
Tb927.7.240	40S ribosomal protein S33, putative	389.012	-0.940463	0.0998728	-9.4166	4.65925e-21	3.87942e-20
Tb927.9.2891	Domain of unknown function (DUF5075), putative	738.654	-0.932001	0.0690332	-13.5008	1.54778e-41	2.48539e-40
Tb927.9.2821	Domain of unknown function (DUF5075), putative	738.654	-0.932001	0.0690332	-13.5008	1.54778e-41	2.48539e-40
Tb927.5.291b	variant surface glycoprotein (VSG)-related, putative	1126.84	-0.929172	0.0706826	-13.1457	1.80132e-39	2.69969e-38
Tb927.11.8490	DNA polymerase kappa, putative	25.7313	-0.928983	0.33711	-2.75573	0.0058562	0.0110633
Tb927.1.2150	calpain-like protein fragment, putative,calpain-like cysteine peptidase, Clan CA, family C2	124.671	-0.928926	0.15815	-5.87369	4.2619e-09	1.63581e-08
Tb927.5.460	hypothetical protein, conserved	341.759	-0.927886	0.109405	-8.48119	2.22908e-17	1.50983e-16
Tb927.5.3750	RNA-binding protein, putative (PPCT1)	1477.17	-0.921561	0.0457955	-20.1234	4.60313e-90	1.6846e-88
Tb927.6.1310	hypothetical protein, conserved	19.4826	-0.920863	0.377512	-2.43929	0.014716	0.0259406
Tb927.7.6570	hypothetical protein, conserved	159.85	-0.918352	0.1259	-7.29428	3.00265e-13	1.55689e-12
Tb927.1.1090	hypothetical protein, conserved	727.118	-0.917385	0.0764711	-11.9965	3.70671e-33	4.79435e-32
Tb927.11.16770	glucosamine-6-phosphate isomerase, putative	1904.69	-0.914212	0.0473669	-19.3006	5.30415e-83	1.73895e-81
Tb927.2.1895	hypothetical protein	198.893	-0.913734	0.13774	-6.63376	3.27249e-11	1.47207e-10
Tb927.11.12280	hypothetical protein, conserved	1496.13	-0.912413	0.0455189	-20.0447	2.24525e-89	8.15372e-88
Tb927.11.12130	hypothetical protein	50.573	-0.909672	0.245555	-3.70455	0.000211766	0.000496522
Tb927.10.6850	mitochondrial RNA binding complex 1 subunit,mitochondrial edited mRNA stability factor 1 subunit,kinteoplast poly(A) polymerase complex 1 subunit	2478.54	-0.906094	0.0550602	-16.4564	7.54065e-61	1.78891e-59
Tb927.3.5655	hypothetical protein	87.1226	-0.90485	0.218635	-4.13863	3.49381e-05	9.05285e-05
Tb927.10.1760	hypothetical protein	278.204	-0.902658	0.0936368	-9.63999	5.41916e-22	4.70291e-21
Tb927.6.290	receptor-type adenylate cyclase GRESAG 4, pseudogene, putative,receptor-type adenylate cyclase GRESAG 4, degenerate	353.701	-0.90152	0.090476	-9.9642	2.18636e-23	2.01009e-22
Tb927.6.2590	hypothetical protein, conserved	692.82	-0.901507	0.0946911	-9.52051	1.72337e-21	1.45807e-20
Tb927.11.7750	MSP-A, putative	53.1093	-0.897047	0.218878	-4.09838	4.16053e-05	0.000107098
Tb927.9.2802	hypothetical protein, conserved	70.7174	-0.894835	0.226595	-3.94905	7.84636e-05	0.00019491
Tb927.10.12750	hypothetical protein	34.055	-0.893255	0.277221	-3.22217	0.00127222	0.00266525
Tb927.10.6200	hypothetical protein, conserved	1428.59	-0.89319	0.0582783	-15.3263	5.10353e-53	1.03629e-51
Tb927.10.9030	hypothetical protein, conserved	466.36	-0.892217	0.0953957	-9.3528	8.53612e-21	6.99029e-20
Tb927.7.6855	hypothetical protein	199.016	-0.886072	0.166099	-5.3346	9.57548e-08	3.23245e-07
Tb927.8.4490	hypothetical protein	751.52	-0.88142	0.0863077	-10.2125	1.74255e-24	1.69097e-23
Tb927.11.16200	microtubule-associated protein,corset-associated protein 17 (CAP17)	5507.67	-0.868545	0.0506537	-17.1467	6.65135e-66	1.7641e-64
Tb927.4.5060	hypothetical protein	1370.51	-0.862262	0.0721808	-11.9458	6.82498e-33	8.72009e-32
Tb927.9.15570	BARP protein (BARP)	36.5608	-0.858435	0.273351	-3.14041	0.00168709	0.00346897
Tb927.6.340	receptor-type adenylate cyclase GRESAG 4, pseudogene, putative,receptor-type adenylate cyclase GRESAG 4, degenerate	34.1825	-0.858074	0.317565	-2.70204	0.00689148	0.0128621
Tb927.10.750	hypothetical protein, conserved	1200.21	-0.858033	0.0562781	-15.2463	1.74185e-52	3.49183e-51
Tb927.3.4290	PFR1 (PFR1)	151.193	-0.857978	0.142385	-6.02577	1.68311e-09	6.68569e-09
Tb927.11.13003	ubiquitin-60S ribosomal protein L40	501.909	-0.857933	0.0926905	-9.2559	2.12436e-20	1.69697e-19
Tb927.11.13005	ubiquitin-60S ribosomal protein L40	501.909	-0.857933	0.0926905	-9.2559	2.12436e-20	1.69697e-19
Tb927.7.4740	hypothetical protein, conserved	2361.18	-0.855998	0.0540105	-15.8487	1.4344e-56	3.12064e-55
Tb927.10.7850	protein-L-isoaspartate, putative	971.306	-0.853289	0.0540773	-15.7791	4.33655e-56	9.34834e-55
Tb927.6.320	receptor-type adenylate cyclase GRESAG 4, pseudogene, putative,receptor-type adenylate cyclase GRESAG 4, degenerate	169.082	-0.850005	0.127635	-6.65966	2.74456e-11	1.24229e-10
Tb927.5.140	hypothetical protein, conserved	77.1235	-0.847525	0.178507	-4.74787	2.05575e-06	6.06006e-06
Tb927.4.3050	hypothetical protein	686.636	-0.845334	0.0671722	-12.5846	2.56735e-36	3.63432e-35
Tb927.4.1170	ankyrin, putative	1398.09	-0.842574	0.0460605	-18.2928	9.45118e-75	2.81508e-73
Tb927.7.5900	ATG8/AUT7/APG8/PAZ2, putative,ubiquitin-like protein (ATG8A)	227.393	-0.824442	0.109231	-7.54769	4.43057e-14	2.41812e-13
Tb927.9.11600	unspecified product (gim5B)	4011.7	-0.822009	0.0366857	-22.4068	3.37793e-111	1.56345e-109
Tb927.5.660	hypothetical protein	554.276	-0.821434	0.0724186	-11.3429	8.04758e-30	9.34628e-29
Tb927.6.390	adenylyl cyclase, pseudogene, putative,adenylyl cyclase, degenerate	37.68	-0.82101	0.2868	-2.86265	0.00420112	0.00810523
Tb927.9.12280	hypothetical protein, conserved	495.118	-0.818046	0.0802643	-10.1919	2.1551e-24	2.08061e-23
Tb927.11.13940	ubiquitin-conjugating enzyme e2, putative,ubiquitin carrier protein, putative,ubiquitin-protein ligase, putative	822.054	-0.817904	0.0605925	-13.4984	1.59751e-41	2.5609e-40
Tb927.9.2430	hypothetical protein, unlikely	343.997	-0.817416	0.0936887	-8.72481	2.66632e-18	1.8986e-17
Tb927.1.600	phosphate-repressible phosphate permease, putative	2335.66	-0.816091	0.04512	-18.0871	4.02456e-73	1.18012e-71
Tb927.2.1045	hypothetical protein	123.259	-0.813511	0.152633	-5.32985	9.82914e-08	3.31098e-07
Tb927.11.3630	nucleobase/nucleoside transporter 8.1	207.447	-0.811469	0.122366	-6.63147	3.32353e-11	1.49432e-10
Tb927.4.1180	hypothetical protein, conserved	1106.92	-0.810309	0.0496002	-16.3368	5.40053e-60	1.25906e-58
Tb927.10.14005	hypothetical protein	52.3468	-0.805659	0.285514	-2.82179	0.00477568	0.00914496
Tb927.10.15410	glycosomal malate dehydrogenase (gMDH)	18430.9	-0.804206	0.0385171	-20.8792	8.27598e-97	3.29712e-95
Tb927.6.3950	hypothetical protein, conserved	1235.63	-0.800944	0.0533233	-15.0205	5.38851e-51	1.05557e-49
Tb927.9.6420	hypothetical protein, conserved	1456.77	-0.791984	0.0539781	-14.6723	9.69802e-49	1.82045e-47
Tb927.11.9800	hypothetical protein, conserved	1905.26	-0.791759	0.0419547	-18.8718	1.94593e-79	6.2283e-78
Tb927.11.4430	ferric reductase, putative,ferric reductase transmembrane component, putative	2559.49	-0.791555	0.0432034	-18.3216	5.5666e-75	1.66329e-73
Tb927.8.1650	Protein Associated with Differentiation, putative	669.027	-0.787266	0.069486	-11.3299	9.33627e-30	1.08163e-28
Tb927.10.12760	zinc finger protein family member, putative (ZC3H36)	432.811	-0.780964	0.0871664	-8.95946	3.26263e-19	2.42756e-18
Tb927.3.4180	hypothetical protein	608.31	-0.780935	0.0727625	-10.7327	7.15082e-27	7.57778e-26
Tb927.10.7870	hypothetical protein, conserved	2041.45	-0.779817	0.0487741	-15.9883	1.54099e-57	3.45607e-56
Tb927.11.9850	hypothetical protein, conserved	434.472	-0.779298	0.139084	-5.60308	2.10572e-08	7.59731e-08
Tb927.6.200	receptor-type adenylate cyclase GRESAG 4, putative	5214.02	-0.778554	0.0317533	-24.5188	9.30956e-133	5.17064e-131
vsg2272	other	85.995	-0.777894	0.3095	-2.51339	0.0119576	0.0213995
Tb927.11.10025	60S ribosomal protein L29	1632.14	-0.776922	0.0491746	-15.7992	3.14876e-56	6.81894e-55
Tb927.10.8470	glucose transporter, putative	56.0764	-0.776775	0.248964	-3.12002	0.00180836	0.0037014
Tb927.5.1970	hypothetical protein	349.78	-0.774885	0.0876301	-8.84268	9.34525e-19	6.7719e-18
Tb927.6.330	receptor-type adenylate cyclase GRESAG 4, putative	460.953	-0.774649	0.0980023	-7.9044	2.69235e-15	1.60588e-14
Tb927.11.485	hypothetical protein	62.7845	-0.771165	0.204803	-3.7654	0.00016628	0.00039557
Tb927.7.1760	hypothetical protein, conserved	1474.66	-0.770874	0.0571179	-13.4962	1.64643e-41	2.63484e-40
Tb927.7.5780	hypothetical protein, conserved	251.613	-0.770743	0.109228	-7.05627	1.71027e-12	8.40184e-12
Tb927.7.1930	nucleoside diphosphatase, putative,ectonucleoside triphosphate diphosphohydrolase 5, putative	551.798	-0.767902	0.0660319	-11.6293	2.92654e-31	3.53356e-30
Tb927.9.13070	predicted heat shock factor binding protein	914.152	-0.765712	0.0628244	-12.1881	3.59551e-34	4.76809e-33
Tb927.4.4990	ubiquinol-cytochrome c reductase, putative	708.146	-0.765495	0.0926599	-8.26134	1.44044e-16	9.3091e-16
Tb927.10.14120	hypothetical protein	1071.84	-0.762822	0.0817136	-9.33531	1.00698e-20	8.22487e-20
vsg3506	other	198.59	-0.762693	0.130701	-5.8354	5.36611e-09	2.04714e-08
Tb927.6.3230	RNA pseudouridylate synthase, putative	1227.43	-0.761156	0.0444585	-17.1206	1.04203e-65	2.74064e-64
Tb927.11.11740	membrane-bound acid phosphatase, putative	305.093	-0.761138	0.101594	-7.49192	6.78736e-14	3.65061e-13
Tb927.10.9720	RNA-editing-associated protein 1,RNA-binding protein,oligo (U) binding protein,RNA editing complex protein (REAP-1)	1368.03	-0.754973	0.0755662	-9.99088	1.67084e-23	1.55276e-22
Tb927.10.8300	U1A small nuclear ribonucleoprotein (RBP14A)	300.946	-0.754067	0.0995245	-7.5767	3.54454e-14	1.95374e-13
Tb927.11.8360	hypothetical protein	224.444	-0.751554	0.122526	-6.13386	8.57738e-10	3.47288e-09
Tb927.9.7140	hypothetical protein, unlikely	105.756	-0.750264	0.171887	-4.36488	1.27192e-05	3.45993e-05
Tb927.10.13910	hypothetical protein, conserved	1416.11	-0.748624	0.0515955	-14.5095	1.05506e-47	1.93435e-46
Tb927.2.2570	hypothetical protein, conserved	277.885	-0.748235	0.105188	-7.11329	1.13313e-12	5.65485e-12
vsg1010	other	564.551	-0.747741	0.115898	-6.45171	1.10592e-10	4.79877e-10
Tb927.6.2870	hypothetical protein, conserved	354.811	-0.747496	0.0926885	-8.0646	7.34778e-16	4.52267e-15
Tb927.7.4270	hypothetical protein, conserved	1672.1	-0.747481	0.046929	-15.9279	4.05628e-57	8.99046e-56
Tb927.7.7470	receptor-type adenylate cyclase GRESAG 4, putative	7513.81	-0.746777	0.0286261	-26.0873	5.08593e-150	3.26676e-148
Tb927.3.2476	hypothetical protein	212.876	-0.746288	0.162811	-4.58377	4.56664e-06	1.30543e-05
Tb927.3.2477	hypothetical protein	212.876	-0.746288	0.162811	-4.58377	4.56664e-06	1.30543e-05
Tb927.3.1410	cytochrome oxidase subunit VII (COXVII)	4729.03	-0.745592	0.034598	-21.5501	5.27829e-103	2.22489e-101
Tb927.11.15810	NADH dehydrogenase subunit NI2M, putative,Complex 1,NADH-ubiquinone oxidoreductase chain NI2M	2249.87	-0.743586	0.0404781	-18.3701	2.28018e-75	6.87841e-74
Tb927.7.6600	hypothetical protein, conserved	494.808	-0.742406	0.0795659	-9.3307	1.05169e-20	8.5752e-20
Tb927.3.4065	unspecified product	22.8045	-0.73969	0.331463	-2.23159	0.0256419	0.0429656
Tb927.7.5960	protein associated with differentiation 4, putative (PAD4)	1901.75	-0.739186	0.0478782	-15.4389	8.96108e-54	1.8314e-52
Tb927.7.5970	protein associated with differentiation 5, putative (PAD5)	2430.32	-0.737953	0.0395412	-18.6629	9.92481e-78	3.10298e-76
Tb927.8.7440	lipase, putative	1878.59	-0.736395	0.0380849	-19.3356	2.69553e-83	8.93024e-82
Tb927.1.550	hypothetical protein, unlikely	105.492	-0.734813	0.176864	-4.15468	3.2574e-05	8.47048e-05
Tb927.2.5120	vesicle-associated membrane protein, putative,synaptobrevin, putative	948.585	-0.734104	0.11211	-6.54809	5.82774e-11	2.57731e-10
Tb927.5.320	receptor-type adenylate cyclase GRESAG 4, putative,adenylyl cyclase, putative	560.919	-0.731246	0.066119	-11.0595	1.97106e-28	2.19726e-27
Tb927.11.16615	hypothetical protein	860.134	-0.729461	0.059137	-12.3351	5.86167e-35	7.90656e-34
Tb927.10.2160	hypothetical protein, conserved	1543.56	-0.728769	0.0507548	-14.3586	9.40734e-47	1.68547e-45
Tb927.2.5080	hypothetical protein, conserved	937.33	-0.726646	0.0700926	-10.3669	3.50547e-25	3.52113e-24
Tb927.6.180	receptor-type adenylate cyclase GRESAG 4, putative	92.2657	-0.725583	0.156442	-4.63802	3.51757e-06	1.01569e-05
Tb927.7.1800	hypothetical protein, conserved	2124.57	-0.725103	0.0560416	-12.9387	2.72342e-38	3.99295e-37
Tb927.1.4710	hypothetical protein, conserved	303.242	-0.724377	0.12624	-5.73809	9.57504e-09	3.5805e-08
Tb927.7.2750	protein kinase, putative	1424.9	-0.724134	0.0499962	-14.4838	1.53378e-47	2.80114e-46
Tb927.11.8000	hypothetical protein, conserved	1068.74	-0.723843	0.0691704	-10.4646	1.25565e-25	1.28032e-24
Tb927.8.990	RNA-binding protein 33 (RNA-binding motif protein 33) (RBP33)	4125.89	-0.722563	0.0349679	-20.6636	7.36802e-95	2.87475e-93
Tb927.10.7090	alternative oxidase (AOX)	1622.08	-0.722098	0.0558789	-12.9226	3.35816e-38	4.91593e-37
vsg3806	other	80.6563	-0.72156	0.207864	-3.47131	0.000517919	0.00114551
Tb927.11.5855	hypothetical protein	94.9725	-0.71467	0.217648	-3.2836	0.00102489	0.00217754
Tb927.4.5390	serine/threonine-protein kinase NrkA,nek1/NIMA-related kinase A (NrkA)	238.072	-0.714514	0.118552	-6.02702	1.67007e-09	6.6395e-09
Tb927.6.1460	cyclin 3,mitotic cyclin, putative (CYC3)	775.989	-0.713875	0.0634635	-11.2486	2.35339e-29	2.6869e-28
Tb927.11.5090	aspartate aminotransferase, mitochondrial	2474.73	-0.713511	0.0465112	-15.3406	4.09092e-53	8.34265e-52
Tb927.9.9370	hypothetical protein, conserved	757.809	-0.713485	0.0795154	-8.97292	2.88747e-19	2.15522e-18
Tb927.10.13335	Zinc-finger of C2H2 type, putative	408.574	-0.710497	0.0947437	-7.49914	6.42361e-14	3.46383e-13
Tb927.10.13341	Zinc-finger of C2H2 type, putative	408.574	-0.710497	0.0947437	-7.49914	6.42361e-14	3.46383e-13
Tb927.11.7640	Gp63-1 surface protease homolog, putative	361.003	-0.706131	0.0879518	-8.02861	9.85799e-16	6.04018e-15
Tb927.7.3900	vacuolar transporter chaperone, putative	2036.47	-0.704567	0.061281	-11.4973	1.36071e-30	1.61001e-29
Tb927.9.5960	succinate dehydrogenase, putative	1324.32	-0.702043	0.0524569	-13.3832	7.57799e-41	1.18659e-39
Tb927.8.6930	serine/threonine-protein kinase NrkA (NRKB)	836.293	-0.701938	0.056676	-12.3851	3.14708e-35	4.26936e-34
Tb927.5.750	hypothetical protein, conserved	631.96	-0.70134	0.0684948	-10.2393	1.32167e-24	1.29453e-23
Tb927.10.8920	ras-like small GTPase, putative (TbGRP)	2668.72	-0.700597	0.0414665	-16.8955	4.858e-64	1.23637e-62
Tb927.8.6720	hypothetical protein, conserved	533.097	-0.698111	0.0763487	-9.14372	6.03409e-20	4.6892e-19
Tb927.10.1640	hypothetical protein	101.853	-0.697836	0.165641	-4.21295	2.52054e-05	6.63662e-05
Tb927.5.2490	hypothetical protein, conserved (pseudogene),hypothetical protein, conserved, frameshift	285.007	-0.696736	0.108134	-6.44324	1.1695e-10	5.06291e-10
Tb927.8.6060	2-amino-3-ketobutyrate coenzyme A ligase, putative,glycine acetyltransferase, putative	11796.4	-0.69622	0.0306121	-22.7433	1.67149e-114	7.85182e-113
Tb927.9.6250	arginine kinase	72.7125	-0.695906	0.181191	-3.84072	0.000122673	0.000297146
Tb927.9.6230	arginine kinase	72.7125	-0.695906	0.181191	-3.84072	0.000122673	0.000297146
Tb927.11.167	ribosome associated membrane protein RAMP4, putative	251.936	-0.695712	0.102057	-6.81691	9.30201e-12	4.348e-11
Tb927.11.165	ribosome associated membrane protein RAMP4, putative	251.936	-0.695712	0.102057	-6.81691	9.30201e-12	4.348e-11
Tb927.6.170	receptor-type adenylate cyclase GRESAG 4, putative	67.0755	-0.694005	0.197515	-3.51369	0.000441932	0.000987627
vsg555544_BES4--expression	BES4--expression site-associated gene 4 (ESAG4) protein[20006:23813](+)	654.92	-0.693727	0.0649619	-10.679	1.27663e-26	1.33193e-25
Tb927.10.6130	hypothetical protein, conserved	1753.76	-0.691999	0.0456861	-15.1468	7.95179e-52	1.57402e-50
Tb927.11.13950	hypothetical protein, conserved	921.686	-0.690181	0.0600228	-11.4987	1.33976e-30	1.58721e-29
Tb927.2.5070	hypothetical protein, conserved	325.815	-0.689404	0.0976134	-7.06259	1.63423e-12	8.04506e-12
Tb927.6.3420	hypothetical protein, conserved	1289.33	-0.689366	0.0584171	-11.8007	3.86849e-32	4.86369e-31
Tb927.8.7370	hypothetical protein	2237.51	-0.686993	0.0549444	-12.5034	7.15191e-36	9.91606e-35
Tb927.8.5260	60S ribosomal protein L39, putative	17314.8	-0.686699	0.0636274	-10.7925	3.73483e-27	4.0073e-26
Tb927.9.790	hypothetical protein, conserved	51.0025	-0.683342	0.209993	-3.25412	0.00113745	0.00239942
Tb927.10.5370	40S ribosomal protein S10, putative	2859.88	-0.682816	0.0799166	-8.5441	1.29539e-17	8.85667e-17
Tb927.5.510	hypothetical protein, conserved	1096.99	-0.680139	0.0504487	-13.4818	2.00174e-41	3.19264e-40
Tb927.10.280	cytochrome oxidase subunit VI (COXVI)	4088.33	-0.679702	0.0543755	-12.5001	7.45145e-36	1.02861e-34
Tb927.10.4370	expression site-associated gene (ESAG) protein, putative,expression site-associated gene 3 (ESAG3) protein, putative	63.0608	-0.679267	0.220638	-3.07865	0.00207944	0.0042061
Tb927.11.10770	hypothetical protein, conserved	3630.82	-0.67848	0.0616102	-11.0125	3.32765e-28	3.66624e-27
Tb927.5.3895	hypothetical protein, Tryp Specific	855.35	-0.678048	0.0651079	-10.4142	2.13551e-25	2.16812e-24
Tb927.8.4755	hypothetical protein	55.5238	-0.678046	0.228454	-2.96797	0.00299771	0.00591029
Tb927.5.2550	hypothetical protein, conserved	1059.19	-0.674932	0.0593151	-11.3787	5.3359e-30	6.22764e-29
Tb927.9.1430	hypothetical protein, unlikely	337.557	-0.673923	0.122763	-5.48961	4.02826e-08	1.41499e-07
Tb927.8.2470	hypothetical protein, conserved	1958.14	-0.671994	0.0720559	-9.32601	1.09933e-20	8.94047e-20
Tb927.9.10160	hypothetical protein, conserved	925.831	-0.671831	0.0541751	-12.4011	2.57758e-35	3.51698e-34
Tb927.7.5945	hypothetical protein	126.413	-0.671671	0.165322	-4.0628	4.84874e-05	0.000123668
Tb927.6.800	receptor-type adenylate cyclase GRESAG 4, putative	636.134	-0.6714	0.0649871	-10.3313	5.08816e-25	5.07848e-24
Tb927.11.5460	hypothetical protein, conserved	898.514	-0.671098	0.0666446	-10.0698	7.51248e-24	7.0862e-23
vsg3260	other	78.8279	-0.670748	0.196189	-3.41888	0.00062879	0.00137411
Tb927.5.292b	hypothetical protein	591.499	-0.669154	0.0669174	-9.99971	1.5284e-23	1.42742e-22
Tb927.7.6400	hypothetical protein, conserved	1417.29	-0.668645	0.0720061	-9.28595	1.60268e-20	1.29007e-19
Tb927.7.7090	hypothetical protein, conserved	1713.16	-0.667406	0.0420685	-15.8647	1.11176e-56	2.4243e-55
Tb927.5.2870	hypothetical protein	563.575	-0.667081	0.0772873	-8.63119	6.07152e-18	4.24647e-17
Tb927.7.1790	Adenine phosphoribosyltransferase, putative	1825.96	-0.666451	0.04455	-14.9596	1.34782e-50	2.60781e-49
Tb927.10.14290	hypothetical protein	236.8	-0.666441	0.110283	-6.04302	1.51259e-09	6.03118e-09
Tb927.11.2050	60S acidic ribosomal subunit protein, putative	558.855	-0.666189	0.102888	-6.47488	9.48885e-11	4.14019e-10
Tb927.8.2340	hypothetical protein, conserved	533.892	-0.665641	0.0752254	-8.84862	8.86103e-19	6.44575e-18
Tb927.7.4390	threonine synthase, putative	7786.15	-0.665387	0.0306504	-21.7089	1.69014e-104	7.25376e-103
Tb927.8.4700	amino acid transporter, putative (AATP6)	39.787	-0.663914	0.263493	-2.51966	0.0117467	0.02107
Tb927.8.3380	electron transfer protein, putative	2274.62	-0.663831	0.0464213	-14.3001	2.18349e-46	3.89727e-45
vsg2006	other	107.235	-0.662272	0.187147	-3.53878	0.000401985	0.000905209
Tb927.5.370	75 kDa invariant surface glycoprotein, putative (ISG75)	632.007	-0.661872	0.0655584	-10.0959	5.75904e-24	5.47602e-23
Tb927.11.5210	hypothetical protein, conserved	1294.16	-0.658444	0.0518237	-12.7055	5.51398e-37	7.9003e-36
Tb927.11.10250	hypothetical protein, conserved	861.764	-0.656216	0.070667	-9.28604	1.60142e-20	1.29007e-19
Tb927.11.1970	hypothetical protein, conserved	1238.52	-0.655329	0.0495265	-13.2319	5.74315e-40	8.70414e-39
Tb927.9.10200	hypothetical protein, conserved	937.307	-0.655155	0.0548526	-11.9439	6.98569e-33	8.91337e-32
Tb927.5.4590	small GTP-binding rab protein, pseudogene, putative,small GTP-binding rab protein, degenerate	100.03	-0.653821	0.158167	-4.13374	3.56904e-05	9.24016e-05
Tb927.10.14600	40S ribosomal protein S2, putative (RPS2)	2422.19	-0.653661	0.0754233	-8.66656	4.45357e-18	3.14045e-17
Tb927.10.9260	hypothetical protein, conserved	2109.34	-0.651207	0.0481111	-13.5355	9.65339e-42	1.55807e-40
Tb927.10.11980	QA-SNARE protein putative	501.869	-0.650556	0.0719142	-9.04628	1.47919e-19	1.12181e-18
Tb927.10.14130	hypothetical protein, conserved	1801.45	-0.649814	0.0485683	-13.3794	7.97974e-41	1.24743e-39
Tb927.5.390	75 kDa invariant surface glycoprotein, putative	568.497	-0.648922	0.0785369	-8.26263	1.42494e-16	9.21528e-16
Tb927.11.9660	hypothetical protein, conserved	1515.42	-0.647589	0.0449001	-14.4229	3.71512e-47	6.6943e-46
Tb927.11.8340	hypothetical protein	52.9306	-0.645663	0.221219	-2.91866	0.00351543	0.00687505
Tb927.9.14090	hypothetical protein, unlikely	114.73	-0.645277	0.234736	-2.74895	0.00597863	0.0112743
Tb927.3.670	hypothetical protein	666.335	-0.645079	0.0676442	-9.53636	1.47933e-21	1.2561e-20
Tb927.6.270	receptor-type adenylate cyclase GRESAG 4, pseudogene, putative,receptor-type adenylate cyclase GRESAG 4, degenerate	89.6472	-0.644368	0.179681	-3.58617	0.000335572	0.000765701
Tb927.11.7390	hypothetical protein, conserved	1248.93	-0.643379	0.0487778	-13.19	1.00205e-39	1.509e-38
Tb927.6.1230	kinetoplastid-specific phospho-protein phosphatase	1142.5	-0.642406	0.0498406	-12.8892	5.17799e-38	7.55651e-37
Tb927.5.285b	receptor-type adenylate cyclase, putative,expression site associated gene (ESAG) 4 protein, putative	1014.5	-0.64188	0.0546874	-11.7373	8.21016e-32	1.02135e-30
Tb927.9.1520	hypothetical protein, conserved	4425.63	-0.640904	0.0650633	-9.85047	6.8226e-23	6.1293e-22
Tb927.10.7640	hypothetical protein	44.3009	-0.638472	0.248072	-2.57374	0.0100606	0.0182501
Tb927.10.7860	hypothetical protein, conserved	2036.9	-0.637837	0.0405062	-15.7467	7.24057e-56	1.55376e-54
Tb927.3.2380	hypothetical protein, conserved	259.784	-0.636876	0.110979	-5.73873	9.53885e-09	3.56979e-08
Tb927.11.5940	receptor-type adenylate cyclase GRESAG 4, putative	13800	-0.636255	0.0316152	-20.125	4.45985e-90	1.63852e-88
Tb927.7.2710	NADH-cytochrome b5 reductase, putative	1393.34	-0.636056	0.0534337	-11.9036	1.13299e-32	1.43594e-31
Tb927.2.3055	hypothetical protein	245.349	-0.635198	0.136395	-4.65705	3.20779e-06	9.29649e-06
Tb927.2.3035	hypothetical protein	245.349	-0.635198	0.136395	-4.65705	3.20779e-06	9.29649e-06
Tb927.5.360	75 kDa invariant surface glycoprotein (ISG75)	2933.19	-0.634748	0.0388048	-16.3575	3.84819e-60	9.01604e-59
Tb927.4.1240	hypothetical protein	550.314	-0.632921	0.104199	-6.07416	1.24635e-09	4.99281e-09
Tb927.2.1890	E2-like ubiquitin-conjugation enzyme (ATG3)	748.011	-0.631878	0.06471	-9.76477	1.59481e-22	1.41259e-21
Tb927.9.12500	hypothetical protein, conserved	4170.98	-0.630982	0.04539	-13.9013	6.21707e-44	1.052e-42
Tb927.10.13700	phosphatidic acid phosphatase alpha, putative	307.022	-0.63047	0.0935978	-6.73594	1.6287e-11	7.47604e-11
Tb927.11.7212	hypothetical protein, conserved	2530.65	-0.630029	0.0533629	-11.8065	3.61314e-32	4.55478e-31
Tb927.3.2220	hypothetical protein, conserved	2543.51	-0.629586	0.046849	-13.4386	3.59066e-41	5.6789e-40
Tb927.11.7760	MSP-A, putative	43.0976	-0.628606	0.25287	-2.48589	0.0129229	0.022992
Tb927.9.13200	unspecified product	3542.21	-0.627471	0.0431215	-14.5512	5.73618e-48	1.05783e-46
Tb927.10.5500	hypothetical protein, conserved	1676.75	-0.627418	0.0466898	-13.438	3.61983e-41	5.71545e-40
Tb927.8.4420	hypothetical protein, conserved	1033.35	-0.626534	0.05766	-10.866	1.67376e-27	1.81027e-26
Tb927.5.630	acidic phosphatase, putative	1174.68	-0.626029	0.0603168	-10.379	3.08949e-25	3.11323e-24
Tb927.10.6415	hypothetical protein	135.268	-0.625362	0.14505	-4.31136	1.62254e-05	4.37216e-05
Tb927.7.1260	hypothetical protein, conserved	214.524	-0.624577	0.118184	-5.2848	1.25844e-07	4.17945e-07
Tb927.11.5890	hypothetical protein, conserved	339.453	-0.623956	0.0872136	-7.15434	8.40754e-13	4.2248e-12
Tb927.9.4650	hypothetical protein, unlikely	197.506	-0.623585	0.120465	-5.17649	2.26096e-07	7.32351e-07
Tb927.4.2830	hypothetical protein, conserved	746.986	-0.623016	0.0617499	-10.0894	6.1572e-24	5.84285e-23
Tb927.8.6730	hypothetical protein, conserved	589.631	-0.619996	0.0718906	-8.62416	6.45643e-18	4.50566e-17
Tb927.11.17870	variant surface glycoprotein (VSG), interrupted	58.3283	-0.619577	0.209378	-2.95913	0.00308514	0.00607758
Tb927.9.12410	riboflavin kinase, putative	1251.82	-0.619526	0.0529375	-11.703	1.23081e-31	1.51714e-30
Tb927.9.12430	riboflavin kinase, putative	1251.82	-0.619526	0.0529375	-11.703	1.23081e-31	1.51714e-30
Tb927.10.370	calcineurin B subunit, putative	397.968	-0.619127	0.103561	-5.97839	2.2536e-09	8.88083e-09
Tb927.3.3320	60S ribosomal protein L13, putative	1650.87	-0.618915	0.0756967	-8.17625	2.92812e-16	1.85677e-15
Tb927.5.287b	galactokinase (pseudogene)	277.326	-0.618904	0.0956259	-6.47214	9.66239e-11	4.20813e-10
Tb927.8.7740	amino acid transporter, putative	2482.23	-0.61886	0.0384604	-16.0909	2.95675e-58	6.72714e-57
Tb927.8.5430	hypothetical protein, conserved	548.417	-0.618466	0.0817488	-7.56545	3.86536e-14	2.12067e-13
Tb927.10.12100	RNA-binding protein, putative (RBP7B)	211.112	-0.618449	0.10684	-5.78854	7.10023e-09	2.68699e-08
Tb927.8.2060	hypothetical protein, conserved	6220.4	-0.617394	0.0442179	-13.9625	2.63898e-44	4.52219e-43
Tb927.11.830	hypothetical protein, conserved	4703.54	-0.617155	0.0358213	-17.2287	1.61743e-66	4.32629e-65
Tb927.8.7630	amino acid transporter 1, putative (AATP1)	86.904	-0.613668	0.195243	-3.14311	0.00167164	0.00343944
Tb927.7.6490	hypothetical protein, conserved	341.307	-0.612922	0.1127	-5.43854	5.37177e-08	1.86266e-07
Tb927.5.2920	hypothetical protein, conserved	775.516	-0.6125	0.0585957	-10.453	1.41983e-25	1.44617e-24
Tb927.7.6852	hypothetical protein	495.684	-0.610905	0.106769	-5.72175	1.05432e-08	3.93163e-08
Tb927.9.12390	hypothetical protein, conserved	1281.01	-0.610676	0.0689416	-8.85787	8.15582e-19	5.9511e-18
Tb927.5.4020	hypothetical protein	5386.56	-0.61035	0.0448981	-13.5941	4.33925e-42	7.06399e-41
vsg555579_BES10-expression	BES10-expression site-associated gene 5 (ESAG5) protein[21894:23334](+)	146.879	-0.610225	0.144863	-4.21242	2.52654e-05	6.64871e-05
Tb927.11.2750	hypothetical protein, conserved	2281.55	-0.606121	0.0566681	-10.696	1.06301e-26	1.11397e-25
Tb927.11.7790	hypothetical protein, conserved	2457.33	-0.605822	0.0368615	-16.4351	1.07298e-60	2.53278e-59
Tb927.10.5860	hypothetical protein, conserved	1332.68	-0.604095	0.0491771	-12.2841	1.10301e-34	1.47935e-33
Tb927.10.8670	hypothetical protein, conserved	714.162	-0.603186	0.0712626	-8.46427	2.5777e-17	1.73599e-16
Tb927.9.9400	ceramide phosphorylethanolamine synthase	120.346	-0.600193	0.147925	-4.05741	4.96196e-05	0.000126453
Tb927.10.2430	receptor-type adenylate cyclase GRESAG 4, putative	3426.93	-0.59943	0.0468013	-12.808	1.47941e-37	2.14571e-36
Tb927.7.6780	hypothetical protein	491.785	-0.599285	0.107553	-5.57198	2.51861e-08	9.02838e-08
Tb927.1.3640	hypothetical protein, unlikely	44.4312	-0.59891	0.234481	-2.55419	0.0106434	0.0192557
Tb927.10.9110	hypothetical protein, conserved	1772.65	-0.597854	0.0401459	-14.892	3.71304e-50	7.11127e-49
Tb927.1.4600	cyclin-like F-box protein (CFB1D)	385.328	-0.597851	0.087587	-6.8258	8.74368e-12	4.0992e-11
Tb927.10.4125	hypothetical protein	287.501	-0.59615	0.140469	-4.244	2.19572e-05	5.83013e-05
Tb927.6.4580	hypothetical protein, conserved	1132.88	-0.595381	0.0700519	-8.49914	1.90995e-17	1.29646e-16
Tb927.9.8100	nascent polypeptide associated complex subunit, putative	2552.89	-0.595285	0.0541402	-10.9953	4.02768e-28	4.42716e-27
Tb927.9.15050	trypanin-related protein, putative	2259.92	-0.594212	0.0353186	-16.8243	1.61895e-63	4.04395e-62
Tb927.3.3370	hypothetical protein, conserved	2846.71	-0.594081	0.0421189	-14.1048	3.54547e-45	6.19931e-44
Tb927.4.3780	hypothetical protein, conserved	343.122	-0.593306	0.083026	-7.14602	8.93272e-13	4.48393e-12
Tb927.9.6850	hypothetical protein, unlikely	604.268	-0.593029	0.0777988	-7.6226	2.4862e-14	1.38821e-13
Tb927.10.13820	hypothetical protein, conserved	1672.36	-0.592704	0.0560525	-10.5741	3.93048e-26	4.06035e-25
Tb927.7.6940	glutaminyl cyclase, putative	2133.74	-0.592647	0.0380532	-15.5742	1.09018e-54	2.27732e-53
Tb927.11.9295	hypothetical protein, Tryp Specific	528.019	-0.591994	0.0780138	-7.58832	3.24083e-14	1.79261e-13
Tb927.10.12780	Zinc finger CCCH domain-containing protein 37 (ZC3H37)	479.422	-0.591966	0.0889967	-6.65156	2.90006e-11	1.30953e-10
Tb927.9.10650	hypothetical protein	93.9356	-0.591598	0.178509	-3.31411	0.00091935	0.00196882
Tb927.4.3510	DNA-directed RNA polymerase subunit, putative	471.969	-0.59027	0.0875768	-6.74003	1.58349e-11	7.27556e-11
Tb927.8.5390	cell division control protein 2 homolog 4 (CRK4)	834.042	-0.589981	0.0579394	-10.1827	2.36798e-24	2.28147e-23
Tb927.7.3140	hypothetical protein, conserved	1466.17	-0.589359	0.0521067	-11.3106	1.16254e-29	1.33699e-28
Tb927.11.9790	calmodulin, putative	1038.35	-0.585694	0.0567892	-10.3135	6.1241e-25	6.08031e-24
Tb927.7.1690	silent information regulator 2,NAD+-protein-arginine ADP-ribosyltransferase,NAD-dependent SIR2 (SIR2RP1)	1459.67	-0.585551	0.0513199	-11.4098	3.73445e-30	4.36935e-29
Tb927.11.2460	hypothetical protein, conserved	371.292	-0.585497	0.0929523	-6.29891	2.99756e-10	1.25791e-09
Tb927.8.3390	hypothetical protein, conserved	328.438	-0.584629	0.0965442	-6.05556	1.3993e-09	5.58893e-09
Tb927.8.7760	hypothetical protein, conserved	1337.17	-0.584539	0.0458361	-12.7528	3.00777e-37	4.34906e-36
Tb927.6.3530	hypothetical protein, conserved	1122.8	-0.583659	0.0519791	-11.2287	2.94746e-29	3.35705e-28
Tb927.9.4895	hypothetical protein	228.914	-0.583197	0.112597	-5.17948	2.22501e-07	7.21696e-07
Tb927.9.5680	inositol/phosphatidylinositol phosphatase, putative	3804.93	-0.58317	0.035412	-16.4682	6.21393e-61	1.48161e-59
Tb927.7.330	hypothetical protein	2395.11	-0.582943	0.0542752	-10.7405	6.56856e-27	6.97641e-26
Tb927.1.5050	hypothetical protein, unlikely	118.418	-0.580643	0.153364	-3.78604	0.000153069	0.000365893
Tb927.10.11200	hypothetical protein, conserved	1140.84	-0.580449	0.0534518	-10.8593	1.8016e-27	1.94408e-26
Tb927.8.7150	UDP-Gal or UDP-GlcNAc-dependent glycosyltransferase, putative	1504.38	-0.577234	0.0641131	-9.00336	2.18905e-19	1.6417e-18
Tb927.10.8360	Poly(A)-specific ribonuclease PARN-2	1878.88	-0.576452	0.0595185	-9.68525	3.48351e-22	3.04267e-21
Tb927.10.5460	60S ribosomal protein L24, putative	4193.71	-0.576323	0.118776	-4.8522	1.221e-06	3.68563e-06
Tb927.8.6700	hypothetical protein, conserved	739.531	-0.576031	0.0646135	-8.91502	4.87741e-19	3.60067e-18
Tb927.9.3750	hypothetical protein, conserved	395.368	-0.576012	0.0888135	-6.48563	8.83602e-11	3.8607e-10
Tb927.5.4535	hypothetical protein	117.924	-0.575049	0.15199	-3.78346	0.000154663	0.000369422
Tb927.11.490	hypothetical protein, conserved	146.129	-0.573253	0.137083	-4.18179	2.89224e-05	7.5626e-05
Tb927.8.7550	hypothetical protein	1165.79	-0.572737	0.101575	-5.63857	1.71473e-08	6.2439e-08
Tb927.3.850	hypothetical protein, conserved	608.556	-0.572334	0.0719606	-7.95343	1.81417e-15	1.09663e-14
Tb927.11.1960	leucine-rich repeat protein (LRRP), putative	1515.54	-0.571553	0.0512787	-11.146	7.48954e-29	8.43869e-28
Tb927.2.2590	hypothetical protein, conserved	370.382	-0.570339	0.0919848	-6.20037	5.63322e-10	2.32063e-09
Tb927.8.1305	hypothetical protein	204.769	-0.569975	0.191097	-2.98266	0.00285759	0.00565766
Tb927.4.1230	hypothetical protein	478.705	-0.569928	0.0848682	-6.71545	1.87487e-11	8.59344e-11
Tb927.4.1010	hypothetical protein	123.336	-0.56979	0.190596	-2.98952	0.00279416	0.00554487
Tb927.3.890	hypothetical protein, conserved	838.596	-0.568281	0.0577254	-9.84455	7.23593e-23	6.48342e-22
Tb927.3.4110	hypothetical protein, conserved	923.014	-0.568087	0.055555	-10.2257	1.52187e-24	1.48445e-23
Tb927.10.14220	hypothetical protein, conserved	1740.49	-0.567622	0.0569562	-9.96595	2.14821e-23	1.97694e-22
Tb927.5.2730	hypothetical protein, conserved	299.317	-0.567056	0.111606	-5.08088	3.75696e-07	1.19158e-06
Tb927.8.8215	hypothetical protein, Tryp Specific	95.7483	-0.565978	0.165546	-3.41886	0.000628844	0.00137411
Tb927.11.7850	hypothetical protein, conserved	779.466	-0.565264	0.0565397	-9.99764	1.56076e-23	1.45476e-22
Tb927.5.620	hypothetical protein	984.08	-0.565086	0.0755631	-7.47833	7.52731e-14	4.03594e-13
Tb927.5.1780	hypothetical protein, conserved	8737.15	-0.56494	0.0630204	-8.96441	3.11959e-19	2.32479e-18
Tb927.6.4130	hypothetical protein, conserved	2520.68	-0.564902	0.0603494	-9.36052	7.93453e-21	6.50894e-20
Tb927.8.8250	amino acid transporter, putative	919.363	-0.563199	0.0944296	-5.96422	2.45807e-09	9.66239e-09
Tb927.9.9090	hypothetical protein, conserved	1666.88	-0.562847	0.0451507	-12.466	1.14482e-35	1.57341e-34
Tb927.7.6580	hypothetical protein	326.223	-0.562135	0.0907838	-6.19202	5.93981e-10	2.44161e-09
Tb927.6.350	hypothetical protein, conserved	249.652	-0.562088	0.103718	-5.4194	5.9801e-08	2.06375e-07
Tb927.7.3520	mitochondrial pyruvate carrier protein 2, putative	2031.64	-0.561581	0.0850518	-6.60281	4.03435e-11	1.80276e-10
Tb927.10.7600	hypothetical protein, conserved	1635.22	-0.560774	0.0475491	-11.7936	4.21198e-32	5.2885e-31
Tb927.10.8660	hypothetical protein, conserved	1152.5	-0.560383	0.0498943	-11.2314	2.85861e-29	3.25978e-28
Tb927.11.15270	hypothetical protein, conserved	1338.5	-0.56035	0.0597173	-9.38338	6.38909e-21	5.27785e-20
Tb927.10.5820	predicted RanGDP binding protein	8696.27	-0.558623	0.0229098	-24.3835	2.55625e-131	1.39515e-129
Tb927.7.2270	hypothetical protein, conserved	1197.6	-0.558585	0.0484478	-11.5296	9.35385e-31	1.11233e-29
Tb927.8.8280	hypothetical protein, conserved	640.015	-0.55793	0.0675468	-8.2599	1.45795e-16	9.41586e-16
Tb927.3.2940	hypothetical protein, conserved	373.154	-0.557848	0.0861574	-6.47475	9.49671e-11	4.1417e-10
Tb927.11.12070	hypothetical protein, conserved	841.237	-0.556674	0.0594015	-9.37137	7.15957e-21	5.89654e-20
Tb927.9.8400	predicted zinc finger protein	2625.59	-0.556188	0.0322586	-17.2415	1.29553e-66	3.47512e-65
Tb927.9.12440	hypothetical protein, conserved	295.539	-0.555084	0.0974489	-5.69615	1.2254e-08	4.5427e-08
Tb927.7.6420	hypothetical protein, conserved	2679.14	-0.555009	0.0396731	-13.9896	1.8055e-44	3.11087e-43
Tb927.8.7670	amino acid transporter, putative	1352.74	-0.554887	0.0496305	-11.1804	5.08743e-29	5.76657e-28
Tb927.10.2120	U1 small nuclear ribonucleoprotein C, putative	357.646	-0.55483	0.10802	-5.13635	2.80129e-07	8.99652e-07
Tb927.11.3200	hypothetical protein, conserved	1027.46	-0.55458	0.0811153	-6.83694	8.09022e-12	3.80417e-11
Tb927.10.2870	hypothetical protein, conserved	1976.42	-0.553817	0.0519441	-10.6618	1.53604e-26	1.59728e-25
Tb927.9.12530	hypothetical protein, conserved	1197.86	-0.553129	0.0586604	-9.42934	4.12692e-21	3.44835e-20
Tb927.9.1360	hypothetical protein, conserved	568.596	-0.552633	0.0783255	-7.05559	1.71864e-12	8.42974e-12
Tb927.11.8250	hypothetical protein, conserved	952.999	-0.552399	0.0709417	-7.78667	6.87997e-15	4.01239e-14
Tb927.11.1470	65 kDa invariant surface glycoprotein-like protein	843.827	-0.551778	0.0620702	-8.88957	6.13482e-19	4.49379e-18
Tb927.11.16060	zinc finger protein, putative	1056.49	-0.551236	0.0636278	-8.66345	4.57682e-18	3.22495e-17
Tb927.8.5950	protein kinase, putative	910.347	-0.550856	0.0754968	-7.29642	2.95536e-13	1.53322e-12
Tb927.9.11650	hypothetical protein, unlikely	69.5458	-0.550318	0.241611	-2.2777	0.0227446	0.0385072
Tb927.4.5240	UDP-Gal or UDP-GlcNAc-dependent glycosyltransferase, putative	350.918	-0.549544	0.103718	-5.29842	1.16808e-07	3.89992e-07
Tb927.8.6710	hypothetical protein, conserved	688.628	-0.54944	0.0668371	-8.22058	2.02516e-16	1.29638e-15
Tb927.8.7810	hypothetical protein, conserved	636.927	-0.549113	0.0646521	-8.49335	2.00766e-17	1.36181e-16
Tb927.11.4780	pyruvate dehydrogenase (lipoamide) kinase, putative	1357.93	-0.546995	0.0627383	-8.71868	2.81457e-18	2.00114e-17
Tb927.10.3830	hypothetical protein	8615.01	-0.546258	0.0473104	-11.5463	7.70903e-31	9.21375e-30
Tb927.9.9380	sphingomyelin/ceramide phosphorylethanolamine synthase, bifunctional,sphingomyelin synthase (SLS4)	365.314	-0.545325	0.0883872	-6.16973	6.84087e-10	2.80102e-09
Tb927.4.1730	hypothetical protein, conserved	517.982	-0.545288	0.0838862	-6.50033	8.01463e-11	3.51645e-10
Tb927.3.700	hypothetical protein, conserved	1025.53	-0.544414	0.149431	-3.64325	0.000269222	0.000621665
Tb927.5.3140	hypothetical protein, conserved	1281.16	-0.543528	0.0482534	-11.264	1.97494e-29	2.26578e-28
Tb927.7.5910	ATG8/AUT7/APG8/PAZ2, putative,ubiquitin-like protein (ATG8B)	269.064	-0.543444	0.121978	-4.45526	8.37896e-06	2.32739e-05
Tb927.11.7620	MSP-A, putative	58.0468	-0.543356	0.214442	-2.53381	0.011283	0.0203077
Tb927.3.630	hypothetical protein, conserved	459.868	-0.54332	0.0957544	-5.6741	1.39418e-08	5.1321e-08
Tb927.7.4230	hypothetical protein, conserved	811.775	-0.543083	0.0627345	-8.65684	4.85002e-18	3.41236e-17
Tb927.11.2930	hypothetical protein, conserved	4239.77	-0.541613	0.0364445	-14.8613	5.87531e-50	1.12297e-48
Tb927.4.4620	cytochrome oxidase subunit VIII (COXVIII)	6193.41	-0.541574	0.0490646	-11.038	2.50561e-28	2.77676e-27
Tb927.8.5230	cyclophilin-type peptidyl-prolyl cis-trans isomerase, putative,PPIase, putative,rotamase, putative,cyclophilin, putative (PPIase)	1174.62	-0.541379	0.0528427	-10.2451	1.24511e-24	1.2208e-23
Tb927.11.7200	hypothetical protein, conserved	2633.23	-0.540381	0.0365576	-14.7817	1.92385e-49	3.64759e-48
Tb927.9.3370	thioredoxin (trx)	1289.21	-0.540181	0.0649556	-8.31616	9.08594e-17	5.94934e-16
Tb927.8.1450	hypothetical protein, conserved	1391.6	-0.539149	0.0554428	-9.72441	2.37277e-22	2.08212e-21
Tb927.10.5000	hypothetical protein, conserved	1313.49	-0.5391	0.0476267	-11.3193	1.05309e-29	1.21705e-28
Tb927.9.6470	hypothetical protein, conserved	893.338	-0.53877	0.0635685	-8.47542	2.34239e-17	1.58316e-16
Tb927.8.5060	ADP-ribosylation factor, putative,small GTPase, putative	660.559	-0.538139	0.0665453	-8.08681	6.12452e-16	3.7895e-15
Tb927.11.2350	hypothetical protein, conserved	475.145	-0.53807	0.0708698	-7.59238	3.14089e-14	1.74039e-13
Tb927.7.6550	hypothetical protein, conserved	158.553	-0.536306	0.12812	-4.18598	2.83934e-05	7.43663e-05
Tb927.6.3850	chaperone protein DNAj, putative	499.758	-0.535862	0.0756811	-7.08052	1.4361e-12	7.10674e-12
vsg3413	other	53.8931	-0.53561	0.221897	-2.41378	0.015788	0.0276722
Tb927.10.13480	protein kinase, putative	1797.29	-0.535278	0.0432905	-12.3648	4.0528e-35	5.48232e-34
Tb927.11.6710	predicted tetratricopeptide repeat (TPR) protein	1205.67	-0.535122	0.0506372	-10.5678	4.20379e-26	4.33794e-25
Tb927.9.12200	unspecified product	1495.22	-0.534583	0.069385	-7.70459	1.31269e-14	7.48907e-14
Tb927.11.11940	protein phosphatase 2A, putative	1955.61	-0.533983	0.0425695	-12.5438	4.29973e-36	5.98791e-35
Tb927.11.13760	hypothetical protein, conserved	724.123	-0.53359	0.0646337	-8.2556	1.51144e-16	9.74132e-16
Tb927.4.3330	hypothetical protein, conserved	734.909	-0.533338	0.0756812	-7.04716	1.82603e-12	8.94262e-12
Tb927.11.15300	hypothetical protein, conserved	1398.41	-0.533268	0.0477743	-11.1623	6.23918e-29	7.03827e-28
Tb927.11.5080	hypothetical protein, conserved	317.211	-0.533222	0.0964942	-5.52594	3.27718e-08	1.16109e-07
Tb927.10.12730	hypothetical protein	183.832	-0.533184	0.119639	-4.45659	8.32723e-06	2.31456e-05
Tb927.11.12120	RNA-binding protein, putative (RBP9)	203.477	-0.532273	0.153937	-3.45772	0.000544759	0.00120094
Tb927.10.3960	hypothetical protein, conserved	328.398	-0.531518	0.107478	-4.94539	7.59926e-07	2.33721e-06
Tb927.3.3990	KREPB6,RNA-editing complex protein (KREPB6)	864.069	-0.530847	0.0589549	-9.00429	2.17071e-19	1.63054e-18
Tb927.11.8900	hypothetical protein, conserved	878.181	-0.530083	0.0594669	-8.91391	4.92618e-19	3.63255e-18
Tb927.8.5870	hypothetical protein, conserved	696.998	-0.5291	0.0900858	-5.87329	4.27242e-09	1.63918e-08
Tb927.10.7910	hypothetical protein, conserved	927.579	-0.528771	0.0593077	-8.91572	4.84653e-19	3.58067e-18
Tb927.5.2350	hypothetical protein, conserved	351.225	-0.527942	0.0854652	-6.17727	6.52189e-10	2.67389e-09
Tb927.5.2590	hypothetical protein, conserved	513.148	-0.527273	0.0737083	-7.15351	8.45883e-13	4.24831e-12
Tb927.10.9150	hypothetical protein, conserved	2378.23	-0.52713	0.0377727	-13.9553	2.92064e-44	4.99578e-43
Tb927.11.12060	hypothetical protein, conserved	552.017	-0.526762	0.076109	-6.92115	4.48005e-12	2.1418e-11
Tb927.10.13140	hypothetical protein, conserved	1756.05	-0.524537	0.0561589	-9.34024	9.61199e-21	7.8577e-20
Tb927.3.3960	RNA-binding protein (DRBD6A)	331.273	-0.52424	0.0912405	-5.74569	9.15454e-09	3.43414e-08
Tb927.8.2650	metallo-beta-lactamase-like protein, putative	2798.13	-0.524006	0.0430311	-12.1774	4.10298e-34	5.43343e-33
Tb927.11.12040	hypothetical protein, conserved	2398.21	-0.523077	0.083172	-6.2891	3.19311e-10	1.33641e-09
Tb927.10.3530	hypothetical protein, conserved	380.973	-0.522471	0.0895224	-5.8362	5.34046e-09	2.03818e-08
Tb927.8.580	hypothetical protein, conserved	918.165	-0.522412	0.0697749	-7.48711	7.04066e-14	3.7836e-13
Tb927.4.1470	hypothetical protein, conserved	787.058	-0.521287	0.0677136	-7.69841	1.37768e-14	7.85035e-14
Tb927.1.2640	hypothetical protein, conserved	629.64	-0.520932	0.0712791	-7.30835	2.7045e-13	1.40849e-12
Tb927.10.2970	hypothetical protein, conserved	2568.67	-0.519766	0.0482565	-10.7709	4.72338e-27	5.04504e-26
Tb927.7.2760	hypothetical protein, conserved	1105.36	-0.519329	0.0523133	-9.92729	3.16752e-23	2.89243e-22
Tb927.11.4020	hypothetical protein, conserved	899.759	-0.519002	0.0712622	-7.28299	3.26512e-13	1.68743e-12
Tb927.6.3290	intraflagellar transport protein 20, putative (IFT20)	1165.41	-0.518036	0.0506213	-10.2335	1.40283e-24	1.37259e-23
Tb927.9.12290	Peroxin 19	2771.16	-0.517662	0.0501345	-10.3255	5.40519e-25	5.38352e-24
Tb927.10.13410	hypothetical protein	863.552	-0.517577	0.0650991	-7.9506	1.85613e-15	1.12056e-14
Tb927.3.1720	hypothetical protein, conserved	763.182	-0.517324	0.0744895	-6.94493	3.78639e-12	1.81847e-11
Tb927.10.6390	hypothetical protein, conserved	1946.82	-0.517152	0.0786778	-6.57303	4.93006e-11	2.19367e-10
Tb927.11.15590	hypothetical protein, conserved	1524.18	-0.517077	0.0457074	-11.3128	1.13471e-29	1.30689e-28
Tb927.10.6460	protein phosphatase 2B, putative	946.592	-0.516909	0.0636407	-8.1223	4.57417e-16	2.85455e-15
Tb927.10.680	hypothetical protein, conserved	912.065	-0.516586	0.0575098	-8.98257	2.64514e-19	1.97747e-18
Tb927.7.1280	hypothetical protein, conserved	215.374	-0.516526	0.128478	-4.02035	5.81116e-05	0.000146748
Tb927.7.370	hypothetical protein, conserved	457.149	-0.515557	0.0761844	-6.76723	1.31273e-11	6.06695e-11
Tb927.7.4641	hypothetical protein	189.581	-0.515552	0.113973	-4.52346	6.0838e-06	1.7137e-05
Tb927.7.4645	hypothetical protein	189.581	-0.515552	0.113973	-4.52346	6.0838e-06	1.7137e-05
Tb927.8.4680	hypothetical protein, conserved	2001.41	-0.515235	0.0443269	-11.6235	3.12945e-31	3.77372e-30
Tb927.10.6480	hypothetical protein, conserved	2101.24	-0.514423	0.0408274	-12.6	2.1126e-36	2.99507e-35
Tb927.9.3170	cytochrome oxidase subunit V (COXV)	3363.89	-0.514356	0.0443887	-11.5875	4.76643e-31	5.7185e-30
Tb927.10.12540	NADH-ubiquinone oxidoreductase complex I subunit, putative,ferredoxin, putative (NDUFS1)	1748.84	-0.514164	0.0559442	-9.19066	3.90452e-20	3.05946e-19
Tb927.9.9320	protein kinase, putative	2949.14	-0.513434	0.0321839	-15.9531	2.70898e-57	6.03259e-56
Tb927.10.13500	60S ribosomal protein L10a	8700.34	-0.51276	0.0387693	-13.2259	6.21656e-40	9.40653e-39
Tb927.6.3410	hypothetical protein, conserved	370.764	-0.512144	0.0843977	-6.06822	1.29332e-09	5.17439e-09
Tb927.4.3000	hypothetical protein, conserved	1167.01	-0.511891	0.0661643	-7.73667	1.02054e-14	5.87199e-14
Tb927.8.8320	hypothetical protein, conserved	316.006	-0.511631	0.0900306	-5.68286	1.32461e-08	4.88361e-08
Tb927.6.4270	hypothetical protein, conserved	670.352	-0.51102	0.0806767	-6.33417	2.38622e-10	1.00854e-09
Tb927.10.10040	hypothetical protein	249.058	-0.509875	0.109763	-4.64525	3.39658e-06	9.82551e-06
Tb927.11.1000	kinetoplastid kinetochore protein 16	1029.31	-0.509077	0.0677942	-7.50915	5.95135e-14	3.22021e-13
Tb927.10.300	hypothetical protein, conserved	458.113	-0.508473	0.0759849	-6.69176	2.20499e-11	1.0048e-10
Tb927.5.286b	adenosine transporter 1 (AT1)	1134.78	-0.508351	0.048318	-10.5209	6.91756e-26	7.11499e-25
Tb927.9.12930	selenocysteine lyase	2615.62	-0.507975	0.03512	-14.464	2.04673e-47	3.72355e-46
Tb927.9.12910	selenocysteine lyase	2615.62	-0.507975	0.03512	-14.464	2.04673e-47	3.72355e-46
Tb927.7.3640	hypothetical protein, conserved	2078.99	-0.507799	0.0498996	-10.1764	2.52719e-24	2.42744e-23
Tb927.6.3270	hypothetical protein, conserved	596.869	-0.50762	0.0647021	-7.84549	4.3125e-15	2.54651e-14
Tb927.10.150	hypothetical protein, conserved	590.482	-0.506942	0.0724996	-6.99234	2.7034e-12	1.31304e-11
Tb927.4.5230	hypothetical protein, conserved	1368.71	-0.506747	0.0555095	-9.12901	6.91267e-20	5.3412e-19
Tb927.11.10740	vacuolar sorting-associated protein-like, putative	1111.33	-0.506456	0.0543318	-9.32153	1.1467e-20	9.31768e-20
Tb927.11.9160	ATPase-like protein, putative	622.023	-0.50614	0.0723041	-7.00016	2.55667e-12	1.24369e-11
Tb927.3.3380	TFIIF-stimulated CTD phosphatase, putative	644.412	-0.505526	0.0647413	-7.8084	5.79163e-15	3.38814e-14
Tb927.6.3480	RNA-binding protein, putative (DRBD5)	466.55	-0.504937	0.0736469	-6.8562	7.07184e-12	3.33862e-11
Tb927.3.4360	40S ribosomal protein S15A, putative	7332.25	-0.504935	0.0629483	-8.02143	1.04521e-15	6.39178e-15
Tb927.1.1630	transcription elongation factor 1 homolog (ELOF1)	529.766	-0.50455	0.0814515	-6.19448	5.8477e-10	2.40479e-09
Tb927.8.4520	hypothetical protein, conserved	600.72	-0.504234	0.0935775	-5.38841	7.10822e-08	2.43261e-07
Tb927.6.4070	hypothetical protein, conserved	2233.29	-0.503052	0.0522892	-9.62057	6.54664e-22	5.66576e-21
Tb927.3.2450	hypothetical protein, conserved	268.645	-0.502661	0.154977	-3.24344	0.00118094	0.00248561
Tb927.3.2370	hypothetical protein, conserved	1134.45	-0.502461	0.0523761	-9.59332	8.52919e-22	7.33448e-21
Tb927.3.5550	small GTP-binding protein, putative (TbRX1)	1978.32	-0.502288	0.0550643	-9.12186	7.38492e-20	5.68748e-19
Tb927.1.1720	cyclophilin 15, putative	1641.54	-0.502092	0.0489684	-10.2534	1.1427e-24	1.12272e-23
Tb927.6.1210	kinetoplastid kinetochore protein 6 (kkt6)	1071.05	-0.502064	0.0498179	-10.078	6.9127e-24	6.54005e-23
Tb927.1.1300	hypothetical transmembrane protein, conserved	515.272	-0.501962	0.0732721	-6.85066	7.35126e-12	3.4636e-11
Tb927.11.7160	protein kinase, putative,cdc2-related kinase, putative (CRK8)	1093.9	-0.501713	0.0521575	-9.6192	6.63431e-22	5.73637e-21
Tb927.4.3820	hypothetical protein, conserved	1027.13	-0.501487	0.0510027	-9.83256	8.15175e-23	7.29562e-22
Tb927.8.5280	hypothetical protein, conserved	2196.61	-0.501371	0.0399091	-12.5628	3.38143e-36	4.73701e-35
Tb927.8.7910	receptor-type adenylate cyclase GRESAG 4 (pseudogene), putative,receptor-type adenylate cyclase GRESAG 4, frameshift	152.937	-0.501359	0.127032	-3.9467	7.92351e-05	0.000196671
Tb927.7.7490	hypothetical protein, conserved	323.904	-0.501316	0.0868575	-5.7717	7.84735e-09	2.96379e-08
Tb927.7.4990	hypothetical protein, conserved	2085.26	-0.501234	0.0379714	-13.2003	8.73651e-40	1.31773e-38
Tb927.5.4160	hypothetical protein, conserved	1134.56	-0.501122	0.0636751	-7.86998	3.5469e-15	2.10363e-14
Tb927.8.3730	hypothetical protein, conserved	117.841	-0.499832	0.193351	-2.5851	0.00973503	0.0177277
Tb927.10.12460	hypothetical protein, conserved	744.295	-0.498813	0.0648865	-7.68746	1.5008e-14	8.54165e-14
Tb927.4.4610	hypothetical protein, conserved	1111.93	-0.498575	0.0572808	-8.70406	3.20214e-18	2.26646e-17
Tb927.11.3870	katanin, putative	1609.1	-0.498467	0.0463478	-10.7549	5.61755e-27	5.97981e-26
Tb927.10.9340	hypothetical protein	189.735	-0.497999	0.138887	-3.58563	0.000336262	0.000766757
Tb927.7.230	40S ribosomal protein S33, putative	632.459	-0.497931	0.0736133	-6.76415	1.34097e-11	6.19139e-11
Tb927.9.13770	hypothetical protein, conserved	1333.1	-0.496757	0.0480206	-10.3447	4.42411e-25	4.42504e-24
Tb927.10.8320	cytochrome oxidase subunit IX (COXIX)	3317.52	-0.496454	0.0517539	-9.5926	8.58907e-22	7.37925e-21
Tb927.10.7480	hypothetical protein, conserved	760.919	-0.495725	0.0698759	-7.09436	1.2995e-12	6.45443e-12
Tb927.9.4990	hypothetical protein, conserved	926.468	-0.4957	0.0555046	-8.93079	4.22982e-19	3.12993e-18
Tb927.8.7860	receptor-type adenylate cyclase GRESAG 4, putative	115.216	-0.495575	0.172585	-2.87148	0.00408555	0.00789839
Tb927.11.15920	glutathione peroxidase, putative	878.513	-0.494966	0.0622966	-7.94532	1.9369e-15	1.16708e-14
Tb927.3.4100	hypothetical protein, conserved	670.859	-0.494707	0.0667712	-7.40898	1.27275e-13	6.73613e-13
Tb927.6.4400	hypothetical protein, conserved	150.381	-0.49453	0.13712	-3.60655	0.000310299	0.000710782
Tb927.10.2250	ubiquitin-conjugating enzyme variant Kua homologue, putative	1497.36	-0.493978	0.0652732	-7.56786	3.79421e-14	2.08527e-13
Tb927.8.2720	hypothetical protein, conserved	1987.88	-0.493597	0.0585704	-8.42742	3.53369e-17	2.36464e-16
Tb927.11.290	phosphatase and tensin homologue, putative	366.21	-0.49282	0.0865069	-5.69689	1.22015e-08	4.525e-08
Tb927.10.7630	transportin2- like protein	2669.94	-0.492801	0.0451468	-10.9155	9.71738e-28	1.05583e-26
Tb927.2.1770	hypothetical protein, conserved (pseudogene),hypothetical protein, conserved, truncated	367.429	-0.492302	0.161592	-3.04659	0.00231456	0.00465476
Tb927.10.3620	Laminin-like protein, putative	1337.67	-0.491502	0.0481109	-10.216	1.6807e-24	1.63263e-23
Tb927.7.5670	hypothetical protein, conserved	1046.64	-0.491007	0.0505611	-9.71116	2.70235e-22	2.36474e-21
Tb927.10.4400	hypothetical protein, conserved	149.162	-0.490994	0.132462	-3.70668	0.000209993	0.000492487
Tb927.11.12045	hypothetical protein	276.736	-0.490082	0.136925	-3.57919	0.000344666	0.000784745
Tb927.3.4240	thioredoxin, putative	626.533	-0.490029	0.0723423	-6.77375	1.25487e-11	5.8081e-11
Tb927.11.12080	N-acetyl-D-glucosaminylphosphatidylinositol de-N-acetylase,N-Acetylglucosaminylphosphatidylinositol deacetylase,GlcNAc-PI de-N-acetylase (GPI12)	555.28	-0.489264	0.0666247	-7.34358	2.07954e-13	1.09265e-12
Tb927.10.8440	glucose transporter 1B (THT1-)	395.112	-0.489124	0.117111	-4.17658	2.95924e-05	7.72708e-05
Tb927.10.4950	U2 small nuclear ribonucleoprotein 16.5K	1192.32	-0.488738	0.0971147	-5.03258	4.83919e-07	1.51548e-06
Tb927.11.5960	hypothetical protein, conserved	1389.49	-0.487489	0.0734637	-6.63578	3.22787e-11	1.45339e-10
Tb927.10.13770	hypothetical protein, conserved	1606.55	-0.487333	0.0629314	-7.74388	9.64296e-15	5.56533e-14
Tb927.3.650	hypothetical protein, conserved	313.628	-0.486039	0.0987076	-4.92403	8.47802e-07	2.59816e-06
Tb927.4.2710	ubiquitin-conjugating enzyme e2, putative,ubiquitin carrier protein, putative,ubiquitin-protein ligase, putative	620.521	-0.48558	0.0727484	-6.67479	2.47587e-11	1.1239e-10
Tb927.5.3790	hypothetical protein, conserved	515.823	-0.485552	0.0965528	-5.02888	4.93361e-07	1.54351e-06
Tb927.11.11750	membrane-bound acid phosphatase, putative	524.584	-0.484957	0.0710816	-6.82255	8.94406e-12	4.18898e-11
Tb927.10.11860	hypothetical protein, conserved	1170.32	-0.484804	0.084197	-5.75797	8.5133e-09	3.20377e-08
Tb927.8.7580	hypothetical protein, conserved	5096.65	-0.484357	0.0332316	-14.5752	4.03876e-48	7.47725e-47
Tb927.10.16020	hypothetical protein, conserved	647.136	-0.48431	0.0679561	-7.1268	1.02729e-12	5.14297e-12
Tb927.11.14770	hypothetical protein, conserved	849.218	-0.484112	0.0644486	-7.5116	5.8407e-14	3.16578e-13
Tb927.9.12470	hypothetical protein, conserved	1150.83	-0.48288	0.0542747	-8.89696	5.73982e-19	4.20772e-18
Tb927.6.2000	spliceosome-associated protein, putative	1726.59	-0.480827	0.0420314	-11.4397	2.64819e-30	3.10998e-29
Tb927.7.3680	ubiquitin/ribosomal protein S27a, putative	15284.2	-0.4801	0.0361764	-13.2711	3.40678e-40	5.21342e-39
Tb927.11.15675	hypothetical protein	324.306	-0.47992	0.102391	-4.68712	2.77078e-06	8.06961e-06
Tb927.11.15665	hypothetical protein	324.306	-0.47992	0.102391	-4.68712	2.77078e-06	8.06961e-06
Tb927.10.3680	hypothetical protein, conserved	507.094	-0.479354	0.0915571	-5.23558	1.64472e-07	5.40374e-07
Tb927.11.180	electron transfer flavoprotein, putative	951.686	-0.479063	0.0659992	-7.25861	3.91086e-13	2.00686e-12
Tb927.10.4790	hypothetical protein, conserved	897.664	-0.479	0.0659712	-7.26075	3.8495e-13	1.97645e-12
Tb927.6.2220	hypothetical protein, conserved	1029.69	-0.478172	0.0564153	-8.47593	2.33213e-17	1.57736e-16
Tb927.4.2960	hypothetical protein, conserved	719.611	-0.478166	0.0650665	-7.34888	1.99878e-13	1.05139e-12
Tb927.11.11440	A/G-specific adenine glycosylase, putative	1073.5	-0.477207	0.0520796	-9.16302	5.04631e-20	3.93454e-19
Tb927.10.15910	glycerol uptake protein, putative	963.688	-0.477195	0.052446	-9.09878	9.13515e-20	7.00222e-19
Tb927.2.4340	hypothetical protein, conserved	896.852	-0.476939	0.0562952	-8.4721	2.41014e-17	1.62663e-16
Tb927.11.8185	hypothetical protein	352.51	-0.476915	0.102591	-4.64872	3.33995e-06	9.66762e-06
Tb927.11.8010	DNA repair protein, putative	1786.57	-0.476244	0.0384116	-12.3985	2.66398e-35	3.62439e-34
Tb927.11.7216	origin recognition complex subunit 1 (ORC1), putative,cell division cycle 6 (CDC6), putative (orc1)	703.907	-0.4761	0.0604471	-7.87631	3.37184e-15	2.00106e-14
Tb927.9.2290	hypothetical protein, conserved	709.505	-0.476023	0.0601238	-7.91738	2.42562e-15	1.44954e-14
Tb927.9.15630	BARP protein (BARP)	157.759	-0.475818	0.146265	-3.25313	0.00114142	0.00240726
Tb927.8.4410	ARP2/3 complex subunit, putative	698.722	-0.475439	0.0629467	-7.55304	4.25216e-14	2.32747e-13
Tb927.8.7160	UDP-Gal or UDP-GlcNAc-dependent glycosyltransferase (pseudogene), putative	418.94	-0.475315	0.11938	-3.98153	6.84742e-05	0.000171267
Tb927.1.2970	hypothetical protein, conserved	907.515	-0.475283	0.0561694	-8.46161	2.63719e-17	1.77479e-16
Tb927.6.310	receptor-type adenylate cyclase GRESAG 4, putative	268.453	-0.475158	0.112798	-4.21245	2.52611e-05	6.64871e-05
Tb927.8.6430	hypothetical protein, conserved	772.217	-0.475033	0.0815955	-5.8218	5.8218e-09	2.21651e-08
Tb927.8.4840	kinesin, putative	1816.93	-0.474896	0.0405157	-11.7213	9.91612e-32	1.23033e-30
Tb927.4.2670	pyroglutamyl-peptidase I (PGP), putative,cysteine peptidase, Clan CF, family C15, putative	1153.46	-0.473778	0.0677876	-6.98915	2.76551e-12	1.34183e-11
Tb927.4.3480	hypothetical protein	629.751	-0.473721	0.0861345	-5.49979	3.80251e-08	1.34067e-07
Tb927.10.3220	hypothetical protein, unlikely	189.25	-0.472708	0.167601	-2.82043	0.00479586	0.00917579
Tb927.7.2610	hypothetical protein, conserved	1338.34	-0.472657	0.0710946	-6.64828	2.96531e-11	1.33825e-10
Tb927.3.2930	RNA-binding protein RBP6, putative (RBP6)	187.807	-0.472084	0.124436	-3.79377	0.000148375	0.000355574
Tb927.10.4820	hypothetical protein, conserved	1187.67	-0.471945	0.050041	-9.43116	4.05567e-21	3.39182e-20
Tb927.10.4160	predicted zinc finger protein	903.331	-0.471589	0.0532522	-8.85576	8.31153e-19	6.06004e-18
Tb927.10.7205	hypothetical protein, Tryp Specific	131.382	-0.470805	0.15647	-3.00892	0.00262179	0.00522036
Tb927.11.14970	hypothetical protein, conserved	5020.59	-0.47042	0.0313827	-14.9898	8.56028e-51	1.66996e-49
Tb927.9.9970	Small nuclear RNA gene activation protein (SNAP) 50 (SNAP50)	1673.6	-0.469649	0.0422004	-11.129	9.0626e-29	1.01989e-27
Tb927.11.10900	MENG	3216.23	-0.469012	0.0400921	-11.6984	1.29943e-31	1.59963e-30
Tb927.4.400	Double RNA binding domain protein 7 (DRBD7)	2002.07	-0.468384	0.0566558	-8.26719	1.37158e-16	8.87623e-16
Tb927.10.4880	hypothetical protein, conserved	6474.61	-0.46838	0.0269337	-17.3901	9.80193e-68	2.66714e-66
Tb927.5.297b	hypothetical protein	537.104	-0.468223	0.0738889	-6.33685	2.34517e-10	9.92517e-10
Tb927.10.8620	hypothetical protein, conserved	1016.45	-0.468128	0.0593804	-7.88354	3.18238e-15	1.891e-14
Tb927.11.16210	cAMP response protein, putative (CARP1)	1887.29	-0.467533	0.0421038	-11.1043	1.1956e-28	1.33913e-27
Tb927.10.15930	hypothetical protein, conserved	713.688	-0.467375	0.0667612	-7.00071	2.54674e-12	1.2395e-11
Tb927.4.3080	hypothetical protein, conserved	674.869	-0.466604	0.0626198	-7.45139	9.23623e-14	4.92703e-13
Tb927.9.2055	hypothetical protein, conserved	674.242	-0.465644	0.067276	-6.92141	4.47182e-12	2.13895e-11
Tb927.4.1260	hypothetical protein, conserved	1983.28	-0.46536	0.039795	-11.6939	1.36896e-31	1.68303e-30
Tb927.10.4810	hypothetical protein, conserved	569.285	-0.465062	0.0833763	-5.57787	2.43481e-08	8.7313e-08
Tb927.5.4360	hypothetical protein, conserved	728.13	-0.46382	0.0647309	-7.16535	7.75853e-13	3.90907e-12
Tb927.11.12710	variant surface glycoprotein (VSG)-related, putative	357.593	-0.463694	0.0858272	-5.40265	6.56646e-08	2.25374e-07
Tb927.9.8370	hypothetical protein, conserved	828.672	-0.463251	0.0594972	-7.7861	6.91077e-15	4.02787e-14
Tb927.9.15520	BARP protein (BARP)	130.764	-0.463035	0.138848	-3.33484	0.000853484	0.00183693
vsg3192	other	60.4443	-0.462233	0.210861	-2.19213	0.0283703	0.046987
Tb927.10.7925	hypothetical protein, Tryp Specific	1094.15	-0.461752	0.0565424	-8.16646	3.17568e-16	2.00701e-15
Tb927.2.6130	ABC transporter, putative	3470.48	-0.461358	0.0307867	-14.9856	9.11929e-51	1.77535e-49
Tb927.4.4040	hypothetical protein, conserved	2633.55	-0.461303	0.0367654	-12.5472	4.11801e-36	5.74332e-35
Tb927.7.1700	hypothetical protein, conserved	828.727	-0.460999	0.0645162	-7.14547	8.9691e-13	4.4998e-12
Tb927.6.2040	nitrate reductase, putative	738.52	-0.460749	0.0580582	-7.93599	2.0882e-15	1.25504e-14
Tb927.10.5340	40S ribosomal protein S18, putative (RPS18)	6408.84	-0.460554	0.0438349	-10.5066	8.05789e-26	8.26087e-25
Tb927.9.2070	hypothetical protein, conserved	2420.58	-0.460088	0.0465913	-9.87499	5.34357e-23	4.82352e-22
Tb927.3.1400	alpha-tubulin N-acetyltransferase, putative,MEC-17	1164.07	-0.459827	0.057881	-7.94436	1.95194e-15	1.17539e-14
Tb927.11.10620	hypothetical protein, conserved	578.368	-0.459367	0.0826278	-5.55947	2.70595e-08	9.66688e-08
Tb927.9.10350	hypothetical protein, conserved	1331.08	-0.459162	0.0528691	-8.68488	3.7914e-18	2.67952e-17
Tb927.11.13800	hypothetical protein, conserved	926.161	-0.45849	0.0836129	-5.48348	4.17032e-08	1.46162e-07
Tb927.11.14570	hypothetical protein, conserved	1349.16	-0.458223	0.0468037	-9.79032	1.23907e-22	1.10267e-21
Tb927.10.700	hypothetical protein, conserved	814.05	-0.457763	0.0712149	-6.4279	1.29378e-10	5.57549e-10
Tb927.5.330	receptor-type adenylate cyclase GRESAG 4, putative,adenylyl cyclase, putative,ATP pyrophosphate-lyase, putative	903.505	-0.457151	0.0606845	-7.53325	4.94945e-14	2.69664e-13
Tb927.11.13750	Ras-related protein Rab4 (RAB4)	762.909	-0.457033	0.0913381	-5.00375	5.62256e-07	1.74978e-06
Tb927.6.770	receptor-type adenylate cyclase GRESAG 4, putative	222.722	-0.456955	0.116759	-3.91367	9.09044e-05	0.000224456
Tb927.1.230	hypothetical protein, unlikely	123.937	-0.455532	0.158526	-2.87355	0.00405893	0.00785175
Tb927.10.11585	hypothetical protein	71.8838	-0.454582	0.193296	-2.35175	0.0186856	0.0322186
Tb927.8.6050	hypothetical protein, conserved	1954.3	-0.453871	0.0400894	-11.3215	1.02716e-29	1.18853e-28
Tb927.11.2060	60S acidic ribosomal subunit protein, putative	1570.46	-0.45362	0.116265	-3.90159	9.55638e-05	0.000235223
Tb927.11.5270	ubiquitin carboxyl-terminal hydrolase, putative,cysteine peptidase, Clan CA, family C19, putative	3121.57	-0.453579	0.031882	-14.2268	6.24698e-46	1.10664e-44
Tb927.8.2440	hypothetical protein, conserved	596.975	-0.453522	0.0727998	-6.22972	4.67271e-10	1.93592e-09
Tb927.8.550	peptide methionine sulfoxide reductase, putative,peptide Met(O) reductase, putative,methionine-S-sulfoxide reductase, putative	943.889	-0.453364	0.0551449	-8.22133	2.01266e-16	1.29013e-15
Tb927.5.3470	hypothetical protein, conserved	1495.22	-0.452614	0.0589152	-7.68246	1.5606e-14	8.87127e-14
Tb927.9.3820	syntaxin, putative	1209.22	-0.452049	0.0555155	-8.14274	3.86427e-16	2.42435e-15
Tb927.11.15330	phosphatidylinositol 3-kinase catalytic subunit, putative	1690.07	-0.451576	0.048874	-9.2396	2.47423e-20	1.96647e-19
Tb927.11.14540	hypothetical protein, conserved	511.138	-0.45108	0.0931154	-4.84431	1.27054e-06	3.82541e-06
Tb927.10.4380	hypothetical protein	65.6708	-0.450383	0.203457	-2.21365	0.0268528	0.0447563
Tb927.1.4700	hypothetical protein, conserved	794.044	-0.450353	0.0653669	-6.88962	5.59414e-12	2.65693e-11
Tb927.6.1270	hypothetical protein, conserved	1336.86	-0.450242	0.0433273	-10.3916	2.70638e-25	2.73887e-24
Tb927.3.5190	hypothetical protein, conserved	1200.04	-0.449829	0.0602512	-7.46589	8.27372e-14	4.4286e-13
Tb927.10.4930	protein phosphatase 2C, putative	617.866	-0.449598	0.0709711	-6.33494	2.37431e-10	1.00395e-09
Tb927.2.5050	protein phosphatase 2C, putative	882.059	-0.449056	0.0702382	-6.39333	1.62309e-10	6.94704e-10
Tb927.10.7720	hypothetical protein, conserved	1250.01	-0.448613	0.0465329	-9.64078	5.37787e-22	4.67138e-21
Tb927.11.7240	dynein regulatory complex subunit (CMF70)	3455.33	-0.448498	0.0560978	-7.99494	1.29637e-15	7.90209e-15
Tb927.8.7210	hypothetical protein, conserved	297.797	-0.448312	0.0958369	-4.67787	2.8987e-06	8.43177e-06
Tb927.11.13840	hypothetical protein, conserved	2319.99	-0.447622	0.040576	-11.0317	2.68775e-28	2.97511e-27
Tb927.7.7220	hypothetical protein, conserved	1776.91	-0.447518	0.0766628	-5.83748	5.29954e-09	2.02338e-08
Tb927.3.3240	hypothetical protein, conserved	947.613	-0.447191	0.0831228	-5.37988	7.4534e-08	2.54705e-07
Tb927.5.296b	hypothetical protein	603.971	-0.446766	0.0643357	-6.94429	3.80373e-12	1.82587e-11
Tb927.7.490	hypothetical protein, conserved	1086.92	-0.446564	0.0601064	-7.42957	1.08955e-13	5.78927e-13
Tb927.11.5365	hypothetical protein	282.726	-0.446499	0.098056	-4.55351	5.27574e-06	1.49411e-05
Tb927.11.13680	hypothetical protein, conserved	797.071	-0.446434	0.0603001	-7.40353	1.32611e-13	7.0107e-13
Tb927.4.880	TPR-repeat-containing chaperone protein DNAJ, putative	1243.43	-0.443552	0.0488299	-9.08361	1.05036e-19	8.01736e-19
vsg1115	other	218.292	-0.443451	0.124838	-3.55221	0.000382007	0.000862295
Tb927.10.8380	hypothetical protein, conserved	408.034	-0.443186	0.101238	-4.37765	1.19964e-05	3.27369e-05
Tb927.10.1400	hypoxanthine-guanine phosphoribosyltransferase (HGPRT)	840.238	-0.443009	0.0593861	-7.45981	8.66476e-14	4.63528e-13
Tb927.11.14510	hypothetical protein	285.194	-0.441958	0.0976005	-4.52823	5.94792e-06	1.67693e-05
Tb927.11.11620	hypothetical protein, conserved	2455.51	-0.441736	0.0424968	-10.3946	2.62451e-25	2.65887e-24
Tb927.5.1850	hypothetical protein, conserved	3029.51	-0.441721	0.0347415	-12.7145	4.91261e-37	7.04937e-36
Tb927.11.14670	hypothetical protein, conserved	409.126	-0.441465	0.0892846	-4.94448	7.63492e-07	2.34665e-06
Tb927.10.8450	glucose transporter,glucose transporter 1E (THT1E)	1389.59	-0.44089	0.0828356	-5.32247	1.0237e-07	3.43977e-07
Tb927.5.3760	meiotic recombination protein spo11, putative	581.113	-0.440602	0.0705264	-6.24734	4.1749e-10	1.73196e-09
Tb927.8.7430	ubiquinol-cytochrome c reductase, putative	233.42	-0.440469	0.130409	-3.37759	0.000731228	0.00158682
Tb927.10.10600	ARP2/3 complex 16kDa subunit, putative,ARP2/3 complex subunit 5, putative	384.434	-0.440455	0.0956676	-4.60401	4.1443e-06	1.18865e-05
Tb927.7.4980	zinc finger protein family member, putative (ZC3H23)	1412.41	-0.440123	0.0535713	-8.21566	2.11006e-16	1.34799e-15
Tb927.5.1840	hypothetical protein, conserved	1225.07	-0.439934	0.134625	-3.26784	0.0010837	0.00229316
Tb927.10.2940	hypothetical protein, conserved	1152.82	-0.439293	0.0630928	-6.96266	3.33911e-12	1.61103e-11
Tb927.5.3745	RING box protein 1;	789.451	-0.438974	0.0868937	-5.05186	4.37538e-07	1.37662e-06
Tb927.5.1740	hypothetical protein	424.951	-0.438884	0.128053	-3.42737	0.000609461	0.00133392
Tb927.10.3840	60S ribosomal protein L18a, putative	14800.9	-0.438537	0.0472114	-9.2888	1.56037e-20	1.26031e-19
Tb927.11.6030	ras-like small GTPase, putative (TbRLP)	395.939	-0.43821	0.0838276	-5.22752	1.718e-07	5.63045e-07
Tb927.4.3860	receptor-type adenylate cyclase GRESAG 4, putative	599.951	-0.438012	0.0705378	-6.20961	5.31172e-10	2.19105e-09
Tb927.3.3360	acyltransferase, putative	2315.05	-0.437794	0.0359196	-12.1882	3.59358e-34	4.76809e-33
Tb927.8.8130	hypothetical protein, conserved	1540.43	-0.437404	0.0570148	-7.67176	1.69657e-14	9.60948e-14
Tb927.3.4910	signal peptide peptidase, putative,aspartic peptidase, clan AD, family A22B, putative	1900.78	-0.437042	0.0854453	-5.11488	3.13942e-07	1.00415e-06
Tb927.4.1600	hypothetical protein, conserved	1513.77	-0.436391	0.0563145	-7.74919	9.24831e-15	5.35064e-14
Tb927.9.8570	hypothetical protein, conserved	539.148	-0.43625	0.0693228	-6.29302	3.11341e-10	1.30537e-09
Tb927.9.3030	hypothetical protein, conserved	1889.14	-0.436241	0.0499998	-8.72486	2.66508e-18	1.8986e-17
Tb927.7.4480	adenosine 5'-monophosphoramidase, putative	2135.88	-0.436045	0.0499586	-8.72811	2.58958e-18	1.84674e-17
Tb927.7.5030	hypothetical protein, conserved	1252.24	-0.435901	0.0451092	-9.66323	4.3202e-22	3.76304e-21
Tb927.11.6520	hypothetical protein, conserved	816.569	-0.435641	0.0708855	-6.1457	7.96107e-10	3.23723e-09
Tb927.9.2160	hypothetical protein, conserved	1908.26	-0.435429	0.0424845	-10.2491	1.19438e-24	1.17228e-23
Tb927.10.11920	hypothetical protein, conserved	714.18	-0.434763	0.0666584	-6.52226	6.92547e-11	3.04992e-10
Tb927.11.7950	kinetoplastid-specific dual specificity phosphatase, putative	1682.23	-0.434713	0.0538164	-8.07771	6.59941e-16	4.07799e-15
Tb927.8.6900	hypothetical protein, conserved	559.273	-0.434301	0.0688595	-6.30705	2.84395e-10	1.19557e-09
Tb927.11.9830	hypothetical protein, conserved	764.613	-0.434283	0.090226	-4.81328	1.48472e-06	4.4377e-06
Tb927.9.13100	ankyrin repeat protein, putative	1277.35	-0.434069	0.0470957	-9.21675	3.0623e-20	2.4196e-19
Tb927.3.4830	hypothetical protein	222.169	-0.433963	0.101062	-4.29401	1.75471e-05	4.7095e-05
Tb927.11.4240	hypothetical protein, conserved	740.477	-0.433644	0.0634744	-6.83179	8.38598e-12	3.93736e-11
Tb927.8.5320	hypothetical protein, conserved	924.403	-0.433563	0.0561837	-7.71689	1.19203e-14	6.80892e-14
Tb927.8.8230	amino acid transporter, putative	661.574	-0.433447	0.089577	-4.83882	1.30611e-06	3.92873e-06
Tb927.9.9990	kinetoplastid-specific dual specificity phosphatase, putative	1506.15	-0.433447	0.0430237	-10.0746	7.15466e-24	6.7622e-23
Tb927.10.10440	mitochondrial carrier protein (MCP8)	855.313	-0.433203	0.0897145	-4.82868	1.37443e-06	4.12372e-06
Tb927.7.5870	hypothetical protein, conserved	1347.06	-0.433115	0.0597482	-7.249	4.19864e-13	2.14985e-12
Tb927.3.2240	hypothetical protein, conserved	1253.2	-0.433042	0.0601796	-7.19584	6.20792e-13	3.14459e-12
Tb927.10.14730	chaperone protein DNAj, putative	4471.14	-0.432745	0.0401862	-10.7685	4.84851e-27	5.17284e-26
Tb927.10.8630	hypothetical protein, conserved	2318.48	-0.432481	0.065374	-6.6155	3.70306e-11	1.65865e-10
Tb927.6.2190	hypothetical protein, conserved	815.659	-0.431469	0.0588356	-7.33346	2.24278e-13	1.17646e-12
Tb927.7.5800	hypothetical protein	582.039	-0.430906	0.0686934	-6.27288	3.54437e-10	1.47622e-09
Tb927.7.3800	hypothetical protein, conserved	584.346	-0.430612	0.0668181	-6.44453	1.15958e-10	5.02238e-10
Tb927.6.2440	hypothetical protein, conserved	967.951	-0.430556	0.0574093	-7.49976	6.39349e-14	3.45351e-13
Tb927.11.7830	hypothetical protein, conserved	765.161	-0.430393	0.0836467	-5.14537	2.66997e-07	8.58646e-07
Tb927.10.11360	protein phosphatase 2A regulatory subunit, putative	2100.16	-0.430385	0.053663	-8.02015	1.05615e-15	6.45447e-15
Tb927.11.8310	class I transcription factor A, subunit 4 (CITFA-4)	1683.6	-0.430295	0.0493925	-8.71176	2.99197e-18	2.12088e-17
Tb927.9.9420	hypothetical protein, conserved	1400.05	-0.430254	0.0514081	-8.36937	5.7925e-17	3.84079e-16
Tb927.8.7930	receptor-type adenylate cyclase GRESAG 4, putative	106.958	-0.430032	0.167023	-2.57469	0.0100331	0.0182073
Tb927.7.4190	hypothetical protein, conserved	557.964	-0.429836	0.0777556	-5.52805	3.23818e-08	1.1482e-07
Tb927.10.14370	hypothetical protein, conserved	627.989	-0.429706	0.0700365	-6.13545	8.4918e-10	3.44118e-09
Tb927.10.14450	hypothetical protein, conserved	494.422	-0.429601	0.0734933	-5.84545	5.05215e-09	1.92971e-08
Tb927.11.3460	hypothetical protein, conserved	1612.66	-0.429519	0.0490796	-8.75148	2.10572e-18	1.50737e-17
Tb927.10.7180	cysteine-rich, acidic integral membrane protein precursor (CRAM)	4353.66	-0.429139	0.0619035	-6.93238	4.13808e-12	1.98434e-11
Tb927.3.4890	ubiquinone biosynthesis protein COQ7 homolog, putative	197.124	-0.42901	0.12237	-3.50585	0.000455151	0.00101621
Tb927.10.4150	hypothetical protein, unlikely	651.677	-0.428857	0.0790754	-5.42339	5.84787e-08	2.01959e-07
Tb927.6.4610	hypothetical protein, conserved	1161.97	-0.428463	0.0476474	-8.99237	2.41948e-19	1.81164e-18
Tb927.9.9750	membrane- trafficking protein, putative	1240.46	-0.428413	0.0704978	-6.07697	1.22473e-09	4.91245e-09
Tb927.3.2410	peroxisome assembly protein, putative	1008.68	-0.428197	0.0524827	-8.15883	3.38292e-16	2.13228e-15
Tb927.7.4960	hypothetical protein, conserved	1326.05	-0.428148	0.0514335	-8.32429	8.48339e-17	5.57025e-16
Tb927.10.14260	AP-4 complex subunit sigma-1, putative	1363.3	-0.427959	0.052226	-8.19437	2.51907e-16	1.60493e-15
Tb927.10.1700	hypothetical protein, conserved	1649.94	-0.427831	0.0426397	-10.0336	1.0846e-23	1.02e-22
Tb927.6.1280	translation initiation factor EIF-2b alpha subunit, putative,eIF-2B GDP-GTP exchange factor	1690.88	-0.427685	0.0435449	-9.8217	9.07992e-23	8.11094e-22
Tb927.11.1190	hypothetical protein, conserved	802.29	-0.427624	0.0630197	-6.78556	1.15635e-11	5.36522e-11
Tb927.4.4920	hypothetical protein, conserved	192.039	-0.426967	0.118589	-3.60039	0.000317739	0.000727119
Tb927.11.3760	hypothetical protein	649.587	-0.426921	0.0653537	-6.53246	6.46967e-11	2.85719e-10
Tb927.10.6440	phosphomannomutase, putative	1303.75	-0.426731	0.0758874	-5.62321	1.87437e-08	6.799e-08
Tb927.6.2130	nuclear movement protein, putative,NUDC-like protein	1008.51	-0.426156	0.0532757	-7.99907	1.25361e-15	7.64637e-15
Tb927.11.13550	hypothetical protein, conserved	799.049	-0.426152	0.0649446	-6.56177	5.31712e-11	2.36144e-10
Tb927.7.690	zinc finger protein, putative	840.08	-0.425913	0.061586	-6.91575	4.65402e-12	2.2216e-11
Tb927.7.1400	hypothetical protein, conserved	863.783	-0.42585	0.0598723	-7.11263	1.13849e-12	5.6786e-12
Tb927.5.420	hypothetical protein	899.68	-0.425553	0.0662581	-6.42265	1.33918e-10	5.76062e-10
Tb927.11.6100	hypothetical protein, conserved	661.225	-0.425465	0.0620617	-6.85552	7.10551e-12	3.35283e-11
Tb927.10.790	vesicle-associated membrane protein, putative,synaptobrevin, putative (VAMP)	993.528	-0.425142	0.0862063	-4.93168	8.15249e-07	2.50247e-06
Tb927.8.6150	40S ribosomal protein S8, putative	2007.4	-0.424947	0.0691547	-6.14487	8.00302e-10	3.25149e-09
Tb927.7.2070	heat shock protein DNAJ, putative	2172.7	-0.424478	0.0494163	-8.58983	8.70957e-18	6.03787e-17
Tb927.5.690	hypothetical protein, conserved	557.767	-0.424175	0.0722126	-5.87398	4.25458e-09	1.63366e-08
Tb927.8.5410	hypothetical protein, conserved	1455.02	-0.424078	0.0515843	-8.22106	2.01715e-16	1.29212e-15
Tb927.2.4760	hypothetical protein, conserved	514.509	-0.423967	0.0837002	-5.0653	4.07763e-07	1.28829e-06
Tb927.4.3650	serine threonine-protein phosphatase PP1, putative	968.189	-0.42375	0.0551701	-7.68078	1.58117e-14	8.97198e-14
Tb927.10.15870	RNA binding protein, putative	1261.85	-0.423357	0.051014	-8.29884	1.05132e-16	6.86012e-16
Tb927.11.10980	hypothetical protein, conserved	442.433	-0.423194	0.0813824	-5.20006	1.99221e-07	6.49307e-07
Tb927.9.7810	hypothetical protein, conserved	1009.79	-0.422297	0.0621175	-6.79836	1.05819e-11	4.92675e-11
Tb927.5.2260	conserved protein	719.474	-0.421923	0.0870905	-4.84465	1.26833e-06	3.81996e-06
Tb927.11.300	hypothetical protein, conserved	469.495	-0.421775	0.0975306	-4.32454	1.52851e-05	4.12937e-05
Tb927.10.4120	60S ribosomal protein L30 (RPL30)	2421.01	-0.421687	0.0752976	-5.60027	2.14017e-08	7.71865e-08
Tb927.9.12150	transport protein particle (TRAPP) subunit, putative	1159.88	-0.421579	0.0534432	-7.88836	3.06187e-15	1.82169e-14
Tb927.9.5220	conserved protein	402.634	-0.421426	0.0796878	-5.28846	1.23349e-07	4.10093e-07
Tb927.2.1790	hypothetical protein, conserved	1141.67	-0.421384	0.0581306	-7.24893	4.20089e-13	2.14985e-12
Tb927.10.6840	hypothetical protein, conserved	2022.02	-0.421042	0.0449588	-9.36506	7.60106e-21	6.24623e-20
Tb927.10.5230	ADP-ribosylation factor, putative	1983.64	-0.420931	0.0559443	-7.5241	5.30832e-14	2.8855e-13
Tb927.8.5590	hypothetical protein, conserved	1167.72	-0.420548	0.0506375	-8.30508	9.97537e-17	6.51816e-16
Tb927.6.1080	glyoxalase II,hydroxyacylglutathione hydrolase, putative (glxII)	1648.51	-0.420447	0.0575577	-7.30479	2.77706e-13	1.44548e-12
Tb927.11.13900	centrin, putative	751.625	-0.420323	0.0745764	-5.63615	1.73898e-08	6.32733e-08
Tb927.1.1000	developmentally regulated phosphoprotein	2730.07	-0.41984	0.0527126	-7.9647	1.65624e-15	1.00373e-14
Tb927.4.1670	hypothetical protein, conserved	855.828	-0.41966	0.0535174	-7.84156	4.44994e-15	2.62274e-14
Tb927.11.5630	hypothetical protein, conserved	1772.41	-0.41946	0.0441391	-9.50315	2.03642e-21	1.71678e-20
Tb927.5.2160	conserved protein	736.288	-0.418988	0.0643258	-6.51353	7.34036e-11	3.22662e-10
Tb927.11.970	hypothetical protein, conserved	777.297	-0.418534	0.0628701	-6.65712	2.79242e-11	1.26334e-10
Tb927.1.3220	TBC1 domain family member 20/GTPase, putative,TBC1 domain family member 20/GTPase, putative	1721.82	-0.417422	0.0444468	-9.39152	5.91432e-21	4.90712e-20
Tb927.10.9360	hypothetical protein, conserved	1654.73	-0.417272	0.0411541	-10.1393	3.699e-24	3.54219e-23
Tb927.8.1970	hypothetical protein, conserved	563.191	-0.416748	0.0718307	-5.80181	6.56041e-09	2.49069e-08
Tb927.5.289b	hypothetical protein	304.546	-0.416637	0.0978962	-4.2559	2.08207e-05	5.54866e-05
Tb927.1.890	hypothetical protein, conserved	947.137	-0.416505	0.0581546	-7.16203	7.94923e-13	4.00302e-12
Tb927.10.8570	hypothetical protein, conserved	1536.67	-0.416294	0.0496289	-8.38814	4.93877e-17	3.28394e-16
Tb927.10.440	hypothetical protein, conserved	300.674	-0.416274	0.0874019	-4.76276	1.90964e-06	5.64521e-06
Tb927.7.3830	kinesin K39, putative	1775.65	-0.416085	0.0594591	-6.99784	2.59947e-12	1.26386e-11
Tb927.10.8375	hypothetical protein	844.351	-0.415959	0.0666881	-6.23737	4.44982e-10	1.8452e-09
Tb927.11.11260	hypothetical protein, conserved	1773.16	-0.41581	0.0441642	-9.41509	4.72698e-21	3.93235e-20
Tb927.9.15100	hypothetical protein, conserved	944.824	-0.415631	0.0680671	-6.10619	1.02039e-09	4.10856e-09
Tb927.5.1990	hypothetical protein, conserved	519.159	-0.415321	0.089831	-4.62336	3.77578e-06	1.08825e-05
Tb927.9.1420	hypothetical protein, conserved	1088.36	-0.414738	0.0604627	-6.85942	6.9143e-12	3.26751e-11
Tb927.11.650	hypothetical protein, conserved	975.638	-0.414728	0.0673454	-6.15822	7.35686e-10	3.00448e-09
Tb927.8.6990	hypothetical protein, conserved	426.034	-0.414498	0.0930063	-4.45666	8.3246e-06	2.31451e-05
Tb927.11.5860	protein kinase, putative	1184.07	-0.414456	0.0524797	-7.89747	2.8463e-15	1.69664e-14
Tb927.10.1260	aspartyl-tRNA synthetase, putative	2415.5	-0.414335	0.037117	-11.1629	6.19118e-29	6.99247e-28
Tb927.3.2270	hypothetical protein, conserved	1375.74	-0.414018	0.0498908	-8.29849	1.05447e-16	6.87589e-16
Tb927.11.8830	hypothetical protein	1135.04	-0.413534	0.0657416	-6.2903	3.16856e-10	1.32672e-09
Tb927.7.3670	hypothetical protein, conserved	1241.79	-0.413056	0.0456324	-9.05181	1.40623e-19	1.06733e-18
Tb927.10.13150	hypothetical protein, conserved	1849.11	-0.412865	0.0401137	-10.2924	7.6274e-25	7.52538e-24
Tb927.8.6450	inhibitor of cysteine peptidase (ICP)	3268.86	-0.412346	0.0696848	-5.9173	3.2726e-09	1.26691e-08
Tb927.6.1520	Aquaglyceroporin 1 (AQP1)	7095.56	-0.412248	0.0428198	-9.62751	6.1195e-22	5.30095e-21
Tb927.11.7710	Gp63-1 surface protease homolog, putative	718.84	-0.412214	0.0760911	-5.41738	6.04796e-08	2.0864e-07
Tb927.4.1220	leucine-rich repeat protein (LRRP), putative	1425.46	-0.410692	0.049648	-8.27208	1.31644e-16	8.53111e-16
Tb927.1.4400	hypothetical protein, conserved	1389.43	-0.41062	0.0497312	-8.25678	1.49652e-16	9.6517e-16
Tb927.9.9950	hypothetical protein, conserved	1799.28	-0.410518	0.0534969	-7.67369	1.67122e-14	9.47158e-14
Tb927.10.5650	hypothetical protein, conserved	625.09	-0.410048	0.0694145	-5.90724	3.47893e-09	1.34348e-08
Tb927.7.5010	hypothetical protein, conserved	804.022	-0.409998	0.0752125	-5.45119	5.00331e-08	1.74193e-07
Tb927.7.7510	hypothetical protein	1051.79	-0.409289	0.0778658	-5.25634	1.46952e-07	4.85315e-07
Tb927.8.3280	hypothetical protein, conserved	1321.63	-0.40909	0.049242	-8.30774	9.75439e-17	6.37818e-16
Tb927.6.1220	hypothetical protein, conserved	2020.76	-0.408997	0.0477635	-8.56295	1.10015e-17	7.56015e-17
Tb927.10.1710	DNA polymerase eta, putative	1990.34	-0.408702	0.0358535	-11.3992	4.21979e-30	4.93109e-29
Tb927.10.9450	hypothetical protein	159.393	-0.408287	0.1525	-2.67729	0.00742202	0.0137869
Tb927.9.1940	hypothetical protein, conserved	3090.19	-0.408148	0.0366985	-11.1216	9.84425e-29	1.10391e-27
Tb927.8.4900	hypothetical protein, conserved	2380.11	-0.407677	0.0464166	-8.783	1.59174e-18	1.14639e-17
Tb927.10.4250	ADP-ribosylation factor-like 2, arl2 (ARL2)	702.409	-0.407554	0.0683464	-5.96307	2.47543e-09	9.72255e-09
Tb927.5.430	hypothetical protein	279.027	-0.407065	0.119797	-3.39795	0.000678923	0.00147807
Tb927.11.820	hypothetical protein	156.811	-0.406799	0.155285	-2.61969	0.00880088	0.0161701
Tb927.8.2860	hypothetical protein, conserved	2661.84	-0.406648	0.0480963	-8.45487	2.79407e-17	1.87503e-16
Tb927.9.11580	Gim5A protein,glycosomal membrane protein (gim5A)	1365.23	-0.406553	0.049902	-8.14702	3.73004e-16	2.34325e-15
Tb927.11.8470	zinc finger protein family member, putative (ZC3H45)	246.22	-0.406189	0.107602	-3.77493	0.000160055	0.000381626
Tb927.11.7940	calmodulin, putative	1109.12	-0.406126	0.0741994	-5.47345	4.4137e-08	1.54463e-07
Tb927.10.8870	hypothetical protein, conserved	2141.43	-0.406059	0.0416806	-9.74216	1.99275e-22	1.75757e-21
Tb927.9.6880	cAMP-specific phosphodiesterase, putative	1384.27	-0.405571	0.0475259	-8.53368	1.41761e-17	9.66431e-17
Tb927.1.1820	hypothetical PIN domain-containing protein	1226.42	-0.404506	0.0566584	-7.13939	9.37482e-13	4.70085e-12
Tb927.7.3460	hypothetical protein, conserved	1736.87	-0.404489	0.0454582	-8.89803	5.68457e-19	4.17045e-18
Tb927.4.2740	hypothetical protein, conserved	5219.16	-0.404388	0.0621344	-6.50827	7.60195e-11	3.34005e-10
Tb927.11.16990	hypothetical protein, conserved	2723.22	-0.403997	0.0405554	-9.9616	2.24411e-23	2.06118e-22
Tb927.7.4930	ribonuclease H1	1020.97	-0.40337	0.0544081	-7.41379	1.22738e-13	6.50697e-13
Tb927.3.3720	Golgi vesicular membrane trafficking protein, putative	347.296	-0.402989	0.088464	-4.5554	5.22859e-06	1.48253e-05
Tb927.10.7820	hypothetical protein, conserved	707.371	-0.402958	0.0712926	-5.65217	1.58433e-08	5.79816e-08
Tb927.10.320	hypothetical protein, conserved	294.866	-0.40224	0.0948202	-4.24213	2.21406e-05	5.87389e-05
Tb927.11.11870	hypothetical protein, conserved	1686.77	-0.401867	0.0551772	-7.28321	3.25969e-13	1.68554e-12
Tb927.7.2730	leucine-rich repeat protein (LRRP), putative	657.723	-0.401867	0.067413	-5.96127	2.50288e-09	9.82627e-09
Tb927.10.5580	hypothetical protein, conserved	898.112	-0.401862	0.0556117	-7.22622	4.96626e-13	2.5333e-12
Tb927.9.13060	hypothetical protein, conserved	1752.38	-0.401478	0.0482291	-8.3244	8.47581e-17	5.56915e-16
Tb927.11.10320	hypothetical protein, conserved	1419.19	-0.401273	0.0469461	-8.54751	1.25768e-17	8.61133e-17
Tb927.11.13006	ubiquitin-60S ribosomal protein L40	2214.19	-0.401065	0.0759911	-5.27779	1.30753e-07	4.33486e-07
Tb927.11.13007	ubiquitin-60S ribosomal protein L40	2214.19	-0.401065	0.0759911	-5.27779	1.30753e-07	4.33486e-07
Tb927.10.6980	caltractin, putative	653.731	-0.400773	0.074701	-5.36503	8.0938e-08	2.75592e-07
Tb927.11.11930	hypothetical protein, conserved	981.653	-0.400525	0.0564946	-7.08962	1.3448e-12	6.66891e-12
Tb927.4.4750	hypothetical protein, conserved	566.462	-0.399894	0.0716837	-5.5786	2.42469e-08	8.69829e-08
Tb927.8.920	ubiquitin-conjugating enzyme E2, putative,ubiquitin-protein ligase, putative,ubiquitin carrier protein, putative (PEX4)	712.125	-0.399017	0.0648243	-6.15537	7.49043e-10	3.05506e-09
Tb927.10.10630	hypothetical protein, conserved	1310.43	-0.398542	0.0720665	-5.53021	3.19855e-08	1.1362e-07
Tb927.9.12330	hypothetical protein, conserved	742.059	-0.398499	0.0614736	-6.48244	9.02535e-11	3.9416e-10
Tb927.6.2950	hypothetical protein	643.6	-0.398367	0.0671306	-5.93421	2.9527e-09	1.15061e-08
Tb927.2.5220	hypothetical protein, conserved	2090.61	-0.397904	0.0529455	-7.51536	5.67536e-14	3.0797e-13
Tb927.11.3090	LisH domain-containing protein FOPNL, putative,FOP-related protein of 20 kDa, putative (fopnl)	878.162	-0.397644	0.0730371	-5.44442	5.19758e-08	1.80624e-07
Tb927.10.7040	hypothetical protein, conserved	880.273	-0.397282	0.0585848	-6.78132	1.19083e-11	5.52248e-11
Tb927.11.11425	hypothetical protein	218.191	-0.397192	0.121487	-3.26942	0.00107769	0.00228254
Tb927.4.2890	hypothetical protein, conserved	3184.57	-0.397175	0.0399872	-9.93256	3.00446e-23	2.74885e-22
Tb927.10.1160	hypothetical protein, conserved	1008.03	-0.396794	0.0619397	-6.40613	1.49256e-10	6.40289e-10
Tb927.11.8570	DNA polymerase kappa, putative	151.759	-0.396608	0.12438	-3.18867	0.00142929	0.00297385
Tb927.11.8580	DNA polymerase kappa, putative	151.759	-0.396608	0.12438	-3.18867	0.00142929	0.00297385
vsg492	other	172.964	-0.396419	0.13286	-2.98373	0.0028476	0.00564261
Tb927.5.3420	hypothetical protein, conserved	693.95	-0.396153	0.059264	-6.68455	2.31637e-11	1.05251e-10
Tb927.10.9310	hypothetical protein, conserved	895.036	-0.396104	0.0627533	-6.31208	2.75307e-10	1.15892e-09
Tb927.11.15350	RNA-binding protein, putative (RBP39)	1158.4	-0.395672	0.0679991	-5.81878	5.92773e-09	2.25593e-08
Tb927.11.7230	palmitoyl acyltransferase 8, putative	590.375	-0.395436	0.0674346	-5.864	4.51851e-09	1.73148e-08
Tb927.10.4920	hypothetical protein, conserved	921.352	-0.395418	0.0582452	-6.78885	1.13028e-11	5.25462e-11
Tb927.10.5760	adenylate kinase, putative	2695	-0.395281	0.0412421	-9.5844	9.29977e-22	7.96809e-21
Tb927.3.3470	cytochrome b5, putative (CYB5)	495.717	-0.395133	0.0884507	-4.46726	7.92269e-06	2.20993e-05
Tb927.6.750	kinetoplastid-specific phospho-protein phosphatase, putative	1596.12	-0.395021	0.0509265	-7.75668	8.71782e-15	5.05302e-14
Tb927.11.13770	hypothetical protein, conserved	1344.45	-0.394558	0.0479475	-8.22896	1.88841e-16	1.21295e-15
Tb927.6.3780	RING finger protein, putative	967.858	-0.39447	0.0554503	-7.11393	1.12788e-12	5.63464e-12
Tb927.9.8450	adenylate kinase (ADKG)	1929.69	-0.394466	0.0461275	-8.55163	1.21359e-17	8.31545e-17
Tb927.5.3300	hypothetical protein, conserved	874.304	-0.394099	0.0597193	-6.5992	4.13392e-11	1.84463e-10
Tb927.5.1630	hypothetical protein, conserved	914.966	-0.393857	0.0744654	-5.28913	1.229e-07	4.09033e-07
Tb927.8.2010	hypothetical protein, conserved	823.455	-0.393629	0.0557897	-7.05558	1.71878e-12	8.42974e-12
Tb927.10.3940	40S ribosomal protein S3A, putative	5544.39	-0.39332	0.055652	-7.06748	1.57767e-12	7.77474e-12
Tb927.11.1330	hypothetical protein, conserved	736.686	-0.393047	0.0663309	-5.92555	3.1126e-09	1.20893e-08
Tb927.5.1510	hypothetical protein, conserved	1635.78	-0.392359	0.0410655	-9.55446	1.24226e-21	1.06052e-20
Tb927.11.3140	protein kinase, putative,dual-specificity protein kinase, putative	1763.77	-0.39235	0.0417967	-9.38712	6.16643e-21	5.10284e-20
Tb927.7.600	mitochondrial DNA ligase homolog, LIG k-beta	1757.63	-0.392189	0.0435146	-9.01281	2.00846e-19	1.51227e-18
Tb927.10.4800	hypothetical protein, conserved	1233.6	-0.391557	0.047999	-8.15761	3.41716e-16	2.15243e-15
Tb927.4.1110	hypothetical protein, conserved	1432.78	-0.391442	0.0479924	-8.15634	3.45324e-16	2.1737e-15
Tb927.9.7830	hypothetical protein, conserved	5308.25	-0.391405	0.0386909	-10.1162	4.68301e-24	4.47088e-23
Tb927.10.2560	mitochondrial malate dehydrogenase (mMDH)	16844.1	-0.391239	0.0282672	-13.8407	1.44734e-43	2.43163e-42
Tb927.11.15410	hypothetical protein, conserved	621.475	-0.390958	0.0846812	-4.61682	3.89673e-06	1.12242e-05
Tb927.10.4610	dolicholphosphate-mannose synthase, putative (DPMS)	1145.47	-0.390318	0.062184	-6.27682	3.45564e-10	1.44117e-09
Tb927.10.6470	hypothetical protein	532.016	-0.390131	0.0679277	-5.74332	9.28389e-09	3.47851e-08
Tb927.10.13040	receptor-type adenylate cyclase GRESAG 4, putative,gene related to ESAG4, putative (GRESAG4)	12652.5	-0.390015	0.0285449	-13.6632	1.68424e-42	2.76087e-41
Tb927.9.12710	hypothetical protein, conserved	1560.29	-0.389427	0.0444836	-8.75439	2.05201e-18	1.47116e-17
Tb927.6.4550	hypothetical protein, conserved	3382.43	-0.389108	0.0371129	-10.4844	1.0185e-25	1.04077e-24
Tb927.9.3130	hypothetical protein, conserved	2007.4	-0.388978	0.0425254	-9.14696	5.85585e-20	4.55444e-19
Tb927.9.8030	hypothetical protein, conserved	901.905	-0.388915	0.0598469	-6.49849	8.11297e-11	3.5563e-10
Tb927.7.4650	SNF2 DNA repair protein, putative	1313.33	-0.388525	0.0535357	-7.2573	3.94884e-13	2.02526e-12
Tb927.9.6090	PTP1-interacting protein, 39 kDa	878.289	-0.387718	0.0625529	-6.19824	5.70972e-10	2.35112e-09
Tb927.5.3020	hypothetical protein, conserved	1169.5	-0.38759	0.0518357	-7.47728	7.58763e-14	4.06597e-13
Tb927.2.4440	hypothetical protein	547.37	-0.387269	0.165539	-2.33945	0.0193123	0.0331721
Tb927.7.6810	hypothetical protein, conserved	1378.2	-0.386966	0.0453127	-8.53991	1.34324e-17	9.17717e-17
Tb927.5.2150	hypothetical protein, conserved	2362.76	-0.386364	0.0415594	-9.29666	1.4492e-20	1.17152e-19
Tb927.11.3600	40S ribosomal protein S4, putative	4976.54	-0.386148	0.0683252	-5.65162	1.58939e-08	5.80991e-08
Tb927.4.3450	hypothetical protein, conserved	2581.35	-0.385345	0.0423424	-9.10068	8.9766e-20	6.89081e-19
Tb927.8.4930	hypothetical protein, conserved	2267.94	-0.385327	0.0412806	-9.33435	1.0161e-20	8.29214e-20
Tb927.4.3340	hypothetical protein, conserved	830.571	-0.385298	0.0599518	-6.42679	1.30327e-10	5.61125e-10
Tb927.10.1460	protein kinase, putative	1674.42	-0.385249	0.0479336	-8.03714	9.19564e-16	5.64533e-15
Tb927.10.4130	NDUFA5/B13 subunit, putative,NDUFA5/B13 subunit, putative	2554.7	-0.385155	0.0405118	-9.50723	1.95815e-21	1.65522e-20
Tb927.10.580	hypothetical protein, conserved	351.852	-0.385069	0.105798	-3.63967	0.000272985	0.000629586
Tb927.8.6920	hypothetical protein, conserved	762.842	-0.384781	0.0687248	-5.59887	2.15758e-08	7.77254e-08
Tb927.11.14690	hypothetical protein, conserved	1446.4	-0.38465	0.052561	-7.31816	2.51397e-13	1.31216e-12
Tb927.10.8860	hypothetical protein, conserved	814.85	-0.384365	0.0603594	-6.36794	1.91583e-10	8.15566e-10
Tb927.1.2770	hypothetical protein, conserved	773.567	-0.384213	0.0611751	-6.28054	3.37394e-10	1.40897e-09
Tb927.7.5700	hypothetical protein, conserved	1378.41	-0.384152	0.0526085	-7.30209	2.83338e-13	1.47317e-12
Tb927.11.6490	hypothetical protein, conserved	2114.96	-0.383518	0.0421736	-9.0938	9.5636e-20	7.31763e-19
Tb927.4.520	hypothetical protein, conserved	1235.4	-0.382809	0.0531362	-7.2043	5.83408e-13	2.95999e-12
Tb927.2.5010	hypothetical protein, conserved	1866.6	-0.382622	0.0436412	-8.76746	1.82735e-18	1.31308e-17
Tb927.7.7310	hypothetical protein	283.618	-0.382233	0.134801	-2.83553	0.0045749	0.00877616
Tb927.4.1460	hypothetical protein, conserved	1929.01	-0.382075	0.040959	-9.32822	1.07666e-20	8.76365e-20
vsg3465	other	116.145	-0.381889	0.160398	-2.38089	0.0172711	0.0299602
Tb927.10.14190	hypothetical protein, conserved	1617.19	-0.381766	0.045152	-8.45512	2.78795e-17	1.87225e-16
Tb927.4.2440	hypothetical protein, conserved	1641.93	-0.381042	0.0468856	-8.12706	4.39829e-16	2.7466e-15
Tb927.9.7200	hypothetical protein, conserved	1575.03	-0.380948	0.0814837	-4.67514	2.93751e-06	8.54202e-06
Tb927.8.5700	hypothetical protein, conserved	1401.8	-0.38089	0.0487409	-7.8146	5.51377e-15	3.2316e-14
Tb927.8.1020	6-phosphofructo-2-kinase/fructose-2,6-biphosphatase, putative	1359.4	-0.380621	0.0491124	-7.75001	9.18879e-15	5.31947e-14
Tb927.11.1310	NADH-cytochrome b5 reductase, putative (B5R)	1970.31	-0.379525	0.0425769	-8.91387	4.9283e-19	3.63255e-18
Tb927.10.16150	ATP-dependent zinc metallopeptidase, putative,metallo-peptidase, Clan MA(E) Family M41	3219.68	-0.379518	0.0486076	-7.80779	5.81986e-15	3.40255e-14
Tb927.8.8150	hypothetical protein, conserved	622.233	-0.379259	0.0743512	-5.10091	3.38026e-07	1.07972e-06
Tb927.10.1880	hypothetical protein, conserved	1160.14	-0.379187	0.0576674	-6.57542	4.85154e-11	2.16077e-10
Tb927.7.2770	hypothetical protein, conserved	1269.11	-0.378885	0.0556877	-6.80374	1.01936e-11	4.75062e-11
Tb927.10.13540	RNA-binding protein, putative (RBP12)	838.182	-0.378692	0.0589744	-6.42129	1.35124e-10	5.80985e-10
Tb927.7.5795	hypothetical protein, Tb specific	526.53	-0.378605	0.0708379	-5.34466	9.0587e-08	3.07007e-07
Tb927.3.840	hypothetical protein, conserved	841.843	-0.378423	0.0546104	-6.92951	4.22305e-12	2.02406e-11
Tb927.11.14060	hypothetical protein, conserved	1992.18	-0.378407	0.0417881	-9.05536	1.36118e-19	1.0348e-18
Tb927.7.3450	I/6 autoantigen	547.742	-0.378298	0.0766648	-4.93444	8.03793e-07	2.4689e-06
Tb927.6.790	receptor-type adenylate cyclase GRESAG 4, putative	1406.18	-0.378233	0.0563988	-6.7064	1.99478e-11	9.1165e-11
Tb927.6.1680	mitochondrial RNA binding protein 1 (MRB1680)	2279.19	-0.378146	0.0410648	-9.20851	3.30695e-20	2.60632e-19
Tb927.9.1910	hypothetical protein, conserved	984.777	-0.377918	0.0601738	-6.28044	3.3761e-10	1.40925e-09
Tb927.10.3330	hypothetical protein, conserved	1873.85	-0.37782	0.0438502	-8.61616	6.92341e-18	4.82442e-17
vsg555593_BES12-expression	BES12-expression site-associated gene 5 (ESAG5) protein[21986:23429](+)	117.472	-0.377794	0.156377	-2.41592	0.0156955	0.0275203
Tb927.4.2380	sarcoplasmic reticulum glycoprotein, putative	921.243	-0.377306	0.0626837	-6.0192	1.75281e-09	6.95087e-09
Tb927.11.2160	hypothetical protein, conserved	1315.24	-0.37709	0.0665864	-5.66317	1.48603e-08	5.45321e-08
Tb927.9.6890	hypothetical protein, conserved	498.562	-0.37709	0.08878	-4.24746	2.16206e-05	5.74723e-05
Tb927.7.4540	hypothetical protein, conserved	767.305	-0.376744	0.0673888	-5.59061	2.26274e-08	8.13277e-08
Tb927.11.6380	hypothetical protein, conserved	1177.5	-0.376622	0.0546651	-6.88964	5.5935e-12	2.65693e-11
Tb927.2.3990	hypothetical protein, conserved	2713.27	-0.376595	0.0364038	-10.3449	4.41156e-25	4.41739e-24
Tb927.10.9380	hypothetical protein, conserved	1736.74	-0.376444	0.0458799	-8.20498	2.30628e-16	1.47134e-15
Tb927.2.4460	hypothetical protein, conserved	1997.87	-0.375968	0.0438282	-8.57822	9.63546e-18	6.66506e-17
Tb927.10.3040	hypothetical protein, conserved	1574.73	-0.375797	0.051037	-7.36323	1.79516e-13	9.45866e-13
Tb927.3.900	hypothetical protein, conserved	1070.14	-0.37577	0.0541512	-6.93927	3.94143e-12	1.89101e-11
Tb927.9.15870	hypothetical protein	798.175	-0.37569	0.0745808	-5.03735	4.72013e-07	1.48015e-06
Tb927.9.2100	hypothetical protein, conserved	2060.4	-0.375643	0.0385945	-9.73306	2.17938e-22	1.91599e-21
Tb927.8.930	hypothetical protein	103.445	-0.37556	0.160179	-2.34463	0.0190462	0.0327745
Tb927.7.3960	50S ribosomal protein L16, putative	1219.2	-0.375442	0.0528222	-7.10766	1.18024e-12	5.88376e-12
Tb927.6.2880	kinesin, putative	2433.89	-0.37513	0.0407414	-9.20759	3.33531e-20	2.62433e-19
Tb927.7.3590	hypothetical protein, conserved	1759.08	-0.375061	0.0506173	-7.40975	1.26542e-13	6.7011e-13
Tb927.6.220	purine nucleoside transporter (TbNT9)	403.664	-0.374874	0.0762797	-4.91447	8.90231e-07	2.72201e-06
Tb927.10.9980	hypothetical protein, conserved	519.978	-0.374342	0.0739294	-5.0635	4.11635e-07	1.29927e-06
Tb927.7.6000	protein associated with differentiation 8, putative	2343.32	-0.374271	0.0389821	-9.60109	7.91069e-22	6.80882e-21
Tb927.10.450	hypothetical protein, conserved	4012.45	-0.374207	0.0391978	-9.54665	1.33962e-21	1.14055e-20
Tb927.11.16510	hypothetical protein, conserved	2995.16	-0.374036	0.0432764	-8.64296	5.47763e-18	3.83678e-17
Tb927.10.12240	3-ketoacyl-CoA reductase, putative	3948.79	-0.373739	0.0319618	-11.6933	1.37922e-31	1.69344e-30
Tb927.6.3590	hypothetical protein, conserved	3819.33	-0.373525	0.0363189	-10.2846	8.27031e-25	8.15118e-24
Tb927.10.1580	hypothetical protein, conserved	828.425	-0.373423	0.0735751	-5.0754	3.86688e-07	1.22274e-06
Tb927.11.5710	chaperone protein DNAj, putative	842.834	-0.373214	0.058974	-6.32845	2.47635e-10	1.04616e-09
Tb927.4.3620	serine threonine-protein phosphatase PP1, putative (PP1-6)	897.468	-0.37319	0.0551872	-6.76226	1.3586e-11	6.26362e-11
Tb927.10.12960	Ras-related protein Rab5A (RAB5A)	1791.92	-0.372811	0.0482227	-7.73103	1.06682e-14	6.12333e-14
Tb927.5.288b	ribulose-phosphate 3-epimerase, putative	1856.5	-0.372619	0.0390341	-9.54599	1.3481e-21	1.14673e-20
Tb927.9.7020	hypothetical protein, conserved	594.274	-0.372593	0.0663626	-5.61451	1.97123e-08	7.12843e-08
Tb927.4.640	hypothetical protein, conserved	1230.66	-0.372589	0.0507629	-7.33978	2.13949e-13	1.12291e-12
Tb927.9.11070	predicted zinc finger protein	1497.93	-0.372245	0.0500172	-7.44233	9.89254e-14	5.26227e-13
Tb927.9.9230	hypothetical protein, conserved	641.997	-0.372185	0.0711338	-5.23219	1.67517e-07	5.49964e-07
Tb927.11.5180	hypothetical protein, conserved	2397.41	-0.372057	0.059943	-6.20685	5.40588e-10	2.22892e-09
Tb927.10.13420	hypothetical protein	923.64	-0.371953	0.106349	-3.49747	0.000469699	0.00104621
Tb927.9.3320	hypothetical protein, unlikely	245.345	-0.371396	0.104348	-3.55919	0.000372003	0.000841105
Tb927.7.6560	hypothetical protein, conserved	339.152	-0.371332	0.104609	-3.54972	0.000385641	0.000870272
Tb927.5.4510	hypothetical protein, conserved	661.061	-0.371307	0.0775353	-4.78888	1.67718e-06	4.99084e-06
Tb927.11.2110	hypothetical protein, conserved	1141.13	-0.370885	0.0588042	-6.30712	2.84277e-10	1.19557e-09
Tb927.10.11010	hypothetical protein, conserved	954.225	-0.370591	0.0512639	-7.22909	4.86257e-13	2.48309e-12
Tb927.6.3460	hypothetical protein, conserved	1703.1	-0.369716	0.0482773	-7.65817	1.88598e-14	1.0625e-13
Tb927.10.13110	Dynein light chain roadblock-type protein, putative	1310.74	-0.369641	0.0622455	-5.93844	2.8775e-09	1.12316e-08
Tb927.11.9690	hypothetical protein, conserved	986.172	-0.369418	0.054521	-6.7757	1.23808e-11	5.73601e-11
Tb927.10.15460	hypothetical protein, conserved	1642.21	-0.369257	0.0441995	-8.35431	6.58159e-17	4.35482e-16
Tb927.8.5020	hypothetical protein, conserved	2419.87	-0.369096	0.0416432	-8.86331	7.76757e-19	5.67658e-18
Tb927.11.4880	hypothetical protein, conserved	2243.62	-0.368859	0.0386337	-9.54759	1.32746e-21	1.13122e-20
Tb927.11.7320	dual specificity phopshatase, putative	1523.11	-0.368119	0.0453509	-8.11713	4.77345e-16	2.97302e-15
Tb927.9.4470	hypothetical protein, unlikely	159.543	-0.36807	0.159308	-2.31043	0.0208641	0.0356302
Tb927.3.2200	hypothetical protein, conserved	1539.68	-0.367776	0.052836	-6.96071	3.38555e-12	1.63177e-11
Tb927.8.1350	hypothetical protein, conserved	1038.62	-0.367553	0.049939	-7.36004	1.83853e-13	9.68179e-13
Tb927.11.6760	leucine-rich repeat protein (LRRP), putative	2437.53	-0.367474	0.053952	-6.81114	9.68313e-12	4.51943e-11
Tb927.1.2110	cysteine peptidase, Clan CA, family C2, putative,calpain-like cysteine peptidase, putative	2575.51	-0.367388	0.0397155	-9.25051	2.23431e-20	1.7833e-19
Tb927.9.2490	nucleolar protein (NOP66)	276.639	-0.367259	0.100725	-3.64617	0.00026618	0.000614942
Tb927.3.3310	60S ribosomal protein L13, putative	1014.03	-0.365828	0.083199	-4.39703	1.09744e-05	3.00697e-05
Tb927.9.10170	predicted zinc finger protein	268.671	-0.365285	0.105305	-3.46883	0.000522729	0.00115561
Tb927.4.2770	hypothetical protein, conserved	3636.96	-0.365175	0.0288654	-12.651	1.10495e-36	1.5736e-35
Tb927.5.3560	vesicle-associated membrane protein, putative,synaptobrevin, putative (VAMP)	1676.45	-0.364647	0.0440469	-8.27861	1.24624e-16	8.09282e-16
Tb927.10.7840	hypothetical protein, conserved	1854.74	-0.364126	0.0633487	-5.74796	9.03281e-09	3.39116e-08
Tb927.9.9640	hypothetical protein, conserved	5701.9	-0.3641	0.0422349	-8.62084	6.64663e-18	4.63497e-17
Tb927.11.7213	hypothetical protein, conserved	1988.02	-0.363864	0.0433817	-8.3875	4.96601e-17	3.2974e-16
Tb927.6.440	haptoglobin-hemoglobin receptor (HpHbR)	504.607	-0.363734	0.0854887	-4.25476	2.09272e-05	5.57232e-05
Tb927.10.6490	hypothetical protein, conserved	2122.7	-0.363388	0.0429781	-8.4552	2.78619e-17	1.87225e-16
Tb927.7.4660	hypothetical protein, conserved	1408.02	-0.363273	0.0568781	-6.38687	1.69312e-10	7.24022e-10
Tb927.8.2890	hypothetical protein, conserved	625.751	-0.362852	0.0675766	-5.36949	7.89598e-08	2.69147e-07
Tb927.8.5960	hypothetical protein, conserved	742.267	-0.362698	0.0640343	-5.66411	1.47788e-08	5.4254e-08
Tb927.8.2730	hypothetical protein, conserved	1819.33	-0.36226	0.0405385	-8.93621	4.02754e-19	2.98728e-18
Tb927.6.3260	hypothetical protein, conserved	498.743	-0.362117	0.0734923	-4.92727	8.33854e-07	2.55791e-06
Tb927.9.6570	hypothetical protein, conserved	120.146	-0.361752	0.150054	-2.41082	0.0159169	0.0278515
Tb927.10.12360	hypothetical protein, conserved	769.027	-0.361717	0.0680767	-5.31338	1.07613e-07	3.60569e-07
Tb927.9.1970	syntaxin binding protein 1, putative	1451.36	-0.361589	0.0556692	-6.49531	8.28628e-11	3.6289e-10
Tb927.6.2020	intergrin alpha chain protein, putative,FG-GAP repeat protein, putative	1597.67	-0.361562	0.0421787	-8.57214	1.01579e-17	7.01101e-17
Tb927.11.14720	hypothetical protein, conserved	935.902	-0.361505	0.0591343	-6.11329	9.76006e-10	3.93654e-09
Tb927.9.9610	hypothetical protein, conserved	834.103	-0.361274	0.0566014	-6.38278	1.73903e-10	7.43041e-10
Tb927.9.3470	low molecular weight protein tyrosine phosphatase, putative	1220.21	-0.360995	0.0469949	-7.68159	1.57132e-14	8.92144e-14
Tb927.9.5880	hypothetical protein, conserved	2347.84	-0.360903	0.0419084	-8.61171	7.19793e-18	5.00463e-17
Tb927.10.8050	TFIIF-stimulated CTD phosphatase, putative	1373.58	-0.360647	0.0601118	-5.9996	1.97799e-09	7.82084e-09
Tb927.11.7440	hypothetical protein, conserved	626.68	-0.36026	0.070152	-5.13543	2.81507e-07	9.0377e-07
Tb927.3.4810	dna replication complex gins protein sld5 (sld5)	416.047	-0.359768	0.0787435	-4.56886	4.90384e-06	1.39548e-05
Tb927.5.3380	ADG2, pseudogene	1294.81	-0.35961	0.0576555	-6.23721	4.45437e-10	1.84628e-09
Tb927.7.2440	pyrroline-5-carboxylate reductase, putative (P5CR)	1211.01	-0.359558	0.0479444	-7.49948	6.4073e-14	3.45899e-13
Tb927.7.1890	hypothetical protein, conserved	593.398	-0.359539	0.0854391	-4.20813	2.57493e-05	6.7704e-05
Tb927.2.5910	40S ribosomal protein S13, putative	9105.24	-0.359508	0.0428618	-8.38761	4.96118e-17	3.29651e-16
Tb927.9.1950	hypothetical protein, conserved	1197.92	-0.359368	0.0504653	-7.1211	1.07072e-12	5.35475e-12
Tb927.11.7330	hypothetical protein, conserved	1057.43	-0.359359	0.0613364	-5.85881	4.66191e-09	1.78426e-08
Tb927.5.2450	5'-3' exonuclease, pseudogene, putative,5'-3' exonuclease, frameshift,exoribonuclease 2, frameshift (XRNB)	1895.06	-0.359308	0.0419063	-8.57408	9.98834e-18	6.89905e-17
Tb927.7.6200	chaperone protein DNAj, putative	1123.07	-0.359253	0.0512923	-7.00403	2.48703e-12	1.21169e-11
Tb927.4.3550	60S ribosomal protein L13a, putative	15289.5	-0.359126	0.0523681	-6.85773	6.99654e-12	3.30472e-11
Tb927.10.400	hypothetical protein, conserved	548.797	-0.359114	0.0685886	-5.23577	1.64296e-07	5.40374e-07
Tb927.11.7695	hypothetical protein, Tryp Specific	1502.75	-0.35906	0.0430425	-8.342	7.30437e-17	4.81619e-16
Tb927.7.4640	hypothetical protein, conserved	1515.87	-0.358502	0.0463026	-7.74259	9.74118e-15	5.61588e-14
Tb927.5.4350	NUDIX hydrolase, putative	524.663	-0.358372	0.0816969	-4.38661	1.15132e-05	3.1482e-05
Tb927.8.4550	hypothetical protein, conserved	827.014	-0.358155	0.0592041	-6.0495	1.45299e-09	5.79844e-09
Tb927.5.3550	hypothetical protein, conserved	2793.27	-0.358097	0.0391901	-9.13743	6.39515e-20	4.95349e-19
Tb927.11.5580	hypothetical protein, conserved	576.699	-0.357576	0.0667622	-5.35597	8.50972e-08	2.89232e-07
Tb927.3.5640	nuclear transcription factor, putative	2624.1	-0.357537	0.0374872	-9.53758	1.46206e-21	1.24255e-20
Tb927.10.12220	hypothetical protein, conserved	1467.78	-0.357396	0.0532885	-6.7068	1.98934e-11	9.09749e-11
Tb927.7.2340	40S ribosomal protein S15, putative	1621.35	-0.357351	0.082931	-4.30902	1.63979e-05	4.41736e-05
Tb927.4.2420	hypothetical protein, conserved	561.312	-0.356652	0.101305	-3.52057	0.000430613	0.000965071
Tb927.4.3880	receptor-type adenylate cyclase GRESAG 4, putative	1002.49	-0.356629	0.0588124	-6.06384	1.32913e-09	5.31538e-09
Tb927.6.3980	hypothetical protein, conserved	489.737	-0.356385	0.075005	-4.75149	2.01925e-06	5.95806e-06
Tb927.2.1720	hypothetical protein, conserved	671.743	-0.356207	0.079387	-4.48697	7.22432e-06	2.0205e-05
Tb927.9.13150	TFIIF-stimulated CTD phosphatase, putative	1205.3	-0.356002	0.0565827	-6.29172	3.13974e-10	1.31523e-09
Tb927.10.12900	hypothetical protein, conserved	872.326	-0.355874	0.0649666	-5.4778	4.30658e-08	1.50826e-07
Tb927.8.2920	mannosyl-oligosaccharide 1,2-alpha-mannosidase IB, putative	121.897	-0.355509	0.146925	-2.41966	0.0155351	0.027257
Tb927.2.4930	esterase, putative	1674.55	-0.355104	0.0505689	-7.02218	2.18427e-12	1.06694e-11
Tb927.10.3590	hypothetical protein, conserved	2466.17	-0.35501	0.0396154	-8.96141	3.20563e-19	2.38703e-18
Tb927.10.11910	hypothetical protein, conserved	1146.97	-0.354998	0.051584	-6.88195	5.90376e-12	2.79976e-11
Tb927.11.11710	hypothetical protein, conserved	1409.41	-0.354984	0.0431691	-8.22311	1.98295e-16	1.27281e-15
Tb927.11.12670	hypothetical protein, conserved	1068.82	-0.354356	0.0740899	-4.78279	1.72882e-06	5.1328e-06
Tb927.7.6465	hypothetical protein, Tryp Specific	616.753	-0.354188	0.0654732	-5.40966	6.31434e-08	2.17353e-07
Tb927.10.7880	hypothetical protein, conserved	3330.73	-0.353936	0.0431442	-8.20355	2.33385e-16	1.48793e-15
Tb927.11.1170	hypothetical protein, conserved	1293.61	-0.353597	0.057684	-6.12989	8.79381e-10	3.55594e-09
Tb927.11.15580	hypothetical protein, conserved	1385.97	-0.353457	0.0529602	-6.67401	2.48908e-11	1.12936e-10
Tb927.11.4800	clathrin coat assembly protein, putative	1153.5	-0.353243	0.0633975	-5.57188	2.52007e-08	9.03016e-08
Tb927.1.2820	pteridine transporter, putative	2690.77	-0.353148	0.0399355	-8.84295	9.32268e-19	6.76073e-18
Tb927.6.2800	hypothetical protein, conserved	1297.71	-0.352754	0.0489184	-7.21107	5.55148e-13	2.82116e-12
Tb927.8.7790	hypothetical protein, conserved	813.667	-0.352653	0.0630417	-5.59395	2.21955e-08	7.98361e-08
Tb927.2.4970	hypothetical protein, conserved	1178.24	-0.352331	0.0516044	-6.82754	8.63823e-12	4.05177e-11
Tb927.7.4030	hypothetical protein, conserved	2267.75	-0.351885	0.0354394	-9.92921	3.10699e-23	2.8399e-22
Tb927.9.4350	hypothetical protein, conserved	3340.19	-0.351836	0.0317674	-11.0754	1.65167e-28	1.84776e-27
Tb927.10.650	TAX-2	1105.56	-0.35173	0.0805288	-4.36775	1.25534e-05	3.4178e-05
Tb927.5.3740	hypothetical protein, conserved	379.823	-0.351414	0.0812144	-4.327	1.51157e-05	4.08712e-05
Tb927.9.12820	dynein light chain, putative,dynein Tctex2 family, putative	947.401	-0.351404	0.0733901	-4.78816	1.68315e-06	5.00704e-06
Tb927.2.1920	expression site-associated gene (ESAG) protein, putative,expression site-associated gene 5 (ESAG5) protein, putative	1286	-0.351339	0.0553658	-6.34578	2.21303e-10	9.39122e-10
Tb927.8.5300	hypothetical protein, conserved	2502.96	-0.35129	0.0433508	-8.10342	5.34348e-16	3.31492e-15
Tb927.9.13030	QA-SNARE protein putative	996.101	-0.35119	0.0593096	-5.92131	3.19382e-09	1.23844e-08
Tb927.2.2550	hypothetical protein, conserved	1320.59	-0.351102	0.0469062	-7.48518	7.14476e-14	3.83736e-13
Tb927.6.1130	hypothetical protein, conserved	1914.35	-0.351093	0.0407669	-8.6122	7.1671e-18	4.98686e-17
Tb927.8.2370	dicer-like protein (DclI)	7081.63	-0.350478	0.0330174	-10.6149	2.53937e-26	2.63481e-25
Tb927.11.8430	hypothetical protein, conserved	816.181	-0.350024	0.0639939	-5.46964	4.50946e-08	1.57697e-07
Tb927.5.2740	hypothetical protein, conserved	837.146	-0.349763	0.0654262	-5.34592	8.99572e-08	3.05092e-07
Tb927.11.12320	hypothetical protein, conserved	4100.3	-0.349724	0.027582	-12.6794	7.69188e-37	1.09708e-35
Tb927.6.2100	40S ribosomal protein S30, putative	4296.34	-0.349083	0.0426865	-8.17784	2.88988e-16	1.83746e-15
Tb927.10.11430	hypothetical protein, conserved	554.349	-0.349076	0.0763258	-4.57349	4.79659e-06	1.36578e-05
Tb927.10.15780	hypothetical protein, conserved	2527.17	-0.34884	0.0409946	-8.5094	1.74832e-17	1.18931e-16
Tb927.9.15660	expression site-associated gene 4 (ESAG4) protein, putative,receptor-type adenylate cyclase, putative	2592.47	-0.348797	0.0431809	-8.07757	6.60676e-16	4.07985e-15
Tb927.11.8350	katanin, putative	1552.72	-0.348538	0.0482163	-7.22862	4.87923e-13	2.49025e-12
Tb927.5.590	protein phosphatase 1, regulatory subunit, putative	1654.28	-0.348266	0.0564069	-6.17417	6.6511e-10	2.72568e-09
Tb927.4.2660	hypothetical protein, conserved	572.896	-0.347969	0.0682347	-5.09959	3.40388e-07	1.08653e-06
Tb927.8.3260	hypothetical protein, conserved	329.729	-0.347674	0.0875218	-3.97242	7.1145e-05	0.000177712
Tb927.7.1160	hypothetical protein, conserved	595.977	-0.347596	0.0718806	-4.83574	1.32654e-06	3.98763e-06
Tb927.10.14670	hypothetical protein	400.348	-0.347479	0.0898948	-3.8654	0.000110909	0.000270386
Tb927.8.8140	small GTP-binding rab protein, putative	704.517	-0.347447	0.069066	-5.03065	4.88811e-07	1.53029e-06
Tb927.9.3780	hypothetical protein, conserved	1453.23	-0.346918	0.0674839	-5.14076	2.73629e-07	8.79374e-07
Tb927.10.4230	hypothetical protein, conserved	1470.24	-0.346844	0.0588873	-5.88997	3.86273e-09	1.48622e-08
Tb927.1.4520	hypothetical protein, conserved	1373.64	-0.346722	0.0465864	-7.44256	9.87554e-14	5.25619e-13
Tb927.9.15030	DNA polymerase epsilon subunit b, putative	1143.6	-0.345779	0.0502614	-6.87961	6.00158e-12	2.8433e-11
Tb927.3.2640	hypothetical protein, conserved	718.648	-0.345562	0.069133	-4.99852	5.7773e-07	1.79675e-06
Tb927.11.7190	hypothetical protein	1562.9	-0.345257	0.043256	-7.98171	1.44315e-15	8.7685e-15
Tb927.10.13400	Phosphatidic acid phostphatase, putative	733.324	-0.34452	0.0616923	-5.58449	2.34387e-08	8.41477e-08
Tb927.11.16310	myosin, putative,myosin heavy chain, putative	2122.47	-0.344285	0.05717	-6.02212	1.72148e-09	6.83236e-09
Tb927.9.12080	hypothetical protein, conserved	624.606	-0.344095	0.074394	-4.62531	3.7403e-06	1.07835e-05
Tb927.6.4810	zinc-binding protein (Yippee), putative	445.962	-0.343301	0.0844797	-4.06371	4.82995e-05	0.000123222
Tb927.11.3810	hypothetical protein	227.529	-0.342476	0.142469	-2.40386	0.016223	0.02834
Tb927.3.3660	hypothetical protein, conserved	1587.28	-0.342223	0.04283	-7.99026	1.34653e-15	8.19724e-15
Tb927.10.15120	40S ribosomal protein S13, putative	7215.42	-0.342093	0.0501608	-6.81993	9.10876e-12	4.26189e-11
Tb927.7.4850	kinetoplastid kinetochore protein 5 (kkt5)	860.287	-0.342076	0.062379	-5.48383	4.16206e-08	1.45927e-07
Tb927.8.2580	hypothetical protein, conserved	2399.32	-0.342052	0.0340339	-10.0503	9.15517e-24	8.62705e-23
Tb927.11.4900	guanine nucleotide-binding beta subunit-like protein,G-protein (beta)-like protein,beta transducin-like protein	4319.03	-0.341481	0.0278549	-12.2593	1.49867e-34	2.00431e-33
Tb927.9.12850	hypothetical protein, conserved	2824.94	-0.341095	0.0435997	-7.82334	5.14409e-15	3.02243e-14
Tb927.10.14310	hypothetical protein, conserved	2145.11	-0.341074	0.0646567	-5.27515	1.32648e-07	4.39306e-07
Tb927.10.6270	hypothetical protein	175.971	-0.340745	0.121739	-2.79898	0.00512637	0.00976462
Tb927.9.12140	mitochondrial carrier protein	2080.61	-0.340264	0.0390536	-8.71274	2.96617e-18	2.10418e-17
Tb927.9.12120	mitochondrial carrier protein	2080.61	-0.340264	0.0390536	-8.71274	2.96617e-18	2.10418e-17
Tb927.3.1070	Peptide chain release factor 1, mitochondrial, putative (RF1)	1686.16	-0.340146	0.045402	-7.49188	6.78932e-14	3.65061e-13
Tb927.10.9410	selenophosphate synthetase, putative (SPS2)	1735.97	-0.339694	0.0429209	-7.91443	2.48387e-15	1.48341e-14
Tb927.7.5720	hypothetical protein, conserved	1063.71	-0.33953	0.0524292	-6.47597	9.42023e-11	4.11215e-10
Tb927.4.780	hypothetical protein, conserved	392.871	-0.339507	0.0811645	-4.18295	2.87753e-05	7.52621e-05
Tb927.11.14440	hypothetical protein, conserved	1416.41	-0.339135	0.0534628	-6.34338	2.24774e-10	9.52994e-10
Tb927.11.15740	hypothetical protein, conserved	1123.09	-0.339015	0.0500432	-6.77445	1.24879e-11	5.78276e-11
Tb927.10.11940	ABC1 protein, putative	745.785	-0.338903	0.0619391	-5.47155	4.46105e-08	1.56063e-07
Tb927.3.4390	dihydrolipoamide dehydrogenase, putative (GCVL-1)	1262.77	-0.338717	0.0617373	-5.48643	4.10144e-08	1.43855e-07
Tb927.4.5140	hypothetical protein, conserved	242.096	-0.338702	0.108967	-3.10828	0.00188179	0.00383259
Tb927.11.12090	endonuclease III, putative	655.604	-0.338477	0.0760197	-4.4525	8.48772e-06	2.35501e-05
Tb927.11.14320	hypothetical protein, conserved	2216.79	-0.337872	0.0604083	-5.59313	2.23007e-08	8.0184e-08
Tb927.6.3860	hypothetical protein, conserved	842.394	-0.337206	0.0589979	-5.71557	1.09338e-08	4.06925e-08
Tb927.9.12740	hypothetical protein, conserved	695.948	-0.336492	0.0627596	-5.3616	8.24873e-08	2.80766e-07
Tb927.11.1320	NADH-ubiquinone oxidoreductase 20 kDa subunit, mitochondrial precursor,NDUFS7 subunit (NDHK)	1424.88	-0.335452	0.050212	-6.68071	2.37782e-11	1.07991e-10
Tb927.6.1750	hypothetical protein, conserved	1523.95	-0.335367	0.0431404	-7.77385	7.61332e-15	4.43187e-14
Tb927.11.6940	hypothetical protein, conserved	1017.09	-0.335017	0.0571485	-5.86222	4.56729e-09	1.74947e-08
Tb927.2.4700	hypothetical protein, conserved	919.012	-0.334731	0.0591207	-5.66183	1.49766e-08	5.48947e-08
Tb927.3.5090	tryparedoxin 2, putative (TXN2)	1380	-0.334591	0.044906	-7.45092	9.26899e-14	4.94172e-13
Tb927.3.730	hypothetical protein, conserved	651.077	-0.334489	0.0626196	-5.34161	9.21266e-08	3.11666e-07
Tb927.11.15080	hypothetical protein, conserved	1699.99	-0.334368	0.058774	-5.68905	1.2775e-08	4.71731e-08
Tb927.10.12200	hypothetical protein, conserved	750.734	-0.334334	0.0594794	-5.621	1.89852e-08	6.87869e-08
Tb927.10.15090	hypothetical protein, conserved	183.955	-0.334052	0.129484	-2.57988	0.00988343	0.0179668
Tb927.10.2840	ribosomal protein S25, putative	14388.4	-0.333809	0.0436561	-7.64633	2.06795e-14	1.16086e-13
Tb927.10.7490	cullin, putative	1806.41	-0.333662	0.0426415	-7.82481	5.0843e-15	2.98916e-14
Tb927.8.2930	mannosyl-oligosaccharide 1,2-alpha-mannosidase IB, putative	1135.7	-0.333452	0.064026	-5.20807	1.90816e-07	6.22343e-07
Tb927.11.2960	hypothetical protein, conserved	950.522	-0.332521	0.0725097	-4.58588	4.52088e-06	1.29313e-05
Tb927.5.2580	hypothetical protein, conserved	962.752	-0.332479	0.0541777	-6.13683	8.41844e-10	3.41292e-09
Tb927.11.12360	ankyrin repeat protein, putative	567.419	-0.332466	0.0857623	-3.8766	0.000105926	0.000258972
Tb927.10.13930	phosphatidic acid phosphatase, putative	1067.85	-0.332227	0.0759997	-4.37143	1.23436e-05	3.36262e-05
Tb927.6.3320	ferric reductase transmembrane protein, putative	494.191	-0.332041	0.0775586	-4.28116	1.85918e-05	4.97713e-05
Tb927.11.8420	hypothetical protein, conserved	953.876	-0.332031	0.0566658	-5.85946	4.64374e-09	1.77803e-08
Tb927.11.12310	protein kinase, putative,cdc2-related kinase, putative (CRK12)	3044.38	-0.332029	0.0482206	-6.88564	5.75292e-12	2.73097e-11
Tb927.6.3360	hypothetical protein, conserved	583.481	-0.331861	0.0767466	-4.32411	1.53151e-05	4.13631e-05
Tb927.6.2760	hypothetical protein, conserved	2065.17	-0.331836	0.0480891	-6.90044	5.18402e-12	2.46836e-11
Tb927.4.1660	mitochondrial carrier protein, putative (MCP6)	2230.12	-0.331765	0.0445302	-7.45034	9.31028e-14	4.96093e-13
Tb927.10.10330	hypothetical protein, conserved	1629.34	-0.33171	0.0463272	-7.16014	8.05922e-13	4.05624e-12
Tb927.8.5890	hypothetical protein, conserved	1352.82	-0.33147	0.0480332	-6.90086	5.16892e-12	2.46241e-11
Tb927.8.6630	hypothetical protein	1301.13	-0.331373	0.0667152	-4.96698	6.80019e-07	2.09828e-06
Tb927.11.520	hypothetical protein, conserved	796.079	-0.331251	0.0642188	-5.15816	2.49394e-07	8.04501e-07
Tb927.1.1990	Pre-mRNA-splicing factor 38, putative	553.243	-0.331087	0.0723572	-4.57572	4.74577e-06	1.3527e-05
Tb927.2.4680	hypothetical protein, conserved	841.018	-0.330804	0.0556122	-5.94841	2.70759e-09	1.05991e-08
Tb927.7.6960	ubiquitin-conjugating enzyme, putative,non-canonical ubiquiting-conjugating enzyme 1, putative	1129.83	-0.330635	0.0541617	-6.10459	1.03068e-09	4.14643e-09
Tb927.11.9820	hypothetical protein, conserved	2339.35	-0.330579	0.0344078	-9.60769	7.41983e-22	6.39799e-21
Tb927.9.15260	hypothetical protein, conserved	1557.34	-0.330525	0.0546132	-6.0521	1.42966e-09	5.70776e-09
Tb927.9.9260	hypothetical protein, conserved	3550.83	-0.330511	0.0658256	-5.02101	5.14011e-07	1.60599e-06
Tb927.11.8030	hypothetical protein, conserved	2154.28	-0.330113	0.0424875	-7.76966	7.86996e-15	4.57563e-14
Tb927.11.10850	hypothetical protein, conserved	2132.56	-0.330084	0.0519471	-6.35424	2.09462e-10	8.90474e-10
Tb927.8.5310	hypothetical protein, conserved	2035.57	-0.329987	0.0435795	-7.57207	3.67314e-14	2.02233e-13
vsg3031	other	810.101	-0.329696	0.116089	-2.84002	0.00451102	0.00865888
Tb927.10.7780	mitogen-activated protein kinase 1, putative	1019.63	-0.329602	0.0695918	-4.73623	2.17733e-06	6.40049e-06
Tb927.10.6280	hypothetical protein, conserved	741.743	-0.328778	0.0675737	-4.86547	1.14187e-06	3.449e-06
Tb927.5.3100	hypothetical protein	546.788	-0.328519	0.0761083	-4.31647	1.58543e-05	4.27459e-05
Tb927.9.8510	hypothetical protein, conserved	4539.12	-0.327796	0.0285381	-11.4862	1.54697e-30	1.82581e-29
Tb927.3.3210	hypothetical protein	264.517	-0.327776	0.117737	-2.78397	0.00536974	0.0102055
Tb927.11.3930	hypothetical protein, conserved	1152.54	-0.32675	0.0571157	-5.72084	1.06e-08	3.95125e-08
Tb927.8.620	KREPA3,RNA-editing complex protein MP42 (KREPA3)	1517.31	-0.326569	0.0445869	-7.32433	2.40089e-13	1.25591e-12
Tb927.8.4390	Translation initiation factor eIF-2B subunit beta, putative (EIF2BB)	2059.33	-0.326567	0.0399848	-8.16729	3.15391e-16	1.99459e-15
Tb927.6.2790	L-threonine 3-dehydrogenase, putative	9235.08	-0.326189	0.0272562	-11.9675	5.25721e-33	6.76275e-32
Tb927.2.2770	hypothetical protein, conserved	748.349	-0.325977	0.0613237	-5.31568	1.06261e-07	3.56165e-07
Tb927.9.9140	hypothetical protein, conserved	704.114	-0.325679	0.0710989	-4.58065	4.63541e-06	1.32388e-05
Tb927.4.5190	hypothetical protein, conserved	678.278	-0.325327	0.0654193	-4.97294	6.59438e-07	2.03944e-06
Tb927.9.3870	hypothetical protein, conserved	1748.55	-0.325258	0.0404495	-8.04107	8.90546e-16	5.47074e-15
Tb927.10.1615	hypothetical protein, conserved	737.942	-0.325024	0.113763	-2.85703	0.0042762	0.00823829
Tb927.8.7960	hypothetical protein	467.298	-0.324896	0.0777722	-4.17753	2.94692e-05	7.69918e-05
Tb927.11.12050	hypothetical protein, conserved	1829.78	-0.32481	0.0431434	-7.52861	5.12838e-14	2.7893e-13
Tb927.3.880	hypothetical protein, conserved	1222.4	-0.324628	0.066369	-4.89126	1.00193e-06	3.04676e-06
Tb927.7.5890	hypothetical protein, conserved	1961.08	-0.324513	0.0479445	-6.76852	1.30108e-11	6.01606e-11
Tb927.11.7910	hypothetical protein	625.291	-0.324485	0.0695569	-4.66503	3.08576e-06	8.95934e-06
Tb927.3.3330	heat shock protein 20, putative	2643.51	-0.324483	0.039164	-8.28523	1.17879e-16	7.66536e-16
Tb927.1.5000	hypothetical protein, conserved	1951.22	-0.324399	0.0482894	-6.71782	1.84463e-11	8.45896e-11
Tb927.10.3370	60S acidic ribosomal protein P2, putative	1900.94	-0.324301	0.0495185	-6.54908	5.78921e-11	2.56147e-10
Tb927.9.14230	hypothetical protein, conserved	1237.18	-0.324264	0.0586785	-5.52611	3.27413e-08	1.16045e-07
Tb927.11.1020	ribokinase, putative	9606.51	-0.324255	0.0249791	-12.9811	1.5671e-38	2.30117e-37
Tb927.5.470	monocarboxylate transporter-like protein	2603.51	-0.32412	0.0587013	-5.52152	3.36085e-08	1.18985e-07
Tb927.6.3770	hypothetical protein, conserved	1135.03	-0.324061	0.0498585	-6.49962	8.05247e-11	3.53142e-10
Tb927.9.6590	hypothetical protein, unlikely	287.437	-0.323796	0.103801	-3.11939	0.00181226	0.00370858
Tb927.6.840	hypothetical protein, conserved	2103.08	-0.323637	0.0359393	-9.00511	2.15458e-19	1.61971e-18
Tb927.10.15880	protein kinase, putative	1755.74	-0.323613	0.0478546	-6.76244	1.35691e-11	6.25888e-11
Tb927.10.4970	hypothetical protein, conserved	887.816	-0.323608	0.0836994	-3.86632	0.000110491	0.000269436
Tb927.4.1250	peroxisome biogenesis factor 1, putative	3034.47	-0.322564	0.0336328	-9.59076	8.74372e-22	7.5053e-21
Tb927.10.9930	hypothetical protein, conserved	1988.78	-0.322287	0.0379093	-8.50154	1.87093e-17	1.27088e-16
Tb927.5.2910	hypothetical protein, conserved	679.146	-0.322096	0.0615205	-5.23559	1.64462e-07	5.40374e-07
Tb927.2.6090	60S ribosomal protein L44,ribosomal protein L36a.e (RPL44)	8877.25	-0.322025	0.121358	-2.65352	0.00796568	0.0147388
Tb927.10.12210	ribulose-5-phosphate 3-epimerase, putative	2498.14	-0.321883	0.0691008	-4.65817	3.19036e-06	9.25165e-06
Tb927.6.5030	leucine-rich repeat protein (LRRP), putative	2092.52	-0.321867	0.0457951	-7.02843	2.08871e-12	1.02131e-11
Tb927.3.5570	syntaxin, putative	952.098	-0.321731	0.0616217	-5.22107	1.77894e-07	5.82413e-07
Tb927.11.12340	predicted Zinc finger, C3HC4 type (RING finger) protein	692.474	-0.321724	0.0654494	-4.91562	8.85e-07	2.70689e-06
Tb927.11.12730	hypothetical protein, conserved	492.009	-0.321691	0.0736565	-4.36744	1.2571e-05	3.42159e-05
Tb927.9.6539	unspecified product	528.159	-0.321352	0.0973454	-3.30115	0.000962877	0.00205457
Tb927.6.2490	hypothetical protein, conserved	1899.73	-0.320843	0.0438005	-7.3251	2.38713e-13	1.2501e-12
Tb927.3.740	ZFP family member, putative (ZC3H5)	3083.02	-0.320419	0.06307	-5.08038	3.76686e-07	1.19431e-06
Tb927.9.7710	hypothetical protein, conserved	683.251	-0.320334	0.0718532	-4.45817	8.26616e-06	2.3003e-05
Tb927.9.4550	hypothetical protein, conserved	706.184	-0.320135	0.0862103	-3.71342	0.00020448	0.000480392
Tb927.11.14360	mitochondrial carrier protein (MCP2)	1703.03	-0.320084	0.0397933	-8.04368	8.71784e-16	5.36247e-15
Tb927.9.5910	hypothetical protein, unlikely	899.925	-0.319987	0.085551	-3.74031	0.000183797	0.000435049
Tb927.10.11890	hypothetical protein, conserved	2684.05	-0.319775	0.0422375	-7.57087	3.70743e-14	2.03995e-13
Tb927.11.15170	ribosome biogenesis protein TSR3, putative (tsr3)	954.929	-0.319753	0.0649601	-4.9223	8.55309e-07	2.62032e-06
Tb927.11.13260	hypothetical protein, conserved	2178.34	-0.319723	0.0501619	-6.37384	1.84358e-10	7.86229e-10
Tb927.9.3760	poly(A) export protein, putative (TbGLE2)	1618.2	-0.319617	0.0591149	-5.40671	6.41914e-08	2.20639e-07
Tb927.7.4600	hypothetical protein, conserved	1863.39	-0.31935	0.0377145	-8.46756	2.50591e-17	1.68885e-16
Tb927.8.7570	tRNA-dihydrouridine synthase 1, putative	2161.56	-0.319011	0.0399947	-7.97633	1.50744e-15	9.14735e-15
Tb927.4.3500	hypothetical protein, conserved	2287.54	-0.318878	0.0786499	-4.0544	5.0264e-05	0.000127992
Tb927.11.11120	hypothetical protein, conserved	988.46	-0.318846	0.0576724	-5.52856	3.22864e-08	1.14562e-07
Tb927.8.5220	hypothetical protein, conserved	3890.22	-0.318765	0.0326164	-9.77315	1.46811e-22	1.30404e-21
Tb927.9.8550	hypothetical protein, conserved	2452.46	-0.318705	0.0486326	-6.55331	5.62742e-11	2.49105e-10
Tb927.11.14790	DNA repair and recombination helicase protein PIF4 (TbPIF4)	1358.24	-0.318553	0.0487722	-6.53144	6.51394e-11	2.87539e-10
Tb927.1.780	leucine-rich repeat-containing protein	936.73	-0.31848	0.0561469	-5.67227	1.40918e-08	5.18529e-08
Tb927.9.10930	hypothetical protein, conserved	253.826	-0.318114	0.129331	-2.45969	0.0139058	0.0246246
Tb927.2.2240	tRNA exportin, putative,exportin-T, putative	4860.37	-0.31784	0.0338938	-9.37751	6.75476e-21	5.57504e-20
Tb927.8.2670	hypothetical protein, conserved	1135.46	-0.317776	0.0588687	-5.39805	6.73691e-08	2.31057e-07
Tb927.10.8990	hypothetical protein, conserved	798.174	-0.317698	0.0772018	-4.11517	3.86901e-05	9.98666e-05
Tb927.6.3040	small GTP-binding protein Rab28, putative,Ras- related protein Rab-26 (Rab26), putative	885.475	-0.317673	0.0661805	-4.8001	1.58586e-06	4.72952e-06
Tb927.11.7211	SNF2 DNA repair protein, putative	2275.9	-0.317535	0.0415227	-7.64725	2.05317e-14	1.15324e-13
Tb927.10.1680	histone deacetylase 1,histone deacetylase-like 1 protein (DAC1)	662.696	-0.317522	0.0833649	-3.80882	0.000139631	0.000335982
Tb927.6.3600	hypothetical protein, conserved	2749.85	-0.31751	0.0350349	-9.06268	1.27286e-19	9.69218e-19
Tb927.10.12350	hypothetical protein, conserved	1686.64	-0.317379	0.052246	-6.07471	1.2421e-09	4.97999e-09
Tb927.10.15580	dynein light chain, putative	562.08	-0.317225	0.0703362	-4.51012	6.47902e-06	1.8196e-05
Tb927.5.3600	ATP-dependent DEAD/H RNA helicase, putative	2427	-0.316986	0.0341616	-9.27901	1.71066e-20	1.37464e-19
Tb927.11.9870	hypothetical protein, conserved	1137.55	-0.316919	0.048304	-6.56094	5.34703e-11	2.37361e-10
Tb927.4.2160	hypothetical protein, conserved	374.596	-0.316718	0.108594	-2.91654	0.00353934	0.00691696
Tb927.11.10690	hypothetical protein, conserved	2118.65	-0.316646	0.0483164	-6.55359	5.61692e-11	2.48757e-10
Tb927.8.1400	hypothetical protein, conserved (pseudogene),hypothetical protein, conserved, degenerate	319.285	-0.316586	0.0997926	-3.17244	0.00151165	0.0031321
Tb927.11.15980	hypothetical protein, conserved	2850.53	-0.316562	0.045691	-6.92833	4.25846e-12	2.03897e-11
Tb927.6.2510	hypothetical protein, conserved	1024.62	-0.316396	0.0672041	-4.70798	2.5018e-06	7.31558e-06
Tb927.10.3280	60S ribosomal proteins L38, putative	16349.2	-0.316256	0.0418076	-7.56457	3.89142e-14	2.13373e-13
Tb927.10.4140	hypothetical protein, conserved	850.271	-0.316172	0.0690154	-4.58118	4.62366e-06	1.32093e-05
Tb927.6.3620	zinc finger protein, putative	339.217	-0.315983	0.0952166	-3.31857	0.000904811	0.00194032
Tb927.3.4670	cdc2-related kinase, putative,cell division control protein, putative (CRK10)	394.709	-0.315814	0.079094	-3.9929	6.52711e-05	0.000163776
Tb927.10.1690	nucleotide binding protein, putative (NBP 1)	1042.39	-0.315738	0.05707	-5.53246	3.15765e-08	1.12253e-07
Tb927.7.350	hypothetical protein	449.227	-0.315269	0.0762631	-4.13397	3.56555e-05	9.23365e-05
Tb927.9.2700	hypothetical protein, conserved	809.259	-0.315007	0.0553675	-5.68938	1.27499e-08	4.70989e-08
Tb927.8.5190	hypothetical protein, conserved	448.982	-0.314932	0.0771886	-4.08003	4.50296e-05	0.000115378
Tb927.10.11540	40S ribosomal protein S3, putative (RPS3)	13881.8	-0.314652	0.0617491	-5.09565	3.47548e-07	1.10713e-06
Tb927.3.5300	hypothetical protein, conserved	1612.76	-0.314644	0.05493	-5.72809	1.01568e-08	3.79354e-08
Tb927.9.9700	hypothetical protein, conserved	1761.03	-0.314525	0.0380888	-8.25768	1.48531e-16	9.58597e-16
Tb927.4.2410	hypothetical protein, conserved	4378.66	-0.314347	0.0445128	-7.06196	1.64175e-12	8.07785e-12
Tb927.10.3780	hypothetical protein, conserved	2093.62	-0.314332	0.0572844	-5.48722	4.08304e-08	1.43263e-07
Tb927.10.15440	hypothetical protein, conserved	777.977	-0.314229	0.0643728	-4.88139	1.05339e-06	3.19648e-06
Tb927.9.11380	unspecified product	3623.23	-0.314192	0.0743736	-4.22451	2.39465e-05	6.31572e-05
Tb927.6.3910	hypothetical protein, conserved	234.099	-0.314073	0.111912	-2.80644	0.00500925	0.00955309
Tb927.10.9010	leucine-rich repeat protein (LRRP), putative	793.722	-0.313918	0.068017	-4.61529	3.92549e-06	1.12967e-05
Tb927.4.2100	hypothetical protein	242.579	-0.313804	0.0965736	-3.24937	0.00115659	0.00243762
Tb927.3.1690	hypothetical protein, conserved	2617.18	-0.313422	0.040834	-7.6755	1.64771e-14	9.34396e-14
Tb927.11.4830	hypothetical protein, conserved	1307.83	-0.313214	0.048843	-6.41267	1.42996e-10	6.13994e-10
Tb927.3.680	cytochrome P450, putative	1804.24	-0.312992	0.0400613	-7.81284	5.59146e-15	3.27307e-14
Tb927.9.4920	hypothetical protein, conserved	507.531	-0.312693	0.0772983	-4.04527	5.22618e-05	0.000132828
Tb927.6.360	UDP-Gal or UDP-GlcNAc-dependent glycosyltransferase (pseudogene), putative,UDP-Gal or UDP- GlcNAc-dependent glycosyltransferase, degenerate	810.367	-0.312681	0.0591557	-5.28572	1.25212e-07	4.15994e-07
Tb927.7.3400	hypothetical protein, conserved	1595.23	-0.312662	0.0525818	-5.9462	2.74441e-09	1.07344e-08
Tb927.9.15890	expression site-associated gene (ESAG) protein, putative,expression site-associated gene 5 (ESAG5) protein, putative	710.056	-0.312572	0.0660244	-4.73418	2.19941e-06	6.46137e-06
Tb927.11.470	transcription factor, putative,transcription factor IIIb, putative	573.223	-0.312311	0.0762638	-4.09514	4.21906e-05	0.000108575
Tb927.6.2120	hypothetical protein, conserved	910.132	-0.31212	0.0545772	-5.71887	1.07232e-08	3.99403e-08
Tb927.8.4270	hypothetical protein, conserved	2243.61	-0.311978	0.0413197	-7.55035	4.34087e-14	2.3719e-13
Tb927.10.7830	hypothetical protein, conserved	1186.24	-0.311662	0.0622338	-5.00792	5.50206e-07	1.71454e-06
Tb927.6.1110	ubiquitin carboxyl-terminal hydrolase, putative,cysteine peptidase, Clan CA, family C19, putative	1993.07	-0.311456	0.0384339	-8.10367	5.33251e-16	3.31029e-15
Tb927.5.645	hypothetical protein	430.172	-0.311439	0.073907	-4.21392	2.50974e-05	6.61187e-05
Tb927.8.3530	glycerol-3-phosphate dehydrogenase [NAD+], glycosomal	19635.4	-0.311243	0.0299776	-10.3825	2.97798e-25	3.00728e-24
Tb927.10.13030	cysteine peptidase, Clan CA, family C2, putative,calpain-like cysteine peptidase, putative	926.421	-0.310966	0.0620439	-5.01203	5.38593e-07	1.68001e-06
Tb927.11.6340	hypothetical protein, conserved	2796.38	-0.310486	0.0404153	-7.68238	1.56162e-14	8.87174e-14
Tb927.11.12290	hypothetical protein, conserved	3199.54	-0.310375	0.0311144	-9.97528	1.95554e-23	1.80315e-22
Tb927.11.9840	hypothetical protein, conserved	896.6	-0.310077	0.0629341	-4.92702	8.34948e-07	2.56043e-06
Tb927.8.4910	hypothetical protein, conserved	815.312	-0.309963	0.0631249	-4.91031	9.09309e-07	2.77764e-06
Tb927.11.11430	cullin 1, putative	2140.34	-0.309817	0.0447186	-6.92815	4.26368e-12	2.04043e-11
Tb927.9.3120	protein kinase, putative	4384.88	-0.309789	0.0289105	-10.7154	8.61477e-27	9.05798e-26
Tb927.5.1250	hypothetical protein, conserved	4047.79	-0.309633	0.0408234	-7.58469	3.3328e-14	1.84025e-13
Tb927.10.14690	syntaxin, putative	1053.64	-0.309565	0.0540497	-5.72742	1.0197e-08	3.80703e-08
Tb927.11.13700	hypothetical protein, conserved	1756.63	-0.309455	0.0509207	-6.0772	1.22298e-09	4.90961e-09
Tb927.5.2610	hypothetical protein, conserved	431.112	-0.30939	0.0870954	-3.55231	0.000381861	0.000862295
Tb927.4.2240	hypothetical protein, conserved	3713.19	-0.308861	0.0379572	-8.1371	4.04866e-16	2.53666e-15
Tb927.11.2190	hypothetical protein, conserved	624.428	-0.30855	0.0725559	-4.25258	2.11323e-05	5.62534e-05
Tb927.10.8240	hypothetical protein, conserved	2092.4	-0.30852	0.0382295	-8.07023	7.0168e-16	4.32176e-15
Tb927.11.1940	hypothetical protein, conserved	763.052	-0.308476	0.0578983	-5.3279	9.93549e-08	3.34323e-07
Tb927.11.7180	hypothetical protein, conserved	2329.58	-0.308178	0.0353831	-8.70974	3.04563e-18	2.1573e-17
Tb927.9.13650	ADP-ribosylation factor, putative	440.757	-0.308163	0.0889854	-3.46308	0.000534034	0.0011795
Tb927.1.990	Enkuring domain-containig protein	1546.89	-0.30776	0.0489083	-6.29259	3.12212e-10	1.30844e-09
Tb927.10.4490	hypothetical protein, conserved	3083.28	-0.307554	0.0306799	-10.0246	1.18837e-23	1.11648e-22
Tb927.10.4900	TPR-repeat-containing chaperone protein DNAJ, putative,TPR repeat protein	4627.2	-0.307542	0.0509736	-6.03336	1.60588e-09	6.39509e-09
Tb927.11.9810	NUDIX hydrolase, conserved	1215.61	-0.307533	0.0640439	-4.80191	1.57159e-06	4.68844e-06
Tb927.4.4230	RNA-binding protein, putative (RBP31)	633.438	-0.307121	0.0641171	-4.79001	1.66776e-06	4.96437e-06
Tb927.11.10200	hypothetical protein, conserved	1841.81	-0.307112	0.051795	-5.92937	3.04094e-09	1.18256e-08
Tb927.10.4660	hypothetical protein, conserved	749.972	-0.307072	0.0674007	-4.55592	5.21568e-06	1.47932e-05
Tb927.4.2700	Hydroxymethylglutaryl-CoA lyase, mitochondrial, putative,Hydroxymethylglutaryl-CoA synthase, putative	1085.25	-0.306956	0.0521298	-5.88831	3.90173e-09	1.50062e-08
Tb927.3.4350	hypothetical protein, conserved	2085.34	-0.306621	0.0363119	-8.44409	3.06436e-17	2.05203e-16
Tb927.11.13690	radial spoke protein RSP11, putative	993.909	-0.306238	0.0942898	-3.24784	0.00116285	0.00244918
Tb927.11.8820	glutathionylspermidine synthetase, putative	998.096	-0.305913	0.0581623	-5.25964	1.44336e-07	4.77177e-07
Tb927.4.4870	amino acid transporter, putative	245.436	-0.305885	0.105053	-2.91172	0.00359442	0.007015
Tb927.3.2400	palmitoyl acyltransferase 10, putative	824.969	-0.305586	0.0656423	-4.65532	3.23478e-06	9.37183e-06
Tb927.10.7890	hypothetical protein, conserved	3246.67	-0.305062	0.0506647	-6.0212	1.73124e-09	6.86823e-09
Tb927.3.3390	kinesin, putative	664.396	-0.304697	0.0665945	-4.57541	4.75278e-06	1.35413e-05
Tb927.10.6820	hypothetical protein, conserved	799.162	-0.304595	0.063003	-4.8346	1.33412e-06	4.00661e-06
Tb927.7.5370	hypothetical protein, conserved	1639.39	-0.304449	0.0624218	-4.87728	1.07558e-06	3.25918e-06
Tb927.11.11385	hypothetical protein, conserved	420.39	-0.304412	0.0811529	-3.75109	0.000176065	0.000417796
vsg1747	other	309.499	-0.304256	0.0941347	-3.23213	0.00122872	0.00258214
Tb927.4.5130	hypothetical protein, conserved	1279.33	-0.304221	0.071644	-4.24629	2.17341e-05	5.77415e-05
Tb927.6.1620	hypothetical protein, conserved	425.062	-0.30388	0.0835297	-3.63799	0.000274779	0.000633568
Tb927.11.310	hypothetical protein, conserved	462.341	-0.303817	0.0837062	-3.62957	0.000283894	0.000653788
Tb927.9.3800	kinetoplastid kinetochore protein 18 (kkt18)	2439.68	-0.303662	0.0388932	-7.80757	5.83011e-15	3.40643e-14
Tb927.10.13870	tubulin tyrosine ligase protein, putative	2298.41	-0.303644	0.0396595	-7.65629	1.91381e-14	1.07753e-13
Tb927.3.2610	GPI inositol deacylase 2 (GPIdeAc2)	785.683	-0.303497	0.0586317	-5.17633	2.26299e-07	7.32754e-07
Tb927.5.410	hypothetical protein	386.535	-0.303436	0.089461	-3.39183	0.000694284	0.00150977
Tb927.3.3620	hypothetical protein, conserved	577.792	-0.303325	0.0911689	-3.32706	0.000877667	0.00188596
Tb927.11.5790	hypothetical protein, conserved	867.47	-0.303319	0.0793186	-3.82405	0.000131275	0.000317007
Tb927.6.660	hypothetical protein, conserved	5508.78	-0.303247	0.0323669	-9.36906	7.3184e-21	6.01919e-20
Tb927.11.12330	hypothetical protein, conserved	644.042	-0.302654	0.0993842	-3.04529	0.00232455	0.00467187
Tb927.11.6290	hypothetical protein, conserved	922.397	-0.302437	0.0592182	-5.10717	3.2702e-07	1.04527e-06
Tb927.9.2110	hypothetical protein, conserved	1770.84	-0.302271	0.0523224	-5.77709	7.60033e-09	2.87394e-08
Tb927.10.250	hypothetical protein, conserved	1642.5	-0.30209	0.0485397	-6.22357	4.85963e-10	2.00896e-09
Tb927.9.6540	unspecified product	552.842	-0.302023	0.0854463	-3.53465	0.000408316	0.000918371
Tb927.7.7120	kinesin, putative	1675.76	-0.301839	0.0436219	-6.91942	4.53488e-12	2.16692e-11
Tb927.11.8775	hypothetical protein	261.861	-0.301722	0.126116	-2.39242	0.0167376	0.0291634
Tb927.10.13490	serine/threonine kinase, putative	1444.13	-0.301383	0.0461446	-6.53128	6.52094e-11	2.87714e-10
Tb927.7.5000	60S ribosomal protein L19, putative	1944.53	-0.301306	0.0911968	-3.30391	0.000953469	0.00203588
Tb927.4.5310	Repressor of differentiation kinase 2 (RDK2)	565.109	-0.301063	0.0770114	-3.90933	9.25538e-05	0.000228111
Tb927.3.1150	hypothetical protein, conserved	1193.78	-0.300708	0.0915483	-3.28469	0.00102094	0.00217012
Tb927.7.5350	hypothetical protein, conserved	2060.72	-0.300708	0.0454043	-6.62289	3.52232e-11	1.58069e-10
Tb927.8.3720	hypothetical protein, conserved	277.309	-0.300465	0.101964	-2.94677	0.00321116	0.00630479
Tb927.5.4430	protein kinase, putative	1409.47	-0.30042	0.0509626	-5.89491	3.74881e-09	1.44475e-08
Tb927.7.3240	hypothetical protein, conserved	1598.52	-0.300419	0.0454562	-6.60897	3.86991e-11	1.73174e-10
Tb927.9.12720	predicted zinc finger protein	958.698	-0.300089	0.0561371	-5.34565	9.00937e-08	3.05445e-07
Tb927.5.2560	hypothetical protein, conserved	1119.21	-0.299834	0.0667931	-4.489	7.15588e-06	2.00195e-05
Tb927.2.1850	hypothetical protein, conserved	1246.81	-0.299738	0.0638858	-4.69177	2.70848e-06	7.90037e-06
Tb927.7.4260	hypothetical protein, conserved	498.636	-0.299698	0.0805492	-3.72068	0.000198683	0.000467823
Tb927.5.1590	hypothetical protein, conserved	664.883	-0.299465	0.0771164	-3.88328	0.000103057	0.000252547
Tb927.11.3990	hypothetical protein, conserved	1397.52	-0.299427	0.0778052	-3.84842	0.000118883	0.000288644
Tb927.11.435	hypothetical protein, conserved	173.816	-0.299322	0.136806	-2.18793	0.0286744	0.0474324
Tb927.9.12870	hypothetical protein, conserved	672.699	-0.299179	0.0650012	-4.60267	4.1711e-06	1.19598e-05
Tb927.4.4190	hypothetical protein, conserved	472.688	-0.299076	0.0760809	-3.93102	8.4586e-05	0.000209403
Tb927.9.8700	hypothetical protein, conserved	1206.61	-0.298987	0.0559545	-5.34338	9.12269e-08	3.08954e-07
Tb927.4.3730	hypothetical protein, conserved	904.516	-0.298956	0.063202	-4.73017	2.24334e-06	6.58838e-06
Tb927.8.860	hypothetical protein, conserved	662.656	-0.298819	0.0661742	-4.51564	6.31262e-06	1.77339e-05
Tb927.10.4680	NUDIX hydrolase, conserved,predicted MutT/NUDIX family protein	950.606	-0.298767	0.0545252	-5.47943	4.26698e-08	1.49495e-07
Tb927.11.14995	hypothetical protein, conserved	742.187	-0.298463	0.0616005	-4.84514	1.26522e-06	3.81181e-06
Tb927.2.5230	protein kinase, putative	1286.52	-0.298388	0.0468392	-6.37047	1.88449e-10	8.03311e-10
Tb927.3.2890	radial spoke protein RSP10, putative	2125.72	-0.298381	0.0788575	-3.7838	0.000154452	0.000369107
Tb927.9.12300	replication factor C, subunit 3, putative	2151.66	-0.298244	0.0390261	-7.64216	2.13601e-14	1.19764e-13
Tb927.9.9600	DNA replication licensing factor MCM9, putative	2616.05	-0.29823	0.0502391	-5.93621	2.91693e-09	1.13761e-08
Tb927.11.7520	hypothetical protein, conserved	2733.21	-0.298167	0.0424096	-7.03063	2.056e-12	1.00584e-11
Tb927.11.13610	hypothetical protein, conserved	1359.17	-0.297969	0.0505581	-5.89358	3.7791e-09	1.45523e-08
Tb927.7.5810	hypothetical protein, conserved	985.591	-0.297918	0.0636092	-4.68358	2.81912e-06	8.20786e-06
Tb927.2.2400	hypothetical protein, conserved	972.28	-0.297797	0.0569332	-5.23064	1.68922e-07	5.54382e-07
Tb927.11.13920	kinesin-II 85 Kd subunit, putative	3035.83	-0.297743	0.03788	-7.86015	3.83679e-15	2.27271e-14
Tb927.8.5170	hypothetical protein, conserved	2588.68	-0.29743	0.0402277	-7.39365	1.42855e-13	7.54384e-13
Tb927.2.5200	hypothetical protein, conserved	2360.91	-0.297222	0.0443581	-6.70051	2.0769e-11	9.47807e-11
Tb927.10.3760	vacuolar ATP synthase subunit d, putative	1436.53	-0.297136	0.0587538	-5.05732	4.252e-07	1.33959e-06
Tb927.11.11970	hypothetical protein	339.981	-0.297119	0.0958339	-3.10035	0.00193291	0.00392654
Tb927.11.3920	hypothetical protein, conserved	1950.14	-0.297055	0.0559225	-5.31191	1.08485e-07	3.63231e-07
Tb927.6.1190	hypothetical protein, conserved	1215.12	-0.296907	0.0496063	-5.98527	2.16025e-09	8.52722e-09
Tb927.11.10400	hypothetical protein, conserved	1028.65	-0.296673	0.0609672	-4.86611	1.13817e-06	3.43921e-06
Tb927.11.480	hypothetical protein, conserved	1016.25	-0.296595	0.0525578	-5.64322	1.66903e-08	6.09395e-08
Tb927.5.3270	hypothetical protein, conserved	1241.04	-0.296479	0.0619587	-4.7851	1.709e-06	5.08073e-06
Tb927.11.5670	hypothetical protein, conserved	773.506	-0.295954	0.0636627	-4.64878	3.33902e-06	9.66762e-06
Tb927.7.4200	hypothetical protein, conserved	907.168	-0.295806	0.0588211	-5.02892	4.93246e-07	1.54351e-06
Tb927.3.3600	unspecified product	663.958	-0.295788	0.0778036	-3.80172	0.000143696	0.000344972
Tb927.3.3599	unspecified product	663.958	-0.295788	0.0778036	-3.80172	0.000143696	0.000344972
Tb927.5.2370	hydrolase, alpha/beta fold family, putative	534.46	-0.295302	0.0770496	-3.83263	0.000126782	0.000306392
Tb927.8.5940	hypothetical protein, conserved	1636.52	-0.29509	0.0705345	-4.18364	2.86884e-05	7.50604e-05
Tb927.11.16230	hypothetical protein, conserved	3593.98	-0.294598	0.0273233	-10.7819	4.1903e-27	4.48073e-26
Tb927.10.9560	oxidoreductase, putative	496.881	-0.294393	0.0742022	-3.96745	7.26469e-05	0.000181128
Tb927.3.5210	hypothetical protein, conserved	429.316	-0.294259	0.0779703	-3.77399	0.000160657	0.000382869
Tb927.3.3400	kinesin, putative	541.819	-0.294107	0.0704508	-4.17464	2.98464e-05	7.79124e-05
Tb927.11.8990	cation transporter, putative	4092.16	-0.294011	0.0616382	-4.76994	1.8428e-06	5.45788e-06
Tb927.8.7870	receptor-type adenylate cyclase GRESAG 4, putative	219.612	-0.293974	0.104411	-2.81554	0.00486951	0.0093035
Tb927.11.15180	hypothetical protein, conserved	2143.46	-0.293749	0.0758742	-3.87153	0.000108156	0.000263946
Tb927.11.14530	hypothetical protein, conserved	1136.84	-0.2935	0.0564629	-5.19811	2.0133e-07	6.55112e-07
Tb927.1.1080	TFIIH basal transcription factor subunit,TFIIH basal transcription factor subunit, putative (TSP1)	1000.07	-0.293392	0.0546567	-5.36791	7.9654e-08	2.71416e-07
Tb927.2.2900	ARP2/3 complex subunit, putative	656.191	-0.293277	0.0822844	-3.56419	0.000364983	0.000826221
Tb927.7.5860	hypothetical protein	179.678	-0.292868	0.133525	-2.19335	0.0282821	0.0468738
Tb927.8.7640	amino acid transporter 1, putative (AATP1)	1200.62	-0.292643	0.0539768	-5.42164	5.90553e-08	2.03876e-07
Tb927.9.2020	60S ribosomal protein L38, putative	10231.1	-0.292437	0.0350744	-8.33763	7.5796e-17	4.9907e-16
Tb927.8.5470	flagellar calcium-binding protein,17 kDa calflagin,17 kDa calcimedin (Tb-17)	628.28	-0.292265	0.108782	-2.6867	0.00721625	0.0134258
Tb927.11.210	hypothetical protein, conserved	794.872	-0.292199	0.0602767	-4.84763	1.24945e-06	3.76671e-06
Tb927.10.6380	ring finger containing protein	1067.36	-0.292134	0.0744082	-3.9261	8.63331e-05	0.00021356
Tb927.2.2490	hypothetical protein	1122.16	-0.291752	0.0568855	-5.12876	2.91658e-07	9.35088e-07
Tb927.7.5420	hypothetical protein, conserved	500.211	-0.291701	0.0988551	-2.95079	0.00316959	0.00622965
Tb927.2.3960	chaperone protein DNAj, putative	881.409	-0.291665	0.060677	-4.80685	1.5333e-06	4.57713e-06
Tb927.10.13650	ARF-like 2-binding protein, putative,BART	758.804	-0.291639	0.115902	-2.51625	0.0118612	0.0212552
Tb927.11.12660	hypothetical protein, conserved	2191.72	-0.291515	0.0356474	-8.17774	2.89221e-16	1.8377e-15
Tb927.11.16980	chaperone protein DNAj, putative	1586.68	-0.29139	0.0546746	-5.32955	9.8459e-08	3.31544e-07
Tb927.5.4090	hypothetical protein, conserved	1367.34	-0.290968	0.0533927	-5.44959	5.0487e-08	1.75709e-07
Tb927.9.5890	solanesyl-diphosphate synthase, putative,trans-octaprenyltranstransferase	6318.46	-0.290872	0.0314643	-9.2445	2.36349e-20	1.88321e-19
Tb927.1.4500	hypothetical protein, conserved	1784.29	-0.290368	0.0534134	-5.43624	5.4418e-08	1.88625e-07
Tb927.11.6840	hypothetical protein, conserved	2272.83	-0.290202	0.0407182	-7.12708	1.02521e-12	5.13527e-12
Tb927.1.1640	hypothetical protein, conserved	1026.68	-0.29016	0.0578045	-5.01968	5.17563e-07	1.61655e-06
Tb927.11.10000	class-E vacuolar protein-sorting protein 24 (Vps24p), putative,SNF7-like protein, putative	1078.59	-0.290122	0.0544395	-5.32925	9.86217e-08	3.31974e-07
Tb927.1.3310	hypothetical protein, conserved	3273.61	-0.289752	0.0649975	-4.45789	8.27699e-06	2.30263e-05
Tb927.11.1280	hypothetical protein, conserved	325.137	-0.289738	0.0954893	-3.03424	0.00241139	0.00482995
Tb927.10.2200	hypothetical protein, conserved	1124.79	-0.289522	0.0504989	-5.73324	9.85302e-09	3.68299e-08
Tb927.11.12380	hypothetical protein, conserved	2789.64	-0.28937	0.0360393	-8.0293	9.80268e-16	6.01019e-15
Tb927.7.2530	N-acetyltransferase, putative	796.953	-0.289312	0.0822441	-3.51772	0.000435265	0.000974109
Tb927.6.3030	hypothetical protein, conserved	1738.94	-0.289302	0.0424469	-6.81561	9.38619e-12	4.38472e-11
Tb927.11.11210	paraflagellar rod component, putative (PFC17)	2138.28	-0.288925	0.039723	-7.2735	3.50295e-13	1.80737e-12
Tb927.6.4420	hypothetical protein, conserved	3108.5	-0.288608	0.0393718	-7.33032	2.2961e-13	1.20376e-12
Tb927.4.2370	hypothetical protein, conserved	1288.65	-0.287978	0.0460861	-6.24871	4.13859e-10	1.71765e-09
Tb927.10.800	hypothetical protein, conserved	1074.13	-0.287932	0.0589356	-4.88554	1.03145e-06	3.13351e-06
Tb927.1.4730	hypothetical protein, conserved	1051.98	-0.287841	0.0706891	-4.07193	4.66243e-05	0.000119206
Tb927.4.4810	hypothetical protein, conserved	380.684	-0.287763	0.0828216	-3.4745	0.000511815	0.00113334
Tb927.6.1740	hypothetical protein, conserved	1269.99	-0.287613	0.0461954	-6.22601	4.78454e-10	1.97878e-09
Tb927.5.1220	hypothetical protein, conserved	544.89	-0.287387	0.083777	-3.43038	0.000602746	0.00132112
Tb927.10.4220	hypothetical protein, conserved	1175.34	-0.287277	0.0563673	-5.09652	3.45955e-07	1.10318e-06
Tb927.11.4350	hypothetical protein, conserved	1474.57	-0.287274	0.0528989	-5.43062	5.61599e-08	1.94377e-07
Tb927.10.13850	hypothetical protein, conserved	2831.41	-0.287058	0.033201	-8.64606	5.33068e-18	3.73662e-17
Tb927.10.12640	chaperone protein DNAj, putative	1844.51	-0.286518	0.0385848	-7.42567	1.12207e-13	5.95869e-13
Tb927.8.4140	hypothetical protein, conserved	1146.85	-0.286474	0.082157	-3.48691	0.000488627	0.00108556
Tb927.5.1640	hypothetical protein, conserved	2529.1	-0.286224	0.035821	-7.99039	1.34514e-15	8.19407e-15
Tb927.3.4870	hypothetical protein, conserved	526.387	-0.286117	0.0688632	-4.15486	3.25484e-05	8.46616e-05
Tb927.6.1650	single strand-specific nuclease, putative	507.266	-0.285824	0.0730617	-3.9121	9.14972e-05	0.000225742
Tb927.9.5440	actin, putative	1336.06	-0.285487	0.0482637	-5.91515	3.31578e-09	1.2831e-08
Tb927.2.1730	hypothetical protein, conserved	641.099	-0.285456	0.0642378	-4.44373	8.8412e-06	2.44877e-05
Tb927.1.2300	hypothetical protein, unlikely	756.6	-0.285133	0.0951212	-2.99758	0.00272134	0.00540376
Tb927.11.13580	ubiquinone biosynthesis protein-like protein	1319.28	-0.284951	0.0508405	-5.6048	2.08497e-08	7.52821e-08
Tb927.3.3830	hypothetical protein, conserved	1011.77	-0.284587	0.0703115	-4.04752	5.17638e-05	0.000131598
Tb927.4.460	Alkylated DNA repair protein (alkB homolog), putative	1341.96	-0.284413	0.0502327	-5.66192	1.49691e-08	5.48885e-08
Tb927.9.3440	cyclophilin type peptidyl-prolyl cis-trans isomerase, putative	2486.64	-0.284277	0.0413347	-6.87744	6.09388e-12	2.88558e-11
Tb927.4.4080	C-5 sterol desaturase, putative	910.274	-0.284011	0.0569455	-4.98742	6.11911e-07	1.89992e-06
Tb927.11.2920	glycerolphosphate mutase, putative	911.859	-0.283928	0.0601581	-4.7197	2.36197e-06	6.92384e-06
Tb927.10.1840	hypothetical protein, conserved	934.529	-0.283666	0.0562417	-5.0437	4.56616e-07	1.43282e-06
Tb927.11.8020	hypothetical protein, conserved	688.268	-0.283529	0.070441	-4.02506	5.69617e-05	0.000144037
Tb927.6.4050	zinc finger ccch domain-containing protein 14 (ZC3H14)	619.677	-0.283183	0.0640265	-4.42291	9.73819e-06	2.68383e-05
Tb927.11.3080	vesicular protein trafficking mediator, putative	3118.02	-0.283028	0.0504991	-5.60461	2.08723e-08	7.53349e-08
Tb927.6.4950	mago nashi-like protein, putative	1544.33	-0.282461	0.0785055	-3.59798	0.000320695	0.000733527
Tb927.5.1540	hypothetical protein, conserved	1425.01	-0.282461	0.0549241	-5.14276	2.70738e-07	8.70382e-07
Tb927.1.1790	hypothetical PIN domain-containing protein, conserved	625.937	-0.28235	0.082309	-3.43036	0.000602773	0.00132112
Tb927.10.14710	40S ribosomal protein S2, putative (RPS2)	2786.5	-0.282327	0.0759659	-3.7165	0.000202004	0.000475049
Tb927.5.1730	ecotin family (I11), putative,inhibitor of serine peptidase (ISP), putative (ISP)	1601.07	-0.28228	0.0621142	-4.54453	5.50588e-06	1.55788e-05
Tb927.10.6350	trypanin (trypanin)	3174.61	-0.282241	0.0347229	-8.12839	4.35034e-16	2.71846e-15
Tb927.10.10840	hypothetical protein, conserved	1813.05	-0.282183	0.0615114	-4.58749	4.4861e-06	1.28396e-05
Tb927.10.11070	hypothetical protein, conserved	853.296	-0.282159	0.0573931	-4.91626	8.82151e-07	2.69905e-06
Tb927.11.1810	hypothetical protein, conserved	1337.87	-0.282013	0.0441078	-6.39372	1.619e-10	6.93271e-10
Tb927.10.11260	hypothetical protein, conserved	1655.46	-0.281824	0.0690722	-4.08014	4.50091e-05	0.000115357
Tb927.10.15230	hypothetical protein, conserved	1424.29	-0.281283	0.0536225	-5.24562	1.55758e-07	5.13143e-07
Tb927.9.1410	hypothetical protein, conserved	2150.9	-0.281107	0.0377435	-7.44783	9.4887e-14	5.05315e-13
Tb927.11.15375	hypothetical protein, Tryp Specific	591.075	-0.280987	0.066101	-4.25087	2.1294e-05	5.66519e-05
Tb927.10.9270	hypothetical protein, conserved	836.636	-0.28048	0.0652693	-4.29727	1.72917e-05	4.65019e-05
Tb927.10.15350	histone H3 variant,H3V (h3vaR)	667.26	-0.280459	0.101335	-2.76765	0.00564614	0.0106985
Tb927.2.4920	hypothetical protein, conserved	444.067	-0.279793	0.097065	-2.88253	0.00394497	0.0076454
Tb927.11.1930	ubiquitin carboxyl-terminal hydrolase, putative,cysteine peptidase, Clan CA, family C19, putative	841.02	-0.279768	0.0609455	-4.59046	4.42272e-06	1.26659e-05
Tb927.6.3830	hypothetical protein, conserved	903.819	-0.2794	0.0586554	-4.76341	1.90347e-06	5.62873e-06
Tb927.1.1980	Protein transport protein yif1, putative	1288.29	-0.278922	0.0518599	-5.37838	7.51597e-08	2.56658e-07
Tb927.11.13320	hypothetical protein, conserved	1224.42	-0.278861	0.059295	-4.70295	2.56434e-06	7.49148e-06
Tb927.9.9030	hypothetical protein, conserved	2158.89	-0.278538	0.0387227	-7.19313	6.33212e-13	3.20578e-12
Tb927.9.11140	hypothetical protein, conserved	1198.77	-0.278518	0.0707583	-3.93619	8.27843e-05	0.000205211
Tb927.10.2630	hypothetical protein, conserved	1047.48	-0.278376	0.0579402	-4.80454	1.55111e-06	4.62882e-06
Tb927.4.2570	hypothetical protein, conserved	1155.89	-0.278332	0.0535214	-5.20038	1.98877e-07	6.48411e-07
Tb927.2.4410	hypothetical protein, conserved	1457.8	-0.278282	0.0519873	-5.35289	8.65604e-08	2.941e-07
Tb927.11.640	hypothetical protein, conserved	1299.41	-0.278217	0.0519961	-5.35072	8.76033e-08	2.97322e-07
Tb927.9.10370	TAX-1	1976.15	-0.278199	0.0398048	-6.98906	2.76728e-12	1.342e-11
Tb927.11.10080	hypothetical protein, conserved	1015.07	-0.278045	0.0575079	-4.8349	1.33211e-06	4.00183e-06
Tb927.10.14900	hypothetical protein, conserved	735.779	-0.277751	0.0666087	-4.16989	3.04745e-05	7.94422e-05
Tb927.8.970	hypothetical protein	1051.88	-0.277621	0.0575983	-4.81995	1.43596e-06	4.29879e-06
Tb927.9.10060	hypothetical protein, conserved	620.851	-0.277619	0.0643625	-4.31337	1.60786e-05	4.33384e-05
Tb927.10.14250	hypothetical protein, conserved	2132.93	-0.277041	0.0477677	-5.79975	6.64147e-09	2.51842e-08
Tb927.11.5430	DNA repair and recombination protein RAD54, putative	2674.41	-0.276948	0.0517037	-5.35644	8.48794e-08	2.88596e-07
Tb927.9.9410	inositol phosphorylceramide synthase (SLS1)	997.329	-0.276682	0.0679517	-4.07175	4.6662e-05	0.00011927
Tb927.11.6700	hypothetical protein, conserved	1176.79	-0.276662	0.0530705	-5.21311	1.85702e-07	6.06793e-07
Tb927.11.750	DNA repair protein, putative	5158.98	-0.276662	0.0304953	-9.07226	1.16579e-19	8.88408e-19
Tb927.10.15570	transcription factor IIa, putative (TFIIA-1)	1423.06	-0.276657	0.0518172	-5.3391	9.3407e-08	3.15884e-07
Tb927.11.17016	hypothetical protein, Tryp Specific	441.57	-0.276458	0.107136	-2.58045	0.00986726	0.0179443
Tb927.10.7190	D-tyrosyl-tRNA deacylase, putative	1620.86	-0.276307	0.0692149	-3.99202	6.55129e-05	0.000164339
Tb927.8.640	hypothetical protein, conserved	398.552	-0.276288	0.086664	-3.18804	0.0014324	0.00297913
Tb927.4.1650	hypothetical protein, conserved	1182.21	-0.276044	0.0747174	-3.6945	0.000220316	0.000515163
Tb927.1.3550	hypothetical protein	304.729	-0.275948	0.0910462	-3.03086	0.00243861	0.00487515
Tb927.5.3160	protein kinase, putative	2928.97	-0.275384	0.0399524	-6.89279	5.47092e-12	2.60234e-11
Tb927.7.5290	hypothetical protein, conserved	1238.45	-0.275003	0.061708	-4.45652	8.32994e-06	2.31464e-05
Tb927.9.11260	nucleoside diphosphate kinase, putative	1247.34	-0.274546	0.0568772	-4.82699	1.3861e-06	4.1561e-06
Tb927.10.7320	hypothetical protein, conserved	719.203	-0.274373	0.0671998	-4.08295	4.44684e-05	0.000114095
Tb927.7.930	zinc finger CCCH domain containing protein 17 (ZC3H17)	3074.08	-0.274009	0.043482	-6.30166	2.94467e-10	1.23681e-09
Tb927.6.4040	hypothetical protein, conserved	958.566	-0.274006	0.0761709	-3.59725	0.000321605	0.000735431
Tb927.10.14200	syntaxin 5	1368.55	-0.273986	0.0436028	-6.28367	3.30676e-10	1.38213e-09
Tb927.10.570	hypothetical protein, conserved	2668.33	-0.273828	0.0396451	-6.90697	4.95111e-12	2.36222e-11
Tb927.3.5660	UDP-GlcNAc:alpha3-D-mannoside beta-1,2-N-acetylglucosaminyltransferase I,N-Acetylglucosaminyltransferase I (GnTI)	414.206	-0.273733	0.105381	-2.59755	0.00938918	0.0171542
Tb927.7.5140	hypothetical protein, conserved	2012.85	-0.273452	0.0513392	-5.32637	1.00195e-07	3.3703e-07
Tb927.1.3840	hypothetical protein, conserved	1383.62	-0.273346	0.0475755	-5.74551	9.16436e-09	3.43645e-08
Tb927.7.200	hypothetical protein, conserved	806.738	-0.273299	0.0644795	-4.23854	2.2498e-05	5.96201e-05
Tb927.10.12850	ttaggg binding factor	16799.6	-0.273029	0.0358316	-7.61978	2.54117e-14	1.41807e-13
Tb927.11.4920	hypothetical protein, conserved	1975.58	-0.272728	0.0417263	-6.53612	6.3137e-11	2.78961e-10
Tb927.6.1100	hypothetical protein, conserved	803.996	-0.272541	0.0622737	-4.3765	1.20598e-05	3.2891e-05
Tb927.4.4640	hypothetical protein, conserved	705.951	-0.272321	0.066636	-4.08669	4.37577e-05	0.000112394
Tb927.11.7970	hypothetical protein, conserved	534.408	-0.272221	0.0826326	-3.29435	0.000986497	0.00210165
Tb927.4.930	50S ribosomal protein L14, putative	1109.02	-0.272178	0.052673	-5.16731	2.37483e-07	7.66864e-07
Tb927.7.1380	hypothetical protein, conserved	1040.46	-0.272025	0.0648149	-4.19695	2.70538e-05	7.09758e-05
Tb927.11.12970	hypothetical protein, conserved	1244.16	-0.271979	0.0489593	-5.55522	2.77262e-08	9.89384e-08
Tb927.9.6390	hypothetical protein, conserved	995.929	-0.271046	0.0640485	-4.23189	2.31739e-05	6.13079e-05
Tb927.6.760	receptor-type adenylate cyclase GRESAG 4, putative	320.314	-0.270966	0.122646	-2.20934	0.0271511	0.0452215
Tb927.10.240	peroxin 14, putative (PEX14)	2768.88	-0.270917	0.0456417	-5.93572	2.92559e-09	1.14052e-08
Tb927.11.11140	hypothetical protein	3365.4	-0.270906	0.0297145	-9.11699	7.72401e-20	5.94378e-19
Tb927.4.2970	chaperone protein DNAj, putative	1631.38	-0.270681	0.0533259	-5.07597	3.85525e-07	1.22035e-06
Tb927.4.610	hypothetical protein, conserved	850.379	-0.27039	0.0579015	-4.66983	3.01456e-06	8.76339e-06
Tb927.11.430	hypothetical protein, conserved	490.9	-0.270389	0.0855208	-3.16167	0.00156868	0.00324458
Tb927.3.3290	protein kinase, putative	1039.14	-0.270283	0.0771921	-3.50143	0.000462765	0.00103199
Tb927.6.2160	hypothetical protein, conserved	713.622	-0.269722	0.0685589	-3.93416	8.34885e-05	0.000206848
Tb927.4.2120	hypothetical protein, conserved	1110.34	-0.269552	0.0492225	-5.47619	4.34585e-08	1.52145e-07
Tb927.8.4400	hypothetical protein, conserved	4112.5	-0.269456	0.0422378	-6.37949	1.77676e-10	7.58072e-10
Tb927.6.4510	hypothetical protein, conserved	1524.73	-0.269454	0.0450266	-5.98432	2.173e-09	8.57397e-09
Tb927.3.5510	hypothetical protein, conserved	1415.94	-0.269131	0.0604739	-4.45038	8.57202e-06	2.37631e-05
Tb927.8.4830	U1 small nuclear ribonucleoprotein, putative (RBP24 U170K)	715.604	-0.269075	0.0651793	-4.12823	3.65568e-05	9.45151e-05
Tb927.2.420	DNA-directed RNA polymerase, pseudogene, putative,DNA-directed RNA polymerase, degenerate	311.471	-0.268907	0.102663	-2.61931	0.00881071	0.016185
Tb927.11.6180	60S ribosomal protein L28, putative	8999.67	-0.268673	0.051394	-5.22772	1.71614e-07	5.62633e-07
Tb927.9.3010	hypothetical protein, conserved	662.568	-0.268615	0.10907	-2.46278	0.0137864	0.0244362
Tb927.11.2330	molybdopterin synthase sulphurylase protein, putative	1840.18	-0.268519	0.047805	-5.61695	1.94355e-08	7.03104e-08
Tb927.5.970	class I transcription factor A, subunit 6 (CITFA-6)	1464.7	-0.268338	0.0459937	-5.83422	5.40418e-09	2.06083e-08
Tb927.10.1740	hypothetical protein, conserved	1428.85	-0.268273	0.0476464	-5.6305	1.79689e-08	6.53301e-08
Tb927.6.4640	hypothetical protein, conserved	2817.22	-0.267931	0.0517903	-5.17339	2.29887e-07	7.43608e-07
Tb927.1.1025	hypothetical protein, conserved	864.714	-0.267828	0.0781574	-3.42678	0.00061078	0.0013365
Tb927.10.11560	hypothetical protein, conserved	999.162	-0.267822	0.0494791	-5.41282	6.20389e-08	2.13707e-07
Tb927.10.430	hypothetical protein, conserved	1990.67	-0.267755	0.0437707	-6.11721	9.5229e-10	3.84253e-09
Tb927.8.4480	hypothetical protein, conserved	724.672	-0.267735	0.0724559	-3.69515	0.000219761	0.000513992
Tb927.2.2090	hypothetical protein	3775.87	-0.267276	0.0424184	-6.30095	2.95833e-10	1.242e-09
Tb927.11.8040	hypothetical protein, conserved	956.986	-0.267081	0.0616798	-4.33011	1.49032e-05	4.03544e-05
Tb927.7.3920	hypothetical protein, conserved	1675.33	-0.267063	0.050613	-5.27656	1.31632e-07	4.36247e-07
Tb927.4.2390	ATP-dependent RNA helicase, putative	3196.18	-0.26704	0.0303535	-8.79767	1.39692e-18	1.00993e-17
Tb927.11.3880	actin, putative (TRYPARP)	1118.61	-0.267034	0.0511273	-5.22293	1.7611e-07	5.76772e-07
Tb927.11.11390	hypothetical protein, conserved	1532.54	-0.266979	0.0562568	-4.74572	2.07771e-06	6.11906e-06
Tb927.11.7920	hypothetical protein, conserved	1585.03	-0.266908	0.0514323	-5.1895	2.10861e-07	6.85116e-07
Tb927.11.4740	paraflagellar rod component, putative (PFC12)	2492.96	-0.266696	0.035315	-7.55192	4.28883e-14	2.34482e-13
Tb927.11.7700	hypothetical protein	6018.23	-0.266381	0.0288983	-9.21786	3.03089e-20	2.39679e-19
Tb927.2.5140	hypothetical protein, conserved	593.073	-0.266342	0.0843751	-3.15665	0.00159595	0.00329449
Tb927.7.4830	kinesin, putative	1437.9	-0.26631	0.0434867	-6.12394	9.12871e-10	3.68978e-09
Tb927.6.190	receptor-type adenylate cyclase GRESAG 4, putative	1986.09	-0.266015	0.0409742	-6.49225	8.4566e-11	3.70177e-10
Tb927.4.2850	hypothetical protein, conserved	2216.71	-0.265888	0.0448827	-5.92406	3.1409e-09	1.21842e-08
Tb927.2.4850	hypothetical protein, conserved	3806.91	-0.265784	0.032115	-8.27599	1.27389e-16	8.26103e-16
Tb927.2.2130	small GTP-binding protein RAB6, putative	1269.42	-0.265608	0.0550932	-4.82106	1.42794e-06	4.27612e-06
Tb927.4.2870	hypothetical protein, conserved	1571.76	-0.265606	0.0704714	-3.76899	0.000163911	0.00039013
Tb927.8.670	hypothetical protein, conserved	398.826	-0.265547	0.0780097	-3.40403	0.000663998	0.00144725
Tb927.9.9870	MCAK-like kinesin, putative	1436.41	-0.265134	0.0518592	-5.11257	3.17805e-07	1.01616e-06
Tb927.7.6380	ssm4 protein, putative (TbSsm4)	1209.3	-0.265089	0.0605226	-4.38001	1.18675e-05	3.24041e-05
Tb927.8.6340	CYC2-like cyclin, putative (CYC10)	345.535	-0.265001	0.0872867	-3.03598	0.00239752	0.00480625
Tb927.8.6610	hypothetical protein, conserved	887.969	-0.264736	0.0525362	-5.03911	4.67698e-07	1.46711e-06
Tb927.5.2690	inositol-1(or 4)-monophosphatase 1, putative (IMPase 1)	494.642	-0.264725	0.0818048	-3.23606	0.00121192	0.00254884
Tb927.3.4250	hypothetical protein, conserved	1150.19	-0.264655	0.046579	-5.68185	1.33248e-08	4.91071e-08
Tb927.7.4750	hypothetical protein, conserved	1303.31	-0.264613	0.0445313	-5.94218	2.81262e-09	1.0992e-08
Tb927.7.4840	hypothetical protein, conserved	883.081	-0.264585	0.0620412	-4.26467	2.00198e-05	5.3473e-05
Tb927.5.1910	hypothetical protein, conserved	2300.69	-0.264426	0.0378568	-6.98489	2.85079e-12	1.38108e-11
Tb927.7.5930	Protein Associated with Differentiation (PAD1)	3176.12	-0.264201	0.0353169	-7.48086	7.38373e-14	3.9612e-13
Tb927.10.1150	hypothetical protein, conserved	1557.27	-0.2642	0.0443056	-5.96312	2.47461e-09	9.72255e-09
Tb927.5.1940	hypothetical protein, conserved	2307.88	-0.264101	0.0488524	-5.40611	6.44084e-08	2.21304e-07
Tb927.10.2510	hypothetical protein, conserved	2015.44	-0.264072	0.0455434	-5.79824	6.70133e-09	2.5401e-08
Tb927.1.1390	hypothetical protein, conserved	801.567	-0.263839	0.0576609	-4.5757	4.74632e-06	1.3527e-05
Tb927.11.7580	hypothetical protein, conserved	5293.58	-0.263745	0.025781	-10.2302	1.45216e-24	1.41792e-23
Tb927.5.710	hypothetical protein, conserved	2751.58	-0.263692	0.0330066	-7.98907	1.35962e-15	8.26628e-15
Tb927.10.12320	hypothetical protein	965.162	-0.26349	0.063028	-4.18052	2.90844e-05	7.60285e-05
Tb927.10.11970	glutamine aminotransferase (GlnAT) (GlnAT)	5169.52	-0.263386	0.0440763	-5.97567	2.29141e-09	9.02233e-09
Tb927.8.7360	hypothetical protein, conserved	2442.97	-0.263384	0.0339925	-7.74829	9.31378e-15	5.38522e-14
Tb927.5.1880	ecotin family (I11), putative,inhibitor of serine peptidase (ISP), putative (ISP2)	1556.62	-0.263333	0.0486558	-5.41217	6.22665e-08	2.14413e-07
Tb927.10.10790	hypothetical protein	354.017	-0.263297	0.113337	-2.32313	0.020172	0.0345295
Tb927.11.10110	actin-like protein, putative	2014.98	-0.262892	0.0461723	-5.69371	1.24308e-08	4.60282e-08
Tb927.3.2480	hypothetical protein, conserved	618.429	-0.262377	0.108428	-2.41981	0.0155284	0.027257
Tb927.6.4020	hypothetical protein, conserved	900.13	-0.262237	0.0675344	-3.88301	0.000103172	0.000252615
Tb927.5.2680	hypothetical protein, conserved	870.038	-0.262118	0.0516281	-5.07705	3.83349e-07	1.21463e-06
Tb927.11.5830	hypothetical protein, conserved	1056.18	-0.262109	0.0610112	-4.29607	1.73851e-05	4.67265e-05
Tb927.8.5550	hypothetical protein, conserved	279.188	-0.262027	0.101463	-2.58248	0.00980919	0.0178421
Tb927.9.15020	hypothetical protein, conserved	834.809	-0.261983	0.0626156	-4.18398	2.86444e-05	7.5003e-05
Tb927.3.1870	hypothetical protein, conserved	503.843	-0.261888	0.0761299	-3.44002	0.000581672	0.00127784
Tb927.6.1820	dolichyl pyrophosphate phosphatase, putative	965.383	-0.261881	0.0598813	-4.37334	1.22363e-05	3.33434e-05
Tb927.10.8560	small GTPase, putative (RAB23)	929.3	-0.261872	0.0641867	-4.07984	4.50665e-05	0.000115442
Tb927.8.4260	serine/threonine-protein kinase, putative	1687.9	-0.261736	0.0461964	-5.66573	1.46404e-08	5.37878e-08
Tb927.2.4750	hypothetical protein, conserved	190.191	-0.261569	0.118671	-2.20415	0.0275137	0.0457782
Tb927.11.5040	leucine-rich repeat protein (LRRP), putative	1256.94	-0.261319	0.0556914	-4.69227	2.70189e-06	7.8859e-06
Tb927.10.14020	hypothetical protein, conserved	1662.8	-0.261285	0.047424	-5.50955	3.59752e-08	1.27125e-07
Tb927.11.6970	NADH-cytochrome b5 reductase-like protein	1472.38	-0.260818	0.0529543	-4.92534	8.42154e-07	2.58169e-06
Tb927.10.3090	hypothetical protein, conserved	1623.83	-0.260791	0.0461441	-5.65167	1.58898e-08	5.80991e-08
Tb927.11.7685	ribosomal protein S10p/S20	361.242	-0.260653	0.104024	-2.5057	0.0122209	0.0218169
Tb927.8.5290	hypothetical protein, conserved	1694.74	-0.260626	0.0504145	-5.16965	2.34527e-07	7.58097e-07
Tb927.8.1460	hypothetical protein, conserved	743.692	-0.260612	0.0602434	-4.32598	1.51856e-05	4.10486e-05
Tb927.7.3910	hypothetical protein, conserved	1488.39	-0.260438	0.0456478	-5.70537	1.16088e-08	4.31537e-08
Tb06.3A7.960	hypothetical protein	808.157	-0.260267	0.0551805	-4.71665	2.39757e-06	7.02383e-06
Tb927.11.3050	hypothetical protein	1285.28	-0.259842	0.0512988	-5.06527	4.07827e-07	1.28829e-06
Tb927.9.15080	hypothetical protein, conserved	830.597	-0.259705	0.0757352	-3.42912	0.000605541	0.00132688
Tb11.02.5090	proliferator-activated receptor-interacting protein (PRIP) interacting protein (PIMT), putative, pseudogene	533.022	-0.259206	0.0936429	-2.76803	0.00563966	0.0106927
Tb927.8.1930	hypothetical protein, conserved	717.198	-0.259187	0.0647378	-4.00365	6.23738e-05	0.000157028
Tb927.7.3610	hypothetical protein, conserved	2170.36	-0.25918	0.038269	-6.77259	1.26501e-11	5.85215e-11
Tb927.10.15980	hypothetical protein	268.458	-0.259129	0.116483	-2.22461	0.0261073	0.0437215
Tb927.11.14420	hypothetical protein, conserved	1084.21	-0.259086	0.0479097	-5.40781	6.38013e-08	2.19378e-07
Tb927.3.800	hypothetical protein, conserved	1894.08	-0.259073	0.057982	-4.46817	7.88928e-06	2.20126e-05
Tb927.10.11190	hypothetical protein, conserved	2759.4	-0.259004	0.0442822	-5.84894	4.94704e-09	1.89109e-08
Tb927.11.1750	hypothetical protein, conserved	1582.34	-0.259002	0.0510252	-5.07596	3.85544e-07	1.22035e-06
Tb927.9.2910	hypothetical protein, conserved	773.163	-0.258892	0.0686803	-3.76953	0.000163557	0.000389386
Tb927.2.6000	glycosylphosphatidylinositol-specific phospholipase C,VSG lipase (GPI-PLC)	340.155	-0.258761	0.1097	-2.3588	0.0183341	0.0316589
Tb927.9.3670	hypothetical protein, conserved	1630.28	-0.258704	0.0420054	-6.15882	7.32909e-10	2.99443e-09
Tb927.3.3460	hypothetical protein, conserved	5270.63	-0.258642	0.0310799	-8.32182	8.66194e-17	5.68304e-16
Tb927.10.4630	hypothetical protein, conserved	1108.03	-0.25852	0.0592969	-4.35976	1.30205e-05	3.53884e-05
Tb927.10.4210	hypothetical protein, conserved	858.585	-0.258466	0.0647562	-3.99137	6.56925e-05	0.000164746
Tb927.7.310	hypothetical protein, conserved	265.125	-0.258436	0.0907259	-2.84854	0.00439208	0.00844775
Tb927.11.6450	hypothetical protein, conserved	1463.65	-0.258415	0.0623741	-4.14298	3.42826e-05	8.89765e-05
Tb927.7.5240	hypothetical protein, conserved	1415.12	-0.258336	0.0485606	-5.31988	1.03836e-07	3.4853e-07
Tb927.10.8250	hypothetical protein, conserved	874.44	-0.257836	0.0736867	-3.49908	0.000466863	0.00104014
Tb927.11.14150	hypothetical protein, conserved	455.28	-0.257833	0.0772653	-3.33698	0.000846942	0.00182493
Tb927.10.2500	hypothetical protein, conserved	1211.84	-0.257778	0.0672238	-3.83463	0.000125754	0.000304064
Tb927.3.2280	vacuolar sorting protein 33 , putative	1188.72	-0.257603	0.0482114	-5.3432	9.13187e-08	3.09154e-07
Tb927.8.2030	hypothetical protein, conserved	7847.92	-0.257516	0.0342949	-7.50885	5.96502e-14	3.22576e-13
Tb927.10.14230	hypothetical protein, conserved	2979.22	-0.257422	0.0390679	-6.58909	4.42519e-11	1.97367e-10
Tb927.11.2070	hypothetical protein, conserved	948.265	-0.25736	0.0562001	-4.57934	4.66435e-06	1.33134e-05
Tb927.10.160	RNA polymerase II,KPAP2	793.811	-0.257268	0.0815024	-3.15657	0.00159639	0.00329467
Tb927.10.5630	hypothetical protein, conserved	1894.34	-0.257218	0.0553844	-4.64422	3.41361e-06	9.87176e-06
Tb927.11.9350	phosphonopyruvate decarboxylase-like protein, putative	1860.59	-0.257163	0.0449875	-5.71632	1.08855e-08	4.05289e-08
Tb927.10.12390	hypothetical protein, conserved	1019.57	-0.256918	0.0503921	-5.09838	3.4257e-07	1.09312e-06
Tb927.9.3680	hypothetical protein, conserved	4976.28	-0.256844	0.0317242	-8.09615	5.67242e-16	3.51668e-15
Tb927.10.7210	hypothetical protein, conserved	630.273	-0.256747	0.0657584	-3.90439	9.44617e-05	0.000232692
Tb927.8.1880	hypothetical protein, conserved	1961.17	-0.25667	0.0548058	-4.68326	2.8235e-06	8.21808e-06
Tb927.10.15790	hypothetical protein, conserved	1479.72	-0.25654	0.0447072	-5.73823	9.56726e-09	3.57901e-08
Tb927.7.4560	histone acetyltransferase, putative	2282.61	-0.25642	0.0385246	-6.65601	2.81357e-11	1.2723e-10
Tb927.8.3990	hypothetical protein, conserved	1265.91	-0.256415	0.0578649	-4.43126	9.36835e-06	2.58568e-05
Tb927.10.11960	hypothetical protein, conserved	878.244	-0.256299	0.0595942	-4.30074	1.70232e-05	4.58189e-05
Tb927.7.2950	hypothetical protein, conserved	1312.32	-0.256161	0.0461246	-5.55367	2.79725e-08	9.97796e-08
Tb927.10.14210	TFIIH basal transcription factor subunit (TFB5)	2078.7	-0.255891	0.0483014	-5.29779	1.17211e-07	3.91202e-07
Tb927.9.5860	tryparedoxin peroxidase	501.636	-0.255865	0.0938324	-2.72684	0.00639448	0.0120081
Tb927.9.5840	tryparedoxin peroxidase	501.636	-0.255865	0.0938324	-2.72684	0.00639448	0.0120081
Tb927.11.9480	hypothetical protein, conserved	781.405	-0.255848	0.0741165	-3.45197	0.000556506	0.00122569
Tb927.11.7550	hypothetical protein, conserved	567.745	-0.255703	0.0681561	-3.75173	0.00017562	0.000416844
Tb927.10.7010	hypothetical protein, conserved	1373.59	-0.255473	0.0463232	-5.515	3.48773e-08	1.23384e-07
Tb927.9.8810	hypothetical protein, conserved	1412.39	-0.255397	0.0509134	-5.0163	5.2677e-07	1.64368e-06
Tb927.9.13780	hypothetical protein, conserved	1251.74	-0.255354	0.0532101	-4.79897	1.59486e-06	4.75338e-06
Tb927.7.6820	hypothetical protein, conserved	1215.17	-0.255033	0.0492581	-5.17749	2.24893e-07	7.29006e-07
Tb927.7.2410	hypothetical protein, conserved	2105.8	-0.25499	0.0361733	-7.04911	1.8006e-12	8.82265e-12
Tb927.4.650	chaperone protein DNAj, putative	1239.12	-0.254587	0.0525116	-4.84821	1.24581e-06	3.75812e-06
Tb927.5.1930	hypothetical protein, conserved	2622.73	-0.254577	0.0461869	-5.51189	3.55002e-08	1.2554e-07
Tb927.11.14380	kinetoplast polyadenylation/uridylation factor 2 (KPAF2)	1933.01	-0.254409	0.0422187	-6.02598	1.6809e-09	6.67974e-09
Tb927.7.860	hypothetical protein, conserved	3110.87	-0.254364	0.0397311	-6.40215	1.53206e-10	6.56937e-10
Tb927.5.2470	hypothetical protein, conserved	327.886	-0.254352	0.0926119	-2.74643	0.00602483	0.01135
Tb927.11.1770	hypothetical protein, conserved	1629.05	-0.254279	0.0562961	-4.51682	6.27759e-06	1.7646e-05
Tb927.11.5470	hypothetical protein, conserved	688.474	-0.254044	0.0669829	-3.79267	0.000149037	0.000356977
Tb927.2.4955	hypothetical protein, Tb specific	500.606	-0.253946	0.0861057	-2.94924	0.00318553	0.00625839
Tb927.11.1520	expression site-associated gene (ESAG) protein, putative,expression site-associated gene 3 (ESAG3) protein, putative	402.982	-0.253905	0.0843978	-3.00843	0.00262603	0.00522769
Tb927.8.790	hypothetical protein, conserved	3190.38	-0.253871	0.0337609	-7.51968	5.49119e-14	2.98147e-13
Tb927.11.8410	hypothetical protein, conserved	1580.13	-0.253592	0.042829	-5.92103	3.19929e-09	1.23955e-08
Tb927.11.1080	hypothetical protein, conserved	3161.55	-0.25355	0.0424314	-5.97552	2.29359e-09	9.02712e-09
Tb927.10.460	NIMA-related protein kinase (NRKC)	1214.79	-0.253358	0.0567896	-4.46135	8.14462e-06	2.26781e-05
Tb927.10.3750	hypothetical protein, conserved	611.62	-0.253256	0.0724165	-3.49721	0.000470147	0.00104696
Tb927.11.11530	histone acetyltransferase, putative (HAT2)	2879.16	-0.253187	0.0352197	-7.18879	6.53657e-13	3.30575e-12
Tb927.10.6810	guanylate kinase, putative	1468.1	-0.252654	0.0623211	-4.05406	5.03358e-05	0.00012814
Tb927.2.1740	hypothetical protein, conserved	587.308	-0.252511	0.0790957	-3.19248	0.00141058	0.00293687
Tb927.10.6590	hypothetical protein, conserved	1580.9	-0.252432	0.0430989	-5.85705	4.71163e-09	1.80256e-08
Tb927.9.15640	BARP protein (BARP)	354.38	-0.252418	0.0879226	-2.87091	0.00409298	0.00791113
Tb927.10.9100	hypothetical protein, conserved	2340.93	-0.25214	0.0386445	-6.52461	6.81808e-11	3.00543e-10
Tb927.11.13830	hypothetical protein, conserved	2269.86	-0.252121	0.0459154	-5.49098	3.99709e-08	1.40456e-07
Tb927.11.15020	iron superoxide dismutase (TbSODB)	2704.79	-0.25178	0.0442976	-5.68382	1.31717e-08	4.86e-08
Tb927.10.410	hypothetical protein, conserved	1099.95	-0.251724	0.0595203	-4.22922	2.34505e-05	6.19875e-05
Tb927.9.14990	hypothetical protein, conserved	1314.97	-0.251677	0.0621593	-4.0489	5.14584e-05	0.000130892
Tb927.7.870	hypothetical protein, conserved	876.054	-0.251638	0.0618151	-4.07082	4.68478e-05	0.000119647
Tb927.10.10320	Dynein light chain Tctex-type, putative	674.514	-0.25161	0.0653382	-3.85088	0.000117694	0.000285893
Tb927.3.1750	Mad2-like HORMA domain containing protein (mad2)	338.568	-0.251432	0.0937766	-2.68118	0.00733635	0.0136385
Tb927.6.3080	hypothetical protein	666.725	-0.250884	0.0834752	-3.0055	0.00265149	0.00527504
Tb927.9.8420	60S ribosomal protein L10, putative,QM-like protein	2403.21	-0.250596	0.0464552	-5.39436	6.8769e-08	2.35687e-07
Tb927.4.4360	monoglyceride lipase, putative	1370.7	-0.25026	0.0508629	-4.92028	8.64193e-07	2.64582e-06
Tb927.10.15740	hypothetical protein, conserved	1083.86	-0.250211	0.0649618	-3.85166	0.000117318	0.000285127
Tb927.8.3270	hypothetical protein	596.545	-0.249854	0.0823998	-3.03222	0.00242764	0.00485939
Tb927.7.2690	hypothetical protein, conserved	683.583	-0.249786	0.0844922	-2.95632	0.00311337	0.00612937
Tb927.11.8880	hypothetical protein, conserved	1768.09	-0.249734	0.0493929	-5.05606	4.28005e-07	1.34797e-06
Tb927.4.4630	hypothetical protein, conserved	910.386	-0.249725	0.0596911	-4.18362	2.86902e-05	7.50604e-05
Tb927.4.1430	hypothetical protein, conserved	1674.68	-0.24949	0.0409182	-6.09728	1.07889e-09	4.33854e-09
Tb927.10.8760	hypothetical protein, conserved	1040.2	-0.249309	0.0667815	-3.73321	0.000189056	0.000446601
Tb927.7.4690	hypothetical protein	682.383	-0.249234	0.0667877	-3.73174	0.000190165	0.000448996
Tb927.6.2470	hypothetical protein, conserved	1265.34	-0.249225	0.0480419	-5.18767	2.12945e-07	6.91649e-07
Tb927.9.14480	dynein-associated protein, putative	1464.37	-0.249192	0.0665354	-3.74526	0.000180209	0.000427092
Tb927.6.3000	fatty acid desaturase, putative,sphingolipid delta 4 desaturase, putative	2042.99	-0.249055	0.0481862	-5.1686	2.35858e-07	7.61879e-07
Tb927.8.7650	amino acid transporter, putative	609.937	-0.248623	0.0731978	-3.3966	0.000682297	0.00148473
Tb927.4.3870	receptor-type adenylate cyclase GRESAG 4, putative	478.993	-0.248278	0.0757002	-3.27976	0.00103897	0.00220349
Tb927.3.2130	hypothetical protein, conserved	2598.69	-0.248244	0.0388197	-6.39478	1.60778e-10	6.88779e-10
Tb927.9.3290	hypothetical protein, conserved	450.457	-0.248143	0.0801456	-3.09616	0.00196047	0.0039791
Tb927.9.5000	hypothetical protein, conserved	1114.39	-0.248071	0.0513156	-4.83422	1.3367e-06	4.01308e-06
Tb927.3.5350	hypothetical protein, conserved	1330.15	-0.248055	0.053167	-4.66558	3.07741e-06	8.9406e-06
Tb927.5.4520	hypothetical protein, conserved	3203.49	-0.247926	0.0439479	-5.64137	1.68705e-08	6.15024e-08
Tb927.1.3890	hypothetical protein	282.828	-0.24751	0.101641	-2.43514	0.0148861	0.0262278
Tb927.4.1190	hypothetical protein, conserved	838.921	-0.247354	0.0798961	-3.09595	0.00196185	0.00398104
Tb927.2.3970	hypothetical protein, conserved	765.097	-0.247291	0.079738	-3.10129	0.00192677	0.00391574
Tb927.6.2410	hypothetical protein, conserved	808.797	-0.246793	0.0559269	-4.41278	1.0205e-05	2.80675e-05
Tb927.6.2430	hypothetical protein, conserved (ATG5)	1280.61	-0.246703	0.0515819	-4.78274	1.72924e-06	5.1328e-06
Tb927.10.11640	hypothetical protein, conserved	1565.44	-0.246247	0.0471083	-5.22726	1.7204e-07	5.63638e-07
Tb927.8.7010	chaperone protein DNAj, putative	1343.86	-0.246226	0.0699187	-3.5216	0.000428944	0.000961559
Tb927.9.9690	hypothetical protein, conserved	744.959	-0.246198	0.0599292	-4.10814	3.98856e-05	0.00010284
Tb927.5.450	NADH-ubiquinone oxidoreductase, mitochondrial, putative (NUBM)	3396.07	-0.24578	0.0378941	-6.48598	8.81589e-11	3.85369e-10
Tb927.3.3080	serine/threonine-protein kinase Nek1, putative,protein kinase, putative	1305.59	-0.245738	0.0474416	-5.17979	2.2213e-07	7.20741e-07
Tb927.10.12480	hypothetical protein, conserved	1085.68	-0.245591	0.0553609	-4.43618	9.15678e-06	2.5295e-05
Tb927.8.5250	coatomer delta subunit, putative,delta-COP, putative,delta-coat protein, putative	4230.28	-0.245419	0.0376067	-6.52594	6.75758e-11	2.98015e-10
Tb927.10.1240	hypothetical protein, conserved	1804.01	-0.24541	0.0481158	-5.10041	3.38922e-07	1.08221e-06
Tb927.1.2980	hypothetical protein, conserved	2632.79	-0.245409	0.039027	-6.28819	3.21182e-10	1.34364e-09
Tb927.2.4650	hypothetical protein, conserved	926.908	-0.245399	0.0528277	-4.64528	3.39612e-06	9.82551e-06
Tb927.11.10490	hypothetical protein, conserved	1804.72	-0.245366	0.0468648	-5.23561	1.64445e-07	5.40374e-07
Tb927.4.4570	hypothetical protein, conserved	3872.08	-0.245237	0.0295751	-8.29201	1.11352e-16	7.25093e-16
Tb927.11.3860	hypothetical protein, conserved	1642	-0.245174	0.0460566	-5.32332	1.01893e-07	3.42497e-07
Tb927.2.4840	hypothetical protein, conserved	888.012	-0.245093	0.076141	-3.21893	0.00128668	0.00269316
Tb927.11.2810	hypothetical protein, conserved	1323.28	-0.245086	0.0543564	-4.50887	6.51738e-06	1.82983e-05
Tb927.9.9940	PACRGB	2273.17	-0.244876	0.0454543	-5.38731	7.15194e-08	2.44669e-07
Tb927.9.6660	hypothetical protein, conserved	1253.8	-0.244857	0.0513382	-4.76949	1.84694e-06	5.46843e-06
Tb927.6.2720	calcium-binding protein, putative	1492.14	-0.244836	0.0412719	-5.93228	2.9875e-09	1.16321e-08
Tb927.10.9040	hypothetical protein, conserved	3015.09	-0.244511	0.038701	-6.31793	2.65084e-10	1.11638e-09
Tb927.6.710	dephospho-CoA kinase, putative	1127.07	-0.244399	0.0660119	-3.70235	0.000213608	0.000500344
Tb927.3.3440	hypothetical protein, conserved	1278.84	-0.244375	0.0575126	-4.24907	2.14657e-05	5.70766e-05
Tb927.8.6580	succinate dehydrogenase flavoprotein, putative	6095.64	-0.244271	0.0316525	-7.71726	1.18858e-14	6.79741e-14
Tb927.3.4800	hypothetical protein, conserved	619.864	-0.24427	0.0673823	-3.62513	0.000288812	0.000664007
Tb927.6.3060	hypothetical protein, conserved	419.991	-0.24425	0.0763005	-3.20116	0.00136877	0.00285613
Tb927.11.7360	palmitoyl acyltransferase 9, putative	1345.81	-0.244126	0.0517822	-4.71447	2.42336e-06	7.0972e-06
Tb927.3.4170	hypothetical protein, conserved	716.056	-0.243812	0.0703544	-3.46549	0.000529276	0.00116954
Tb927.8.2110	hypothetical protein, conserved	1125.11	-0.243605	0.0494995	-4.92136	8.59457e-07	2.63217e-06
Tb927.5.3780	hypothetical protein, conserved	1321.38	-0.243302	0.0459971	-5.28951	1.22644e-07	4.08469e-07
Tb927.10.6100	hypothetical protein, conserved	1872.48	-0.243205	0.0440466	-5.52154	3.36033e-08	1.18985e-07
Tb927.6.5010	hypothetical protein, conserved	1954.46	-0.243109	0.0364622	-6.66742	2.60336e-11	1.18007e-10
Tb927.7.7060	hypothetical protein, conserved	950.371	-0.242886	0.0822142	-2.9543	0.00313374	0.00616305
Tb927.9.11130	unc-50 related protein homolog	958.37	-0.242685	0.0679753	-3.57019	0.000356717	0.000809451
Tb927.5.3310	hypothetical protein, conserved	674.38	-0.242464	0.067944	-3.56859	0.000358907	0.000813647
Tb927.7.2280	hypothetical protein, conserved	737.546	-0.24223	0.0623993	-3.88194	0.000103626	0.000253613
Tb927.10.6990	hypothetical protein, conserved	851.704	-0.241858	0.0627246	-3.85587	0.000115317	0.000280624
Tb927.8.6740	DNA repair protein, putative	2549.16	-0.241748	0.0405594	-5.96033	2.51725e-09	9.87857e-09
Tb927.11.10350	hypothetical protein, conserved	1300.44	-0.241614	0.0503616	-4.79758	1.6059e-06	4.78326e-06
Tb927.5.2960	phosphoribosylpyrophosphate synthetase, putative (PRS)	4970.77	-0.24142	0.0315068	-7.66246	1.82407e-14	1.03069e-13
Tb927.3.5120	hypothetical protein, conserved	1015.4	-0.241147	0.0596914	-4.0399	5.34751e-05	0.000135693
Tb927.11.4300	60S ribosomal protein L18, putative (RPL18)	27142.7	-0.241107	0.0345258	-6.98338	2.88161e-12	1.39529e-11
Tb927.3.790	zinc finger CCCH domain-containing protein 6, putative (ZC3H6)	924.578	-0.240797	0.0565903	-4.2551	2.08956e-05	5.56547e-05
Tb927.9.6070	40S ribosomal protein S3, putative (RPS3)	4581.27	-0.240688	0.0440184	-5.46789	4.55428e-08	1.59206e-07
Tb927.10.15830	hypothetical protein, conserved	1886.46	-0.240524	0.068673	-3.50246	0.000460981	0.00102825
Tb927.10.9860	Mitochondrial N(5)-glutamine methyltransferase MTQ1, putative	1198.73	-0.240483	0.0576399	-4.17216	3.01725e-05	7.86986e-05
Tb927.7.7350	hypothetical protein	616.79	-0.240233	0.0945878	-2.53979	0.0110919	0.0200057
Tb927.7.5280	hypothetical protein, conserved	6526.67	-0.240202	0.0310647	-7.7323	1.05618e-14	6.06965e-14
Tb927.11.1230	hypothetical protein, conserved	421.986	-0.239899	0.0854169	-2.80856	0.00497631	0.0094941
Tb927.6.1450	hypothetical protein, conserved	1529.39	-0.239824	0.041254	-5.81334	6.12393e-09	2.32685e-08
Tb927.9.2060	hypothetical protein, conserved	900.103	-0.239819	0.0655006	-3.66133	0.000250906	0.000581648
Tb927.3.2340	peroxin-2,glycosome import protein (gim1) (PEX2)	1089.42	-0.239024	0.0496189	-4.8172	1.45586e-06	4.3556e-06
Tb927.4.3320	uracil phosphoribosyltransferase, putative	3060.29	-0.238958	0.0633449	-3.77232	0.000161734	0.00038524
Tb927.11.7870	hypothetical protein, conserved	2919.97	-0.238887	0.0328526	-7.27148	3.55569e-13	1.83058e-12
Tb927.11.15600	histone deacetylase 2,histone deacetylase-like protein HDO2 (HDAC2)	1816.15	-0.238854	0.0468764	-5.09541	3.47982e-07	1.10814e-06
Tb927.9.6040	E1-like ubiquitin-activating enzyme, putative (UBA5)	2775.02	-0.23864	0.0454987	-5.24499	1.56293e-07	5.14726e-07
Tb927.10.9090	hypothetical protein, conserved	595.924	-0.238461	0.0957083	-2.49154	0.012719	0.0226547
Tb927.6.2770	vacuolar assembly protein vps41, putative	2420.52	-0.238245	0.0418941	-5.68683	1.29418e-08	4.77702e-08
Tb927.6.2830	GTPase activating protein, conserved	599.833	-0.238139	0.0725513	-3.28235	0.00102946	0.00218578
Tb927.2.3000	hypothetical protein, conserved	889.534	-0.238001	0.0600163	-3.96561	7.32083e-05	0.00018248
Tb927.6.2810	ABC transporter, putative	1326.88	-0.237878	0.0524909	-4.53179	5.84857e-06	1.6499e-05
Tb927.10.11870	mitochondrial RNA binding protein (MRB11870)	2157.08	-0.237831	0.0371495	-6.40199	1.53363e-10	6.57312e-10
Tb927.9.8580	hypothetical protein, conserved	1621.85	-0.237698	0.0535233	-4.44102	8.95336e-06	2.47693e-05
Tb927.11.13300	hypothetical protein, conserved	809.929	-0.237403	0.0616887	-3.84841	0.000118887	0.000288644
Tb927.3.4490	protein farnesyltransferase alpha subunit, putative	1181.1	-0.237267	0.0456924	-5.19269	2.07273e-07	6.73923e-07
Tb927.3.820	hypothetical protein, conserved	785.433	-0.237163	0.0610235	-3.88641	0.000101736	0.000249503
Tb927.3.4860	mitogen-activated protein kinase kinase, putative (MKK1)	519.485	-0.237155	0.075204	-3.15349	0.00161333	0.00332818
Tb927.8.6870	hypothetical protein, conserved	2264.55	-0.23707	0.0363881	-6.51506	7.26613e-11	3.19696e-10
Tb927.4.1940	hypothetical protein, conserved	1307	-0.237059	0.0475937	-4.9809	6.32906e-07	1.96189e-06
Tb927.10.3600	hypothetical protein, conserved	592.216	-0.23701	0.070611	-3.35656	0.000789179	0.00170591
Tb927.9.9430	hypothetical protein, conserved	1006.9	-0.236765	0.051996	-4.55353	5.27519e-06	1.49411e-05
Tb927.9.9620	meiotic recombination protein DMC1, putative (dmc1)	2233.59	-0.236662	0.0389746	-6.0722	1.26166e-09	5.05199e-09
Tb927.11.9270	differentiation inhibitory kinase (ZFK)	1421.22	-0.236457	0.0512928	-4.60994	4.02794e-06	1.15774e-05
Tb927.9.3590	monothiol glutaredoxin, putative	1439.46	-0.236318	0.0518662	-4.5563	5.20624e-06	1.47753e-05
Tb927.8.1710	protein phosphatase 2A, regulatory subunit B, putative,phosphotyrosyl phosphate activator protein, putative	1807.74	-0.236077	0.048354	-4.88226	1.04879e-06	3.18415e-06
Tb927.9.2670	engulfment and cell motility domain 2, putative	1540.44	-0.236025	0.0544638	-4.33362	1.4668e-05	3.97404e-05
Tb927.10.5060	hypothetical protein, conserved	1192.06	-0.236007	0.0543365	-4.34342	1.40278e-05	3.80388e-05
Tb927.11.10720	hypothetical protein, conserved	5227.37	-0.235755	0.0280391	-8.40809	4.1673e-17	2.78075e-16
Tb927.10.11050	hypothetical protein, conserved	1158.1	-0.23554	0.0534412	-4.40747	1.04587e-05	2.87319e-05
Tb927.10.6700	hypothetical protein, conserved	2100.94	-0.235186	0.0393138	-5.98227	2.20055e-09	8.67902e-09
Tb927.11.6620	nucleic acid binding protein, putative	615.662	-0.235094	0.0634191	-3.70699	0.00020974	0.000492017
Tb927.10.11690	hypothetical protein, conserved	1494.23	-0.23481	0.0479109	-4.90098	9.53619e-07	2.90641e-06
Tb927.6.3190	hypothetical protein, conserved	1578.56	-0.234607	0.0509135	-4.60795	4.06659e-06	1.16849e-05
Tb927.3.920	hypothetical protein, conserved	2131.4	-0.234512	0.0583859	-4.01658	5.90482e-05	0.000149033
Tb927.7.2380	hypothetical protein, conserved	518.847	-0.23439	0.0994904	-2.3559	0.0184778	0.0318952
Tb927.7.3630	TPR-repeat-containing chaperone protein DNAJ, putative	3799.89	-0.234258	0.0279026	-8.39558	4.63601e-17	3.08479e-16
Tb927.9.12450	class I transcription factor A, subunit 2 (CITFA-2)	1379.96	-0.234063	0.0469344	-4.98703	6.13136e-07	1.9031e-06
Tb927.11.9860	hypothetical protein, conserved	5065.74	-0.233926	0.0449919	-5.1993	2.00039e-07	6.5175e-07
Tb927.5.4550	receptor-type adenylate cyclase GRESAG 4, putative,adenylyl cyclase, putative,ATP pyrophosphate-lyase, putative	752.112	-0.233891	0.0611074	-3.82755	0.000129427	0.000312624
Tb927.9.11510	hypothetical protein, conserved	1823.64	-0.233837	0.0410812	-5.69207	1.25512e-08	4.64373e-08
Tb927.7.5650	kinesin, putative	1516.8	-0.233414	0.0755597	-3.08913	0.00200745	0.00406833
Tb927.11.13820	hypothetical protein, conserved	1538.17	-0.233167	0.0423596	-5.50447	3.70282e-08	1.30602e-07
Tb927.3.2970	hypothetical protein, conserved	455.239	-0.232966	0.101665	-2.2915	0.0219344	0.037229
Tb927.7.7140	hypothetical protein, conserved	1110.57	-0.232891	0.0549115	-4.2412	2.22329e-05	5.89505e-05
Tb927.2.4445	hypothetical protein, conserved	1252.57	-0.232813	0.0527596	-4.41271	1.02085e-05	2.8069e-05
Tb927.3.1020	hypothetical protein, conserved	1437.16	-0.232155	0.045221	-5.13378	2.83974e-07	9.11382e-07
Tb927.6.1560	hypothetical protein, conserved	1993.76	-0.231965	0.0431926	-5.37048	7.85265e-08	2.67864e-07
Tb927.8.1500	hypothetical protein, conserved	3884.32	-0.231864	0.0411928	-5.62877	1.81501e-08	6.59636e-08
vsg555542_BES4--expression	BES4--expression site-associated gene 5 (ESAG5) protein[13852:15286](+)	351.281	-0.231654	0.102383	-2.26262	0.0236594	0.0399056
Tb927.11.1910	cation transporter protein, putative	1140.72	-0.231579	0.0901471	-2.5689	0.0102022	0.0184965
Tb927.10.2140	mitochondrial processing peptidase alpha subunit (pseudogene), putative	1894.92	-0.231386	0.0451015	-5.13034	2.89227e-07	9.27609e-07
Tb927.10.15610	zinc finger protein, putative	870.188	-0.231357	0.0725706	-3.18803	0.00143246	0.00297913
Tb927.10.15770	hypothetical protein, conserved	1100.08	-0.231265	0.052284	-4.42326	9.72237e-06	2.68025e-05
Tb927.11.15340	hypothetical protein, conserved	1407.32	-0.231226	0.0429815	-5.37966	7.46247e-08	2.54923e-07
Tb927.11.9580	hypothetical protein, conserved	1209.43	-0.231158	0.0736876	-3.137	0.00170689	0.00350663
Tb927.7.3350	palmitoyl acyltransferase 11, putative	2226.53	-0.231051	0.042578	-5.42654	5.74576e-08	1.98578e-07
Tb927.7.3880	protein kinase, putative	2273.88	-0.230902	0.0453191	-5.09502	3.48696e-07	1.11004e-06
Tb927.5.1030	Iron-sulfur assembly protein 2 (Isa2)	818.32	-0.230885	0.0587447	-3.93031	8.48371e-05	0.000209969
Tb927.3.3640	intergrin alpha chain protein, putative,FG-GAP repeat protein, putative	1707.8	-0.230845	0.039691	-5.81607	6.02462e-09	2.29188e-08
Tb927.2.4670	hypothetical protein, conserved	496.148	-0.230782	0.0756744	-3.04966	0.00229098	0.00461126
Tb927.6.870	myotubularin, putative	2997.63	-0.230678	0.0474653	-4.85994	1.17424e-06	3.54562e-06
Tb927.10.4320	hypothetical protein, conserved	2312.99	-0.230617	0.0356593	-6.46722	9.98249e-11	4.34223e-10
Tb927.5.4120	hypothetical protein, conserved	1709.78	-0.230495	0.0562931	-4.09454	4.23001e-05	0.000108828
Tb927.6.1850	quiescin sulfhydryl oxidase (QSOX)	2018.79	-0.230461	0.0418627	-5.50517	3.68806e-08	1.30178e-07
Tb927.10.13640	hypothetical protein, conserved	2350.25	-0.230273	0.0346812	-6.6397	3.14325e-11	1.41664e-10
Tb927.6.1150	hypothetical protein	563.382	-0.230098	0.0762999	-3.0157	0.00256384	0.00511544
Tb927.8.4590	hypothetical protein, conserved	1851.47	-0.229924	0.0413562	-5.55961	2.70382e-08	9.66294e-08
Tb927.10.9280	hypothetical protein, conserved	3261.31	-0.2299	0.0328938	-6.98917	2.76522e-12	1.34183e-11
Tb927.10.7970	hypothetical protein, conserved	1642.34	-0.229664	0.0398778	-5.7592	8.4513e-09	3.1817e-08
Tb927.11.16710	hypothetical protein, conserved	566.991	-0.229602	0.0736111	-3.11912	0.00181391	0.00371114
Tb927.11.2040	protein kinase, putative	1144.87	-0.229121	0.0674823	-3.39527	0.000685601	0.00149158
Tb927.11.5350	myo-inositol/proton symporter (MIT)	1354.66	-0.22894	0.072032	-3.17831	0.00148134	0.00307267
Tb927.4.1040	hypothetical protein, conserved	677.749	-0.228889	0.067584	-3.38673	0.00070731	0.00153739
Tb927.11.1360	hypothetical protein, conserved	1186.17	-0.228864	0.06374	-3.59059	0.000329931	0.000753739
Tb927.11.11020	hypothetical protein, conserved	4128.98	-0.228748	0.0346577	-6.6002	4.10597e-11	1.83303e-10
Tb927.11.13960	U6 snRNA-associated Sm-like protein LSm4p (TbLSm4)	655.865	-0.228743	0.0922035	-2.48085	0.013107	0.0233106
Tb927.2.1700	hypothetical protein, conserved	1067.63	-0.228661	0.0485392	-4.71086	2.46677e-06	7.21985e-06
Tb927.2.1110	DNA-directed RNA polymerase III subunit 2, pseudogene, putative,DNA-directed RNA polymerase III subunit 2, degenerate	1003.7	-0.228537	0.0616181	-3.70892	0.000208146	0.000488519
Tb927.10.8850	hypothetical protein, conserved	1928.16	-0.228174	0.0407657	-5.59719	2.17848e-08	7.84187e-08
Tb927.10.5570	hypothetical protein, conserved	565.767	-0.228139	0.0690669	-3.30315	0.000956038	0.00204044
Tb927.9.12030	hypothetical protein, conserved	1258.54	-0.227871	0.0572601	-3.97958	6.90368e-05	0.000172629
Tb927.7.5940	Protein Associated with Differentiation (PAD2)	9144.8	-0.22767	0.0365569	-6.22781	4.72987e-10	1.95703e-09
Tb927.11.13010	hypothetical protein	1534	-0.227262	0.0478796	-4.74653	2.06935e-06	6.09825e-06
Tb927.8.6800	hypothetical protein, conserved	1079.09	-0.227196	0.0637128	-3.56593	0.000362562	0.000821529
Tb927.3.2620	hypothetical protein, conserved	4087.95	-0.227182	0.0364686	-6.22952	4.67856e-10	1.9375e-09
Tb927.11.6930	hypothetical protein, conserved	783.013	-0.22652	0.0596001	-3.80066	0.000144312	0.000346363
Tb927.10.9800	60S ribosomal protein L22	10599.6	-0.226254	0.023434	-9.65493	4.68498e-22	4.07326e-21
Tb927.8.7040	hypothetical protein, conserved	2309.37	-0.225737	0.0442485	-5.10156	3.36862e-07	1.07636e-06
Tb927.10.3480	hypothetical protein, conserved	1610.08	-0.225667	0.0493096	-4.57652	4.72769e-06	1.3482e-05
Tb927.9.5390	hypothetical protein, conserved	597.347	-0.225651	0.0780575	-2.89083	0.00384221	0.0074585
Tb927.11.7930	RNA polymerase B subunit RPB8, putative (RPB8)	1595.55	-0.225619	0.0687146	-3.28343	0.00102554	0.00217843
Tb927.7.4300	hypothetical protein, conserved	1266.01	-0.225513	0.0543332	-4.15056	3.31659e-05	8.61967e-05
Tb927.8.7050	mu-adaptin 4, putative,adaptor complex AP-4 medium subunit, putative	1354.84	-0.225424	0.0488644	-4.61327	3.96387e-06	1.14002e-05
Tb927.10.13890	hypothetical protein, conserved	1171.84	-0.225148	0.0583825	-3.85643	0.000115054	0.000280057
Tb927.11.17020	hypothetical protein, conserved	1519.33	-0.225086	0.0461829	-4.87378	1.0948e-06	3.31424e-06
Tb927.11.11560	DNA topoisomerase II beta, putative	1019.55	-0.225001	0.0558074	-4.03175	5.53639e-05	0.000140184
Tb927.11.11540	DNA topoisomerase II beta, putative	1019.55	-0.225001	0.0558074	-4.03175	5.53639e-05	0.000140184
Tb927.7.2790	hypothetical protein, conserved	2026.02	-0.224704	0.0391312	-5.74234	9.33769e-09	3.49728e-08
Tb927.10.15670	hypothetical protein, conserved	2190.41	-0.224703	0.0393992	-5.70323	1.17558e-08	4.36657e-08
Tb927.6.1070	hypothetical protein, conserved	2079.04	-0.224637	0.0476939	-4.70997	2.47751e-06	7.2468e-06
Tb927.9.6960	hypothetical protein, conserved	247.723	-0.223821	0.096946	-2.30871	0.0209595	0.0357542
Tb927.5.4410	hypothetical protein, conserved	1066.2	-0.223691	0.0559642	-3.99704	6.41382e-05	0.000161172
Tb927.1.3110	soluble N-ethylmaleimide sensitive factor (NSF) attachment protein, putative	2182.83	-0.223533	0.0826701	-2.70392	0.00685267	0.0128023
Tb927.10.9590	hypothetical protein, conserved	934.551	-0.223351	0.0580525	-3.8474	0.00011938	0.000289628
Tb927.10.530	hypothetical protein, conserved	457.4	-0.223139	0.087319	-2.55545	0.0106052	0.0191938
Tb927.11.15610	hypothetical protein, conserved	1891.66	-0.222959	0.048714	-4.57689	4.71942e-06	1.34625e-05
Tb927.11.6010	conserved protein, unknown function	802.197	-0.222926	0.0744436	-2.99456	0.00274839	0.00545633
Tb927.10.16090	hypothetical protein, conserved	3382.98	-0.222706	0.0343202	-6.48906	8.63721e-11	3.77733e-10
Tb927.10.14560	hypothetical protein, conserved	3024.21	-0.222449	0.0443313	-5.01787	5.22474e-07	1.63135e-06
Tb927.8.5030	trafficking protein particle complex subunit 3, putative,TRAPP, putative,transport protein particle (TRAPP) component, Bet3, putative	1078.67	-0.222428	0.0770736	-2.88592	0.00390272	0.00756819
Tb927.7.5460	exosome-associated protein 3,3' exoribonuclease, putative (EAP3)	1081.43	-0.222393	0.0532331	-4.17772	2.94451e-05	7.695e-05
Tb927.10.11650	hypothetical protein, conserved	1065.09	-0.22196	0.053581	-4.14251	3.43529e-05	8.91345e-05
Tb927.1.4370	hypothetical protein, conserved	2219.6	-0.221894	0.0478766	-4.6347	3.57462e-06	1.03153e-05
Tb927.11.14290	vacuolar sorting protein, putative	812.673	-0.221883	0.058586	-3.78731	0.000152288	0.000364119
Tb927.7.5510	hypothetical protein, conserved	1096.69	-0.221812	0.0600845	-3.69166	0.000222791	0.000520276
Tb927.9.11300	Mitochondrial ribosomal protein S17	2107.79	-0.221739	0.0467542	-4.74266	2.10934e-06	6.20835e-06
Tb927.9.11280	Mitochondrial ribosomal protein S17	2107.79	-0.221739	0.0467542	-4.74266	2.10934e-06	6.20835e-06
Tb927.10.8830	hypothetical protein, conserved	1646.17	-0.221652	0.0457112	-4.84897	1.24105e-06	3.74495e-06
Tb927.6.4620	hypothetical protein, conserved	665.37	-0.221528	0.0633096	-3.49912	0.000466797	0.00104014
Tb927.5.3700	hypothetical protein, conserved	1975.71	-0.221387	0.0569031	-3.89059	0.000100002	0.000245826
Tb927.11.14940	hypothetical protein, conserved	1364.18	-0.221321	0.0491366	-4.50419	6.66269e-06	1.86951e-05
Tb927.10.13990	hypothetical protein, conserved	1114.48	-0.221275	0.0496053	-4.46072	8.16859e-06	2.27382e-05
Tb927.9.3550	hypothetical protein, conserved	1375.98	-0.221267	0.0686774	-3.22183	0.00127374	0.00266724
Tb927.7.4910	hypothetical protein, conserved	4270.84	-0.221064	0.0336747	-6.56467	5.21474e-11	2.31706e-10
Tb927.7.850	hypothetical protein, conserved	1337.75	-0.220989	0.0545943	-4.04784	5.16928e-05	0.000131452
Tb927.10.1200	hypothetical protein, conserved	885.338	-0.220755	0.0625257	-3.53063	0.000414565	0.000931537
Tb927.10.2390	casein kinase I, putative	436.142	-0.220567	0.0724208	-3.04563	0.00232192	0.00466857
vsg5555122_BES15-expression	BES15-expression site-associated gene 4 (ESAG4) protein[27182:30989](+)	596.596	-0.220359	0.0616063	-3.5769	0.000347699	0.000790507
Tb927.10.2570	lysosomal alpha-mannosidase precursor, putative	5774.6	-0.220265	0.0247465	-8.90086	5.54179e-19	4.0752e-18
Tb927.9.3340	hypothetical protein, conserved	1138.51	-0.220061	0.0499576	-4.40496	1.05801e-05	2.90399e-05
Tb927.10.3070	hypothetical protein, conserved	928.291	-0.219982	0.0569425	-3.86322	0.0001119	0.000272732
Tb927.10.14860	hypothetical protein, conserved	3452.1	-0.219922	0.0428094	-5.13723	2.78813e-07	8.9573e-07
Tb927.11.6020	hypothetical protein, conserved	520.917	-0.219769	0.0748778	-2.93503	0.00333512	0.00653595
Tb927.8.2990	hypothetical protein, conserved	996.261	-0.219586	0.0629972	-3.48565	0.000490936	0.00109017
Tb927.6.4660	cationic amino acid transporter, putative	1343.93	-0.219212	0.0446982	-4.90426	9.37808e-07	2.861e-06
Tb927.6.3690	pre-mRNA cleavage complex II Clp1-like, conserved	1529.77	-0.219171	0.04869	-4.50136	6.752e-06	1.89232e-05
Tb927.10.4690	dynein light chain, putative	920.276	-0.219044	0.0601513	-3.64155	0.000270998	0.000625308
Tb927.4.1520	hypothetical protein, conserved	826.655	-0.218959	0.0579288	-3.77979	0.000156958	0.000374336
Tb927.10.9910	hypothetical protein, conserved	3217	-0.218776	0.0373998	-5.84966	4.92583e-09	1.88374e-08
Tb927.6.2920	hypothetical protein, conserved	1244.28	-0.218498	0.0488932	-4.46889	7.86272e-06	2.19514e-05
Tb927.11.16120	hypothetical protein, conserved	1462.15	-0.218196	0.041805	-5.21938	1.79525e-07	5.87343e-07
Tb927.4.370	hypothetical protein, conserved	876.22	-0.218148	0.0597928	-3.64841	0.000263873	0.00061006
Tb927.8.690	peptidyl-prolyl cis-trans isomerase/rotamase, putative,PPIase, putative,parvulin (PIN1)	1021	-0.218143	0.0670065	-3.25554	0.00113175	0.00238847
Tb927.11.3280	kinesin, putative,MCAK-like kinesin, putative (Kif13-5)	3289.89	-0.217781	0.0399758	-5.44782	5.09918e-08	1.77335e-07
Tb927.10.3490	kinetoplastid-specific dual specificity phosphatase, putative	2056.9	-0.217772	0.0415947	-5.23556	1.64481e-07	5.40374e-07
Tb927.7.5750	hypothetical protein, conserved	2790.18	-0.217415	0.0381564	-5.69799	1.21227e-08	4.49753e-08
Tb927.10.9880	60S ribosomal protein L18, putative (TbL18LP)	8619.37	-0.217356	0.0760448	-2.85827	0.00425962	0.00821139
Tb927.10.10780	hypothetical protein, conserved	1674.08	-0.217119	0.0560602	-3.87296	0.000107521	0.000262577
Tb927.11.1950	hypothetical protein, conserved	601.522	-0.217097	0.0702706	-3.08945	0.00200529	0.00406482
Tb927.10.10400	hypothetical protein, conserved	1434.92	-0.217039	0.0539044	-4.02638	5.66432e-05	0.000143385
Tb927.6.720	40S ribosomal protein L14, putative	17971.1	-0.21654	0.0351657	-6.15771	7.38023e-10	3.01271e-09
Tb927.11.9510	nucleic acid binding protein, putative	1477.97	-0.216536	0.0425728	-5.08624	3.65226e-07	1.15915e-06
Tb927.6.4520	hypothetical protein, conserved	3542.9	-0.216322	0.0399508	-5.41471	6.13869e-08	2.11616e-07
Tb927.10.5020	Eukaryotic translation initiation factor 4E type 5 (eif4e5)	1307.25	-0.216281	0.0537254	-4.02567	5.68132e-05	0.000143738
Tb927.11.16410	enolase, putative	1996.75	-0.216257	0.0437163	-4.94683	7.54305e-07	2.32067e-06
Tb927.8.5150	hypothetical protein, conserved	896.609	-0.21622	0.0924409	-2.33901	0.0193349	0.0332049
Tb927.11.15700	hypothetical protein, conserved	788.848	-0.216014	0.0671927	-3.21484	0.00130517	0.00272823
Tb927.1.1010	E3 ubiquitin-protein ligase KCMF1, putative,ZZ-type zinc finger-containing protein	1504.33	-0.215687	0.0477494	-4.51706	6.27045e-06	1.76312e-05
Tb927.3.5470	hypothetical protein, conserved	840.493	-0.215578	0.0707842	-3.04557	0.00232243	0.0046686
Tb927.4.2520	NAD dependent deacetylase, putative,transcriptional regulator, Sir2 family protein, nicotinic acid mononucleotide 5,6-dimethylbenzimidazole (cobb) protein	841.015	-0.215484	0.0600982	-3.58553	0.000336391	0.000766829
Tb927.8.6280	hypothetical protein, conserved	530.504	-0.215254	0.0795375	-2.70632	0.00680338	0.0127253
Tb927.5.1660	protein phosphatase 2C, putative	6253.07	-0.215229	0.0263707	-8.16169	3.3038e-16	2.0838e-15
Tb927.4.5210	hypothetical protein, conserved	636.157	-0.21511	0.0861897	-2.49577	0.0125683	0.022399
Tb927.11.10570	hypothetical protein, conserved	1892.54	-0.215089	0.0526077	-4.08854	4.34104e-05	0.000111562
Tb927.6.2820	hypothetical protein, conserved	682.746	-0.215081	0.0679717	-3.16426	0.00155476	0.0032179
Tb927.10.7560	hypothetical protein, conserved	1064.21	-0.215011	0.0506744	-4.24299	2.20563e-05	5.85481e-05
Tb927.9.7480	hypothetical protein, conserved	1446.57	-0.214625	0.0481947	-4.45328	8.45677e-06	2.34729e-05
Tb927.9.10520	hypothetical protein, conserved	1950.81	-0.214571	0.043394	-4.94471	7.62556e-07	2.34453e-06
Tb927.4.5150	hypothetical protein, conserved	666.606	-0.2145	0.0701587	-3.05735	0.002233	0.00450128
Tb927.10.3800	predicted RING finger protein	1369.5	-0.214149	0.0473432	-4.52334	6.08719e-06	1.71414e-05
Tb927.9.11660	hypothetical protein, conserved	1069.79	-0.214126	0.0597487	-3.58378	0.000338654	0.000771614
Tb927.4.4600	hypothetical protein, conserved	1877.27	-0.214034	0.0483159	-4.42989	9.42824e-06	2.60145e-05
Tb927.6.5095	hypothetical protein	2641.83	-0.213853	0.0787121	-2.7169	0.00658972	0.0123624
Tb927.3.1760	chaperone protein DNAj, putative	1837.46	-0.213732	0.0505785	-4.22575	2.38145e-05	6.28794e-05
Tb927.2.4870	kinetoplastid-specific dual specificity phosphatase, putative	549.17	-0.213721	0.0788842	-2.7093	0.0067425	0.012629
Tb927.1.2740	lipase-like protein, putative	1642.71	-0.213659	0.0426706	-5.00718	5.52325e-07	1.72e-06
Tb927.1.4740	hypothetical protein, conserved	2512.94	-0.213352	0.0390999	-5.4566	4.85339e-08	1.69161e-07
Tb927.6.4180	hypothetical protein, conserved	928.973	-0.213293	0.0599004	-3.56079	0.000369736	0.00083638
Tb927.10.12530	chaperone protein DNAj, putative	829.705	-0.21316	0.0608536	-3.50284	0.000460334	0.00102705
Tb927.7.5830	hypothetical protein, conserved	542.859	-0.213152	0.0820467	-2.59793	0.00937871	0.0171383
Tb927.11.4040	hypothetical protein, conserved	784.11	-0.213092	0.0653403	-3.26126	0.00110919	0.00234295
Tb927.10.11510	hypothetical protein, conserved	1774.39	-0.213073	0.0405422	-5.25557	1.47565e-07	4.87009e-07
Tb927.4.2990	hypothetical protein, conserved	2894.04	-0.213061	0.0382757	-5.56648	2.59931e-08	9.30705e-08
Tb927.11.10030	60S ribosomal protein L29, putative	2317.02	-0.213007	0.0577664	-3.68738	0.000226575	0.000527966
Tb927.3.2190	RNA triphosphatase (TbCET1)	1339.17	-0.213006	0.0465031	-4.58047	4.63932e-06	1.3246e-05
Tb927.6.940	metacaspase MCA2 (MCA2)	417.258	-0.212706	0.0834546	-2.54877	0.0108105	0.019528
Tb927.9.1710	hypothetical protein, conserved	1736.41	-0.21264	0.0411246	-5.17062	2.33313e-07	7.54432e-07
Tb927.7.1370	spliced leader RNA PSE-promoter transcription factor, putative (PPB1)	1086.86	-0.212247	0.0520789	-4.07549	4.59181e-05	0.000117496
Tb927.3.4370	hypothetical protein, conserved	1461.81	-0.212041	0.04345	-4.88012	1.06022e-06	3.2147e-06
Tb927.9.1540	protein phosphatase 2B, putative	614.465	-0.212029	0.0677469	-3.12972	0.00174971	0.00358912
Tb927.11.10960	hypothetical protein, conserved	3586.21	-0.212013	0.0419614	-5.05257	4.3591e-07	1.37241e-06
Tb927.10.2340	hypothetical protein, conserved	629.392	-0.2119	0.0843751	-2.51141	0.0120251	0.021508
Tb927.8.2320	hypothetical protein	756.527	-0.211698	0.0677838	-3.12314	0.00178934	0.00366486
Tb927.4.810	expression site-associated gene (ESAG) protein, putative,expression site-associated gene 5 (ESAG5) protein, putative	1120.15	-0.21167	0.0535208	-3.9549	7.65656e-05	0.000190346
Tb927.3.2860	hypothetical protein, conserved	658.972	-0.211665	0.0652647	-3.24318	0.00118204	0.00248737
Tb927.1.1330	Mitochondrial Editosome-like Complex TUTase (MEAT1)	2135	-0.211387	0.0391607	-5.39794	6.74098e-08	2.31112e-07
Tb927.8.1820	nonspecific lipid-transfer protein, putative,sterol carrier protein, putative	1833.05	-0.211383	0.053545	-3.94776	7.88865e-05	0.000195909
Tb927.7.6440	vesicle transport v-SNARE protein, putative	738.457	-0.211377	0.0677905	-3.1181	0.00182024	0.00372168
Tb927.10.14910	Sarcalumenin, putative,Sarcalumenin, putative,sarcoplasmic reticulum glycoprotein, putative	1584.01	-0.210974	0.0459222	-4.59416	4.34489e-06	1.24505e-05
Tb927.11.710	hypothetical protein, conserved	3630.71	-0.210882	0.0349803	-6.0286	1.65385e-09	6.57777e-09
Tb927.11.11350	hypothetical protein, conserved	3737.57	-0.210818	0.0314801	-6.69688	2.12914e-11	9.70708e-11
Tb927.7.4515	hypothetical protein, conserved	549.057	-0.210727	0.0706346	-2.98333	0.00285128	0.00564873
Tb927.11.13510	hypothetical protein, conserved	1032.22	-0.210718	0.056002	-3.76269	0.000168093	0.000399682
Tb927.10.13320	DNA-directed RNA polymerase II/III subunit, putative (RPB5)	1360.94	-0.210596	0.0767471	-2.74402	0.00606918	0.011429
Tb927.6.2600	hypothetical protein, conserved	1630.35	-0.210482	0.0608396	-3.45962	0.000540948	0.00119281
Tb927.11.6690	protein kinase, putative	1149.3	-0.210471	0.0566247	-3.71695	0.000201642	0.000474316
Tb927.3.2260	hypothetical protein, conserved	1509.6	-0.210339	0.0611902	-3.43746	0.000587194	0.00128967
Tb927.11.13880	kinetoplastid-specific protein tyrosine phosphatase, putative	1579.89	-0.210291	0.0460642	-4.56517	4.99099e-06	1.419e-05
Tb927.11.4470	serine/threonine protein kinase, putative	1941.13	-0.210155	0.0457279	-4.59578	4.31137e-06	1.23582e-05
Tb927.8.5140	diacylglycerol kinase, putative	960.006	-0.209915	0.052518	-3.99701	6.41478e-05	0.000161172
Tb927.7.4550	60S ribosomal protein-like	1602.1	-0.209446	0.0573663	-3.65104	0.000261184	0.00060414
Tb927.8.4670	hypothetical protein, conserved	1914.72	-0.20929	0.0487775	-4.2907	1.78112e-05	4.77765e-05
Tb927.10.5520	hypothetical protein, conserved	1724.81	-0.208847	0.0537027	-3.88895	0.000100678	0.000247167
Tb927.7.2970	ATP-dependent DEAD/H RNA helicase, putative	1836.55	-0.208497	0.046955	-4.44036	8.98105e-06	2.48386e-05
Tb927.8.7190	hypothetical protein	978.474	-0.208246	0.0519925	-4.00532	6.19342e-05	0.000155984
Tb927.10.5970	predicted zinc finger protein,predicted tripartite motif protein	864.928	-0.208115	0.0615093	-3.38348	0.000715736	0.00155463
Tb927.10.12970	hypothetical protein, conserved	993.582	-0.208018	0.0596992	-3.48443	0.000493186	0.00109491
Tb927.11.560	hypothetical protein, conserved	2008.74	-0.207755	0.0367481	-5.65349	1.57225e-08	5.75617e-08
Tb927.3.2080	hypothetical protein, conserved	2202.24	-0.207745	0.0484534	-4.28752	1.80678e-05	4.84237e-05
Tb927.3.1085	hypothetical protein	614.203	-0.207594	0.0682686	-3.04084	0.00235916	0.00473436
Tb927.3.1985	hypothetical protein	614.203	-0.207594	0.0682686	-3.04084	0.00235916	0.00473436
Tb927.10.4860	hypothetical protein, conserved	964.979	-0.207527	0.0682902	-3.0389	0.00237447	0.00476307
Tb927.11.8910	NADH dehydrogenase subunit NB6M, putative,NB6M,Complex 1,NADH-ubiquinone oxidoreductase chain NB6M	1621.31	-0.207263	0.0472162	-4.38965	1.13531e-05	3.10534e-05
Tb927.6.1510	lysyl-tRNA synthetase, putative	1507.73	-0.20719	0.0523837	-3.95524	7.64589e-05	0.00019013
Tb927.9.7650	ADP-ribosylation factor, putative	949.851	-0.207166	0.056118	-3.69162	0.000222834	0.000520276
Tb927.11.3370	hypothetical protein	542.258	-0.207059	0.0824757	-2.51055	0.0120543	0.021548
Tb927.7.6920	hypothetical protein, conserved	2979.13	-0.207058	0.0448916	-4.61239	3.98069e-06	1.14451e-05
Tb927.10.15450	hypothetical protein, conserved	913.924	-0.206984	0.0523004	-3.9576	7.57058e-05	0.000188406
Tb927.9.11890	hypothetical protein, conserved	2090.83	-0.206962	0.0589287	-3.51207	0.000444631	0.000993189
Tb927.7.5630	hypothetical protein, conserved	1543.26	-0.206865	0.0397964	-5.19809	2.01349e-07	6.55112e-07
Tb927.1.3560	hypothetical protein, conserved	1820.53	-0.206803	0.046905	-4.40898	1.0386e-05	2.85403e-05
Tb927.11.9460	hypothetical protein, conserved	601.587	-0.206782	0.0671687	-3.07855	0.00208011	0.00420655
Tb927.7.4630	hypothetical protein, conserved	1302.28	-0.206754	0.0578459	-3.57423	0.000351265	0.000797655
Tb927.10.5790	hypothetical protein, conserved	2068.56	-0.205866	0.038862	-5.29737	1.17484e-07	3.91974e-07
Tb927.7.1580	hypothetical protein, conserved	2651.54	-0.205712	0.036352	-5.6589	1.52351e-08	5.58205e-08
Tb927.8.5210	cullin, putative	2579.24	-0.205495	0.0376827	-5.4533	4.94423e-08	1.722e-07
Tb927.11.7702	hypothetical protein, conserved	885.728	-0.20547	0.0551925	-3.72279	0.000197031	0.000464278
Tb927.11.13860	hypothetical protein, conserved	811.155	-0.205452	0.058404	-3.51778	0.000435173	0.000974109
Tb927.9.12240	unspecified product	5345.96	-0.205364	0.0893376	-2.29874	0.0215194	0.0365904
Tb927.4.1280	hypothetical protein, conserved	3721.54	-0.205192	0.0321125	-6.38978	1.66125e-10	7.10715e-10
Tb927.11.14495	hypothetical protein, Tryp Specific	1338.54	-0.205071	0.0566585	-3.61942	0.00029526	0.000677978
Tb927.10.1830	syntaxin, putative	1001.54	-0.205054	0.0636194	-3.22314	0.00126794	0.00265806
Tb927.4.2140	MBO2,flagellar component	3596.54	-0.205022	0.0483318	-4.24198	2.21561e-05	5.87635e-05
Tb927.3.2920	hypothetical protein, conserved	381.324	-0.204877	0.0833518	-2.45798	0.0139722	0.0247282
Tb927.5.3500	hypothetical protein, conserved	947.046	-0.204745	0.0511956	-3.99928	6.35366e-05	0.000159764
Tb927.2.5930	hypothetical protein, conserved	3425.72	-0.20436	0.0325105	-6.28595	3.25845e-10	1.36255e-09
Tb927.4.2760	hypothetical protein, conserved	2625.61	-0.204288	0.0500125	-4.08475	4.41241e-05	0.000113273
Tb927.7.2740	hypothetical protein, conserved	693.566	-0.204223	0.0605867	-3.37076	0.000749616	0.00162411
Tb927.1.4230	hypothetical protein, conserved	2225.68	-0.203828	0.0476144	-4.2808	1.86223e-05	4.9839e-05
Tb927.10.1180	hypothetical protein, conserved	948.24	-0.203784	0.0550563	-3.70137	0.000214439	0.000502166
Tb927.10.1000	hypothetical protein	1254.58	-0.203777	0.0634553	-3.21135	0.00132114	0.00275978
Tb927.10.13516	40S ribosomal protein S27-like, putative	7964.16	-0.203659	0.0403643	-5.04552	4.52298e-07	1.41975e-06
Tb927.10.13517	40S ribosomal protein S27-like, putative	7964.16	-0.203659	0.0403643	-5.04552	4.52298e-07	1.41975e-06
Tb927.9.5630	KREPB7 (KREPB7)	1303.66	-0.203345	0.0539141	-3.77164	0.000162176	0.000386194
Tb927.10.5290	HIRA-interacting protein 5, putative,predicted NifU-like protein	996.343	-0.203268	0.0550362	-3.69334	0.000221324	0.000517007
Tb927.10.8150	predicted bromodomain protein	2056.79	-0.202832	0.0413638	-4.90362	9.40867e-07	2.8694e-06
Tb927.11.11650	hypothetical protein, conserved	4044.98	-0.202751	0.0313507	-6.46719	9.9841e-11	4.34223e-10
Tb927.9.1850	60S ribosomal protein L35, putative	1015.37	-0.202628	0.075398	-2.68744	0.00720018	0.0133985
Tb927.7.2350	hypothetical protein, conserved	2943.36	-0.202577	0.0351328	-5.76603	8.11593e-09	3.05789e-08
Tb927.3.710	hypothetical protein, conserved	1200.66	-0.202219	0.0895446	-2.2583	0.0239267	0.0403349
Tb927.8.2380	ABC transporter, putative	3481.16	-0.202107	0.035321	-5.72201	1.05269e-08	3.92709e-08
Tb927.9.3390	hypothetical protein, conserved	1337.65	-0.201803	0.0437987	-4.60751	4.07513e-06	1.16988e-05
Tb927.10.16030	mitogen activated protein kinase 4, putative,map kinase (MAPK2)	1042.73	-0.201662	0.0519623	-3.88093	0.000104058	0.000254604
Tb927.10.11800	Axonemal inner arm dynein light chain, putative	1125.49	-0.201539	0.0519034	-3.88296	0.000103192	0.000252615
Tb927.10.13020	Vacuolar protein sorting-associated protein 16 homolog, putative	2820.29	-0.201343	0.0515343	-3.90697	9.34608e-05	0.000230286
Tb927.10.2610	hypothetical protein, conserved	2350.59	-0.201248	0.0582817	-3.45302	0.000554341	0.00122149
Tb927.9.12380	hypothetical protein, conserved	1096.37	-0.20115	0.0684074	-2.94047	0.00327716	0.0064277
Tb927.10.3860	SNF-7-like protein, putative	946.577	-0.20087	0.0562351	-3.57197	0.000354304	0.000804168
Tb927.11.12510	hypothetical protein, conserved	2319.78	-0.200802	0.0537093	-3.73869	0.00018498	0.000437521
Tb927.11.14010	hypothetical protein, conserved	878.427	-0.200792	0.0606548	-3.31041	0.000931588	0.00199321
Tb927.11.9710	60S ribosomal protein L10a, putative (RPL10A)	5699.61	-0.200587	0.0361574	-5.54759	2.89631e-08	1.03196e-07
Tb927.4.4470	adenylyl cyclase (GRESAG 4.4)	748.013	-0.200573	0.082227	-2.43925	0.0147176	0.0259406
Tb927.6.740	ATP-dependent DEAH-box RNA helicase, putative	4588.41	-0.200454	0.0425575	-4.7102	2.47469e-06	7.24079e-06
Tb927.8.2040	hypothetical protein, conserved	766.803	-0.200336	0.0637969	-3.14022	0.00168822	0.00346977
Tb927.1.650	conserved protein, unknown function	478.848	-0.200271	0.0867048	-2.3098	0.0208994	0.0356775
Tb927.4.4320	divalent cation tolerance protein, putative	656.106	-0.200188	0.0716941	-2.79226	0.00523417	0.00996392
Tb927.10.5550	hypothetical protein, conserved	2137.78	-0.19996	0.0613501	-3.25932	0.00111679	0.00235742
Tb927.4.1780	hypothetical protein, conserved	1011.82	-0.199684	0.0695818	-2.86977	0.00410768	0.00793792
Tb927.11.10510	ubiquinone biosynthesis methyltransferase, putative	1787.31	-0.199649	0.0712568	-2.80182	0.00508152	0.00968504
Tb927.7.5100	hypothetical protein, conserved	2897.33	-0.199487	0.0398502	-5.00593	5.55932e-07	1.73067e-06
Tb927.11.10470	hypothetical protein, conserved	930.767	-0.19948	0.0522279	-3.81942	0.000133764	0.000322606
Tb927.9.4810	hypothetical protein, conserved	1474.91	-0.19882	0.0500705	-3.97081	7.16301e-05	0.00017875
Tb927.5.3730	hypothetical protein, conserved	2947.68	-0.198632	0.0408175	-4.86634	1.13685e-06	3.43712e-06
Tb927.8.3840	hypothetical protein, conserved	1525.34	-0.198514	0.0555093	-3.57623	0.000348587	0.000792334
Tb927.10.11080	paraflagellar rod protein	1157.54	-0.19839	0.0816649	-2.42932	0.0151271	0.0266127
Tb927.10.15820	hypothetical protein, conserved	1403.97	-0.198304	0.0603316	-3.2869	0.00101296	0.00215511
Tb927.11.16500	hypothetical protein, conserved	1106.29	-0.198084	0.0589336	-3.36114	0.000776205	0.00167941
Tb927.6.2740	pyridoxal kinase (pdxK)	9318.31	-0.198072	0.0379988	-5.21259	1.86224e-07	6.08207e-07
Tb927.11.15010	serine/threonine-protein kinase, putative	1605.41	-0.198013	0.0645724	-3.06653	0.00216558	0.0043719
Tb927.11.665	hypothetical protein, conserved	1030.26	-0.198011	0.0567598	-3.48857	0.000485603	0.0010796
Tb927.11.16100	ubiquitin carboxyl-terminal hydrolase, putative	3900.82	-0.197702	0.0294946	-6.70297	2.04219e-11	9.32418e-11
Tb927.2.2140	hypothetical protein, conserved	457.389	-0.197633	0.0782616	-2.52529	0.0115603	0.0207752
Tb927.8.1890	cytochrome c1, heme protein, mitochondrial precursor	7921.34	-0.197462	0.0343261	-5.75253	8.79165e-09	3.30457e-08
Tb927.11.9450	cyclophilin type peptidyl-prolyl cis-trans isomerase, putative (PPIase)	1454.45	-0.197312	0.0546331	-3.61159	0.000304327	0.00069778
Tb927.11.13650	cytochrome b5, putative (CYB5)	915.019	-0.197233	0.0852942	-2.31238	0.0207565	0.0354657
Tb927.8.1010	chaperone protein DNAj, putative	1331.94	-0.197002	0.0489305	-4.02615	5.66969e-05	0.000143482
Tb927.3.1770	leucine-rich repeat protein (LRRP), putative	1553.81	-0.196846	0.0560171	-3.51403	0.000441365	0.000986593
Tb927.11.2150	hypothetical protein, conserved	1109.78	-0.196671	0.0512123	-3.8403	0.000122886	0.000297586
Tb927.11.6070	hypothetical protein, conserved	1280.33	-0.196656	0.0549697	-3.57754	0.000346842	0.000788938
Tb927.1.4040	hypothetical protein, conserved	953.66	-0.196544	0.080439	-2.44339	0.0145499	0.0256737
Tb927.11.3400	hypothetical protein, conserved	1283.08	-0.196507	0.0491656	-3.99685	6.41908e-05	0.000161237
Tb927.9.9270	hypothetical protein, conserved	2042.12	-0.196484	0.0550594	-3.56859	0.000358911	0.000813647
Tb927.10.4200	hypothetical protein, conserved	2106.12	-0.196466	0.0405664	-4.84307	1.27847e-06	3.84803e-06
Tb927.10.6720	hypothetical protein, conserved	590.467	-0.196338	0.0851772	-2.30505	0.0211636	0.0360569
Tb927.11.1460	phosphatidylinositol (3,5) kinase, putative	3293.67	-0.196224	0.0347751	-5.64267	1.67436e-08	6.10632e-08
Tb927.9.1610	CDP-diacylglycerol--inositol 3-phosphatidyltransferase, putative,phosphatidyltransferase, putative	1157.81	-0.196165	0.075168	-2.60969	0.00906249	0.0166152
Tb927.9.6940	DNA topoisomerase type IB small subunit	2427.47	-0.195866	0.0531971	-3.6819	0.000231499	0.000538509
Tb927.9.3630	hypothetical protein, conserved	2825.26	-0.195707	0.0382392	-5.11795	3.08874e-07	9.88605e-07
Tb927.11.3150	conserved protein	1659.91	-0.195596	0.0439495	-4.45048	8.56783e-06	2.37584e-05
Tb927.5.3480	hypothetical protein, conserved	995.252	-0.195451	0.0514113	-3.80172	0.000143696	0.000344972
Tb927.10.12940	predicted zinc finger protein	2037.93	-0.195394	0.0460133	-4.24647	2.1716e-05	5.77098e-05
Tb927.9.7820	hypothetical protein, conserved	2114.74	-0.195238	0.0504232	-3.87199	0.000107948	0.000263508
Tb927.6.5040	ribosomal protein L15, putative	24376.1	-0.195223	0.0416867	-4.6831	2.82564e-06	8.22179e-06
Tb927.8.4620	small GTP-binding protein Rab7, putative (Trab7)	804.5	-0.195181	0.0606538	-3.21795	0.00129109	0.0027018
Tb927.4.3170	hypothetical protein, conserved	1023.33	-0.195003	0.0545823	-3.57265	0.000353389	0.000802285
Tb927.9.9150	GTP-binding protein, putative	1893.17	-0.19469	0.0445953	-4.3657	1.26714e-05	3.44792e-05
Tb927.5.3710	essential neutral sphingomyelinase (TbnSMase)	3206.76	-0.194622	0.0358372	-5.43073	5.61242e-08	1.94325e-07
Tb927.5.1720	hypothetical protein, conserved	6124.2	-0.194612	0.0300645	-6.47314	9.59885e-11	4.18432e-10
Tb927.5.1900	hypothetical protein, conserved	4485.25	-0.194	0.031236	-6.21077	5.27265e-10	2.17589e-09
Tb927.7.5840	hypothetical protein, conserved	1720.17	-0.193938	0.0427389	-4.53773	5.6863e-06	1.60652e-05
Tb927.11.16030	proteasome regulatory non-ATP-ase subunit 7 (RPN7)	2544.99	-0.19391	0.0417902	-4.64009	3.48263e-06	1.0059e-05
Tb927.7.6470	O-sialoglycoprotein endopeptidase, putative,metallo-peptidase, Clan MK, Family M67	1022.6	-0.193886	0.055098	-3.51893	0.000433287	0.000970143
Tb927.11.1240	hypothetical protein, conserved	897.923	-0.19386	0.0546424	-3.54779	0.000388481	0.000876053
Tb927.9.12160	hypothetical protein, conserved	2772.07	-0.19378	0.0337108	-5.7483	9.01429e-09	3.38556e-08
Tb927.3.5140	hypothetical protein, conserved	1372.49	-0.19359	0.0523062	-3.7011	0.000214666	0.000502572
Tb927.10.1030	serine peptidase, Clan SC, Family S10,serine carboxypeptidase III precursor, putative (CBP1)	654.051	-0.193536	0.0679811	-2.84691	0.00441456	0.00848408
Tb927.9.10580	3-demethylubiquinone-9 3-methyltransferase, putative	1145.78	-0.193446	0.0588581	-3.28664	0.00101389	0.00215612
Tb927.11.9405	hypothetical protein, Tryp Specific	910.957	-0.193374	0.0604804	-3.1973	0.00138721	0.00289204
Tb927.6.5090	hypothetical protein, conserved	3077.97	-0.193087	0.0312476	-6.17927	6.43974e-10	2.64136e-09
[truncated: 3,736 more rows]

## Sheet: Midgut vs Proventriculus
gene	annotation	baseMean	log2FoldChange	lfcSE	stat	pvalue	padj
Tb927.6.2790	L-threonine 3-dehydrogenase, putative	521.144	-5.68116	0.170987	-33.2257	4.57762e-242	3.5514e-239
Tb927.3.4500	fumarate hydratase, class I (FHc)	225.536	-4.9006	0.193294	-25.3531	8.31567e-142	2.62837e-139
Tb927.10.8500	glucose transporter, putative	2.56724	-4.85878	1.18253	-4.1088	3.97725e-05	0.00023719
Tb927.6.480	EP3-2 procyclin,PARP A-beta,surface protein EP3-2,surface protein EP3-2 procyclin precursor,procyclic form specific polypeptide A-beta precursor	195.236	-4.49734	0.183943	-24.4497	5.07354e-132	1.44325e-129
Tb927.6.450	EP3-2 procyclin,PARP,procyclin PARP A,procyclin B1- alpha,procyclic acidic repetitive protein A.beta,procyclic form specific polypeptide B1-alpha precursor	8.36573	-4.47704	0.884189	-5.06344	4.1176e-07	3.45522e-06
Tb927.10.8470	glucose transporter, putative	8.97841	-4.30596	0.88189	-4.88265	1.04668e-06	8.25545e-06
Tb927.8.6060	2-amino-3-ketobutyrate coenzyme A ligase, putative,glycine acetyltransferase, putative	276.63	-4.2579	0.153924	-27.6623	1.9826e-168	8.05691e-166
Tb927.10.8450	glucose transporter,glucose transporter 1E (THT1E)	22.0053	-4.15712	0.517869	-8.02736	9.95914e-16	1.84363e-14
Tb927.5.2260	conserved protein	90.4199	-3.97484	0.235368	-16.8877	5.53788e-64	5.37049e-62
Tb927.6.5210	variant surface glycoprotein (VSG, pseudogene), putative,variant surface glycoprotein, frameshift	1.28076	-3.81235	1.45325	-2.62333	0.00870742	0.0286024
Tb927.10.10260	EP1 procyclin (EP1)	1365.29	-3.78468	0.066575	-56.8483	0	0
Tb927.7.4685	hypothetical protein, Tryp Specific	17.6118	-3.66372	0.525517	-6.97166	3.13226e-12	4.38209e-11
Tb927.11.11990	hypothetical protein	1.53414	-3.65663	1.39013	-2.63043	0.0085278	0.0281424
Tb927.9.11600	unspecified product (gim5B)	64.918	-3.53831	0.269367	-13.1357	2.05695e-39	1.12526e-37
Tb927.10.12780	Zinc finger CCCH domain-containing protein 37 (ZC3H37)	188.313	-3.50991	0.146092	-24.0254	1.50972e-127	4.15611e-125
Tb927.10.12260	cytosolic nonspecific dipeptidase, putative,peptidase (M20/M25/M40 family), putative	185.249	-3.48535	0.148607	-23.4534	1.21966e-121	3.15412e-119
Tb927.10.2560	mitochondrial malate dehydrogenase (mMDH)	527.307	-3.37189	0.0959583	-35.1392	1.70211e-270	1.81573e-267
Tb927.1.5080	expression site-associated gene (ESAG) protein, putative,expression site-associated gene 9 (ESAG9) protein, putative	1.54238	-3.33184	1.33214	-2.50112	0.01238	0.0384605
Tb927.6.3800	heat shock 70 kDa protein, mitochondrial precursor, putative	3.88859	-3.33113	1.09133	-3.05234	0.00227061	0.00903376
Tb927.7.5970	protein associated with differentiation 5, putative (PAD5)	84.4871	-3.24091	0.203349	-15.9377	3.47085e-57	2.82098e-55
Tb927.7.1790	Adenine phosphoribosyltransferase, putative	200.099	-3.21911	0.138708	-23.2078	3.80198e-119	9.54296e-117
Tb927.5.2160	conserved protein	90.2037	-3.21746	0.205898	-15.6265	4.80559e-55	3.62929e-53
Tb927.8.3530	glycerol-3-phosphate dehydrogenase [NAD+], glycosomal	786.758	-3.16464	0.0826291	-38.2994	0	0
vsg3071	other	1.86492	-3.11383	1.3013	-2.39286	0.0167175	0.0493657
Tb927.7.4390	threonine synthase, putative	231.483	-3.04371	0.134654	-22.604	3.959e-113	9.65316e-111
Tb927.11.12425	hypothetical protein	4.8443	-2.87575	0.828185	-3.47236	0.000515911	0.00243652
Tb927.11.6040	hypothetical protein, conserved	709.055	-2.84508	0.0744752	-38.2017	0	0
Tb927.11.6280	pyruvate phosphate dikinase (PPDK)	263.882	-2.82997	0.10947	-25.8516	2.33706e-147	7.9778e-145
Tb927.8.6170	transketolase, putative (TK)	280.749	-2.72197	0.107485	-25.3241	1.73328e-141	5.28279e-139
Tb927.11.8990	cation transporter, putative	37.0689	-2.70381	0.271432	-9.96127	2.25158e-23	6.60308e-22
Tb927.10.15410	glycosomal malate dehydrogenase (gMDH)	481.859	-2.68319	0.0833713	-32.1836	2.99083e-227	1.82312e-224
Tb927.11.13740	receptor-type adenylate cyclase GRESAG 4, putative	62.8343	-2.64867	0.220018	-12.0384	2.23228e-33	9.62137e-32
Tb927.5.930	NADH-dependent fumarate reductase (FRDg)	69.811	-2.64246	0.196015	-13.4809	2.02618e-41	1.1605e-39
Tb927.7.7470	receptor-type adenylate cyclase GRESAG 4, putative	101.275	-2.62262	0.16291	-16.0985	2.61191e-58	2.20694e-56
Tb927.11.5940	receptor-type adenylate cyclase GRESAG 4, putative	300.47	-2.59776	0.100136	-25.9423	2.22307e-148	7.90485e-146
Tb927.11.1020	ribokinase, putative	126.559	-2.58549	0.153407	-16.8538	9.8439e-64	9.43908e-62
Tb927.7.3520	mitochondrial pyruvate carrier protein 2, putative	206.536	-2.52313	0.138829	-18.1744	8.23462e-74	9.6266e-72
Tb927.8.7670	amino acid transporter, putative	41.4106	-2.51633	0.246839	-10.1942	2.10437e-24	6.41382e-23
Tb927.10.13040	receptor-type adenylate cyclase GRESAG 4, putative,gene related to ESAG4, putative (GRESAG4)	182.138	-2.48354	0.119532	-20.7772	6.96671e-96	1.38265e-93
Tb927.10.2890	enolase	445.862	-2.48248	0.0964952	-25.7264	5.91817e-146	1.94253e-143
Tb927.8.1790	hypothetical protein, conserved	19.3297	-2.47825	0.3827	-6.4757	9.43719e-11	1.16551e-09
Tb927.8.2470	hypothetical protein, conserved	193.895	-2.46979	0.115468	-21.3894	1.67582e-101	3.57536e-99
Tb927.9.7470	purine nucleoside transporter (NT10)	964.441	-2.40043	0.0638519	-37.5937	0	0
Tb927.7.4570	inosine-guanine nucleoside hydrolase (IG-NH)	86.8183	-2.32851	0.175432	-13.273	3.3198e-40	1.82782e-38
Tb927.7.5990	protein associated with differentiation 7, putative (PAD7)	15.6907	-2.31267	0.400446	-5.77523	7.6849e-09	8.02728e-08
Tb927.10.12840	mitochondrial carrier protein (MCP12)	142.808	-2.30795	0.144064	-16.0203	9.22531e-58	7.64357e-56
Tb927.7.350	hypothetical protein	9.45455	-2.29885	0.633575	-3.62838	0.000285203	0.00143004
Tb927.4.5060	hypothetical protein	79.8581	-2.29525	0.172811	-13.2819	2.94844e-40	1.64457e-38
Tb927.11.780	hypothetical protein, conserved	61.8131	-2.28727	0.204348	-11.193	4.41231e-29	1.59553e-27
Tb927.9.2320	hypothetical protein, conserved	41.564	-2.26867	0.236188	-9.60535	7.59028e-22	2.07614e-20
Tb927.9.11580	Gim5A protein,glycosomal membrane protein (gim5A)	41.4525	-2.26373	0.284978	-7.94354	1.96496e-15	3.5603e-14
vsg5555120_BES15-expression	BES15-expression site-associated gene 5 (ESAG5) protein[22021:23464](+)	12.6824	-2.25488	0.806784	-2.7949	0.00519163	0.0183992
Tb927.1.710	phosphoglycerate kinase (PGKB)	78.2385	-2.22949	0.183954	-12.1198	8.29337e-34	3.62952e-32
Tb927.2.4210	glycosomal phosphoenolpyruvate carboxykinase (PEPCK)	442.947	-2.20486	0.0816386	-27.0075	1.20591e-160	4.67783e-158
Tb927.6.4470	prozyme,S-adenosylmethionine decarboxylaseregulator	121.335	-2.18568	0.150469	-14.5258	8.31539e-48	5.37603e-46
Tb927.6.520	EP3-2 procyclin,PARP A-beta,surface protein EP3-3 procyclin precursor,procyclic form specific polypeptide A-beta precursor	4676.47	-2.18332	0.0643834	-33.9111	4.56512e-252	3.89587e-249
Tb927.6.1520	Aquaglyceroporin 1 (AQP1)	211.459	-2.18172	0.109046	-20.0074	4.74787e-89	8.44132e-87
Tb927.11.3080	vesicular protein trafficking mediator, putative	117.735	-2.17936	0.162687	-13.396	6.38061e-41	3.63014e-39
Tb927.10.11970	glutamine aminotransferase (GlnAT) (GlnAT)	219.075	-2.17377	0.109355	-19.8781	6.30113e-88	1.07548e-85
Tb927.8.6580	succinate dehydrogenase flavoprotein, putative	97.8138	-2.16121	0.238968	-9.04393	1.51139e-19	3.58283e-18
Tb927.11.2410	hypothetical protein, conserved	472.495	-2.14723	0.0769923	-27.8889	3.63685e-171	1.55184e-168
Tb927.11.14310	small nuclear ribonucleoprotein Sm-G (Sm-G)	7.22611	-2.12567	0.750181	-2.83355	0.00460348	0.0165346
Tb927.10.8050	TFIIF-stimulated CTD phosphatase, putative	161.915	-2.11648	0.123695	-17.1105	1.23892e-65	1.25868e-63
Tb927.10.5760	adenylate kinase, putative	36.6557	-2.10395	0.245707	-8.56282	1.10138e-17	2.27583e-16
Tb927.6.690	hypothetical protein, conserved	43.4041	-2.10347	0.236237	-8.90406	5.3842e-19	1.23518e-17
Tb927.11.5290	mitochondrial carrier protein (MCP9)	58.5452	-2.08834	0.209946	-9.947	2.59891e-23	7.56965e-22
Tb927.6.200	receptor-type adenylate cyclase GRESAG 4, putative	128.075	-2.08113	0.13242	-15.7161	1.17354e-55	9.10453e-54
Tb927.11.16615	hypothetical protein	40.5349	-2.07604	0.238431	-8.70709	3.11786e-18	6.77044e-17
Tb927.7.7500	thymine-7-hydroxylase, putative (TLP7)	108.924	-2.06358	0.168113	-12.275	1.23458e-34	5.57457e-33
Tb927.4.1000	hypothetical protein, conserved	202.829	-2.05947	0.113574	-18.1333	1.74128e-73	1.98135e-71
Tb927.6.4730	hypothetical protein	5.0834	-2.05911	0.783466	-2.6282	0.00858371	0.0282941
Tb927.8.7330	hypothetical protein	5.55269	-2.05068	0.849592	-2.41372	0.0157904	0.0471832
Tb927.4.1390	hypothetical protein, conserved	106.018	-2.04242	0.159044	-12.8418	9.5609e-38	4.85671e-36
Tb927.7.6770	hypothetical protein, conserved	117.248	-2.0358	0.170833	-11.9169	9.66015e-33	4.04116e-31
Tb927.11.12560	hypothetical protein	13.8649	-2.0308	0.410103	-4.95193	7.34822e-07	5.91601e-06
Tb927.9.4310	tricarboxylate carrier, putative	90.0784	-2.02214	0.174234	-11.6059	3.84622e-31	1.52668e-29
Tb927.5.150	hypothetical protein, conserved	18.2918	-2.00567	0.35624	-5.63012	1.80089e-08	1.78727e-07
Tb927.8.3380	electron transfer protein, putative	138.143	-2.00004	0.163297	-12.2479	1.72379e-34	7.74256e-33
Tb927.7.6850	trans-sialidase (TS)	43.5112	-1.99869	0.22318	-8.95553	3.38116e-19	7.92714e-18
Tb927.11.5520	triosephosphate isomerase (TIM)	215.248	-1.99205	0.112482	-17.7099	3.51596e-70	3.79813e-68
Tb927.7.5940	Protein Associated with Differentiation (PAD2)	847.262	-1.98802	0.061318	-32.4215	1.3643e-230	9.70246e-228
Tb927.3.3330	heat shock protein 20, putative	110.85	-1.98502	0.194394	-10.2113	1.76493e-24	5.39854e-23
Tb927.4.2265	hypothetical protein, Tb specific	20.3911	-1.98397	0.336097	-5.90295	3.57059e-09	3.86203e-08
Tb927.8.6110	3-hydroxy-3-methylglutaryl-CoA synthase, putative (HMGS)	140.777	-1.98292	0.130136	-15.2373	2.00109e-52	1.42311e-50
Tb927.10.1000	hypothetical protein	71.5733	-1.97075	0.180168	-10.9384	7.55134e-28	2.57772e-26
Tb927.11.15080	hypothetical protein, conserved	101.79	-1.94452	0.155532	-12.5024	7.24731e-36	3.47464e-34
Tb927.9.730	hypothetical protein, conserved	4.44329	-1.93654	0.75234	-2.57403	0.0100522	0.0322502
Tb927.9.5960	succinate dehydrogenase, putative	350.394	-1.92278	0.0958205	-20.0664	1.45002e-89	2.63286e-87
Tb927.10.2020	hexokinase (HK2)	37.4591	-1.9218	0.262469	-7.32202	2.44273e-13	3.76967e-12
Tb927.10.470	choline dehydrogenase, putative	54.9884	-1.91318	0.200635	-9.53559	1.49043e-21	3.99978e-20
Tb927.10.11630	hypothetical protein, conserved	51.1801	-1.90964	0.204014	-9.36033	7.94875e-21	2.06813e-19
Tb927.3.3270	ATP-dependent phosphofructokinase (PFK)	103.36	-1.90908	0.174905	-10.915	9.77525e-28	3.32359e-26
Tb927.10.2010	hexokinase (HK1)	25.6421	-1.90171	0.331125	-5.74317	9.29217e-09	9.61204e-08
Tb927.7.2210	hypothetical protein, conserved	22.1298	-1.90132	0.341805	-5.56257	2.6583e-08	2.59861e-07
Tb927.11.16780	hypothetical protein	3.90656	-1.89556	0.755269	-2.50978	0.0120807	0.0377551
Tb927.7.5930	Protein Associated with Differentiation (PAD1)	170.559	-1.88753	0.113965	-16.5624	1.30348e-61	1.15874e-59
Tb927.11.7490	hypothetical protein, conserved	73.7114	-1.86144	0.169859	-10.9587	6.03388e-28	2.07633e-26
Tb927.1.1240	cytidine triphosphate synthase, putative	62.3198	-1.85809	0.200441	-9.27001	1.86128e-20	4.68559e-19
Tb927.10.14170	aquaglyceroporin 2 (AQP2)	50.0739	-1.85195	0.214746	-8.62393	6.46938e-18	1.36997e-16
Tb927.11.7500	hypothetical protein, conserved	33.3687	-1.85162	0.248629	-7.44735	9.52342e-14	1.53635e-12
Tb927.2.4440	hypothetical protein	6.96549	-1.84723	0.659598	-2.80055	0.00510163	0.0181104
Tb927.11.7675	ribosomal protein S20	12.7394	-1.8416	0.681381	-2.70275	0.0068768	0.0234184
Tb927.6.3490	zinc finger protein 1 (ZFP1)	76.1252	-1.83996	0.170905	-10.766	4.98268e-27	1.64178e-25
Tb927.4.2740	hypothetical protein, conserved	300.909	-1.83319	0.0980189	-18.7024	4.72892e-78	6.02337e-76
Tb927.8.7340	trans-sialidase, putative,neuraminidase, putative	7.35002	-1.8282	0.577026	-3.16831	0.0015333	0.00638923
Tb927.9.13200	unspecified product	241.853	-1.82552	0.0947684	-19.263	1.09903e-82	1.56319e-80
Tb927.10.13516	40S ribosomal protein S27-like, putative	187.235	-1.82281	0.121636	-14.9858	9.08728e-51	6.20407e-49
Tb927.10.13517	40S ribosomal protein S27-like, putative	187.235	-1.82281	0.121636	-14.9858	9.08728e-51	6.20407e-49
Tb927.7.6830	trans-sialidase, putative	4.53149	-1.82277	0.714647	-2.55059	0.0107539	0.0342313
Tb927.7.4180	fatty acid elongase, putative	235.125	-1.81555	0.110274	-16.4639	6.66222e-61	5.86138e-59
Tb927.2.900	hypothetical protein	7.04042	-1.81098	0.630525	-2.87218	0.00407657	0.0149311
Tb927.8.8300	amino acid transporter, putative	1488.7	-1.80901	0.0558415	-32.3954	3.19114e-230	2.09486e-227
Tb927.6.760	receptor-type adenylate cyclase GRESAG 4, putative	14.8358	-1.80632	0.381843	-4.73055	2.23918e-06	1.67184e-05
Tb927.6.4140	paraflagellar rod component, putative (PFC4)	79.937	-1.7995	0.180908	-9.94705	2.59759e-23	7.56965e-22
Tb927.10.2210	Peptidase C19, ubiquitin carboxyl-terminal hydrolase, putative	33.1815	-1.79845	0.266394	-6.75111	1.46722e-11	1.95339e-10
Tb927.5.340	expression site-associated gene (ESAG) protein, putative,expression site-associated gene 5 (ESAG5) protein, putative	90.8498	-1.79782	0.159982	-11.2377	2.66359e-29	9.71415e-28
Tb927.11.5350	myo-inositol/proton symporter (MIT)	57.9094	-1.7962	0.22475	-7.992	1.32764e-15	2.43134e-14
Tb927.5.510	hypothetical protein, conserved	76.6048	-1.78919	0.221366	-8.08252	6.34399e-16	1.19513e-14
Tb927.11.1480	receptor-type adenylate cyclase GRESAG 4, putative	266.242	-1.78909	0.0895611	-19.9762	8.87779e-89	1.54618e-86
Tb927.9.7770	spermidine synthase,SPDSYN (SpSyn)	144.217	-1.77663	0.141283	-12.575	2.89828e-36	1.40533e-34
Tb927.9.4960	hypothetical protein, conserved	403.469	-1.77067	0.0899511	-19.6848	2.91006e-86	4.35691e-84
Tb927.9.4961	hypothetical protein, conserved	403.469	-1.77067	0.0899511	-19.6848	2.91006e-86	4.35691e-84
Tb927.8.3240	lathosterol oxidase, putative	60.846	-1.76696	0.192433	-9.18222	4.223e-20	1.03264e-18
Tb927.7.7210	hypothetical protein, conserved	71.6037	-1.76505	0.181435	-9.72824	2.28512e-22	6.45736e-21
Tb927.6.790	receptor-type adenylate cyclase GRESAG 4, putative	16.2855	-1.76451	0.357657	-4.93352	8.07591e-07	6.46527e-06
Tb927.1.580	phosphate-repressible phosphate permease, putative	318.886	-1.74307	0.104173	-16.7324	7.61057e-63	6.90943e-61
Tb927.9.1590	hypothetical protein, conserved	23.4306	-1.73597	0.298832	-5.80918	6.27781e-09	6.62236e-08
Tb927.7.1320	10 kDa heat shock protein, putative (HSP10)	11.5794	-1.72902	0.474837	-3.64129	0.000271271	0.0013666
Tb927.2.4700	hypothetical protein, conserved	74.0603	-1.72842	0.193276	-8.94276	3.79573e-19	8.85048e-18
Tb927.10.4000	methylglutaconyl-CoA hydratase, mitochondrial precursor, putative	35.3899	-1.72641	0.268596	-6.42753	1.29693e-10	1.58567e-09
Tb927.4.1360	hypothetical protein, conserved	71.6411	-1.72421	0.169517	-10.1713	2.66268e-24	8.08658e-23
Tb927.11.15550	NADH-cytochrome b5 reductase, putative (B5R)	203.259	-1.71364	0.106081	-16.1541	1.06247e-58	9.15869e-57
Tb927.8.2070	hypothetical protein, conserved	15.6759	-1.70981	0.378399	-4.51852	6.22726e-06	4.33117e-05
Tb927.3.1790	pyruvate dehydrogenase E1 beta subunit, putative	167.092	-1.70867	0.148634	-11.4958	1.38484e-30	5.29965e-29
Tb927.4.600	hypothetical protein, conserved	46.4119	-1.70157	0.222694	-7.64087	2.15757e-14	3.63887e-13
Tb927.1.600	phosphate-repressible phosphate permease, putative	257.46	-1.70004	0.108677	-15.6431	3.70292e-55	2.82149e-53
Tb927.11.1830	hypothetical protein, conserved	112.118	-1.69867	0.138011	-12.3083	8.17292e-35	3.70998e-33
Tb927.7.6180	hypothetical protein, conserved	24.1181	-1.69662	0.304283	-5.5758	2.46393e-08	2.41692e-07
Tb927.10.7570	dihydrolipoamide acetyltransferase E2 subunit, putative	185.313	-1.69292	0.124502	-13.5975	4.14168e-42	2.40443e-40
Tb927.5.1470	NADH-cytochrome b5 reductase, putative (B5R)	85.5936	-1.69153	0.161349	-10.4836	1.02715e-25	3.23457e-24
Tb927.11.1310	NADH-cytochrome b5 reductase, putative (B5R)	43.7323	-1.68041	0.222747	-7.54403	4.55682e-14	7.53641e-13
Tb927.8.5470	flagellar calcium-binding protein,17 kDa calflagin,17 kDa calcimedin (Tb-17)	14.9812	-1.67575	0.439015	-3.81707	0.000135046	0.000730344
Tb927.11.13230	hypothetical protein, conserved	32.8643	-1.6712	0.252852	-6.6094	3.85872e-11	4.90765e-10
Tb927.10.430	hypothetical protein, conserved	66.1343	-1.66638	0.186962	-8.91295	4.96924e-19	1.15238e-17
Tb927.5.740	hypothetical protein, conserved	68.0799	-1.64465	0.181492	-9.06185	1.28262e-19	3.06608e-18
Tb927.11.3850	AMP deaminase, putative	74.5701	-1.64434	0.175261	-9.38222	6.45985e-21	1.69086e-19
Tb927.10.2530	adenylate kinase, putative	43.5544	-1.63533	0.234021	-6.98798	2.78876e-12	3.92081e-11
Tb927.11.1490	receptor-type adenylate cyclase GRESAG 4, putative (fragment)	14.1345	-1.62762	0.374271	-4.34877	1.36901e-05	8.95949e-05
Tb927.11.2650	heat shock protein 84, putative	63.5943	-1.62623	0.191059	-8.51163	1.71504e-17	3.53531e-16
Tb927.3.1840	3-oxo-5-alpha-steroid 4-dehydrogenase, putative,polyprenol reductase	113.225	-1.6245	0.140541	-11.559	6.6512e-31	2.61573e-29
Tb927.4.4990	ubiquinol-cytochrome c reductase, putative	62.577	-1.62278	0.187262	-8.66582	4.48275e-18	9.66056e-17
Tb927.11.1760	hypothetical protein, conserved	21.8001	-1.61939	0.31514	-5.13863	2.76748e-07	2.3665e-06
Tb927.7.520	hypothetical protein, conserved	26.155	-1.61561	0.284823	-5.67232	1.40876e-08	1.41773e-07
Tb927.9.8160	chaperone protein DNAj, putative	64.0848	-1.61023	0.18337	-8.78135	1.61526e-18	3.57328e-17
Tb927.8.2330	hypothetical protein, conserved	20.9709	-1.60921	0.339731	-4.73672	2.1721e-06	1.63032e-05
Tb927.11.13510	hypothetical protein, conserved	33.7018	-1.60492	0.25303	-6.34283	2.25581e-10	2.70761e-09
Tb927.1.490	hypothetical protein	9.4241	-1.6042	0.547868	-2.92808	0.00341066	0.012811
Tb927.4.3320	uracil phosphoribosyltransferase, putative	157.12	-1.60305	0.114465	-14.0046	1.46036e-44	8.8388e-43
vsg3303	other	745.117	-1.603	0.113529	-14.1197	2.87109e-45	1.80161e-43
Tb927.3.1690	hypothetical protein, conserved	109.954	-1.5901	0.144156	-11.0304	2.72504e-28	9.6097e-27
Tb927.10.2350	pyruvate dehydrogenase complex E3 binding protein, putative	80.5678	-1.58903	0.175641	-9.04703	1.46905e-19	3.49217e-18
Tb927.11.3200	hypothetical protein, conserved	41.5068	-1.58901	0.250717	-6.33786	2.32975e-10	2.78851e-09
Tb927.10.4090	hypothetical protein, conserved	20.6639	-1.58417	0.362858	-4.36581	1.2665e-05	8.35262e-05
Tb927.7.7390	hypothetical protein	12.6466	-1.58406	0.471545	-3.3593	0.000781389	0.00351893
Tb927.11.7250	hypothetical protein, conserved	29.0021	-1.58324	0.267369	-5.92156	3.18902e-09	3.47131e-08
Tb927.10.10770	Generative cell specific 1 protein, putative (GCS1)	353.205	-1.57245	0.118457	-13.2745	3.2565e-40	1.80461e-38
Tb927.6.3750	heat shock 70 kDa protein, mitochondrial precursor, putative	21.2549	-1.5695	0.338755	-4.63314	3.60153e-06	2.60029e-05
Tb927.4.4810	hypothetical protein, conserved	23.4002	-1.56872	0.315548	-4.97141	6.64671e-07	5.39192e-06
Tb927.7.4270	hypothetical protein, conserved	80.3055	-1.56862	0.165997	-9.44973	3.39705e-21	8.92014e-20
Tb927.6.2740	pyridoxal kinase (pdxK)	177.832	-1.56768	0.130443	-12.0182	2.85213e-33	1.22312e-31
Tb927.2.4370	trypanothione synthetase (TRYS)	70.0835	-1.56573	0.177722	-8.81002	1.25121e-18	2.80995e-17
Tb927.2.3340	hypothetical protein	7.17521	-1.56553	0.617869	-2.53376	0.0112845	0.0356673
Tb927.10.9080	pteridine transporter, putative	3927.66	-1.54438	0.0448465	-34.4369	7.06246e-260	6.69678e-257
Tb927.4.4730	amino acid transporter, putative (AATP11)	1893.88	-1.53852	0.0487502	-31.5593	1.3366e-218	7.1291e-216
Tb927.7.4010	hypothetical protein, conserved	12.1252	-1.53655	0.465698	-3.29946	0.00096872	0.00427998
Tb927.10.780	hypothetical protein, conserved	105.038	-1.53591	0.15139	-10.1453	3.47571e-24	1.04812e-22
Tb927.11.14080	cyclin 2,G1 cyclin (CYC2)	21.7681	-1.52988	0.317887	-4.81265	1.4894e-06	1.15341e-05
Tb927.3.4250	hypothetical protein, conserved	72.051	-1.52638	0.17666	-8.64021	5.61079e-18	1.19408e-16
Tb927.1.4420	ABC transporter, putative	39.883	-1.52443	0.265154	-5.74923	8.96516e-09	9.28504e-08
Tb927.1.530	hypothetical protein, conserved	59.4211	-1.52272	0.198773	-7.66056	1.85127e-14	3.13467e-13
Tb927.10.2370	RNA-binding protein, putative (LA)	64.0625	-1.52135	0.185714	-8.19191	2.57104e-16	4.96409e-15
Tb927.10.160	RNA polymerase II,KPAP2	44.7718	-1.51751	0.22592	-6.717	1.85506e-11	2.45443e-10
Tb927.7.2090	hypothetical protein, conserved	47.059	-1.5155	0.221637	-6.83778	8.04293e-12	1.08605e-10
Tb927.4.440	hypothetical protein, conserved	102.647	-1.50633	0.152384	-9.88512	4.8299e-23	1.38782e-21
Tb927.10.5370	40S ribosomal protein S10, putative	40.6037	-1.50497	0.229832	-6.54814	5.82565e-11	7.32195e-10
Tb927.10.13140	hypothetical protein, conserved	29.9155	-1.5032	0.268096	-5.60696	2.0591e-08	2.03384e-07
Tb927.6.330	receptor-type adenylate cyclase GRESAG 4, putative	14.3049	-1.5025	0.391569	-3.83711	0.00012449	0.000679718
Tb927.10.14580	60S ribosomal protein L17, putative	711.103	-1.50021	0.0674442	-22.2437	1.2982e-109	3.07746e-107
Tb927.10.5220	hypothetical protein, conserved	126.35	-1.4997	0.1323	-11.3356	8.74198e-30	3.24365e-28
Tb927.7.5950	protein associated with differentiation 3, putative (PAD3)	30.4186	-1.49431	0.271271	-5.50855	3.61808e-08	3.48103e-07
Tb927.9.4230	fatty acyl CoA synthetase 4 (ACS4)	15.0536	-1.48815	0.386145	-3.85386	0.000116271	0.000638109
Tb927.8.4420	hypothetical protein, conserved	47.613	-1.48501	0.207099	-7.17051	7.47205e-13	1.10706e-11
Tb927.8.6630	hypothetical protein	237.029	-1.48195	0.0972958	-15.2314	2.18838e-52	1.54344e-50
Tb927.10.15100	hypothetical protein, conserved	11.7355	-1.47746	0.501453	-2.94636	0.00321542	0.0121849
Tb927.4.1670	hypothetical protein, conserved	30.0364	-1.47482	0.263439	-5.59834	2.16416e-08	2.13514e-07
Tb927.5.1360	nucleoside 2-deoxyribosyltransferase (NDRT)	123.646	-1.46851	0.140289	-10.4677	1.21533e-25	3.81311e-24
Tb927.10.13800	hypothetical protein, conserved	54.549	-1.46146	0.204583	-7.14363	9.09007e-13	1.33061e-11
Tb927.10.2360	hypothetical protein	12.9422	-1.45993	0.44624	-3.27163	0.00106929	0.00466767
Tb927.11.2690	succinyl-coA:3-ketoacid-coenzyme A transferase, mitochondrial precursor, putative	371.468	-1.45968	0.0794316	-18.3766	2.02422e-75	2.43306e-73
Tb927.8.5630	dihydroorotase, putative	24.394	-1.45356	0.300592	-4.83566	1.32707e-06	1.03521e-05
Tb927.4.1220	leucine-rich repeat protein (LRRP), putative	47.5862	-1.45295	0.215881	-6.73032	1.69288e-11	2.25032e-10
Tb927.8.7430	ubiquinol-cytochrome c reductase, putative	11.5303	-1.44612	0.428245	-3.37685	0.000733201	0.00332827
Tb927.11.14000	NRBD1,p34 (NRBD1)	53.1056	-1.43552	0.217302	-6.60611	3.94538e-11	5.00296e-10
Tb927.11.3620	nucleobase/nucleoside transporter 8.1 (NT8.1)	72.6377	-1.43442	0.172828	-8.2997	1.04373e-16	2.06184e-15
Tb927.9.15660	expression site-associated gene 4 (ESAG4) protein, putative,receptor-type adenylate cyclase, putative	105.31	-1.42097	0.133578	-10.6378	1.98836e-26	6.4766e-25
Tb927.3.4270	hypothetical protein, conserved	90.8675	-1.4143	0.14834	-9.53423	1.51004e-21	4.03971e-20
Tb927.8.760	nucleolar RNA-binding protein (Nopp44/46)	135.387	-1.41366	0.125424	-11.271	1.82497e-29	6.71305e-28
Tb927.8.6640	hypothetical protein, conserved	97.8772	-1.41246	0.147969	-9.54568	1.35223e-21	3.65187e-20
Tb927.10.7500	fibrillarin (NOP1)	43.5748	-1.41125	0.219953	-6.41616	1.39754e-10	1.7038e-09
Tb927.3.1030	RNA-binding protein (RPB28)	46.3161	-1.41013	0.211185	-6.67724	2.43484e-11	3.17721e-10
vsg1811	other	30.8647	-1.40846	0.306659	-4.5929	4.37124e-06	3.11387e-05
Tb927.11.15230	cytosolic coat protein, putative	20.9664	-1.4074	0.370385	-3.79983	0.000144794	0.000778129
Tb927.4.2360	hypothetical protein, conserved	46.2474	-1.40439	0.219513	-6.39775	1.5768e-10	1.91142e-09
Tb927.10.9600	protein kinase, putative,tyrosine protein kinase, putative	80.8181	-1.40366	0.158587	-8.85105	8.66962e-19	1.96773e-17
Tb927.5.288b	ribulose-phosphate 3-epimerase, putative	157.79	-1.40267	0.121655	-11.5298	9.33216e-31	3.63656e-29
Tb927.7.4950	NAD(P)-dependent steroid dehydrogenase protein, putative	52.4589	-1.40266	0.196741	-7.12949	1.00743e-12	1.46464e-11
Tb927.11.1180	protein kinase, putative,cdc2-related kinase, putative (CRK6)	19.4624	-1.40195	0.36367	-3.855	0.000115732	0.000635965
Tb927.8.6160	40S ribosomal protein S8, putative	105.63	-1.40041	0.149985	-9.33696	9.91398e-21	2.56382e-19
Tb927.1.1820	hypothetical PIN domain-containing protein	81.7391	-1.37868	0.176107	-7.82864	4.93171e-15	8.71371e-14
Tb927.8.4520	hypothetical protein, conserved	21.0101	-1.37568	0.356888	-3.85465	0.000115894	0.000636446
Tb927.11.6640	cytochrome b5, putative (CYB5)	109.023	-1.37045	0.167318	-8.19064	2.5984e-16	5.00558e-15
Tb927.10.1570	ATPase subunit 9, putative	187.483	-1.36319	0.108697	-12.5411	4.44567e-36	2.14347e-34
Tb927.8.5600	transaldolase, putative	169.811	-1.36245	0.118454	-11.5019	1.29018e-30	4.95965e-29
Tb927.7.3590	hypothetical protein, conserved	134.19	-1.35493	0.153925	-8.80256	1.33732e-18	2.97982e-17
Tb927.8.2570	hypothetical protein, conserved	23.2432	-1.35298	0.304651	-4.44109	8.95033e-06	6.04289e-05
Tb927.10.9330	hypothetical protein, conserved	64.6107	-1.35139	0.177762	-7.60222	2.91087e-14	4.87086e-13
Tb927.11.1650	hypothetical protein, conserved	18.7708	-1.35079	0.3443	-3.92331	8.73413e-05	0.000491345
Tb927.7.2750	protein kinase, putative	84.3775	-1.35051	0.170904	-7.90218	2.74061e-15	4.90323e-14
Tb927.11.2930	hypothetical protein, conserved	174.644	-1.34995	0.102991	-13.1075	2.98319e-39	1.62156e-37
Tb927.6.2390	hypothetical protein, conserved	60.7117	-1.34664	0.179167	-7.51608	5.64429e-14	9.24537e-13
Tb927.9.14515	hypothetical protein	7.62804	-1.34328	0.545993	-2.46025	0.0138838	0.0423916
Tb927.10.3940	40S ribosomal protein S3A, putative	176.965	-1.34298	0.12239	-10.973	5.15433e-28	1.80275e-26
Tb927.9.8655	hypothetical protein	30.3035	-1.34288	0.350639	-3.82981	0.00012824	0.00069796
Tb927.11.7060	acidocalcisomal pyrophosphatase	48.5079	-1.34249	0.238457	-5.6299	1.80319e-08	1.78727e-07
Tb927.4.3500	hypothetical protein, conserved	345.972	-1.34061	0.0873184	-15.3531	3.37823e-53	2.4432e-51
Tb927.10.15310	hypothetical protein, conserved	12.6358	-1.33766	0.430994	-3.10367	0.00191137	0.00775638
Tb927.10.13500	60S ribosomal protein L10a	427.673	-1.3376	0.0784861	-17.0425	3.97613e-65	3.94561e-63
Tb927.10.11390	60S ribosomal protein L6, putative	857.123	-1.33635	0.061332	-21.7888	2.96596e-105	6.66092e-103
Tb927.10.11770	hypothetical protein, conserved	218.03	-1.33431	0.108026	-12.3517	4.76767e-35	2.19931e-33
Tb927.3.3970	Cell growth-regulating nucleolar protein, putative	18.926	-1.33241	0.348382	-3.82456	0.000131005	0.000711194
Tb927.9.15870	hypothetical protein	18.545	-1.33193	0.394284	-3.3781	0.000729876	0.0033167
Tb927.8.7980	vacuolar-type proton translocating pyrophosphatase 1 (TVP1)	32.3047	-1.3314	0.260221	-5.11643	3.11379e-07	2.64409e-06
Tb927.11.14130	ribosomal protein L18, putative	721.895	-1.32976	0.0607133	-21.9023	2.4684e-106	5.69334e-104
Tb927.8.7190	hypothetical protein	26.9791	-1.32771	0.279759	-4.7459	2.07582e-06	1.56355e-05
Tb927.11.12530	hypothetical protein, conserved	47.4936	-1.3276	0.210679	-6.30151	2.9476e-10	3.50834e-09
Tb927.11.10160	60S ribosomal protein L22, putative	1102.45	-1.32747	0.0616871	-21.5195	1.02282e-102	2.23814e-100
Tb927.11.6180	60S ribosomal protein L28, putative	119.032	-1.32664	0.139165	-9.5328	1.53096e-21	4.08289e-20
Tb927.8.4280	nuclear transport factor 2, putative	29.7448	-1.32401	0.273133	-4.84751	1.25023e-06	9.78852e-06
Tb927.3.1380	ATP synthase beta chain, mitochondrial precursor,ATP synthase F1, beta subunit	282.915	-1.32207	0.0879737	-15.028	4.81308e-51	3.36679e-49
Tb927.2.4930	esterase, putative	75.2374	-1.32169	0.189235	-6.98438	2.86116e-12	4.01598e-11
Tb927.11.4450	ALBA-Domain Protein (ALBA2)	62.6849	-1.3199	0.178054	-7.41294	1.23531e-13	1.97049e-12
Tb927.11.1330	hypothetical protein, conserved	58.2502	-1.31982	0.203374	-6.48965	8.60364e-11	1.0672e-09
Tb927.11.1070	glycosomal transporter (GAT3), putative (gat3)	123.233	-1.31878	0.134477	-9.80676	1.05296e-22	2.99532e-21
Tb927.11.10920	hypothetical protein, conserved	24.6229	-1.31815	0.296749	-4.44198	8.91362e-06	6.0265e-05
Tb927.10.6510	chaperonin HSP60, mitochondrial precursor (HSP60)	10.1849	-1.31634	0.471246	-2.79332	0.00521697	0.018466
Tb927.11.840	hypothetical protein, conserved	106.1	-1.31604	0.135735	-9.69566	3.14588e-22	8.71653e-21
Tb927.11.5855	hypothetical protein	13.4744	-1.31593	0.40465	-3.25203	0.00114584	0.0049688
Tb927.8.6180	60S ribosomal protein L26, putative	465.385	-1.31483	0.0785488	-16.7391	6.80512e-63	6.31249e-61
Tb927.8.6150	40S ribosomal protein S8, putative	51.5809	-1.31439	0.22225	-5.91402	3.33861e-09	3.62951e-08
Tb927.9.1810	60S ribosomal protein L35, putative	34.9928	-1.3119	0.253157	-5.18214	2.19351e-07	1.90625e-06
Tb927.4.4970	myosin heavy chain kinase A, putative	22.5233	-1.30796	0.315637	-4.14388	3.41477e-05	0.000205948
Tb927.5.3100	hypothetical protein	14.8869	-1.30694	0.407571	-3.20667	0.00134282	0.00570699
Tb927.10.4880	hypothetical protein, conserved	602.83	-1.3068	0.0615746	-21.223	5.85157e-100	1.18898e-97
Tb927.11.3310	ubiquitin-conjugating enzyme, putative,ubiquitin-conjugating enzyme-like protein, putative	40.0578	-1.30498	0.229013	-5.69829	1.21017e-08	1.23094e-07
Tb927.10.410	hypothetical protein, conserved	47.606	-1.30257	0.223003	-5.84103	5.18796e-09	5.52045e-08
Tb927.7.4070	calpain-like cysteine peptidase, putative,cysteine peptidase, Clan CA, family C2, putative	132.303	-1.3016	0.126623	-10.2793	8.73301e-25	2.70027e-23
Tb927.9.5150	ribosomal protein S6, putative,NHP2/RS6-like protein (NHP2)	86.5401	-1.2997	0.156417	-8.3092	9.63474e-17	1.90772e-15
Tb927.7.170	expression site-associated gene (ESAG) protein, putative,expression site-associated gene 9 (ESAG9) protein, putative	33.1772	-1.29873	0.25647	-5.06386	4.10857e-07	3.45103e-06
Tb927.5.4420	nucleolar RNA helicase II, putative,nucleolar RNA helicase Gu, putative	48.989	-1.29682	0.211399	-6.13448	8.54395e-10	9.77401e-09
Tb927.11.530	RNA-binding protein, putative (RBP3)	104.792	-1.29115	0.140211	-9.2086	3.30397e-20	8.17278e-19
Tb927.4.4940	hypothetical protein, conserved	104.151	-1.28521	0.143917	-8.93019	4.25289e-19	9.88943e-18
Tb927.7.5180	60S ribosomal protein L23a, putative	36.9992	-1.28475	0.274336	-4.68311	2.82556e-06	2.08412e-05
Tb927.1.4100	cytochrome oxidase subunit IV (COXIV)	94.3912	-1.28413	0.141694	-9.06271	1.2725e-19	3.05043e-18
Tb927.8.6890	hypothetical protein, conserved	943.545	-1.27728	0.0737273	-17.3244	3.08035e-67	3.2454e-65
Tb927.9.5890	solanesyl-diphosphate synthase, putative,trans-octaprenyltranstransferase	91.3691	-1.27698	0.155139	-8.2312	1.85343e-16	3.61949e-15
Tb927.5.460	hypothetical protein, conserved	9.45325	-1.27153	0.471312	-2.69785	0.0069789	0.0237188
Tb927.3.1410	cytochrome oxidase subunit VII (COXVII)	313.053	-1.2694	0.0808302	-15.7045	1.40877e-55	1.08311e-53
Tb927.9.10770	Polyadenylate-binding protein 2 (Poly(A)-binding protein 2) (Poly(A)-binding protein II) (PABII) (Polyadenylate-binding nuclear protein 1) (Nuclear poly(A)-binding protein 1) (PABP2), putative (PABP2)	210.489	-1.26924	0.0985074	-12.8847	5.48702e-38	2.83795e-36
Tb927.11.680	ribosomal protein L21E (60S), putative	552.474	-1.26767	0.0686947	-18.4537	4.86885e-76	6.1104e-74
Tb927.9.7830	hypothetical protein, conserved	261.081	-1.267	0.0903899	-14.0171	1.22558e-44	7.52455e-43
Tb927.5.4390	hypothetical protein, conserved	77.4591	-1.26677	0.166574	-7.60484	2.85258e-14	4.78269e-13
Tb927.9.12500	hypothetical protein, conserved	137.465	-1.26287	0.118967	-10.6153	2.52851e-26	8.14276e-25
Tb927.10.6400	chaperonin HSP60, mitochondrial precursor (HSP60)	20.8893	-1.26241	0.336693	-3.74942	0.000177241	0.000933688
Tb927.11.11950	cytochrome oxidase assembly protein, putative	20.2232	-1.26044	0.31535	-3.99697	6.4159e-05	0.000369705
Tb927.3.1390	hypothetical protein, conserved	55.2247	-1.26012	0.210834	-5.97686	2.27473e-09	2.50485e-08
Tb927.8.1290	hypothetical protein, conserved	17.7397	-1.25758	0.379063	-3.31761	0.000907906	0.00403546
Tb927.9.9300	hypothetical protein, conserved	88.3216	-1.25607	0.146576	-8.56945	1.03977e-17	2.15898e-16
Tb927.3.5090	tryparedoxin 2, putative (TXN2)	36.5686	-1.2556	0.256844	-4.88858	1.01564e-06	8.02547e-06
Tb927.10.9880	60S ribosomal protein L18, putative (TbL18LP)	538.939	-1.25249	0.069358	-18.0583	6.7857e-73	7.52067e-71
Tb927.10.270	60S ribosomal protein L32, putative	632.154	-1.25162	0.0630264	-19.8586	9.2796e-88	1.55279e-85
Tb927.9.3640	hypothetical protein, conserved	35.6584	-1.25	0.252323	-4.95395	7.27214e-07	5.86029e-06
Tb927.9.11380	unspecified product	32.1531	-1.24873	0.288487	-4.32853	1.50108e-05	9.75219e-05
Tb927.5.910	oligosaccharyl transferase subunit, putative	13.8014	-1.24822	0.380678	-3.27895	0.00104195	0.00455999
Tb927.10.13930	phosphatidic acid phosphatase, putative	66.9903	-1.24796	0.170241	-7.33055	2.29205e-13	3.55643e-12
Tb927.8.5260	60S ribosomal protein L39, putative	1398.01	-1.24197	0.0655805	-18.9381	5.53103e-80	7.6132e-78
Tb927.2.5320	hypothetical protein, conserved	36.3724	-1.2417	0.423025	-2.93529	0.00333235	0.0125519
Tb927.11.4430	ferric reductase, putative,ferric reductase transmembrane component, putative	47.9829	-1.24099	0.202776	-6.11999	9.3581e-10	1.06767e-08
Tb927.10.560	40S ribosomal proteins S11, putative	571.634	-1.24045	0.067468	-18.3858	1.70803e-75	2.08234e-73
Tb927.9.7800	hypothetical protein, conserved	50.9864	-1.23666	0.206665	-5.98391	2.1785e-09	2.40509e-08
Tb927.11.3610	nucleobase/nucleoside transporter 8.1 (NT8.1)	65.5898	-1.23585	0.174128	-7.09738	1.27141e-12	1.83788e-11
Tb927.7.7480	trans-sialidase, putative	9.60659	-1.23528	0.489557	-2.52326	0.0116273	0.0366017
Tb927.11.3980	mitochondrial processing peptidase alpha subunit, putative,metallo-peptidase, Clan ME, Family M16	126.706	-1.23374	0.126921	-9.72052	2.4651e-22	6.94295e-21
Tb927.7.6200	chaperone protein DNAj, putative	42.2793	-1.23313	0.216871	-5.68603	1.3003e-08	1.31634e-07
Tb927.11.9390	lipoate-protein ligase, putative,lipoyltransferase, putative	40.4952	-1.23185	0.233698	-5.27113	1.35588e-07	1.2091e-06
Tb927.11.14220	hypothetical protein, conserved	79.6798	-1.2309	0.17175	-7.16681	7.67681e-13	1.13346e-11
Tb927.11.4990	kinetoplastid-specific phospho-protein phosphatase, putative	50.1849	-1.23039	0.201936	-6.09298	1.10827e-09	1.2494e-08
Tb927.11.550	hypothetical protein SCD6.10	44.6097	-1.22573	0.217232	-5.64249	1.67608e-08	1.67295e-07
Tb927.4.1860	ribosomal protein S19, putative	654.368	-1.22394	0.0686455	-17.8298	4.14957e-71	4.54006e-69
Tb927.10.6550	hypothetical protein, conserved	33.2727	-1.22174	0.259227	-4.71304	2.44053e-06	1.80951e-05
Tb927.10.810	hypothetical protein, conserved	32.3227	-1.22112	0.257005	-4.75134	2.02075e-06	1.52611e-05
Tb927.6.800	receptor-type adenylate cyclase GRESAG 4, putative	15.9301	-1.221	0.359774	-3.39379	0.000689317	0.00315085
Tb927.8.6035	ribosomal protein L41, putative	49.1181	-1.21899	0.199649	-6.10569	1.02354e-09	1.15848e-08
Tb927.8.6033	ribosomal protein L41, putative	49.1181	-1.21899	0.199649	-6.10569	1.02354e-09	1.15848e-08
Tb927.8.1530	hypothetical protein, conserved	50.445	-1.21573	0.2057	-5.91021	3.41675e-09	3.70032e-08
Tb927.10.12040	mitogen-activated protein kinase 11, putative	41.8628	-1.21554	0.226525	-5.36606	8.04774e-08	7.41678e-07
Tb927.9.9520	zinc finger protein family member, putative (ZC3H29)	49.0533	-1.21441	0.223507	-5.43344	5.52766e-08	5.20674e-07
Tb927.11.7580	hypothetical protein, conserved	31.6343	-1.21161	0.27622	-4.38639	1.15249e-05	7.66589e-05
Tb927.7.4170	fatty acid elongase, putative	50.2991	-1.21149	0.223645	-5.417	6.06057e-08	5.67738e-07
Tb927.8.3060	cytosolic leucyl aminopeptidase, putative,metallo-peptidase, Clan MF, Family M17	36.1968	-1.2107	0.224518	-5.39244	6.95056e-08	6.46145e-07
Tb927.3.3900	carnitine O-palmitoyltransferase II, putative (CPT II)	239.343	-1.21042	0.0948659	-12.7593	2.76752e-37	1.38929e-35
Tb927.7.6560	hypothetical protein, conserved	35.1425	-1.21007	0.267817	-4.51827	6.23467e-06	4.33279e-05
Tb927.10.7100	delta-4 fatty acid desaturase	35.6284	-1.20873	0.234521	-5.15404	2.54939e-07	2.19541e-06
Tb927.3.1940	hypothetical protein, conserved	55.458	-1.20625	0.193063	-6.24797	4.15834e-10	4.87463e-09
Tb927.11.16770	glucosamine-6-phosphate isomerase, putative	83.4444	-1.20276	0.152957	-7.86338	3.73907e-15	6.64776e-14
Tb927.3.1300	hypothetical protein, conserved	24.7687	-1.20239	0.289458	-4.15393	3.26807e-05	0.000198081
Tb927.7.4440	hypothetical protein, conserved	14.99	-1.2016	0.435217	-2.76092	0.00576386	0.020077
Tb927.9.10100	hypothetical protein, conserved	75.1928	-1.20103	0.156536	-7.67251	1.68659e-14	2.8672e-13
Tb927.5.4020	hypothetical protein	371.631	-1.20074	0.0757166	-15.8583	1.23203e-56	9.73535e-55
Tb927.11.2470	aminopeptidase, putative,metallo-peptidase, Clan MF, Family M17	76.7123	-1.20048	0.172305	-6.96719	3.23331e-12	4.51605e-11
Tb927.8.7100	acetyl-CoA carboxylase	164.724	-1.20014	0.116317	-10.3178	5.85441e-25	1.82341e-23
Tb927.10.2810	hypothetical protein, conserved	44.665	-1.199	0.208498	-5.75067	8.88913e-09	9.22869e-08
Tb927.10.8430	40S ribosomal protein S12, putative	757.419	-1.19792	0.0627684	-19.0848	3.37801e-81	4.72589e-79
Tb927.10.6200	hypothetical protein, conserved	328.112	-1.19437	0.0857925	-13.9216	4.68353e-44	2.79506e-42
Tb927.5.1710	ribonucleoprotein p18, mitochondrial precursor, putative	101.904	-1.18794	0.134894	-8.80645	1.29169e-18	2.89324e-17
Tb927.11.520	hypothetical protein, conserved	45.7817	-1.1875	0.219845	-5.40155	6.6068e-08	6.16876e-07
Tb927.3.4650	C-8 sterol isomerase, putative	59.3705	-1.18596	0.182055	-6.5143	7.30278e-11	9.12473e-10
Tb927.9.2110	hypothetical protein, conserved	86.6532	-1.18537	0.152834	-7.75593	8.76965e-15	1.52424e-13
Tb927.10.12680	60S ribosomal protein L34, putative	676.857	-1.18435	0.0679508	-17.4295	4.9261e-68	5.25492e-66
Tb927.3.1080	hypothetical protein, conserved	60.3633	-1.18335	0.207635	-5.69918	1.20387e-08	1.22878e-07
Tb927.4.3340	hypothetical protein, conserved	63.1308	-1.18188	0.200998	-5.88008	4.10079e-09	4.3992e-08
Tb927.9.14140	hypothetical protein, conserved	22.0883	-1.18057	0.310262	-3.80506	0.000141769	0.000763799
Tb927.11.6230	pretranslocation protein, alpha subunit, putative,SEC61-like (pretranslocation process) protein, putative	66.1506	-1.17967	0.18645	-6.32701	2.49958e-10	2.98341e-09
Tb927.5.3620	kinetoplastid-specific dual specificity phosphatase, putative	41.9164	-1.17701	0.218857	-5.37796	7.53338e-08	6.97287e-07
Tb927.10.11500	hypothetical protein, conserved	27.9353	-1.17661	0.27929	-4.21286	2.52154e-05	0.000156387
Tb927.10.6130	hypothetical protein, conserved	73.4809	-1.17458	0.160087	-7.33715	2.18189e-13	3.39786e-12
Tb927.11.16790	mitogen-activated protein kinase (ECK1)	15.7471	-1.1708	0.358193	-3.26862	0.00108072	0.00471035
Tb927.5.309b	hypothetical protein	36.0896	-1.16749	0.27445	-4.25391	2.10072e-05	0.000131434
Tb927.9.8260	rhomboid-like protein,serine peptidase, Clan S- , family S54, putative	39.2272	-1.16469	0.238134	-4.89093	1.00363e-06	7.93788e-06
Tb927.6.4050	zinc finger ccch domain-containing protein 14 (ZC3H14)	67.6966	-1.16461	0.173098	-6.72806	1.71938e-11	2.27844e-10
Tb927.4.2060	hypothetical protein, conserved	46.1938	-1.16441	0.219712	-5.29971	1.1599e-07	1.04747e-06
Tb927.10.13910	hypothetical protein, conserved	122.203	-1.16337	0.130908	-8.88694	6.28127e-19	1.43327e-17
Tb927.10.4120	60S ribosomal protein L30 (RPL30)	42.3511	-1.16248	0.220662	-5.26813	1.37824e-07	1.22775e-06
Tb927.9.2390	hypothetical protein, conserved	197.696	-1.16091	0.105915	-10.9608	5.89629e-28	2.04548e-26
Tb927.2.3190	hypothetical protein, conserved	16.0678	-1.15971	0.408606	-2.83821	0.0045367	0.0163222
Tb927.8.6390	lysophospholipase, putative,alpha/beta hydrolase, putative (TbLysoPLA)	73.0315	-1.15948	0.199042	-5.82527	5.70203e-09	6.03736e-08
Tb927.7.2660	zinc finger protein family member, putative (ZC3H20)	89.7618	-1.15879	0.145897	-7.9425	1.98147e-15	3.5826e-14
Tb927.5.3090	hypothetical protein, conserved	93.2665	-1.15782	0.152437	-7.59541	3.06813e-14	5.11395e-13
Tb927.7.4470	hypothetical protein, conserved	38.0248	-1.15632	0.244969	-4.72028	2.35525e-06	1.75084e-05
Tb927.8.910	hypothetical protein, conserved	124.812	-1.14977	0.126827	-9.06563	1.23885e-19	2.97813e-18
Tb927.1.3170	hypothetical protein, conserved	57.7753	-1.14956	0.19031	-6.04048	1.53655e-09	1.71635e-08
Tb927.11.4330	hypothetical protein, conserved	22.4214	-1.14938	0.324619	-3.54071	0.000399057	0.00193938
Tb927.5.1210	short-chain dehydrogenase, putative	58.8041	-1.14743	0.19034	-6.0283	1.65695e-09	1.84601e-08
Tb927.9.6060	2Fe-2S iron-sulfur cluster binding domain containing protein, putative	55.4853	-1.14476	0.197183	-5.80559	6.41402e-09	6.75769e-08
Tb927.6.2490	hypothetical protein, conserved	70.1413	-1.14348	0.223211	-5.12287	3.00914e-07	2.56032e-06
Tb927.1.1270	homocysteine S-methyltransferase, putative	57.3755	-1.14341	0.220437	-5.18703	2.13671e-07	1.85879e-06
Tb927.8.6038	ribosomal protein L41, putative	253.425	-1.14311	0.0938157	-12.1846	3.75549e-34	1.65203e-32
Tb927.8.6037	ribosomal protein L41, putative	253.425	-1.14311	0.0938157	-12.1846	3.75549e-34	1.65203e-32
Tb927.7.2700	NADH-cytochrome b5 reductase, putative (B5R)	122.678	-1.14152	0.125692	-9.08189	1.06704e-19	2.57234e-18
Tb927.4.4880	hypothetical protein, conserved	46.8504	-1.1408	0.203837	-5.59661	2.18583e-08	2.15402e-07
Tb927.7.5710	hypothetical protein, conserved	28.8073	-1.1397	0.263544	-4.3245	1.52876e-05	9.90619e-05
Tb927.10.12400	membrane transporter protein, putative	55.0422	-1.13958	0.190951	-5.96788	2.40352e-09	2.63985e-08
Tb927.11.10025	60S ribosomal protein L29	36.4471	-1.13939	0.236907	-4.80944	1.51353e-06	1.16891e-05
Tb927.11.15860	L-Lysine transport protein, putative	25.3155	-1.13644	0.290504	-3.91196	9.15482e-05	0.000513995
Tb927.11.8200	ribosomal protein S26, putative	949.615	-1.13618	0.0562954	-20.1824	1.39655e-90	2.59091e-88
Tb927.9.10560	hypothetical protein, conserved	76.4676	-1.13538	0.168733	-6.72882	1.71041e-11	2.27008e-10
Tb927.10.190	40S ribosomal protein S6, putative	261.555	-1.13516	0.105102	-10.8006	3.41837e-27	1.13511e-25
Tb927.2.4445	hypothetical protein, conserved	22.8914	-1.13512	0.320033	-3.54688	0.000389815	0.00189663
Tb927.8.4530	hypothetical protein, conserved	22.8207	-1.13505	0.304829	-3.72356	0.000196434	0.00102782
Tb927.6.3650	ADP-ribosylation factor, putative	98.1318	-1.13387	0.153239	-7.39939	1.36807e-13	2.17414e-12
Tb927.5.3780	hypothetical protein, conserved	126.435	-1.13352	0.131055	-8.64924	5.18454e-18	1.11168e-16
Tb927.10.14710	40S ribosomal protein S2, putative (RPS2)	43.1102	-1.13143	0.224077	-5.04929	4.43457e-07	3.68603e-06
Tb927.11.11830	40S ribosomal protein S17, putative	47.8218	-1.12696	0.225139	-5.0056	5.56879e-07	4.56523e-06
Tb927.6.4690	60S ribosomal protein L9, putative	892.364	-1.12689	0.0598886	-18.8164	5.54603e-79	7.28151e-77
Tb927.4.3170	hypothetical protein, conserved	27.9824	-1.12677	0.26432	-4.2629	2.01788e-05	0.000126996
Tb927.5.2380	hydrolase, alpha/beta fold family, putative	100.88	-1.12651	0.144604	-7.79033	6.68346e-15	1.16878e-13
Tb927.9.15420	unspecified product	948.119	-1.12645	0.0530257	-21.2434	3.79561e-100	7.90042e-98
Tb927.4.4380	vacuolar-type proton translocating pyrophosphatase 1, putative (PPase1)	74.803	-1.12563	0.164852	-6.82814	8.60231e-12	1.15472e-10
Tb927.6.4630	kinetoplastid-specific phospho-protein phosphatase, putative	74.9319	-1.12542	0.173653	-6.48085	9.12059e-11	1.12968e-09
Tb927.11.12160	hypothetical protein, conserved	39.8065	-1.12451	0.222738	-5.04855	4.4517e-07	3.6956e-06
Tb927.9.9750	membrane- trafficking protein, putative	51.2524	-1.1239	0.246241	-4.56425	5.01291e-06	3.53848e-05
Tb927.10.14800	mitogen-activated protein kinase 9, putative (MPK9)	21.1342	-1.12285	0.337043	-3.33147	0.000863876	0.00385985
Tb927.7.930	zinc finger CCCH domain containing protein 17 (ZC3H17)	81.5222	-1.12279	0.157838	-7.11355	1.13093e-12	1.64139e-11
Tb927.9.12510	ATP-dependent DEAD/H RNA helicase, putative (DED1)	62.4108	-1.12175	0.181702	-6.17354	6.67764e-10	7.69055e-09
Tb927.6.3420	hypothetical protein, conserved	55.2541	-1.12012	0.210925	-5.31051	1.0932e-07	9.92485e-07
Tb927.11.140	expression site-associated gene 4 (ESAG4) protein, putative,receptor-type adenylate cyclase	35.6325	-1.11984	0.234882	-4.76767	1.86367e-06	1.415e-05
Tb927.10.5610	40S ribosomal protein S9, putative	593.549	-1.11937	0.0695882	-16.0856	3.21904e-58	2.69326e-56
Tb927.11.5040	leucine-rich repeat protein (LRRP), putative	48.1364	-1.1175	0.207605	-5.38281	7.33307e-08	6.80962e-07
Tb927.8.4500	Eukaryotic translation initiation factor 4 gamma type 5 (eif4g5)	18.1396	-1.1175	0.338698	-3.29939	0.000968939	0.00427998
Tb927.11.2210	diacylglycerol acyltransferase, putative	54.3021	-1.11664	0.186684	-5.98145	2.21154e-09	2.43841e-08
Tb927.9.4190	fatty acyl CoA syntetase 1 (ACS1)	34.4824	-1.11582	0.252149	-4.42525	9.63315e-06	6.47827e-05
Tb927.9.8580	hypothetical protein, conserved	61.9082	-1.1153	0.204691	-5.44873	5.07302e-08	4.80501e-07
Tb927.3.3940	RNA-binding protein, putative (DRBD11)	27.9472	-1.11447	0.282879	-3.93975	8.15656e-05	0.000460371
Tb927.10.8030	hypothetical protein, conserved	74.994	-1.11169	0.1672	-6.64883	2.95437e-11	3.8028e-10
Tb927.10.1100	60S ribosomal protein L9, putative	479.012	-1.11168	0.0761038	-14.6074	2.51932e-48	1.64121e-46
Tb927.11.12270	drug resistence protein, putative	15.3537	-1.11132	0.364077	-3.05243	0.00226996	0.00903376
Tb927.3.4220	Zn-finger domain protein, putative	23.6856	-1.10932	0.293739	-3.77654	0.00015902	0.000847112
Tb927.7.180	hypothetical protein	28.7144	-1.10892	0.274846	-4.03469	5.46755e-05	0.000320028
Tb927.11.8970	ribose 5-phosphate isomerase, putative	113.091	-1.10838	0.150892	-7.34549	2.05002e-13	3.21007e-12
Tb927.9.13990	RNA-binding protein, putative (DRBD2)	12.6907	-1.10659	0.40375	-2.74079	0.0061292	0.0211511
Tb927.8.5120	cytochrome c	97.0971	-1.10604	0.130978	-8.44445	3.05487e-17	6.22203e-16
Tb927.3.3750	paraflagellar rod component, putative (PFC7)	131.177	-1.10593	0.119996	-9.21639	3.07266e-20	7.64491e-19
Tb927.10.10820	hypothetical protein, conserved	25.5881	-1.10118	0.318884	-3.45323	0.00055391	0.00260158
Tb927.10.170	pseudouridine synthase, Cbf5p	141.849	-1.10076	0.129921	-8.47258	2.40017e-17	4.91201e-16
Tb927.7.2360	N-acetyltransferase, putative	56.7067	-1.09954	0.195484	-5.6247	1.85826e-08	1.83973e-07
Tb927.7.3970	hypothetical protein, conserved	18.3493	-1.09865	0.321899	-3.41302	0.000642469	0.00295889
Tb927.10.7210	hypothetical protein, conserved	40.0715	-1.09759	0.230058	-4.77094	1.83371e-06	1.39598e-05
Tb927.5.291b	variant surface glycoprotein (VSG)-related, putative	54.7427	-1.09723	0.211282	-5.19319	2.06721e-07	1.802e-06
Tb927.5.1950	hypothetical protein, conserved	48.8834	-1.0969	0.207192	-5.29414	1.19579e-07	1.07533e-06
Tb927.3.750	hypothetical protein, conserved	54.6381	-1.09678	0.200812	-5.46172	4.7154e-08	4.47622e-07
Tb927.10.7590	hypothetical protein, conserved	37.7655	-1.09422	0.26242	-4.16974	3.04954e-05	0.000186024
Tb927.11.3000	60S ribosomal protein L37, putative	304.716	-1.09226	0.0880482	-12.4052	2.44768e-35	1.13524e-33
Tb927.11.5970	phosphoinositide-specific phospholipase C, putative	60.9723	-1.09157	0.196493	-5.55528	2.77165e-08	2.70323e-07
Tb927.5.1160	hypothetical protein, conserved	53.1113	-1.09134	0.200446	-5.44454	5.19403e-08	4.90873e-07
Tb927.9.720	hypothetical protein, conserved	10.888	-1.09031	0.417025	-2.61449	0.00893607	0.0292508
Tb927.11.4420	hypothetical protein, conserved	69.3585	-1.08669	0.17572	-6.18421	6.2415e-10	7.21748e-09
Tb927.10.14780	mitogen-activated protein kinase kinase kinase, putative,canertinib-binding protein kinase-1 (CBPK1)	47.3854	-1.08427	0.214718	-5.04972	4.42447e-07	3.68375e-06
Tb927.2.980	retrotransposon hot spot protein (RHS, pseudogene), putative,retrotransposon hot spot protein 5 (RHS5), degenerate	21.2353	-1.08329	0.359895	-3.01002	0.00261228	0.0101982
Tb927.6.1470	hypothetical protein, conserved	29.1455	-1.08299	0.257281	-4.20936	2.56091e-05	0.000158368
Tb927.10.3840	60S ribosomal protein L18a, putative	469.013	-1.08007	0.0773362	-13.9659	2.51756e-44	1.51302e-42
Tb927.1.2260	calpain-like protein fragment, putative	46.173	-1.07779	0.196294	-5.49072	4.00309e-08	3.82986e-07
Tb927.3.3990	KREPB6,RNA-editing complex protein (KREPB6)	29.8106	-1.07768	0.26437	-4.07639	4.57399e-05	0.000271072
Tb927.11.5090	aspartate aminotransferase, mitochondrial	80.1265	-1.07723	0.150424	-7.16126	7.99379e-13	1.17822e-11
Tb927.2.4710	RNA-binding protein, putative (TRRM1)	28.1995	-1.07627	0.281195	-3.82749	0.000129458	0.000703245
Tb927.8.510	hypothetical protein	9.65425	-1.07482	0.421994	-2.54699	0.0108655	0.034535
Tb927.11.5860	protein kinase, putative	45.5082	-1.07345	0.207531	-5.17249	2.30991e-07	1.99927e-06
Tb927.6.300	receptor-type adenylate cyclase GRESAG 4, putative	9.57135	-1.07228	0.447875	-2.39416	0.0166586	0.0492258
Tb927.5.1820	60S acidic ribosomal protein, putative	285.387	-1.07119	0.0924734	-11.5837	4.9823e-31	1.96847e-29
vsg2317	other	62.1754	-1.07097	0.221561	-4.83372	1.34008e-06	1.04345e-05
Tb927.3.5070	hypothetical protein, conserved	34.2697	-1.07072	0.254833	-4.20164	2.64984e-05	0.00016366
Tb927.11.1840	hypothetical protein, conserved	109.373	-1.07012	0.138564	-7.7229	1.13713e-14	1.95257e-13
Tb927.3.5190	hypothetical protein, conserved	25.053	-1.06988	0.289553	-3.69494	0.000219942	0.00113826
Tb927.4.4320	divalent cation tolerance protein, putative	39.9953	-1.06808	0.265868	-4.01733	5.88623e-05	0.000342888
Tb927.11.7700	hypothetical protein	507.653	-1.06624	0.0636407	-16.754	5.29141e-63	4.9623e-61
Tb927.6.2710	hypothetical protein, conserved	42.1684	-1.06474	0.231306	-4.60317	4.16105e-06	2.97656e-05
Tb927.7.680	chaperone protein DNAj, putative	43.9435	-1.06451	0.220862	-4.8198	1.43702e-06	1.11487e-05
Tb927.7.1110	asparagine synthetase a, putative	93.3352	-1.06426	0.172966	-6.153	7.60293e-10	8.70918e-09
Tb927.9.15100	hypothetical protein, conserved	24.2809	-1.06417	0.284379	-3.7421	0.000182488	0.000960142
Tb927.5.292b	hypothetical protein	45.3869	-1.06367	0.221731	-4.7971	1.60977e-06	1.23876e-05
Tb927.5.2150	hypothetical protein, conserved	87.7598	-1.06309	0.15842	-6.7106	1.93829e-11	2.55662e-10
Tb927.8.1520	NUDIX family hydrolase, putative	28.9917	-1.06298	0.287245	-3.70062	0.000215072	0.00111508
Tb927.9.9410	inositol phosphorylceramide synthase (SLS1)	30.5814	-1.06183	0.250855	-4.23286	2.3074e-05	0.000143418
Tb927.1.1580	cytochrome c oxidase assembly factor, putative,electron transport protein SCO1/2, putative	26.948	-1.0615	0.281103	-3.77621	0.000159235	0.000847729
Tb927.11.6565	hypothetical protein	18.9801	-1.06148	0.329023	-3.22614	0.0012547	0.00537262
Tb927.5.3570	hypothetical protein, conserved	19.949	-1.06129	0.328246	-3.23321	0.00122408	0.00525995
Tb927.6.860	hypothetical protein	76.1891	-1.05851	0.159028	-6.65614	2.81109e-11	3.63482e-10
Tb927.10.3200	U2 splicing auxiliary factor, putative (U2AF35)	28.558	-1.05636	0.289075	-3.65429	0.000257893	0.0013046
Tb927.3.700	hypothetical protein, conserved	377.881	-1.05596	0.154275	-6.84471	7.66291e-12	1.03802e-10
Tb927.4.3770	protein kinase, putative	62.0205	-1.05359	0.193436	-5.44673	5.13056e-08	4.85413e-07
Tb927.11.7080	acidocalcisomal pyrophosphatase	36.8788	-1.05338	0.265008	-3.97491	7.04067e-05	0.000402715
Tb927.11.1200	hypothetical protein, conserved	50.0933	-1.05338	0.217883	-4.83459	1.33419e-06	1.03981e-05
Tb927.3.4090	hypothetical protein, conserved	19.8714	-1.0523	0.365948	-2.87555	0.00403322	0.0148041
Tb927.9.9660	hypothetical protein, conserved	69.0041	-1.052	0.168221	-6.25366	4.00933e-10	4.70641e-09
Tb927.6.140	retrotransposon hot spot protein 5 (RHS5), putative	59.4814	-1.04935	0.217351	-4.82789	1.3799e-06	1.0725e-05
Tb927.4.4490	multidrug resistance protein E,p-glycoprotein (MRPE)	54.8145	-1.04928	0.197608	-5.30993	1.0967e-07	9.94602e-07
Tb927.5.480	hypothetical protein, conserved	91.263	-1.04874	0.149476	-7.01607	2.28193e-12	3.22951e-11
Tb927.2.2180	ribosomal RNA processing protein 41B,RNase PH-like protein, putative,exosome complex exonuclease 1, putative (RRP41B)	24.5685	-1.04843	0.296324	-3.53811	0.000403004	0.00195522
Tb927.10.14930	Zinc finger CCCH domain-containing protein 39 (ZC3H39)	15.9612	-1.04719	0.347699	-3.01178	0.00259719	0.0101579
Tb927.7.2640	hypothetical protein, conserved	137.959	-1.04518	0.121631	-8.59302	8.47126e-18	1.77191e-16
Tb927.11.2860	hypothetical protein, conserved	36.309	-1.04513	0.235502	-4.43789	9.08461e-06	6.1142e-05
Tb927.8.6340	CYC2-like cyclin, putative (CYC10)	88.3692	-1.04459	0.148268	-7.04528	1.85094e-12	2.64146e-11
Tb927.10.4110	60S ribosomal protein L30 (RPL30)	37.0001	-1.04306	0.23096	-4.51618	6.2964e-06	4.36857e-05
Tb927.10.7330	40S ribosomal protein S24E, putative	99.2139	-1.04288	0.160537	-6.4962	8.23726e-11	1.02623e-09
Tb927.9.11410	unspecified product	20.0101	-1.04226	0.35686	-2.92063	0.00349322	0.0131038
Tb927.9.15360	40S ribosomal protein S6, putative	531.413	-1.04169	0.0735285	-14.1672	1.46244e-45	9.31381e-44
Tb927.4.3780	hypothetical protein, conserved	22.347	-1.0376	0.325485	-3.18784	0.00143338	0.00602882
Tb927.11.3630	nucleobase/nucleoside transporter 8.1	16.6352	-1.03753	0.344262	-3.01377	0.00258022	0.0101054
Tb927.8.7600	amino acid transporter, putative	136.977	-1.03654	0.124306	-8.33864	7.5152e-17	1.49848e-15
Tb927.6.2100	40S ribosomal protein S30, putative	65.8514	-1.03596	0.190699	-5.43245	5.55849e-08	5.23001e-07
Tb927.9.14160	rieske iron-sulfur protein, mitochondrial precursor (RISP)	145.281	-1.03414	0.111285	-9.29267	1.50471e-20	3.81045e-19
Tb927.9.1440	hypothetical protein, conserved	154.418	-1.03353	0.125445	-8.23889	1.73809e-16	3.40204e-15
Tb927.6.510	GPEET2 procyclin precursor,PARP A-alpha,procyclin A-alpha,procyclic form specific polypeptide A-alpha precursor	151.823	-1.03284	0.117311	-8.80431	1.31654e-18	2.9412e-17
Tb927.6.950	cysteinyl-tRNA synthetase, putative	163.434	-1.03272	0.112266	-9.19885	3.61807e-20	8.89815e-19
Tb927.8.2540	3-ketoacyl-CoA thiolase, putative,ERG10	67.5519	-1.03194	0.16974	-6.07951	1.20548e-09	1.35541e-08
Tb927.11.165	ribosome associated membrane protein RAMP4, putative	106.335	-1.03134	0.140467	-7.34218	2.10141e-13	3.2785e-12
Tb927.11.167	ribosome associated membrane protein RAMP4, putative	106.335	-1.03134	0.140467	-7.34218	2.10141e-13	3.2785e-12
Tb927.5.3390	ADG1, pseudogene	46.9323	-1.03026	0.21922	-4.69969	2.60558e-06	1.92687e-05
Tb927.11.4150	hypothetical protein, conserved	31.6482	-1.02986	0.254857	-4.04094	5.32364e-05	0.00031243
Tb927.3.1955	Vacuolar protein sorting-associated protein 55 homolog	16.1189	-1.02937	0.374828	-2.74625	0.00602811	0.0208528
Tb927.3.1945	Vacuolar protein sorting-associated protein 55 homolog	16.1189	-1.02937	0.374828	-2.74625	0.00602811	0.0208528
Tb927.1.2820	pteridine transporter, putative	346.51	-1.02831	0.0826001	-12.4493	1.411e-35	6.65276e-34
Tb927.8.1580	hypothetical protein, conserved	56.2708	-1.02778	0.191231	-5.37456	7.67692e-08	7.09803e-07
Tb927.5.3950	hypothetical protein, conserved	52.4815	-1.02705	0.190911	-5.37973	7.45978e-08	6.91224e-07
Tb927.10.3890	phosphatidylinositol-4-phosphate 5-kinase, putative (PIP5KII-alpha)	54.3577	-1.02541	0.187109	-5.48027	4.24674e-08	4.04935e-07
Tb927.11.9930	NADH-ubiquinone oxidoreductase complex I subunit, putative	110.314	-1.02511	0.148569	-6.89988	5.20474e-12	7.12957e-11
Tb927.6.4020	hypothetical protein, conserved	57.5763	-1.02425	0.212866	-4.81171	1.49641e-06	1.15778e-05
Tb927.5.1730	ecotin family (I11), putative,inhibitor of serine peptidase (ISP), putative (ISP)	51.29	-1.02378	0.202044	-5.06711	4.03894e-07	3.39589e-06
Tb927.10.3280	60S ribosomal proteins L38, putative	1112.84	-1.02348	0.0519154	-19.7144	1.62328e-86	2.56538e-84
Tb927.10.8920	ras-like small GTPase, putative (TbGRP)	135.222	-1.02021	0.122735	-8.31231	9.38602e-17	1.8628e-15
Tb927.11.7340	hypothetical protein, conserved	36.4954	-1.01993	0.239667	-4.25562	2.08469e-05	0.000130718
Tb927.10.10250	EP2 procyclin (EP2)	325.476	-1.01803	0.0790235	-12.8826	5.63977e-38	2.89939e-36
Tb927.5.1760	Isoprenylcysteine alpha-carbonyl methylesterase, putative	45.4185	-1.01748	0.215009	-4.73229	2.22003e-06	1.65899e-05
Tb927.9.14370	60S ribosomal protein L26, putative	336.618	-1.0172	0.0956548	-10.634	2.06937e-26	6.71126e-25
Tb927.10.14250	hypothetical protein, conserved	44.33	-1.01719	0.223379	-4.55365	5.27226e-06	3.70622e-05
Tb927.9.6470	hypothetical protein, conserved	69.8466	-1.01692	0.170367	-5.96902	2.3869e-09	2.62497e-08
Tb927.10.2970	hypothetical protein, conserved	138.122	-1.01627	0.119492	-8.50492	1.81728e-17	3.73702e-16
Tb927.11.15840	L-Lysine transport protein, putative	82.9935	-1.01544	0.156387	-6.4931	8.40853e-11	1.04452e-09
Tb927.11.7900	mitochondrial RNA binding protein 16 (RBP16)	110.706	-1.01428	0.135834	-7.46709	8.19876e-14	1.32516e-12
Tb927.11.11230	60S ribosomal protein L14, putative	646.663	-1.01292	0.063631	-15.9187	4.70336e-57	3.78664e-55
Tb927.7.1050	40S ribosomal protein S16, putative	27.4548	-1.01287	0.321839	-3.14713	0.00164884	0.00681416
Tb927.11.500	RNA-binding protein, UBP1 (UBP1)	230.238	-1.0124	0.0988016	-10.2468	1.22379e-24	3.75678e-23
Tb927.3.2080	hypothetical protein, conserved	57.8027	-1.01227	0.184036	-5.50036	3.79018e-08	3.6425e-07
Tb927.6.5130	60S acidic ribosomal protein P2, putative	194.101	-1.00994	0.111141	-9.087	1.01814e-19	2.4684e-18
Tb927.9.12240	unspecified product	302.359	-1.00917	0.0877186	-11.5046	1.25097e-30	4.83066e-29
Tb927.1.5000	hypothetical protein, conserved	39.8796	-1.00828	0.227068	-4.44044	8.97749e-06	6.05643e-05
Tb927.9.9210	60S ribosomal protein L37, putative	200.035	-1.00807	0.110951	-9.08575	1.02985e-19	2.48973e-18
Tb927.4.3480	hypothetical protein	32.2095	-1.00606	0.273893	-3.67318	0.000239547	0.00122486
Tb927.5.1110	60S ribosomal protein L2, putative,60S ribosomal protein L8, putative	519.006	-1.00572	0.0840883	-11.9603	5.73378e-33	2.4466e-31
Tb927.9.3170	cytochrome oxidase subunit V (COXV)	324.402	-1.00545	0.0770842	-13.0436	6.91375e-39	3.71082e-37
Tb927.7.7090	hypothetical protein, conserved	71.6893	-1.00313	0.153639	-6.52913	6.6155e-11	8.2781e-10
Tb927.4.4860	amino acid transporter 8, putative (AATP8)	18.6617	-1.00221	0.361787	-2.77018	0.0056026	0.0196034
Tb927.2.1330	retrotransposon hot spot protein (RHS, pseudogene), putative,retrotransposon hot spot protein 6 (RHS6), degenerate	42.5851	-1.00221	0.258451	-3.87777	0.000105419	0.000583052
Tb927.11.5180	hypothetical protein, conserved	33.264	-1.00078	0.244576	-4.09189	4.27864e-05	0.000254275
Tb927.10.15420	hypothetical protein, conserved	48.8893	-1.00007	0.201743	-4.95715	7.15351e-07	5.77014e-06
Tb927.9.13570	hypothetical protein, conserved	35.0045	-0.999867	0.239324	-4.17787	2.94245e-05	0.000179878
Tb927.11.13180	hypothetical protein conserved	37.8093	-0.99923	0.239682	-4.16897	3.05974e-05	0.00018638
Tb927.4.3060	hypothetical protein, conserved	35.7136	-0.996994	0.23057	-4.32404	1.53201e-05	9.91216e-05
Tb927.11.15810	NADH dehydrogenase subunit NI2M, putative,Complex 1,NADH-ubiquinone oxidoreductase chain NI2M	83.8243	-0.996841	0.160094	-6.22659	4.76696e-10	5.54996e-09
Tb927.6.3270	hypothetical protein, conserved	26.5325	-0.996298	0.259634	-3.83732	0.000124385	0.000679579
Tb927.8.8340	hypothetical protein, conserved	13.6504	-0.99234	0.38533	-2.5753	0.0100154	0.0321684
Tb927.7.5290	hypothetical protein, conserved	28.5112	-0.989273	0.2707	-3.65451	0.000257678	0.00130429
Tb927.7.6420	hypothetical protein, conserved	203.34	-0.989185	0.11855	-8.34404	7.17925e-17	1.44499e-15
Tb927.11.5600	hypothetical protein, conserved	63.6788	-0.98907	0.178577	-5.53861	3.04889e-08	2.95337e-07
Tb927.9.8680	cytochrome c oxidase assembly factor, putative	53.5809	-0.988181	0.204592	-4.83	1.36535e-06	1.06216e-05
Tb927.11.7820	endonuclease/exonuclease/phosphatase, putative	36.635	-0.98612	0.229982	-4.28782	1.80435e-05	0.000114999
Tb927.8.5150	hypothetical protein, conserved	34.3163	-0.985745	0.244314	-4.03475	5.46599e-05	0.000320028
Tb927.2.4620	hypothetical protein, conserved	45.0616	-0.985717	0.209863	-4.69696	2.64058e-06	1.95106e-05
Tb927.8.6410	short-chain dehydrogenase, putative	34.8298	-0.985417	0.249239	-3.95371	7.695e-05	0.00043663
Tb927.11.7290	pantothenate kinase subunit, putative	189.985	-0.985377	0.106355	-9.26496	1.95154e-20	4.89837e-19
Tb927.5.1120	hypothetical protein, conserved	41.347	-0.984445	0.239414	-4.11189	3.92426e-05	0.000234193
Tb927.10.4280	hypothetical protein, conserved	178.061	-0.983263	0.102002	-9.6396	5.43987e-22	1.50239e-20
Tb927.8.670	hypothetical protein, conserved	25.552	-0.982118	0.304285	-3.22763	0.00124821	0.00535017
Tb927.7.5020	60S ribosomal protein L19, putative	35.0148	-0.98161	0.260045	-3.77476	0.000160161	0.000851066
Tb927.9.10570	predicted zinc finger protein	119.458	-0.98051	0.139342	-7.03672	1.96812e-12	2.79932e-11
Tb927.11.1780	protein phosphatase 2C, putative	39.9603	-0.980275	0.220245	-4.45083	8.55376e-06	5.80268e-05
Tb927.7.2670	zinc finger protein family member, putative (ZC3H21)	103.444	-0.979887	0.135158	-7.24996	4.16892e-13	6.28579e-12
Tb927.7.7170	CYC2-like cyclin, putative (CYC4)	30.2453	-0.979853	0.255386	-3.83675	0.000124671	0.00068027
Tb927.9.14440	hypothetical protein	43.34	-0.979734	0.222299	-4.40729	1.04674e-05	7.0172e-05
Tb927.11.10060	Biotin--acetyl-CoA-carboxylase ligase, putative,biotin--protein ligase, putative	53.6965	-0.978594	0.210563	-4.64752	3.35951e-06	2.43586e-05
Tb927.6.2110	40S ribosomal protein S30, putative	57.4808	-0.978257	0.199964	-4.89217	9.97306e-07	7.89518e-06
Tb927.1.3180	40S ribosomal protein S11, putative	786.781	-0.975781	0.0634239	-15.3851	2.06167e-53	1.51675e-51
Tb927.2.4670	hypothetical protein, conserved	20.6759	-0.975628	0.316661	-3.08099	0.00206314	0.00827776
Tb927.10.13360	Elongation factor Tu, mitochondrial (EF-Tu)	57.3309	-0.975568	0.178338	-5.47035	4.49159e-08	4.27803e-07
Tb927.3.1370	40S ribosomal protein S25, putative	346.706	-0.972801	0.0849819	-11.4472	2.42963e-30	9.17453e-29
Tb927.11.3230	60S ribosomal protein L44	993.218	-0.972688	0.0569174	-17.0895	1.77808e-65	1.78519e-63
Tb927.11.7780	hypothetical protein, conserved	58.6947	-0.972646	0.183255	-5.30762	1.11067e-07	1.00408e-06
Tb927.1.720	phosphoglycerate kinase (PGKA)	53.206	-0.972634	0.214577	-4.5328	5.82082e-06	4.07171e-05
Tb927.10.2240	hypothetical protein, conserved	55.59	-0.972586	0.188943	-5.1475	2.63976e-07	2.26601e-06
Tb927.5.900	oligosaccharyl transferase subunit, putative	28.3338	-0.972128	0.301423	-3.22513	0.00125916	0.00538362
Tb927.5.1930	hypothetical protein, conserved	53.7981	-0.970562	0.212123	-4.57547	4.75162e-06	3.37077e-05
Tb927.9.5770	tryparedoxin peroxidase	24.8154	-0.96985	0.304316	-3.18698	0.00143766	0.00604088
Tb927.9.5750	tryparedoxin peroxidase	24.8154	-0.96985	0.304316	-3.18698	0.00143766	0.00604088
Tb927.11.7330	hypothetical protein, conserved	43.7108	-0.969551	0.227218	-4.26706	1.98067e-05	0.000125115
Tb927.7.6220	protein kinase, putative	30.7634	-0.969411	0.251372	-3.85648	0.000115029	0.000632514
Tb927.5.3320	protein kinase, putative	37.982	-0.968747	0.232811	-4.16109	3.16737e-05	0.00019225
Tb927.11.16280	60S ribosomal protein L2, putative,60S ribosomal protein L8, putative	571.069	-0.967333	0.072417	-13.3578	1.06648e-40	5.9877e-39
Tb927.8.2780	RNA-binding protein RBP10, putative (RBP10)	37.4668	-0.967229	0.253324	-3.81815	0.000134456	0.00072802
Tb927.1.4740	hypothetical protein, conserved	120.306	-0.966297	0.134819	-7.16738	7.64478e-13	1.13069e-11
Tb927.7.6110	hypothetical protein, conserved	26.4493	-0.965241	0.267586	-3.60722	0.000309491	0.00153916
Tb927.11.2170	hypothetical protein, conserved	18.8805	-0.96497	0.341838	-2.82289	0.00475934	0.0170441
Tb927.5.1700	replication Factor A 28 kDa subunit, putative	50.831	-0.964162	0.191806	-5.02676	4.98846e-07	4.10526e-06
Tb927.6.4980	40S ribosomal protein S14 (RPS14)	496.941	-0.962614	0.0702963	-13.6937	1.10765e-42	6.47443e-41
Tb927.3.3340	3', 5'-cyclic nucleotide phosphodiesterase, putative (PDED)	62.1553	-0.962505	0.165581	-5.81291	6.13952e-09	6.48449e-08
Tb927.11.4300	60S ribosomal protein L18, putative (RPL18)	665.116	-0.960313	0.0623199	-15.4094	1.415e-53	1.05005e-51
Tb927.5.520	stomatin-like protein, putative	88.5729	-0.957372	0.14742	-6.49417	8.3495e-11	1.0387e-09
Tb927.11.16540	hypothetical protein, conserved	19.2605	-0.957344	0.332483	-2.87938	0.00398459	0.0146634
Tb927.10.9800	60S ribosomal protein L22	528.188	-0.957174	0.0697093	-13.7309	6.62721e-43	3.90045e-41
Tb927.11.2060	60S acidic ribosomal subunit protein, putative	28.9933	-0.956632	0.277202	-3.45103	0.000558456	0.00261861
Tb927.7.840	hypothetical protein, conserved	73.0747	-0.955013	0.162969	-5.86011	4.6257e-09	4.94065e-08
Tb927.2.2200	hypothetical protein, conserved	30.9351	-0.954268	0.272346	-3.50388	0.000458537	0.00219347
Tb927.10.12080	hypothetical protein, conserved	17.2129	-0.953984	0.368633	-2.58789	0.00965647	0.0311916
Tb927.11.2750	hypothetical protein, conserved	37.5633	-0.95337	0.220827	-4.31728	1.57966e-05	0.000101973
Tb927.7.6340	hypothetical protein, conserved	78.0849	-0.953325	0.160803	-5.92854	3.05647e-09	3.33981e-08
Tb927.5.950	monothiol glutaredoxin, putative	65.1857	-0.952936	0.17739	-5.37199	7.78717e-08	7.19218e-07
Tb927.11.2235	hypothetical protein	79.1794	-0.952181	0.182218	-5.2255	1.73687e-07	1.52701e-06
Tb927.10.5030	ubiquitin/ribosomal protein S27a, putative	469.789	-0.952165	0.0807005	-11.7987	3.9616e-32	1.61762e-30
Tb927.6.5010	hypothetical protein, conserved	126.526	-0.952079	0.162788	-5.84857	4.95819e-09	5.28255e-08
Tb927.3.1910	hypothetical protein, conserved	17.8556	-0.950636	0.351205	-2.70679	0.0067938	0.0231913
Tb927.3.1700	diacylglycerol acyltransferase, putative	35.7193	-0.950306	0.255704	-3.71643	0.000202061	0.00105338
Tb927.3.4160	hypothetical protein, conserved	43.4453	-0.950271	0.218887	-4.34139	1.41587e-05	9.21666e-05
Tb927.2.5980	ATP-dependent Clp protease subunit, heat shock protein 104 (HSP104), putative,atp-dependent chaperone (HSP104)	167.596	-0.949768	0.126051	-7.53477	4.89178e-14	8.07475e-13
Tb927.5.750	hypothetical protein, conserved	26.9837	-0.949473	0.273304	-3.47405	0.000512661	0.00242385
Tb927.9.3780	hypothetical protein, conserved	77.1714	-0.946655	0.181482	-5.21624	1.82592e-07	1.60148e-06
Tb927.8.3220	exonuclease, putative	46.3916	-0.945551	0.199962	-4.72864	2.26024e-06	1.68609e-05
Tb927.6.2010	hypothetical protein, conserved	107.92	-0.945054	0.143394	-6.59062	4.37986e-11	5.53744e-10
Tb927.10.520	hypothetical protein, conserved	178.583	-0.943505	0.107507	-8.77624	1.69026e-18	3.72731e-17
Tb11.02.5400	cystathionine beta-synthase, putative	75.3462	-0.943126	0.160226	-5.88621	3.95154e-09	4.25463e-08
Tb927.5.297b	hypothetical protein	13.6122	-0.942179	0.380717	-2.47475	0.013333	0.0409296
Tb927.11.3220	metacaspase,cysteine peptidase, Clan CD, family C13 (mca1)	26.2473	-0.942074	0.288869	-3.26126	0.0011092	0.00482955
Tb927.10.9410	selenophosphate synthetase, putative (SPS2)	43.9208	-0.941657	0.222799	-4.22649	2.37364e-05	0.000147428
Tb927.5.1740	hypothetical protein	23.3901	-0.940839	0.303756	-3.09736	0.00195255	0.00789967
Tb927.10.3830	hypothetical protein	133.697	-0.940338	0.136445	-6.89169	5.51348e-12	7.54039e-11
Tb927.10.760	hypothetical protein, conserved	22.5052	-0.940203	0.309796	-3.03491	0.00240604	0.0095017
Tb927.5.287b	galactokinase (pseudogene)	131.793	-0.940029	0.151765	-6.194	5.86575e-10	6.79217e-09
Tb927.3.4080	hypothetical protein, conserved	34.3998	-0.939213	0.269688	-3.48259	0.00049658	0.00235173
Tb927.2.4130	enoyl-CoA hydratase/Enoyl-CoA isomerase/3-hydroxyacyl-CoA dehydrogenase, putative	74.5346	-0.938107	0.167865	-5.58847	2.29079e-08	2.24967e-07
Tb927.8.1110	40S ribosomal protein S9, putative	555.817	-0.937649	0.0701856	-13.3596	1.0416e-40	5.88674e-39
Tb927.10.5330	40S ribosomal protein S18, putative	48.8209	-0.935926	0.235122	-3.9806	6.87423e-05	0.000393722
Tb927.8.1890	cytochrome c1, heme protein, mitochondrial precursor	121.838	-0.935045	0.121256	-7.71133	1.24517e-14	2.12952e-13
Tb927.7.3680	ubiquitin/ribosomal protein S27a, putative	399.245	-0.933965	0.0773859	-12.0689	1.54127e-33	6.67675e-32
Tb927.7.5840	hypothetical protein, conserved	58.922	-0.932031	0.178869	-5.21068	1.88145e-07	1.6468e-06
Tb927.10.15120	40S ribosomal protein S13, putative	244.621	-0.931987	0.0973983	-9.56882	1.0813e-21	2.93879e-20
Tb927.9.2450	electon transport protein SCO1/SCO2, putative	33.9328	-0.931601	0.251038	-3.711	0.000206443	0.00107295
Tb927.11.8185	hypothetical protein	27.7307	-0.931042	0.277928	-3.34994	0.000808287	0.00362858
Tb927.10.5340	40S ribosomal protein S18, putative (RPS18)	138.779	-0.929831	0.133324	-6.97424	3.0754e-12	4.30959e-11
Tb927.2.5060	GTP binding protein, putative	105.09	-0.928408	0.145446	-6.38318	1.73442e-10	2.09654e-09
Tb927.10.15920	hypothetical protein, conserved	21.8019	-0.927559	0.297583	-3.11698	0.00182717	0.00746078
Tb927.10.12530	chaperone protein DNAj, putative	50.4741	-0.92741	0.210827	-4.39892	1.08789e-05	7.2623e-05
Tb927.10.5480	60S ribosomal protein L24, putative	74.8306	-0.927173	0.179133	-5.17588	2.2684e-07	1.96534e-06
Tb927.7.3700	hypothetical protein, conserved	25.737	-0.925227	0.28109	-3.29156	0.000996318	0.00438277
Tb927.5.1090	threonyl-tRNA synthetase, putative	137.364	-0.924701	0.138263	-6.68798	2.26266e-11	2.96158e-10
Tb927.4.940	hypothetical protein, conserved	32.5236	-0.924388	0.269194	-3.43391	0.000594949	0.0027624
Tb927.1.4310	hypothetical protein, conserved	60.8451	-0.924281	0.170999	-5.40518	6.47425e-08	6.05825e-07
Tb927.10.3680	hypothetical protein, conserved	29.0318	-0.923544	0.261811	-3.52752	0.000419465	0.00202702
Tb927.5.3220	signal peptidase type I, putative,serine peptidase, Clan SF, Family S26A	36.4369	-0.922041	0.257399	-3.58215	0.000340782	0.00168203
Tb927.8.1420	acyl-CoA dehydrogenase, mitochondrial precursor, putative	32.0426	-0.919065	0.253522	-3.62519	0.000288747	0.00144611
Tb927.11.6670	hypothetical protein, conserved	31.9288	-0.915231	0.249391	-3.66987	0.000242672	0.00123788
Tb927.2.3720	ubiquitin-conjugating enzyme, putative	25.6576	-0.914771	0.261862	-3.49333	0.000477029	0.00226795
Tb927.10.4240	hypothetical protein, conserved	241.274	-0.914019	0.0964087	-9.48066	2.52675e-21	6.69668e-20
Tb927.11.16510	hypothetical protein, conserved	127.953	-0.913372	0.12414	-7.35761	1.87226e-13	2.95339e-12
vsg1600	other	38.8345	-0.911763	0.23122	-3.94326	8.03801e-05	0.000454581
Tb927.10.11760	pumilio/PUF RNA binding protein 6 (PUF6)	63.5788	-0.910971	0.174007	-5.23525	1.64762e-07	1.45407e-06
Tb927.5.3800	glutamine hydrolysing (not ammonia-dependent) carbomoyl phosphate synthase, putative	224.787	-0.910383	0.0920876	-9.88605	4.78533e-23	1.37966e-21
Tb927.11.9710	60S ribosomal protein L10a, putative (RPL10A)	188.09	-0.908885	0.113337	-8.01929	1.06357e-15	1.96462e-14
Tb927.11.9700	nascent polypeptide associated complex alpha subunit, putative	277.105	-0.908595	0.103119	-8.81113	1.23893e-18	2.78973e-17
Tb927.9.10010	chaperone protein DNAj, putative	80.7502	-0.908323	0.171564	-5.29435	1.19439e-07	1.0752e-06
Tb927.2.5800	sedoheptulose-1,7-bisphosphatase (SBPase)	71.2514	-0.907809	0.179864	-5.04719	4.48358e-07	3.71845e-06
Tb927.3.2880	hypothetical protein, conserved	61.2261	-0.907761	0.174535	-5.20101	1.98204e-07	1.73129e-06
Tb927.11.4680	hypothetical protein, conserved	34.9503	-0.906298	0.225942	-4.01119	6.04142e-05	0.000350731
Tb927.1.420	retrotransposon hot spot protein 5 (RHS5), putative	81.6123	-0.906002	0.211655	-4.28056	1.8642e-05	0.000118724
Tb927.9.15210	ribosomal protein L36, putative	430.262	-0.90578	0.0789749	-11.4692	1.88356e-30	7.17601e-29
Tb927.8.2560	spliceosomal U5 snRNP-specific protein, putative	31.5655	-0.904089	0.271419	-3.33097	0.000865452	0.00386487
Tb927.10.12210	ribulose-5-phosphate 3-epimerase, putative	67.6397	-0.904083	0.177599	-5.0906	3.5694e-07	3.01895e-06
Tb927.11.14490	RNA polymerase subunit, putative (RPB7)	42.0964	-0.903398	0.209916	-4.30362	1.68033e-05	0.0001079
Tb927.1.3830	glucose-6-phosphate isomerase, glycosomal (PGI)	80.2832	-0.903153	0.213118	-4.23781	2.25711e-05	0.0001406
Tb927.6.1560	hypothetical protein, conserved	51.1345	-0.902046	0.190178	-4.74318	2.10388e-06	1.5819e-05
Tb927.10.15760	hypothetical protein, conserved	174.912	-0.90148	0.109769	-8.21254	2.16555e-16	4.20974e-15
Tb927.11.8910	NADH dehydrogenase subunit NB6M, putative,NB6M,Complex 1,NADH-ubiquinone oxidoreductase chain NB6M	35.4264	-0.901246	0.244465	-3.68661	0.000227263	0.00117046
Tb927.10.11540	40S ribosomal protein S3, putative (RPS3)	660.808	-0.901049	0.0609472	-14.7841	1.85558e-49	1.22756e-47
Tb927.11.6500	40S ribosomal protein S21, putative	76.8108	-0.89993	0.164564	-5.46858	4.53661e-08	4.31129e-07
Tb927.9.7190	oxidoreductase, putative	47.7146	-0.899326	0.213574	-4.21084	2.5442e-05	0.000157563
Tb927.7.5250	hypothetical protein, conserved	30.9194	-0.897712	0.258872	-3.46779	0.000524766	0.00247697
Tb927.10.5080	GPI transamidase component Tta2 (TTA2)	39.3917	-0.896813	0.260463	-3.44315	0.000574972	0.00268279
Tb927.7.5000	60S ribosomal protein L19, putative	23.5512	-0.895983	0.32434	-2.76248	0.0057364	0.0200059
Tb927.9.1850	60S ribosomal protein L35, putative	40.519	-0.895087	0.231705	-3.86304	0.000111984	0.000616167
Tb927.7.2600	hypothetical protein, conserved	64.9594	-0.894527	0.176265	-5.0749	3.87693e-07	3.26934e-06
Tb927.7.690	zinc finger protein, putative	72.1666	-0.894319	0.175675	-5.09076	3.56633e-07	3.01895e-06
Tb927.11.12040	hypothetical protein, conserved	454.044	-0.894019	0.0754691	-11.8462	2.25301e-32	9.28849e-31
Tb927.11.3590	40S ribosomal protein S4, putative	163.041	-0.893173	0.111929	-7.97981	1.46556e-15	2.67245e-14
Tb927.9.14200	hypothetical protein, conserved	26.5021	-0.89251	0.276796	-3.22443	0.00126222	0.005394
Tb927.10.3470	hypothetical protein, conserved	26.0497	-0.891976	0.285753	-3.12149	0.00179937	0.00735785
Tb927.11.8040	hypothetical protein, conserved	60.2882	-0.891872	0.190515	-4.68138	2.8495e-06	2.09997e-05
Tb927.5.1060	mitochondrial processing peptidase, beta subunit, putative,metallo-peptidase, Clan ME, Family M16	69.033	-0.890629	0.157448	-5.65664	1.54364e-08	1.54617e-07
Tb927.9.5690	60S acidic ribosomal protein, putative	524.877	-0.890628	0.0692846	-12.8546	8.1004e-38	4.13945e-36
Tb927.6.1570	2-hydroxy-3-oxopropionate reductase, putative	163.65	-0.88963	0.178456	-4.98515	6.1914e-07	5.04174e-06
Tb927.11.6150	hypothetical protein, conserved	29.5938	-0.889202	0.277407	-3.20541	0.00134872	0.0057292
Tb927.10.12370	gamma-glutamylcysteine synthetase (GCS)	71.1652	-0.888954	0.163017	-5.45314	4.94885e-08	4.69261e-07
Tb927.3.5580	tryptophanyl-tRNA synthetase	60.6077	-0.887197	0.197969	-4.48148	7.41258e-06	5.08104e-05
Tb927.8.4010	flagellum-adhesion glycoprotein (fla1)	45.2088	-0.886044	0.204922	-4.32382	1.53349e-05	9.91424e-05
Tb927.11.8420	hypothetical protein, conserved	28.2178	-0.885154	0.297387	-2.97644	0.00291617	0.01119
vsg3313	other	46.9284	-0.883925	0.220485	-4.009	6.09759e-05	0.000353752
Tb927.10.3540	hypothetical protein, conserved	74.515	-0.883093	0.161075	-5.48249	4.19375e-08	4.0033e-07
Tb927.10.4750	hypothetical protein, conserved	89.4725	-0.882126	0.150464	-5.86271	4.55362e-09	4.86975e-08
Tb927.11.2680	hypothetical protein, conserved	48.3212	-0.882036	0.198345	-4.44698	8.70847e-06	5.89826e-05
Tb927.3.3190	serine/threonine-protein kinase, putative,protein kinase, putative	51.5562	-0.879976	0.205824	-4.27539	1.90804e-05	0.000121065
Tb927.9.12320	cystathione gamma lyase, putative	251.108	-0.879537	0.0957046	-9.19012	3.92394e-20	9.62268e-19
Tb927.3.2476	hypothetical protein	51.3079	-0.879309	0.196425	-4.47657	7.58505e-06	5.18676e-05
Tb927.3.2477	hypothetical protein	51.3079	-0.879309	0.196425	-4.47657	7.58505e-06	5.18676e-05
Tb927.3.2060	protein kinase, putative	29.2161	-0.874612	0.265814	-3.29031	0.00100077	0.00440007
Tb927.11.9640	glycyl-tRNA synthetase, putative	103.619	-0.874253	0.140759	-6.21098	5.26561e-10	6.10553e-09
Tb927.11.1270	hypothetical protein, conserved	105.541	-0.874147	0.137915	-6.33831	2.323e-10	2.78434e-09
Tb927.8.6850	hypothetical protein, conserved	34.9356	-0.872708	0.281719	-3.0978	0.00194966	0.00789296
Tb927.8.8250	amino acid transporter, putative	19.3743	-0.868395	0.332682	-2.61029	0.0090466	0.029546
Tb927.11.11725	ribosomal protein S29	39.6714	-0.867569	0.253638	-3.4205	0.000625063	0.00288652
Tb927.9.1610	CDP-diacylglycerol--inositol 3-phosphatidyltransferase, putative,phosphatidyltransferase, putative	72.923	-0.865921	0.172105	-5.03136	4.87018e-07	4.01179e-06
Tb927.8.2040	hypothetical protein, conserved	21.9645	-0.865264	0.293819	-2.94489	0.00323073	0.0122266
Tb927.8.5760	hypothetical protein, conserved	21.1397	-0.864878	0.32008	-2.70207	0.00689096	0.0234484
Tb927.11.10620	hypothetical protein, conserved	22.283	-0.863695	0.307984	-2.80435	0.00504175	0.0179501
Tb927.1.1850	hypothetical protein, conserved	20.5002	-0.863397	0.306972	-2.81262	0.00491393	0.0175536
Tb927.5.296b	hypothetical protein	21.4027	-0.862202	0.322369	-2.67458	0.00748234	0.0251095
Tb927.10.9310	hypothetical protein, conserved	30.4984	-0.862117	0.264588	-3.25834	0.00112066	0.00486951
Tb927.9.1960	nitrilase, putative	41.1057	-0.861984	0.261053	-3.30195	0.000960154	0.00425218
Tb927.6.4720	zinc finger CCCH domain-containing protein 15 (ZC3H15)	24.6019	-0.861915	0.284255	-3.03219	0.00242784	0.0095789
Tb927.3.3630	Elongation factor Ts, mitochondrial, putative (EF-Ts)	40.2843	-0.860397	0.230122	-3.73887	0.00018485	0.000971374
Tb927.3.2110	TFIIF-stimulated CTD phosphatase, putative	20.3737	-0.860021	0.320367	-2.68449	0.00726408	0.024522
Tb927.4.2290	glucose transporter, putative	36.7797	-0.858225	0.256407	-3.34712	0.000816544	0.00366179
Tb927.11.9730	60S ribosomal protein L34, putative	771.932	-0.856785	0.0716576	-11.9567	5.99279e-33	2.5444e-31
Tb927.4.5130	hypothetical protein, conserved	28.6173	-0.855737	0.280171	-3.05434	0.00225558	0.00898651
Tb927.6.4420	hypothetical protein, conserved	76.5223	-0.855023	0.166717	-5.12858	2.91941e-07	2.48894e-06
Tb927.9.9450	zinc finger protein family member, putative (ZC3H28)	136.438	-0.853549	0.115233	-7.40716	1.29037e-13	2.05449e-12
Tb927.6.3190	hypothetical protein, conserved	33.9313	-0.853291	0.241587	-3.53202	0.000412401	0.00199627
Tb927.9.6070	40S ribosomal protein S3, putative (RPS3)	370.216	-0.853245	0.0787506	-10.8348	2.35561e-27	7.88344e-26
Tb927.10.8320	cytochrome oxidase subunit IX (COXIX)	256.854	-0.852139	0.0857715	-9.93499	2.93207e-23	8.51097e-22
Tb927.5.440	trans-sialidase, putative	47.2616	-0.851786	0.187711	-4.53775	5.68584e-06	3.98056e-05
Tb927.9.11740	cyclophilin type peptidyl-prolyl cis-trans isomerase, putative (PPIase)	23.1977	-0.851775	0.289465	-2.94258	0.00325486	0.0123016
Tb927.10.12660	pumilio/PUF RNA binding protein 2 (PUF2)	47.2517	-0.851348	0.199442	-4.26864	1.96665e-05	0.000124322
Tb927.6.5040	ribosomal protein L15, putative	535.294	-0.851225	0.0784634	-10.8487	2.02304e-27	6.7971e-26
Tb927.11.4170	kinetoplastid-specific dual specificity phosphatase, putative	30.5159	-0.850455	0.262719	-3.23712	0.00120741	0.00520141
Tb927.4.1300	amidinotransferase, putative	265.974	-0.848812	0.0921128	-9.21492	3.11516e-20	7.72812e-19
Tb927.3.2480	hypothetical protein, conserved	59.1214	-0.847301	0.203194	-4.16991	3.04722e-05	0.000186015
Tb927.9.15260	hypothetical protein, conserved	43.2213	-0.846847	0.213728	-3.96227	7.4242e-05	0.000422952
Tb927.2.4240	GTP binding protein, putative	36.0596	-0.846495	0.226594	-3.73573	0.000187173	0.000982973
Tb927.11.350	RNA-binding protein, putative	28.9126	-0.846435	0.270816	-3.1255	0.00177502	0.00726872
Tb927.7.560	hypothetical protein, conserved	32.7437	-0.842833	0.24814	-3.39661	0.00068227	0.00312366
Tb927.11.9450	cyclophilin type peptidyl-prolyl cis-trans isomerase, putative (PPIase)	46.1949	-0.842755	0.216807	-3.88712	0.000101441	0.000563236
Tb927.9.2020	60S ribosomal protein L38, putative	980.261	-0.84231	0.0623245	-13.5149	1.27737e-41	7.36558e-40
Tb927.11.150	receptor-type adenylate cyclase GRESAG 4, putative	41.4672	-0.841599	0.221319	-3.80266	0.000143153	0.000770768
Tb927.11.13240	RNA polymerase subunit, putative (RPC25)	27.4578	-0.841429	0.294843	-2.85382	0.00431975	0.0156938
Tb927.7.2140	hypothetical protein,zinc finger protein family member, putative (ZC3H18)	29.0121	-0.840471	0.272332	-3.0862	0.00202731	0.00816087
Tb927.3.3960	RNA-binding protein (DRBD6A)	34.3871	-0.838714	0.297935	-2.81509	0.00487638	0.017434
Tb927.2.2830	hypothetical protein, conserved	21.0907	-0.838567	0.298175	-2.81233	0.00491841	0.0175622
Tb927.6.4130	hypothetical protein, conserved	320.461	-0.838519	0.0936443	-8.9543	3.41893e-19	7.99373e-18
Tb927.6.4030	superoxide dismutase, putative	59.991	-0.837874	0.192206	-4.35926	1.30506e-05	8.58701e-05
Tb927.9.4550	hypothetical protein, conserved	53.2803	-0.837585	0.182396	-4.59213	4.38754e-06	3.12288e-05
Tb927.10.12700	pyruvate dehydrogenase E1 alpha subunit, putative	213.13	-0.837437	0.116409	-7.19392	6.2955e-13	9.40642e-12
Tb927.9.6590	hypothetical protein, unlikely	35.8028	-0.837235	0.23922	-3.49986	0.000465505	0.00222058
vsg1212	other	51.644	-0.836538	0.21889	-3.82173	0.000132518	0.000718951
Tb927.1.2230	calpain-like protein fragment, putative	322.873	-0.835649	0.0896285	-9.32348	1.1259e-20	2.90285e-19
Tb927.4.2430	hypothetical protein, conserved	25.0677	-0.83468	0.28794	-2.89879	0.00374601	0.0139159
Tb927.7.7040	methylthioadenosine phosphorylase, putative (MTAP)	127.727	-0.8346	0.136659	-6.10718	1.01404e-09	1.15077e-08
Tb927.11.10380	hypothetical protein, conserved	36.3443	-0.834415	0.23229	-3.59212	0.000327997	0.00162551
Tb927.10.10710	hypothetical protein, conserved	51.694	-0.833849	0.202077	-4.1264	3.68489e-05	0.00022099
Tb927.10.14240	N-myristoyltransferase (NMT)	35.8465	-0.83353	0.229354	-3.63425	0.000278795	0.00140037
Tb927.3.860	acyl carrier protein,acyl carrier protein, mitochondrial precursor, putative (ACP)	268.476	-0.830234	0.0891652	-9.31119	1.26404e-20	3.23944e-19
Tb927.9.10870	hypothetical protein, conserved	24.7229	-0.830049	0.306654	-2.70679	0.00679364	0.0231913
Tb927.6.4990	ATP synthase, epsilon chain, putative	145.532	-0.829921	0.121643	-6.82262	8.93952e-12	1.19764e-10
Tb927.10.5530	hypothetical protein, conserved	27.1904	-0.829092	0.280243	-2.95848	0.00309163	0.0117786
Tb927.11.4770	retrotransposon hot spot protein (RHS, pseudogene), putative	48.1335	-0.828078	0.243844	-3.39594	0.000683946	0.00312965
Tb927.10.3930	40S ribosomal protein S3A, putative	231.693	-0.827916	0.104634	-7.91252	2.52231e-15	4.52214e-14
Tb927.9.3550	hypothetical protein, conserved	51.6122	-0.826763	0.1973	-4.19039	2.78473e-05	0.000170971
Tb927.6.2940	phosphopantothenoylcysteine decarboxylase, putative (PPCDC)	56.3368	-0.826441	0.197709	-4.18009	2.91394e-05	0.000178262
Tb927.5.4560	guanine deaminase, putative,guanase, putative,guanine aminase, putative,guanine aminohydrolase, putative	26.9273	-0.825534	0.272832	-3.0258	0.0024798	0.00975685
Tb927.7.2270	hypothetical protein, conserved	57.1213	-0.825022	0.187263	-4.4057	1.05445e-05	7.05778e-05
Tb927.2.3055	hypothetical protein	18.4693	-0.824841	0.314364	-2.62384	0.00869439	0.0285706
Tb927.2.3035	hypothetical protein	18.4693	-0.824841	0.314364	-2.62384	0.00869439	0.0285706
Tb927.9.4895	hypothetical protein	30.1905	-0.823881	0.258038	-3.19287	0.00140867	0.00593071
Tb927.11.1550	hypothetical protein, conserved	30.647	-0.823676	0.261976	-3.14409	0.00166605	0.00686863
Tb927.1.1330	Mitochondrial Editosome-like Complex TUTase (MEAT1)	55.2125	-0.822937	0.189166	-4.35036	1.35917e-05	8.90872e-05
Tb927.11.4320	hypothetical protein, conserved	43.5524	-0.822549	0.223319	-3.68328	0.000230249	0.0011837
Tb927.10.5020	Eukaryotic translation initiation factor 4E type 5 (eif4e5)	49.594	-0.822315	0.194185	-4.23469	2.28866e-05	0.000142358
Tb927.7.1650	hypothetical protein, conserved	18.6695	-0.8221	0.343945	-2.39021	0.0168386	0.0496376
Tb927.10.7190	D-tyrosyl-tRNA deacylase, putative	37.3416	-0.821615	0.231379	-3.55095	0.00038384	0.00187076
Tb927.9.4680	ATP-dependent DEAD box helicase, putative,eukaryotic initiation factor 4a, putative	185.401	-0.821332	0.107223	-7.66007	1.85829e-14	3.14033e-13
Tb927.11.5500	Mitochondrial SSU ribosomal protein, putative,kinetoplast ribosomal PPR-repeat containing protein 1 (KRIPP1)	55.4075	-0.821046	0.188941	-4.34552	1.38944e-05	9.06946e-05
Tb927.2.2240	tRNA exportin, putative,exportin-T, putative	64.0285	-0.820708	0.176464	-4.65086	3.30552e-06	2.40079e-05
Tb927.10.6590	hypothetical protein, conserved	77.3412	-0.820154	0.161681	-5.07267	3.92269e-07	3.30466e-06
Tb927.3.4130	hypothetical protein, conserved	34.4606	-0.819692	0.256694	-3.19326	0.00140677	0.00592567
Tb927.3.2150	protein phosphatase 2C, putative	37.8876	-0.819503	0.233373	-3.51156	0.000445479	0.0021346
Tb927.11.17040	expression site-associated gene (ESAG) protein, putative,expression site-associated gene 4 (ESAG4) protein, putative,receptor-type adenylate cyclase, putative	127.577	-0.817038	0.114522	-7.13433	9.72633e-13	1.41888e-11
Tb927.1.330	retrotransposon hot spot protein (RHS, pseudogene), putative	17.7831	-0.814378	0.337705	-2.41151	0.0158867	0.0473879
Tb927.4.720	hypothetical protein, conserved	82.6029	-0.813892	0.154505	-5.26774	1.38116e-07	1.22907e-06
Tb927.10.11440	G1 cyclin CycE4, putative,Cyclin 5, putative (CYC5)	94.5335	-0.812728	0.146006	-5.56638	2.6008e-08	2.54532e-07
Tb927.1.1210	conserved protein, unknown function	34.4274	-0.812633	0.241689	-3.36231	0.000772943	0.00348457
Tb927.3.3410	aspartyl aminopeptidase, putative,metallo-peptidase, Clan MH, Family M20	154.165	-0.812112	0.118849	-6.83316	8.30626e-12	1.11807e-10
Tb927.11.4760	hypothetical protein	80.0416	-0.811802	0.150277	-5.40202	6.58945e-08	6.1593e-07
Tb927.3.2030	acylphosphatase, putative	20.1561	-0.809378	0.331574	-2.44102	0.014646	0.0443504
Tb927.6.2200	hypothetical protein, conserved	83.5252	-0.808099	0.173499	-4.65765	3.19837e-06	2.33289e-05
Tb927.6.2170	co-chaperone GrpE, putative	130.552	-0.807829	0.123542	-6.53891	6.19687e-11	7.76565e-10
Tb927.11.6250	hypothetical protein, conserved	83.901	-0.807331	0.159855	-5.0504	4.40896e-07	3.67442e-06
Tb927.11.13730	ornithine decarboxylase (ODC)	197.613	-0.806899	0.102241	-7.89214	2.97039e-15	5.30257e-14
Tb927.8.1870	Golgi/lysosome glycoprotein 1 (tGLP1)	155.942	-0.806855	0.134804	-5.9854	2.1586e-09	2.38621e-08
Tb927.11.15040	chaperonin HSP60, mitochondrial precursor, putative,heat shock protein 60 (Cpn60)	59.8221	-0.806425	0.179836	-4.48423	7.3176e-06	5.02805e-05
Tb927.11.10140	hypothetical protein, conserved	72.505	-0.805548	0.169406	-4.75514	1.98311e-06	1.50034e-05
Tb927.3.3240	hypothetical protein, conserved	101.35	-0.805469	0.143468	-5.61427	1.97398e-08	1.95202e-07
Tb927.11.4820	60S ribosomal protein L17, putative	644.026	-0.802683	0.0671389	-11.9556	6.07251e-33	2.56548e-31
Tb927.8.1810	rhomboid-like protein,serine peptidase, Clan S-, family S54, putative	34.1022	-0.802109	0.241743	-3.31802	0.000906571	0.00403162
Tb927.10.7340	40S ribosomal protein S24E, putative	206.92	-0.801848	0.107329	-7.47092	7.96384e-14	1.28963e-12
Tb927.11.14140	ethanolamine-phosphate cytidylyltransferase (TbECT)	27.1858	-0.801126	0.291301	-2.75016	0.00595657	0.020664
Tb927.11.12690	hypothetical protein, conserved	35.5523	-0.800433	0.228398	-3.50456	0.000457369	0.00218911
Tb927.10.7180	cysteine-rich, acidic integral membrane protein precursor (CRAM)	242.575	-0.800358	0.173915	-4.60201	4.18428e-06	2.99068e-05
Tb927.6.4190	hypothetical protein, conserved	37.894	-0.800256	0.238556	-3.35459	0.000794828	0.00357379
Tb927.9.8500	hypothetical protein	45.4945	-0.799676	0.225246	-3.55023	0.000384891	0.00187481
Tb927.8.6000	fatty acid desaturase, putative	148.422	-0.799557	0.120653	-6.62693	3.42747e-11	4.37874e-10
Tb927.11.13790	hypothetical protein, conserved	84.0164	-0.799076	0.155172	-5.14963	2.61005e-07	2.24312e-06
Tb927.10.6370	60S ribosomal proteins L37, putative	273.43	-0.799018	0.0957898	-8.34137	7.34367e-17	1.47115e-15
Tb927.3.720	zinc finger protein 3,ZFP family member, putative (ZFP3)	59.2678	-0.79881	0.187412	-4.26231	2.02322e-05	0.000127238
Tb927.7.4480	adenosine 5'-monophosphoramidase, putative	150.43	-0.798268	0.152766	-5.22544	1.73743e-07	1.52701e-06
Tb927.7.1660	hypothetical protein, conserved	39.4772	-0.797305	0.223176	-3.57253	0.000353542	0.00174099
Tb927.11.6780	chromatin binding protein, putative,regulator of chromatin condensation, putative (RCC1)	38.6228	-0.796763	0.228347	-3.48926	0.000484351	0.0023002
Tb927.6.2140	hypothetical protein, conserved	44.42	-0.796168	0.226219	-3.51946	0.00043243	0.00208025
Tb927.8.1330	60S ribosomal protein L7a, putative	41.414	-0.794753	0.230144	-3.45329	0.000553795	0.00260158
Tb927.10.12170	RAB-interacting protein, putative	60.3433	-0.794094	0.173626	-4.57358	4.79467e-06	3.39848e-05
Tb927.8.6030	60S ribosomal protein L12, putative	388.199	-0.793288	0.0831094	-9.54511	1.35968e-21	3.6604e-20
Tb927.3.5130	hypothetical protein, conserved	37.7167	-0.79227	0.22479	-3.52449	0.000424299	0.00204459
Tb927.11.2110	hypothetical protein, conserved	23.6785	-0.791537	0.297	-2.66511	0.0076963	0.0257368
Tb927.10.8940	flagellum targeting protein kharon1, putative (KH1)	490.621	-0.789596	0.0714805	-11.0463	2.2843e-28	8.0889e-27
Tb927.3.5410	hypothetical protein, conserved	19.0819	-0.789137	0.30985	-2.54683	0.0108706	0.0345381
Tb927.11.4780	pyruvate dehydrogenase (lipoamide) kinase, putative	73.8554	-0.788645	0.164782	-4.786	1.70138e-06	1.30337e-05
Tb927.5.980	hypothetical protein, conserved	76.7992	-0.788162	0.161245	-4.88798	1.01875e-06	8.04255e-06
Tb927.6.3530	hypothetical protein, conserved	60.665	-0.787601	0.179734	-4.38204	1.17571e-05	7.81426e-05
Tb927.8.6380	hypothetical protein, conserved	21.8628	-0.78396	0.321295	-2.44	0.0146872	0.0444313
Tb927.4.4190	hypothetical protein, conserved	21.7485	-0.783245	0.299592	-2.61438	0.00893908	0.0292508
Tb927.1.790	hypothetical transmembrane protein, conserved	25.8196	-0.78307	0.28045	-2.79219	0.00523531	0.0185156
Tb927.5.2620	hypothetical protein, conserved	49.3109	-0.782796	0.195591	-4.00222	6.27519e-05	0.000362822
Tb927.5.940	NADH-dependent fumarate reductase, putative	56.6302	-0.782226	0.192386	-4.06592	4.78435e-05	0.000282363
Tb927.11.3270	squalene monooxygenase, putative	78.47	-0.782092	0.155079	-5.04318	4.57859e-07	3.78988e-06
Tb927.11.5390	hypothetical protein, conserved	31.7344	-0.780036	0.251847	-3.09726	0.00195316	0.00789967
Tb927.11.11820	40S ribosomal protein S17, putative	111.782	-0.778947	0.140261	-5.55355	2.79919e-08	2.72698e-07
Tb927.10.12850	ttaggg binding factor	786.055	-0.778687	0.0625479	-12.4495	1.40799e-35	6.65276e-34
Tb927.9.12750	hypothetical protein, conserved	27.9684	-0.778429	0.254947	-3.0533	0.00226342	0.00901355
Tb927.4.1020	serine-palmitoyl-CoA transferase, putative	110.651	-0.778064	0.136564	-5.69744	1.21623e-08	1.23416e-07
Tb927.10.13790	hypothetical protein, conserved	45.2931	-0.777246	0.230468	-3.37246	0.000744986	0.003371
Tb927.9.740	hypothetical protein, conserved	25.2026	-0.776749	0.324704	-2.39217	0.0167489	0.0494415
Tb927.11.14390	hypothetical protein, conserved	51.2172	-0.77632	0.19857	-3.90955	9.24689e-05	0.000518142
Tb927.3.2440	serine/threonine-protein kinase, putative,protein kinase, putative	80.8353	-0.774176	0.160761	-4.81568	1.467e-06	1.13709e-05
Tb927.11.7710	Gp63-1 surface protease homolog, putative	41.9805	-0.773943	0.227493	-3.40204	0.000668839	0.00306875
Tb927.4.4350	hypothetical protein, conserved	31.213	-0.773579	0.271573	-2.84851	0.0043924	0.0159103
Tb927.8.5300	hypothetical protein, conserved	28.0315	-0.77322	0.252942	-3.05691	0.00223632	0.00891396
Tb927.11.1900	T-complex protein 1, beta subunit, putative	253.258	-0.771785	0.0925062	-8.34306	7.23899e-17	1.45359e-15
Tb927.3.4240	thioredoxin, putative	33.091	-0.770979	0.241985	-3.18606	0.00144225	0.00605715
Tb927.5.2110	hypothetical protein, conserved	33.9725	-0.770835	0.240771	-3.20153	0.00136702	0.00578706
Tb927.11.5770	hypothetical protein, conserved	61.0253	-0.769727	0.179135	-4.29691	1.73196e-05	0.000110799
Tb927.10.15040	hypothetical protein, conserved	26	-0.768699	0.266424	-2.88525	0.00391107	0.0144178
Tb927.10.1620	phosphoserine/threonine/tyrosine-binding protein, putative	53.0086	-0.767634	0.19704	-3.89583	9.78618e-05	0.000545139
Tb927.1.3010	mRNA processing protein, putative	29.2981	-0.767265	0.269991	-2.84182	0.00448564	0.0161889
Tb927.10.220	60S ribosomal protein L37a, putative	263.807	-0.766385	0.0942818	-8.12867	4.34023e-16	8.23101e-15
Tb927.1.230	hypothetical protein, unlikely	26.3627	-0.76565	0.259181	-2.95412	0.00313567	0.0119197
Tb927.11.11770	eukaryotic translation initiation factor 4e, putative	27.49	-0.765439	0.273216	-2.8016	0.00508507	0.0180666
Tb927.8.4680	hypothetical protein, conserved	67.0092	-0.765218	0.187747	-4.07579	4.58574e-05	0.00027158
Tb927.11.540	ABC transporter, putative (ABCB10)	46.861	-0.76505	0.199414	-3.8365	0.000124802	0.000680552
Tb927.11.870	hypothetical protein, conserved	34.4089	-0.764996	0.236342	-3.23682	0.00120869	0.00520433
Tb927.6.290	receptor-type adenylate cyclase GRESAG 4, pseudogene, putative,receptor-type adenylate cyclase GRESAG 4, degenerate	38.117	-0.764859	0.237691	-3.21787	0.00129145	0.00550787
Tb927.10.16100	FK506-binding protein (FKBP)-type peptidyl-prolyl isomerase, putative	80.1639	-0.764699	0.16737	-4.56891	4.90268e-06	3.46928e-05
Tb927.11.2300	eukaryotic peptide chain release factor subunit 1, putative (ERF1)	99.9868	-0.764603	0.13566	-5.63618	1.73862e-08	1.73131e-07
Tb927.9.12680	hypothetical protein, conserved	154.636	-0.763809	0.118686	-6.43556	1.23016e-10	1.5062e-09
Tb927.7.5280	hypothetical protein, conserved	85.0255	-0.763656	0.149161	-5.11968	3.06051e-07	2.60143e-06
Tb927.6.590	hypothetical protein, conserved	120.844	-0.763631	0.123605	-6.17798	6.49278e-10	7.49788e-09
Tb927.10.13390	hypothetical protein, conserved	21.1258	-0.762869	0.307109	-2.48403	0.0129905	0.0400798
Tb927.10.10740	hypothetical protein, conserved	22.4313	-0.762252	0.29688	-2.56754	0.0102423	0.032823
Tb927.11.6510	40S ribosomal protein S21, putative	36.0716	-0.762105	0.275705	-2.76421	0.00570613	0.019922
Tb927.4.1070	50S ribosomal protein L13, putative	55.0668	-0.762098	0.200934	-3.79277	0.000148973	0.000797578
Tb927.6.4060	hypothetical protein, conserved	28.1336	-0.762066	0.292095	-2.60897	0.00908161	0.0296232
Tb927.11.1560	1,2-Dihydroxy-3-keto-5-methylthiopentene dioxygenase, putative	67.5885	-0.760719	0.167941	-4.52967	5.90757e-06	4.11553e-05
Tb927.5.3470	hypothetical protein, conserved	55.1969	-0.76047	0.180573	-4.21143	2.53762e-05	0.00015727
Tb927.7.5230	lanosterol synthase	92.9621	-0.759604	0.150298	-5.05398	4.3269e-07	3.61663e-06
Tb927.9.13580	hypothetical protein, conserved	40.1974	-0.757892	0.21697	-3.49307	0.000477503	0.00226894
Tb927.3.4940	5-histidylcysteine sulfoxide synthase, putative	52.2443	-0.757497	0.206626	-3.66602	0.000246351	0.00125364
Tb927.8.690	peptidyl-prolyl cis-trans isomerase/rotamase, putative,PPIase, putative,parvulin (PIN1)	91.8565	-0.756047	0.14628	-5.16848	2.36007e-07	2.03648e-06
Tb927.11.2120	hypothetical protein, conserved	31.4588	-0.755217	0.246408	-3.0649	0.00217743	0.00869953
Tb927.6.1140	dolichyl-P-Man:GDP-Man5GlcNAc2-PP-dolichyl alpha-1,2-mannosyltransferase, putative,Asparagine-linked glycosylation protein 9	34.4412	-0.754681	0.235925	-3.19882	0.00137992	0.00582694
Tb927.10.15350	histone H3 variant,H3V (h3vaR)	45.1394	-0.754619	0.19329	-3.90408	9.45826e-05	0.000528631
Tb927.11.7790	hypothetical protein, conserved	52.7798	-0.754428	0.212166	-3.55584	0.000376778	0.00184159
Tb927.10.9920	hypothetical protein, conserved	38.7386	-0.753657	0.225466	-3.34266	0.000829802	0.00371556
Tb927.9.14100	hypothetical protein, conserved	109.277	-0.753216	0.141638	-5.31791	1.04964e-07	9.5701e-07
Tb927.11.9560	oxidoreductase, putative	28.6679	-0.753096	0.277071	-2.71806	0.00656662	0.022542
Tb927.10.310	pumillio/PUF RNA binding protein 3 (PUF3)	91.16	-0.753057	0.143213	-5.25828	1.45406e-07	1.28991e-06
Tb927.6.4770	protein mkt1, putative (MKT1)	59.3919	-0.752958	0.177216	-4.24882	2.14901e-05	0.000134357
Tb927.11.14250	T-complex protein 1, epsilon subunit, putative (TCP-1-epsilon)	225.446	-0.752015	0.0964474	-7.79715	6.33232e-15	1.11193e-13
Tb927.4.2180	60S ribosomal protein L35a, putative	1142.33	-0.751191	0.0536142	-14.011	1.33419e-44	8.13283e-43
Tb927.2.3080	fatty acid desaturase, putative,oleate desaturase, putative	73.498	-0.751097	0.163867	-4.58357	4.57099e-06	3.24803e-05
Tb927.9.2650	hypothetical protein, conserved	41.01	-0.75082	0.222332	-3.37702	0.000732758	0.00332802
Tb927.1.4700	hypothetical protein, conserved	96.6463	-0.750671	0.148606	-5.05143	4.38517e-07	3.65816e-06
Tb927.3.1000	frataxin-like, mitochondrial precursor, putative	33.2292	-0.750531	0.257593	-2.91363	0.0035725	0.0133542
Tb927.11.800	hypothetical protein, conserved	58.2698	-0.750269	0.188517	-3.97986	6.89573e-05	0.000394689
Tb927.3.5050	60S ribosomal protein L4	3174.46	-0.750066	0.053952	-13.9025	6.11988e-44	3.62688e-42
Tb927.11.9770	hypothetical protein, conserved	23.426	-0.749412	0.287202	-2.60935	0.00907141	0.0296044
Tb927.6.2700	small nuclear ribonucleoprotein Sm-E (Sm-E)	33.6417	-0.749147	0.246094	-3.04415	0.00233342	0.00922443
Tb927.11.15320	hypothetical protein	50.4192	-0.749147	0.201961	-3.70936	0.000207786	0.00107927
Tb927.6.3010	hypothetical protein, conserved	41.3801	-0.748641	0.220868	-3.38954	0.000700094	0.00319327
Tb927.6.1810	hypothetical protein, conserved	23.514	-0.748318	0.287166	-2.60588	0.00916396	0.0298266
Tb927.3.2920	hypothetical protein, conserved	53.8321	-0.747653	0.213958	-3.49439	0.00047515	0.00226153
Tb927.3.1710	hypothetical protein, conserved	75.715	-0.747597	0.159941	-4.67421	2.95085e-06	2.16717e-05
Tb927.7.1780	Adenine phosphoribosyltransferase, putative	90.457	-0.747163	0.153919	-4.85427	1.20833e-06	9.48659e-06
Tb927.8.2010	hypothetical protein, conserved	34.9304	-0.74716	0.245158	-3.04767	0.00230621	0.00913507
Tb927.10.2440	Metacaspase-4 (MCA4)	23.2574	-0.747157	0.294904	-2.53356	0.0112911	0.035675
Tb927.11.13250	eukaryotic translation initiation factor 2 gamma, putative (eIF-2-gamma)	143.731	-0.746992	0.118709	-6.29262	3.12148e-10	3.69983e-09
Tb927.10.14150	nuclear segregation protein, putative	45.1083	-0.74611	0.220457	-3.38438	0.000713399	0.00324701
Tb927.2.3030	ATP-dependent Clp protease subunit, heat shock protein 78 (HSP78), putative	78.3947	-0.74417	0.17415	-4.27316	1.92721e-05	0.00012219
Tb927.8.5160	hypothetical protein, conserved	42.3666	-0.743744	0.210487	-3.53344	0.000410182	0.00198666
Tb927.3.1610	protein kinase, putative	74.5597	-0.743405	0.171449	-4.336	1.45098e-05	9.43799e-05
Tb927.6.410	hypothetical protein, conserved	65.3134	-0.743397	0.173368	-4.28797	1.80316e-05	0.000114999
Tb927.5.2880	chaperone protein DNAj, putative	42.4788	-0.742309	0.247936	-2.99396	0.00275386	0.0106534
Tb927.10.9690	predicted C2 domain protein	71.2905	-0.742256	0.159496	-4.65375	3.25946e-06	2.3734e-05
Tb927.11.4220	palmitoyl acyltransferase 6, putative	27.8462	-0.741674	0.274699	-2.69996	0.00693487	0.023588
Tb927.11.10040	hypothetical protein, conserved	29.3989	-0.741663	0.301574	-2.45931	0.0139206	0.0424734
Tb927.7.6300	hypothetical protein, conserved	64.2797	-0.741404	0.16457	-4.5051	6.6342e-06	4.5769e-05
Tb927.3.2650	cytochrome c oxidase copper chaperone, putative	43.2425	-0.741137	0.241093	-3.07407	0.00211158	0.00845624
Tb927.11.2820	hypothetical protein, conserved	64.2209	-0.740513	0.176259	-4.20127	2.65421e-05	0.000163782
Tb927.4.4570	hypothetical protein, conserved	31.8596	-0.740421	0.238146	-3.1091	0.00187658	0.00764291
Tb927.3.1850	hypothetical protein, conserved	48.4735	-0.74036	0.208247	-3.5552	0.000377693	0.00184396
Tb927.10.9830	hypothetical protein, conserved	167.899	-0.738298	0.107304	-6.88044	5.96671e-12	8.1212e-11
Tb927.9.13780	hypothetical protein, conserved	41.4081	-0.737973	0.228995	-3.22267	0.00127003	0.00542466
Tb927.2.3610	hypothetical protein, conserved	83.5288	-0.736589	0.152806	-4.82043	1.43249e-06	1.11236e-05
Tb927.9.11810	membrane transporter protein, putative	34.3161	-0.735604	0.264515	-2.78095	0.00541997	0.0190738
Tb927.6.660	hypothetical protein, conserved	196.274	-0.735533	0.10111	-7.27457	3.47524e-13	5.27717e-12
Tb927.7.1080	hypothetical protein, conserved	48.8007	-0.735432	0.208947	-3.51971	0.000432024	0.00207947
Tb927.10.9810	hypothetical protein, conserved	29.2655	-0.734325	0.260681	-2.81695	0.0048482	0.0173406
Tb927.10.9260	hypothetical protein, conserved	52.695	-0.733742	0.191078	-3.84001	0.000123029	0.000673034
Tb927.10.5060	hypothetical protein, conserved	50.7869	-0.732419	0.19582	-3.74026	0.000183827	0.000966592
Tb927.7.3960	50S ribosomal protein L16, putative	56.7717	-0.732273	0.197032	-3.71652	0.000201988	0.00105338
Tb927.10.3120	cytochrome c oxidase assembly protein, putative	57.6239	-0.730868	0.187231	-3.90357	9.47847e-05	0.00052938
Tb927.5.2320	hypothetical protein, conserved	82.8972	-0.730027	0.152994	-4.77161	1.82759e-06	1.39256e-05
Tb927.4.3450	hypothetical protein, conserved	92.3036	-0.729968	0.150489	-4.85063	1.23073e-06	9.64464e-06
Tb927.11.740	eukaryotic translation initiation factor 5a, putative (eIF-5A)	706.802	-0.728434	0.0595884	-12.2244	2.30173e-34	1.02307e-32
Tb927.9.4080	conserved protein	123.009	-0.728321	0.12838	-5.67319	1.40163e-08	1.41222e-07
Tb927.11.14190	hypothetical protein, conserved	323.498	-0.727177	0.0940788	-7.72945	1.08009e-14	1.86212e-13
Tb927.10.9750	ubiquitin-protein ligase, putative (upl3)	130.385	-0.726947	0.122641	-5.92743	3.0772e-09	3.35387e-08
Tb927.3.4360	40S ribosomal protein S15A, putative	357.758	-0.725978	0.076422	-9.4996	2.10704e-21	5.60171e-20
Tb927.11.190	elongation factor, putative	91.9701	-0.72447	0.15267	-4.74534	2.08161e-06	1.56653e-05
Tb927.7.2770	hypothetical protein, conserved	36.3603	-0.722973	0.246862	-2.92865	0.00340442	0.0128045
Tb927.5.330	receptor-type adenylate cyclase GRESAG 4, putative,adenylyl cyclase, putative,ATP pyrophosphate-lyase, putative	38.8593	-0.72294	0.211279	-3.42172	0.000622254	0.00287666
Tb927.10.1430	hypothetical protein, conserved	50.8243	-0.722501	0.214481	-3.36861	0.000755479	0.00341305
Tb927.8.5090	DNA-directed RNA polymerase I largest subunit (RPA190)	62.7439	-0.720945	0.17209	-4.18934	2.79762e-05	0.000171638
Tb927.11.10970	hypothetical protein, conserved	29.7989	-0.719507	0.289573	-2.48471	0.0129655	0.0400318
Tb927.10.8190	T-complex protein 1, theta subunit, putative,CCT-theta, putative (TCP-1-theta)	249.704	-0.719441	0.0927696	-7.75514	8.8248e-15	1.53071e-13
Tb927.10.8560	small GTPase, putative (RAB23)	22.237	-0.718417	0.29398	-2.44376	0.014535	0.0440815
Tb927.9.1680	Lys-63-specific deubiquitinase BRCC36, putative,JAB-MPN domain protein	47.1295	-0.717942	0.231689	-3.09874	0.00194346	0.00787161
Tb927.9.12160	hypothetical protein, conserved	38.0524	-0.717429	0.240014	-2.98911	0.00279792	0.0107994
Tb927.11.15980	hypothetical protein, conserved	57.4946	-0.716663	0.171794	-4.17163	3.02427e-05	0.000184747
Tb927.11.13890	hypothetical protein, conserved	37.855	-0.716563	0.228143	-3.14085	0.00168457	0.00693829
Tb927.7.1470	ATPase subunit 9, putative	84.188	-0.716269	0.163231	-4.38806	1.14367e-05	7.61314e-05
Tb927.5.1310	protoheme IX farnesyltransferase, putative	26.8322	-0.716228	0.260633	-2.74803	0.00599551	0.0207726
Tb927.6.2510	hypothetical protein, conserved	30.7503	-0.715786	0.274366	-2.60887	0.00908412	0.0296232
Tb927.5.3500	hypothetical protein, conserved	46.5747	-0.715615	0.212032	-3.37504	0.000738063	0.003345
Tb927.7.1040	40S ribosomal protein S16, putative	42.1201	-0.71559	0.245532	-2.91445	0.00356316	0.013331
Tb927.2.1080	retrotransposon hot spot protein 5 (RHS5), putative	53.5445	-0.714435	0.220204	-3.24443	0.00117687	0.00508526
Tb927.8.4690	hypothetical protein, conserved	37.6899	-0.713667	0.225535	-3.16433	0.00155441	0.00646524
Tb927.8.5070	hypothetical protein, conserved	106.017	-0.713071	0.135262	-5.27179	1.35102e-07	1.20602e-06
Tb927.11.1570	hypothetical protein, conserved	230.919	-0.712597	0.0949662	-7.50369	6.20437e-14	1.01433e-12
Tb927.10.3620	Laminin-like protein, putative	113.08	-0.712477	0.187926	-3.79126	0.000149884	0.000801951
Tb927.11.3070	Ribosome assembly protein rrb1, putative	54.7064	-0.712424	0.19137	-3.72276	0.000197057	0.00103045
Tb927.9.3100	hypothetical protein, conserved	121.981	-0.711726	0.157795	-4.51045	6.4689e-06	4.47734e-05
Tb927.9.13320	hypothetical protein, conserved	26.087	-0.711661	0.272373	-2.61282	0.00897984	0.0293682
Tb927.6.2600	hypothetical protein, conserved	45.3106	-0.71109	0.230355	-3.08693	0.00202234	0.00814472
Tb927.10.16090	hypothetical protein, conserved	33.9481	-0.710355	0.236563	-3.00281	0.00267499	0.0103954
Tb927.2.1850	hypothetical protein, conserved	28.3755	-0.71035	0.257005	-2.76395	0.00571065	0.0199242
Tb927.9.10850	hypothetical protein, conserved	32.8532	-0.709693	0.257389	-2.75728	0.00582842	0.0202937
Tb927.10.11290	hypothetical protein, conserved	51.336	-0.708952	0.187775	-3.77554	0.000159663	0.000848949
Tb927.8.1770	hypothetical protein, conserved	37.9521	-0.70878	0.252939	-2.80218	0.00507588	0.0180543
Tb927.2.2360	hypothetical protein, conserved	55.7963	-0.708655	0.19186	-3.6936	0.000221102	0.00114218
Tb927.11.2670	Nucleoporin (TbNup59)	73.483	-0.708391	0.1686	-4.2016	2.65032e-05	0.00016366
Tb927.5.3650	hypothetical protein, conserved	65.1988	-0.708291	0.187354	-3.7805	0.000156512	0.000834795
Tb927.6.3830	hypothetical protein, conserved	65.9209	-0.708145	0.197184	-3.59129	0.00032904	0.00162973
Tb927.11.13280	mitochondrial RNA binding protein 2 (GBP25)	108.769	-0.707276	0.137508	-5.14355	2.696e-07	2.31001e-06
Tb927.10.1110	kinesin, putative	42.3319	-0.707163	0.231751	-3.0514	0.00227778	0.00905384
Tb927.11.750	DNA repair protein, putative	68.6893	-0.706004	0.168792	-4.18268	2.88093e-05	0.000176369
Tb927.5.1660	protein phosphatase 2C, putative	42.901	-0.705692	0.220822	-3.19575	0.00139468	0.00588052
Tb927.4.2660	hypothetical protein, conserved	29.2425	-0.705596	0.263017	-2.68271	0.00730289	0.0246336
Tb927.9.11660	hypothetical protein, conserved	48.4485	-0.705236	0.216192	-3.26208	0.00110597	0.00481793
Tb927.6.1510	lysyl-tRNA synthetase, putative	45.8774	-0.704621	0.208753	-3.37537	0.000737153	0.00334265
Tb927.7.5240	hypothetical protein, conserved	37.1355	-0.704205	0.214611	-3.28131	0.00103325	0.00452425
Tb927.9.1420	hypothetical protein, conserved	46.2508	-0.703815	0.213797	-3.29198	0.000994829	0.00438074
Tb927.9.11940	hypothetical protein, conserved	102.028	-0.703504	0.141622	-4.96747	6.78335e-07	5.49754e-06
Tb927.11.5820	hypothetical protein, conserved	65.8639	-0.703468	0.181564	-3.87449	0.000106847	0.0005898
Tb927.10.4560	elongation factor 2	36.0546	-0.70343	0.229804	-3.061	0.002206	0.00880133
Tb927.11.6430	hypothetical protein, conserved	44.527	-0.702234	0.195662	-3.58901	0.000331932	0.00164215
Tb927.11.3140	protein kinase, putative,dual-specificity protein kinase, putative	84.6768	-0.701674	0.153622	-4.56754	4.93493e-06	3.4892e-05
Tb927.8.3750	Nucleolar protein 56, putative (NOP56)	87.042	-0.701195	0.146404	-4.78944	1.67248e-06	1.28238e-05
Tb927.11.7360	palmitoyl acyltransferase 9, putative	71.1471	-0.700673	0.167083	-4.19355	2.74619e-05	0.000168969
Tb927.9.10050	hypothetical protein, conserved	25.6882	-0.69846	0.285514	-2.44632	0.0144321	0.0438461
Tb927.8.2090	cyclophilin type peptidyl-prolyl cis-trans isomerase, putative (PPIase)	28.6244	-0.695887	0.28144	-2.4726	0.0134136	0.041162
Tb927.11.7200	hypothetical protein, conserved	64.4802	-0.695792	0.177834	-3.91259	9.13099e-05	0.000512995
Tb927.8.4380	hypothetical protein, conserved	42.855	-0.695565	0.205118	-3.39106	0.000696239	0.00317908
Tb927.11.7705	40S ribosomal protein S14	486.633	-0.695389	0.0709075	-9.80699	1.05059e-22	2.99532e-21
Tb927.10.1590	ribosomal protein L36, putative	329.051	-0.695302	0.093695	-7.42091	1.16318e-13	1.86239e-12
Tb927.7.2400	tyrosyl-tRNA synthetase, putative	93.5337	-0.69529	0.150647	-4.61536	3.92423e-06	2.8166e-05
Tb927.6.840	hypothetical protein, conserved	28.8615	-0.693971	0.250678	-2.76838	0.00563358	0.0197037
Tb927.8.6930	serine/threonine-protein kinase NrkA (NRKB)	35.735	-0.693128	0.21788	-3.18123	0.0014665	0.00614086
Tb927.8.1570	hypothetical protein, conserved	52.7427	-0.692369	0.210499	-3.28918	0.00100481	0.00441101
Tb927.5.2580	hypothetical protein, conserved	27.0723	-0.69235	0.25623	-2.70206	0.00689109	0.0234484
Tb927.5.4350	NUDIX hydrolase, putative	26.4282	-0.691996	0.269704	-2.56576	0.010295	0.0329672
Tb927.11.11360	receptor for activated C kinase 1 (RACK1)	137.03	-0.691946	0.12915	-5.35768	8.4295e-08	7.74353e-07
Tb927.10.7985	hypothetical protein, conserved	40.1036	-0.691819	0.242221	-2.85614	0.00428822	0.0155925
Tb927.11.14850	hypothetical protein, conserved	35.2423	-0.690927	0.240911	-2.86797	0.00413112	0.0150985
Tb927.11.1440	hypothetical protein, conserved	50.7987	-0.690648	0.192352	-3.59054	0.00032999	0.00163349
Tb927.11.6300	40S ribosomal protein S5, putative	834.146	-0.690468	0.0599154	-11.524	9.98097e-31	3.87171e-29
Tb927.9.4050	hypothetical protein, conserved	24.9854	-0.690163	0.272621	-2.53159	0.0113547	0.0358493
Tb927.3.970	hypothetical protein, conserved	55.2496	-0.689501	0.195383	-3.52897	0.000417184	0.00201714
Tb927.3.1200	hypothetical protein, conserved	50.238	-0.689332	0.197726	-3.4863	0.000489759	0.00232329
Tb927.10.13820	hypothetical protein, conserved	31.6636	-0.689321	0.262631	-2.62467	0.00867318	0.0285229
Tb927.5.1070	hypothetical protein, conserved	43.2881	-0.686918	0.201338	-3.41177	0.000645436	0.00297095
Tb927.1.1050	Metallo-dependent phosphatase-like domain-containing protein	33.7558	-0.686248	0.235505	-2.91394	0.00356901	0.013347
Tb927.11.1450	2-oxoglutarate dehydrogenase E1 component, putative	228.05	-0.68616	0.0988104	-6.9442	3.80602e-12	5.26427e-11
Tb927.7.2040	hypothetical protein, conserved	27.1039	-0.685949	0.266275	-2.5761	0.00999225	0.0321061
Tb927.1.4780	serine peptidase, putative,serine peptidase, Clan SC, Family S9D	67.0461	-0.683446	0.17506	-3.90407	9.45886e-05	0.000528631
Tb927.3.2870	hypothetical protein, conserved	59.2238	-0.682778	0.19322	-3.53368	0.000409824	0.00198605
Tb927.10.7480	hypothetical protein, conserved	59.7353	-0.682774	0.1878	-3.63565	0.000277285	0.00139443
Tb927.11.3240	T-complex protein 1, zeta subunit, putative (TCP-1-zeta)	208.068	-0.682427	0.102371	-6.6662	2.6251e-11	3.40465e-10
Tb927.9.7520	hypothetical protein, conserved	39.2411	-0.681758	0.245836	-2.77322	0.00555043	0.0194288
Tb927.11.11680	2-oxoglutarate dehydrogenase E2 component, putative	169.428	-0.681652	0.117974	-5.77797	7.56061e-09	7.90714e-08
Tb927.9.15290	hypothetical protein, conserved	199.011	-0.681246	0.0988586	-6.89111	5.53584e-12	7.55885e-11
Tb927.6.5095	hypothetical protein	57.4686	-0.679593	0.189365	-3.58879	0.000332215	0.0016426
Tb927.8.5640	hypothetical protein, conserved	345.555	-0.679385	0.101752	-6.67688	2.44082e-11	3.18015e-10
Tb927.11.6140	40S ribosomal protein S15A, putative	384.192	-0.679207	0.0802133	-8.46751	2.50693e-17	5.11821e-16
Tb927.1.830	hypothetical protein, conserved	61.7888	-0.679125	0.170478	-3.98365	6.7866e-05	0.000389226
Tb927.6.1530	hypothetical protein, conserved	97.1646	-0.676915	0.154887	-4.37038	1.2403e-05	8.19248e-05
Tb927.11.12320	hypothetical protein, conserved	68.3914	-0.676812	0.157401	-4.29993	1.70852e-05	0.000109545
Tb927.7.3460	hypothetical protein, conserved	59.6844	-0.676322	0.193937	-3.48734	0.000487855	0.00231555
Tb927.9.5320	nucleolar RNA binding protein, putative	51.5902	-0.675956	0.197664	-3.41972	0.000626858	0.00289324
Tb927.10.6640	COP-coated vesicle membrane protein erv25 precursor, putative,ER--golgi transport protein erv25 precursor, putative	107.794	-0.674275	0.147078	-4.58449	4.55102e-06	3.23654e-05
Tb927.10.6180	hypothetical protein, conserved	38.8803	-0.673838	0.221105	-3.0476	0.00230678	0.00913507
Tb927.7.5560	glucosamine-fructose-6-phosphate aminotransferase, putative	31.4094	-0.672335	0.267885	-2.50979	0.0120804	0.0377551
Tb927.3.3320	60S ribosomal protein L13, putative	50.5057	-0.672141	0.224695	-2.99135	0.0027775	0.0107303
Tb927.4.1170	ankyrin, putative	50.2735	-0.671982	0.199448	-3.36921	0.000753828	0.0034074
Tb927.10.15130	Vesicle-trafficking protein SEC22, putative,Vesicle-trafficking protein SEC22, putative (SEC22)	47.2052	-0.670595	0.214281	-3.12951	0.00175096	0.00718743
Tb927.7.1290	hypothetical protein, conserved	97.5694	-0.66942	0.150254	-4.45526	8.37919e-06	5.68879e-05
Tb927.10.1690	nucleotide binding protein, putative (NBP 1)	36.812	-0.669345	0.233447	-2.86722	0.00414091	0.0151278
Tb927.4.2590	hypothetical protein, conserved	55.3529	-0.66884	0.18739	-3.56923	0.00035803	0.00176105
Tb927.8.3090	hypothetical protein, conserved	51.9423	-0.668835	0.217405	-3.07645	0.00209481	0.00839299
Tb927.10.14430	hypothetical protein, conserved	60.1758	-0.668713	0.17103	-3.90991	9.23288e-05	0.000517697
Tb927.8.5060	ADP-ribosylation factor, putative,small GTPase, putative	32.3983	-0.666938	0.240255	-2.77596	0.00550396	0.019306
Tb927.10.3350	hypothetical protein, conserved	76.4108	-0.666848	0.168209	-3.9644	7.35802e-05	0.000419461
Tb927.11.6010	conserved protein, unknown function	27.4957	-0.666625	0.276806	-2.40827	0.0160281	0.0477431
Tb927.3.3220	RNA polymerase-associated protein CTR9, putative	38.0362	-0.665758	0.223026	-2.98511	0.00283472	0.0109167
Tb927.5.700	hypothetical protein, conserved	68.1224	-0.665662	0.185546	-3.58759	0.000333748	0.00164922
Tb927.8.730	nucleolar RNA-binding protein, putative	96.3929	-0.665405	0.140818	-4.7253	2.29778e-06	1.7126e-05
Tb927.11.8980	Elongation factor G 2, mitochondrial, putative (EF-G2)	66.979	-0.664801	0.166276	-3.99818	6.38321e-05	0.000368568
Tb927.4.3550	60S ribosomal protein L13a, putative	517.096	-0.662891	0.0757073	-8.75597	2.02352e-18	4.45069e-17
Tb927.6.700	alanyl-tRNA synthetase, putative	142.63	-0.6627	0.130164	-5.09126	3.55687e-07	3.01433e-06
Tb927.9.9430	hypothetical protein, conserved	31.0328	-0.662415	0.247556	-2.67582	0.00745463	0.0250267
Tb927.1.4690	arginine N-methyltransferase (PRMT1)	50.2486	-0.662239	0.187094	-3.53961	0.000400725	0.00194638
Tb927.6.5080	hypothetical protein, conserved	42.5426	-0.660111	0.223335	-2.95569	0.00311966	0.01188
Tb927.7.1500	nucleotide binding protein, putative (NBP 2)	42.4103	-0.659673	0.227924	-2.89427	0.00380045	0.0140646
Tb927.9.6040	E1-like ubiquitin-activating enzyme, putative (UBA5)	37.8743	-0.659315	0.229305	-2.87527	0.00403679	0.0148108
Tb927.8.2735	hypothetical protein, Tryp Specific	56.7354	-0.659159	0.192383	-3.42629	0.000611889	0.00283489
Tb927.11.13440	mitochondrial carrier protein (MCP21)	35.2698	-0.658955	0.259758	-2.5368	0.011187	0.0353854
Tb927.7.4260	hypothetical protein, conserved	48.2606	-0.658604	0.23423	-2.81178	0.00492685	0.017585
Tb927.11.2890	hypothetical protein, conserved	59.8959	-0.6585	0.186757	-3.52598	0.000421918	0.00203462
Tb927.11.3130	glycosomal transporter (GAT2) (GAT2)	54.8977	-0.657286	0.190285	-3.45422	0.000551894	0.00259783
Tb927.10.9190	isoleucyl-tRNA synthetase, putative (IleRS)	148.011	-0.656483	0.115565	-5.68062	1.34211e-08	1.35545e-07
Tb927.1.2700	hypothetical protein, conserved	36.358	-0.65644	0.261079	-2.51433	0.0119258	0.0374173
Tb927.10.14950	Zinc finger CCCH domain-containing protein 40,RNA binding protein, putative (ZC3H40)	55.7771	-0.655547	0.17399	-3.76772	0.000164748	0.000874353
Tb927.4.4890	hypothetical protein, conserved	31.252	-0.655237	0.24603	-2.66324	0.00773926	0.02585
Tb927.6.720	40S ribosomal protein L14, putative	395.432	-0.655089	0.0811363	-8.07393	6.80698e-16	1.27953e-14
Tb927.11.1370	glutaredoxin, putative	159.527	-0.654102	0.135252	-4.83616	1.32373e-06	1.0345e-05
Tb927.11.10510	ubiquinone biosynthesis methyltransferase, putative	67.156	-0.653902	0.174031	-3.7574	0.000171687	0.000906671
Tb927.11.650	hypothetical protein, conserved	74.9435	-0.653193	0.159749	-4.08887	4.33482e-05	0.000257435
Tb927.10.3330	hypothetical protein, conserved	41.4555	-0.6521	0.214366	-3.042	0.00235014	0.00928524
Tb927.10.1120	hypothetical protein, conserved	87.6467	-0.651678	0.146783	-4.43974	9.00668e-06	6.06654e-05
Tb927.5.1370	cyclophilin-type peptidyl-prolyl cis-trans isomerase, putative,PPIase, putative,rotamase, putative,cyclosporin A-binding protein, putative,peptidyl-prolyl cis-trans isomerase, putative (PPIase)	25.6687	-0.651398	0.270786	-2.40558	0.0161467	0.0480461
Tb927.6.630	hypothetical protein, conserved	50.2201	-0.651363	0.189999	-3.42824	0.000607502	0.00281762
Tb927.11.12680	prefoldin subunit 2, putative	74.3614	-0.651296	0.165954	-3.92455	8.68918e-05	0.000489462
Tb927.11.1690	hypothetical protein, conserved	124.433	-0.650752	0.132239	-4.92104	8.6087e-07	6.86604e-06
Tb927.4.1100	ribosomal protein L21E (60S), putative	293.027	-0.650019	0.091851	-7.07688	1.47436e-12	2.12538e-11
Tb927.3.2390	hypothetical protein, conserved	41.1075	-0.649931	0.238444	-2.72571	0.00641625	0.0220613
Tb927.8.1340	60S ribosomal protein L7a, putative	53.0181	-0.649448	0.2025	-3.20715	0.00134055	0.00570017
Tb927.10.8620	hypothetical protein, conserved	35.7766	-0.649211	0.236235	-2.74816	0.00599302	0.0207726
Tb927.6.3630	sphingosine 1-phosphate lyase, putative,sphingosine phosphate lyase-like protein, putative (SPL)	52.3843	-0.647802	0.198716	-3.25993	0.00111438	0.00484716
Tb927.10.15270	metallo- peptidase, Clan MG, Family M24	46.2332	-0.647465	0.203319	-3.18448	0.00145014	0.00608131
Tb927.11.4200	lectin, putative,mannose-specific lectin, putative	49.6089	-0.646715	0.192445	-3.36052	0.000777965	0.00350536
Tb927.8.8150	hypothetical protein, conserved	36.2584	-0.646703	0.255536	-2.53077	0.0113812	0.0359065
Tb927.11.13220	phospholipid:diacylglycerol acyltransferase-like protein	38.2213	-0.645905	0.238883	-2.70385	0.00685408	0.0233504
Tb927.10.13780	glycogen synthase kinase 3 (GSK3)	32.1156	-0.645763	0.240056	-2.69005	0.0071441	0.0242031
Tb927.1.3950	alanine aminotransferase (ALAT)	37.6353	-0.644737	0.250121	-2.5777	0.0099461	0.0319862
Tb927.8.4810	prohibitin 1 (PHB1)	89.042	-0.643796	0.154648	-4.16298	3.14116e-05	0.00019093
Tb927.11.14950	zinc finger protein 2 (ZFP2)	43.3821	-0.643694	0.207307	-3.10502	0.00190263	0.00772825
Tb927.1.1530	protein kinase, putative	49.3565	-0.643106	0.184922	-3.47771	0.000505709	0.00239231
Tb927.11.16350	hypothetical protein, conserved	36.0421	-0.643086	0.239306	-2.68729	0.00720335	0.0243845
Tb927.3.3890	hypothetical protein, conserved	34.8992	-0.642307	0.220961	-2.90688	0.00365057	0.0136222
Tb927.11.2160	hypothetical protein, conserved	36.7979	-0.642014	0.221765	-2.89502	0.00379135	0.0140431
Tb927.9.9710	hypothetical protein, conserved	147.963	-0.641799	0.115109	-5.57556	2.46741e-08	2.41755e-07
Tb927.2.5080	hypothetical protein, conserved	39.87	-0.64175	0.223884	-2.86644	0.00415115	0.0151587
Tb927.7.6860	expression site-associated gene (ESAG) protein, putative,expression site-associated gene 5 (ESAG5) protein, putative	115.226	-0.639552	0.199082	-3.21251	0.0013158	0.00560612
Tb927.10.12090	RNA-binding protein, putative (RBP7A)	56.4081	-0.639338	0.197463	-3.23776	0.0012047	0.00519238
Tb927.10.660	2-oxoisovalerate dehydrogenase alpha subunit, putative	68.5873	-0.638346	0.190182	-3.35649	0.000789385	0.00355307
Tb927.6.3860	hypothetical protein, conserved	35.6069	-0.637044	0.237177	-2.68595	0.00723243	0.0244539
Tb927.10.510	hypothetical protein, conserved	37.6931	-0.63652	0.224404	-2.83649	0.00456122	0.0164035
Tb927.10.6070	universal minicircle sequence binding protein (UMSBP), putative,predicted zinc finger protein	390.456	-0.635905	0.0795633	-7.99245	1.32284e-15	2.42776e-14
Tb927.11.11250	cytosolic malate dehydrogenase (cMDH)	63.5808	-0.635515	0.186032	-3.41617	0.000635097	0.00292652
Tb927.6.2830	GTPase activating protein, conserved	57.7594	-0.635322	0.209666	-3.03017	0.00244419	0.00963896
Tb927.3.3460	hypothetical protein, conserved	323.622	-0.635243	0.0947637	-6.70344	2.03569e-11	2.68096e-10
Tb927.11.7213	hypothetical protein, conserved	128.976	-0.635062	0.129741	-4.89484	9.83845e-07	7.79585e-06
Tb927.9.1500	protein kinase, putative	260.967	-0.634854	0.0911879	-6.96204	3.35374e-12	4.66898e-11
Tb927.11.16760	T-complex protein 1, alpha subunit, putative (TCP-1-alpha)	119.769	-0.634244	0.127115	-4.98955	6.05214e-07	4.94248e-06
Tb927.7.4670	ribosomal RNA processing protein 4,exosome complex exonuclease (RRP4)	37.9835	-0.63417	0.234124	-2.70869	0.00675492	0.0230863
Tb927.10.9700	predicted C2 domain protein	43.3591	-0.634128	0.204165	-3.10595	0.00189666	0.00771135
Tb927.4.3130	Spef1,flagellar component	39.9094	-0.634128	0.226317	-2.80195	0.0050795	0.0180543
Tb927.10.14810	Multiprotein-bridging factor 1, putative (mbf1)	212.726	-0.632627	0.100582	-6.28968	3.18122e-10	3.7654e-09
Tb927.11.6980	hypothetical protein, conserved	105.274	-0.632269	0.143717	-4.39941	1.08545e-05	7.2539e-05
Tb927.7.4190	hypothetical protein, conserved	51.4794	-0.632168	0.199033	-3.17621	0.00149215	0.00623605
Tb927.10.9910	hypothetical protein, conserved	25.8212	-0.63131	0.260243	-2.42585	0.0152727	0.0458772
Tb927.11.8310	class I transcription factor A, subunit 4 (CITFA-4)	52.6836	-0.630996	0.210457	-2.99822	0.00271559	0.0105292
Tb927.6.4540	3-hydroxy-3-methylglutaryl-CoA reductase, putative	52.8387	-0.630408	0.183057	-3.44377	0.000573657	0.00267811
Tb927.4.3430	hypothetical protein, conserved	52.8762	-0.629071	0.201443	-3.12282	0.00179127	0.00732824
Tb927.3.3300	hypothetical protein, conserved	50.9387	-0.628997	0.199069	-3.15969	0.00157938	0.00655131
Tb927.9.3680	hypothetical protein, conserved	37.5533	-0.627726	0.213217	-2.94408	0.00323921	0.0122533
Tb927.9.15150	60S ribosomal protein L5, putative	119.122	-0.627184	0.143392	-4.37392	1.22035e-05	8.07946e-05
Tb927.9.15170	60S ribosomal protein L5, putative	119.122	-0.627184	0.143392	-4.37392	1.22035e-05	8.07946e-05
Tb927.10.440	hypothetical protein, conserved	32.9909	-0.625577	0.24866	-2.51579	0.0118765	0.0373037
Tb927.11.10230	RNA polymerase-associated protein CDC73, putative	78.0538	-0.625478	0.169048	-3.70001	0.000215591	0.00111709
Tb927.9.6510	hypothetical protein, conserved	60.6807	-0.62509	0.193371	-3.23259	0.00122675	0.0052688
Tb927.9.3120	protein kinase, putative	132.623	-0.625047	0.118953	-5.25456	1.4838e-07	1.31357e-06
Tb927.8.6036	hypothetical protein, Tb specific	95.854	-0.625021	0.196191	-3.18579	0.00144361	0.00605989
Tb927.4.1080	V-type ATPase, A subunit, putative	66.3716	-0.624335	0.177025	-3.52683	0.000420573	0.00203122
Tb927.7.3100	hypothetical protein, conserved	62.6676	-0.624158	0.186668	-3.34368	0.000826751	0.00370562
Tb927.5.2280	acetyltransferase, putative	60.1762	-0.623739	0.180855	-3.44883	0.000563011	0.00263851
Tb927.11.10240	hslVU complex proteolytic subunit, putative,hslVU complex proteolytic subunit, threonine peptidase, Clan T(1), family T1B	44.2007	-0.622025	0.214486	-2.90007	0.00373074	0.0138789
Tb927.7.3550	hypothetical protein, conserved	206.12	-0.620963	0.0983264	-6.31532	2.69608e-10	3.21345e-09
Tb927.9.5100	cAMP-specific phosphodiesterase (PDEB2)	97.0154	-0.62088	0.142881	-4.34542	1.39007e-05	9.06946e-05
Tb927.3.3100	peptidyl-prolyl cis-trans isomerase NIMA-interacting 4, putative	42.5859	-0.620734	0.209039	-2.96946	0.0029832	0.0114164
Tb927.6.2030	protein kinase, putative	136.229	-0.620282	0.119722	-5.18103	2.2066e-07	1.91568e-06
Tb927.11.16820	hypothetical protein, conserved	27.8026	-0.619974	0.25454	-2.43566	0.0148645	0.0448882
Tb927.11.8880	hypothetical protein, conserved	51.3041	-0.619928	0.20247	-3.06182	0.00219993	0.00878122
Tb927.2.2910	hypothetical protein, conserved	30.9308	-0.619835	0.253797	-2.44225	0.0145961	0.044234
Tb927.10.10850	argonaute-like protein (AGO1)	40.1182	-0.619696	0.22295	-2.77953	0.00544383	0.0191263
Tb927.10.5010	Elongation factor G1, mitochondrial, putative (EF-G1)	66.7713	-0.619582	0.169062	-3.66483	0.000247507	0.00125728
Tb927.11.12380	hypothetical protein, conserved	75.6929	-0.618777	0.164474	-3.76215	0.000168457	0.000891819
Tb927.10.12810	cholinephosphate cytidylyltransferase A, putative	112.52	-0.618241	0.132123	-4.67928	2.87891e-06	2.11981e-05
Tb927.9.3470	low molecular weight protein tyrosine phosphatase, putative	57.3111	-0.618096	0.182428	-3.38816	0.000703638	0.00320772
Tb927.3.3680	hypothetical protein, conserved	48.1046	-0.616591	0.216295	-2.85069	0.00436247	0.0158153
Tb927.11.4290	40S ribosomal protein S12 (RPS12)	224.56	-0.61639	0.102685	-6.00272	1.94038e-09	2.15334e-08
Tb927.6.3640	hypothetical protein, conserved	37.6583	-0.616223	0.248857	-2.47622	0.0132783	0.0408056
Tb927.3.2090	aminopeptidase P1, putative,metallo-peptidase, Clan MG, Family M24	48.04	-0.615695	0.206328	-2.98406	0.0028445	0.0109396
Tb927.7.3040	hypothetical protein, conserved	46.1528	-0.615672	0.205483	-2.99621	0.00273356	0.0105797
Tb927.11.10270	golgi SNARE protein-like,GOLGI SNAP receptor complex member, putative	60.7515	-0.614347	0.183791	-3.34265	0.00082984	0.00371556
Tb927.11.1720	hypothetical protein, conserved	50.0988	-0.613321	0.198199	-3.09446	0.00197169	0.00796705
Tb927.4.1990	RNA helicase, putative,mitochondrial, putative	31.2068	-0.613067	0.25313	-2.42195	0.0154376	0.0462912
Tb927.6.160	retrotransposon hot spot protein 1 (RHS1), putative	162.932	-0.613052	0.152772	-4.01286	5.99876e-05	0.000348492
Tb927.4.2500	protein kinase, putative,eukaryotic translation initiation factor 2-alpha kinase precursor, putative	39.587	-0.612846	0.218331	-2.80696	0.00500117	0.017813
Tb927.2.6090	60S ribosomal protein L44,ribosomal protein L36a.e (RPL44)	432.161	-0.612383	0.0762198	-8.03443	9.40163e-16	1.74421e-14
Tb927.10.2000	actin-like protein, putative	59.419	-0.611301	0.198474	-3.08	0.00206998	0.00830133
Tb927.10.5560	GPI alpha-mannosyltransferase III,GPI10 (GPI10)	44.3813	-0.609993	0.218322	-2.794	0.00520605	0.018435
Tb927.7.5760	nuclear transport factor 2 protein, putative (NFT2)	51.4183	-0.609245	0.188888	-3.22542	0.00125786	0.00538075
Tb927.10.9890	hypothetical protein, conserved	65.3947	-0.609109	0.174021	-3.50019	0.000464922	0.00221904
Tb927.9.13490	aminopeptidase P, putative,metallo-peptidase, Clan MG, Family M24	37.8431	-0.609006	0.236264	-2.57765	0.00994742	0.0319862
Tb927.7.3500	glutathione-S-transferase/glutaredoxin, putative	119.695	-0.608787	0.166239	-3.66212	0.000250141	0.00126689
Tb927.1.1710	transmembrane protein, conserved	53.781	-0.607553	0.190751	-3.18505	0.00144728	0.00607231
Tb927.9.11770	hypothetical protein, conserved	73.3847	-0.606305	0.161971	-3.74328	0.000181634	0.000956237
Tb927.5.2820	protein kinase, putative	63.3108	-0.605523	0.167848	-3.60757	0.000309083	0.00153803
Tb927.9.7620	60S ribosomal protein L11, putative	246.431	-0.605167	0.099198	-6.1006	1.05672e-09	1.19287e-08
Tb927.7.3140	hypothetical protein, conserved	32.4234	-0.604777	0.247684	-2.44173	0.0146171	0.0442821
Tb927.10.15880	protein kinase, putative	38.4016	-0.603623	0.240661	-2.50819	0.0121353	0.0378933
Tb927.9.15480	hypothetical protein	49.8249	-0.603597	0.206847	-2.91809	0.00352182	0.0131937
Tb927.2.3160	hypothetical protein, conserved	33.5025	-0.602871	0.232473	-2.5933	0.00950606	0.0308108
Tb927.2.5850	small nuclear ribonucleoprotein SmD2 (Sm-D2)	84.9124	-0.60265	0.157393	-3.82894	0.000128696	0.000699994
Tb927.5.2560	hypothetical protein, conserved	64.773	-0.602516	0.168002	-3.58636	0.000335325	0.00165605
Tb927.11.12220	catalytic subunit of the vacuolar transporter chaperone 4	90.9533	-0.60077	0.145832	-4.1196	3.79533e-05	0.000226975
Tb927.11.7890	zinc finger CCCH domain containing protein 44 (ZC3H44)	51.5563	-0.599406	0.219023	-2.73673	0.00620529	0.0213963
Tb927.7.4660	hypothetical protein, conserved	68.8394	-0.598949	0.165189	-3.62585	0.000288014	0.00144328
Tb927.10.12690	hypothetical protein, conserved	50.5945	-0.598624	0.217828	-2.74814	0.00599338	0.0207726
Tb927.7.7100	hypothetical protein	58.6359	-0.598473	0.184318	-3.24696	0.00116646	0.00505051
Tb927.11.1620	hypothetical protein, conserved	33.7833	-0.598436	0.24302	-2.4625	0.0137973	0.0421425
Tb927.10.8020	prolyl oligopeptidase, putative,serine peptidase clan SC, family S9A, putative (POP)	104.581	-0.597944	0.138248	-4.32517	1.52412e-05	9.88365e-05
Tb927.3.4100	hypothetical protein, conserved	130.204	-0.597508	0.160873	-3.71417	0.000203875	0.00106188
Tb927.11.14020	RNA-binding protein (NRBD2)	1060.34	-0.596793	0.0520634	-11.4628	2.02798e-30	7.69191e-29
Tb927.9.3990	ribosomal protein S7, putative	723.445	-0.596345	0.07089	-8.41225	4.02205e-17	8.15301e-16
Tb927.3.1070	Peptide chain release factor 1, mitochondrial, putative (RF1)	40.5367	-0.595693	0.218206	-2.72996	0.00633418	0.0218028
Tb927.9.2470	nucleolar protein (NOP86)	157.823	-0.595502	0.112494	-5.29361	1.19922e-07	1.07728e-06
Tb927.10.15790	hypothetical protein, conserved	90.9232	-0.595312	0.163345	-3.64451	0.000267898	0.00135201
Tb927.7.2950	hypothetical protein, conserved	40.5249	-0.594266	0.208002	-2.85703	0.00427632	0.0155559
Tb927.8.2980	Bis(5'-adenosyl)-triphosphatase, putative	49.9386	-0.594226	0.203995	-2.91295	0.00358034	0.0133777
Tb927.6.2590	hypothetical protein, conserved	58.9475	-0.593967	0.20232	-2.93578	0.00332708	0.0125412
Tb927.5.295b	retrotransposon hotspot (RHS) protein 1	248.234	-0.593931	0.102163	-5.81356	6.11593e-09	6.46758e-08
Tb927.3.3740	hypothetical protein, conserved	67.2525	-0.593413	0.175847	-3.3746	0.000739222	0.00334847
Tb927.10.7930	2,3-bisphosphoglycerate-independent phosphoglycerate mutase (PGAM)	159.855	-0.592239	0.111488	-5.31211	1.08362e-07	9.85314e-07
Tb927.8.5750	hypothetical protein, conserved	51.8008	-0.591369	0.202042	-2.92695	0.00342299	0.0128516
Tb927.7.5260	hypothetical protein, conserved	60.7996	-0.591368	0.18598	-3.17973	0.00147411	0.00616668
Tb927.2.3800	guide RNA associated protein, GAP1,MRB1-associated protein	49.3845	-0.590143	0.199144	-2.9634	0.00304261	0.0116177
Tb927.10.14550	ATP-dependent DEAD/H RNA helicase, putative	104.448	-0.589787	0.138555	-4.25669	2.07478e-05	0.000130295
Tb927.10.5230	ADP-ribosylation factor, putative	100.832	-0.589169	0.156599	-3.76227	0.000168376	0.000891819
Tb927.11.6630	3-methylcrotonoyl-CoA carboxylase beta subunit, putative	56.3601	-0.589003	0.190973	-3.08422	0.0020409	0.00820782
Tb927.10.5420	hypothetical protein, conserved	53.8226	-0.588188	0.178496	-3.29525	0.000983339	0.00434134
Tb927.9.6940	DNA topoisomerase type IB small subunit	121.133	-0.587925	0.134286	-4.37817	1.19682e-05	7.94836e-05
Tb927.11.9590	S-adenosylhomocysteine hydrolase, putative	282.185	-0.5875	0.0889091	-6.60787	3.89896e-11	4.95144e-10
Tb927.10.390	hypothetical protein, conserved	38.5123	-0.586138	0.230715	-2.54053	0.0110685	0.0350496
Tb927.6.1750	hypothetical protein, conserved	66.9097	-0.585461	0.182895	-3.20108	0.00136912	0.00578706
Tb927.10.11000	hypothetical protein, conserved	49.8566	-0.585384	0.204869	-2.85736	0.00427188	0.0155482
Tb927.5.1570	zinc finger CCCH domain containing protein 12 (ZC3H12)	55.1906	-0.585351	0.211768	-2.76412	0.00570769	0.019922
Tb927.8.5890	hypothetical protein, conserved	56.9578	-0.584551	0.191666	-3.04985	0.00228956	0.00908019
Tb927.11.9140	mitochondrial RNA binding complex 1 subunit (MRB0880)	49.0485	-0.58425	0.190994	-3.05899	0.00222081	0.00885628
Tb927.5.320	receptor-type adenylate cyclase GRESAG 4, putative,adenylyl cyclase, putative	60.136	-0.584013	0.163217	-3.57813	0.00034606	0.00170709
Tb927.3.4670	cdc2-related kinase, putative,cell division control protein, putative (CRK10)	34.0007	-0.583561	0.229052	-2.54772	0.0108429	0.0344758
Tb927.9.8420	60S ribosomal protein L10, putative,QM-like protein	54.5413	-0.582044	0.185074	-3.14493	0.00166129	0.00685563
Tb927.5.3120	eukaryotic translation initiation factor 2 beta subunit, putative (EIF2B)	123.321	-0.580982	0.121564	-4.77921	1.75982e-06	1.34452e-05
Tb927.11.4130	ubiquitin-like protein, putative	100.54	-0.580373	0.15215	-3.81449	0.000136467	0.000737092
Tb927.1.2190	hypothetical protein, conserved	53.1978	-0.579307	0.187597	-3.08805	0.00201477	0.00811804
Tb927.8.5450	amino acid permease 24 (AAT6)	38.3044	-0.577521	0.229732	-2.51389	0.0119407	0.0374501
Tb927.11.9470	ADP-ribosylation factor GTPase activating protein, putative	97.015	-0.576338	0.15696	-3.67189	0.000240767	0.00122958
Tb927.7.570	prefoldin, putative	113.287	-0.575396	0.130874	-4.39656	1.09981e-05	7.33263e-05
Tb927.10.11870	mitochondrial RNA binding protein (MRB11870)	85.7819	-0.572043	0.149448	-3.82771	0.000129343	0.000703065
Tb927.11.485	hypothetical protein	55.2718	-0.571403	0.175289	-3.25977	0.00111502	0.00484745
Tb927.7.3400	hypothetical protein, conserved	34.2042	-0.571095	0.234463	-2.43576	0.0148607	0.0448882
Tb927.10.9440	NADH dehydrogenase (54 NDH2)	38.9317	-0.570976	0.220265	-2.59222	0.00953595	0.0308959
Tb927.9.10350	hypothetical protein, conserved	78.4971	-0.570809	0.160794	-3.54994	0.000385326	0.00187585
Tb927.5.1780	hypothetical protein, conserved	234.326	-0.570621	0.0967483	-5.898	3.67945e-09	3.97473e-08
Tb927.7.6930	ATPase, putative	45.7625	-0.570491	0.21636	-2.63677	0.00836989	0.0276855
Tb927.11.9720	40S ribosomal protein S27, putative	243.666	-0.570456	0.104795	-5.44354	5.22331e-08	4.93094e-07
Tb927.11.12240	ubiquitin carboxyl-terminal hydrolase, putative,cysteine peptidase, Clan CA, family C19, putative	65.5542	-0.570047	0.176922	-3.22203	0.00127288	0.00543409
Tb927.7.7070	hypothetical protein, conserved	77.5148	-0.568659	0.154011	-3.69232	0.000222213	0.00114654
Tb927.1.2210	hypothetical protein, conserved	52.4966	-0.568574	0.18921	-3.005	0.00265582	0.0103304
Tb927.2.1170	retrotransposon hot spot protein 5 (RHS5), putative	85.3513	-0.567545	0.226186	-2.50919	0.0121007	0.0377993
Tb927.9.10530	hypothetical protein, conserved	39.7347	-0.567486	0.211787	-2.67951	0.00737303	0.0248015
Tb927.6.1130	hypothetical protein, conserved	42.3159	-0.566151	0.225915	-2.50604	0.0122092	0.0380547
Tb927.9.8740	RNA-binding protein (DRBD3)	113.972	-0.565834	0.126911	-4.45851	8.25295e-06	5.60754e-05
Tb927.4.4550	hypothetical protein, conserved	35.2926	-0.564796	0.227946	-2.47777	0.0132208	0.0406875
Tb927.10.3230	protein kinase, putative	60.538	-0.56329	0.185042	-3.04411	0.00233367	0.00922443
Tb927.10.5460	60S ribosomal protein L24, putative	48.3643	-0.563171	0.23153	-2.43239	0.0149997	0.0452322
Tb927.7.4160	fatty acid elongase, putative,fatty acid elongase, putative	78.9738	-0.561223	0.159146	-3.52647	0.000421145	0.00203284
Tb927.3.4580	hypothetical protein, conserved	39.0448	-0.561202	0.210826	-2.66191	0.00776976	0.0259215
Tb927.10.14680	ribosome biogenesis protein, putative	40.311	-0.560863	0.221875	-2.52784	0.0114767	0.0361676
Tb927.10.5870	hypothetical protein, conserved	74.642	-0.554713	0.157888	-3.51334	0.000442509	0.00212275
Tb927.9.14420	cyclophilin-like protein, putative (PPIase)	41.3991	-0.554519	0.22986	-2.41242	0.0158472	0.0473362
Tb927.8.7950	hypothetical protein, conserved	93.9288	-0.553098	0.136082	-4.06446	4.81444e-05	0.000283942
Tb927.11.13000	phospholipid-transporting ATPase, putative	37.961	-0.552252	0.224128	-2.464	0.0137394	0.0420109
Tb927.9.15190	ribosomal protein L15, putative	495.869	-0.551541	0.0764144	-7.21776	5.285e-13	7.92657e-12
Tb927.7.2160	hypothetical protein, conserved	79.6848	-0.551116	0.148506	-3.71108	0.000206379	0.00107295
Tb927.11.7560	predicted WD40 repeat protein	45.3425	-0.550981	0.210609	-2.61613	0.00889321	0.0291678
Tb927.3.5640	nuclear transcription factor, putative	98.5386	-0.550509	0.144912	-3.79893	0.00014532	0.000780467
Tb927.5.2460	hypothetical protein, conserved	57.1739	-0.550508	0.190499	-2.88981	0.00385471	0.0142469
Tb927.8.1700	hypothetical protein, conserved	47.0085	-0.550067	0.225177	-2.44282	0.014573	0.0441797
Tb927.9.4930	divalent cation transporter, putative	71.0041	-0.549752	0.178991	-3.07139	0.00213064	0.00851658
Tb927.9.7580	hypothetical protein, conserved	43.868	-0.549308	0.21854	-2.51354	0.0119527	0.0374604
Tb927.9.1520	hypothetical protein, conserved	598.69	-0.54906	0.0651769	-8.42415	3.63363e-17	7.38319e-16
Tb927.11.7960	kinetoplast poly(A) polymerase 1,KPAP1	54.1505	-0.548312	0.192966	-2.8415	0.00449017	0.0161889
Tb927.6.5070	hypothetical protein, conserved	214.289	-0.547529	0.103561	-5.287	1.24336e-07	1.11575e-06
Tb927.10.7290	hypothetical protein, conserved	199.262	-0.547496	0.0996568	-5.49381	3.93348e-08	3.76749e-07
Tb927.5.2140	regulator of nonsense transcripts UPF1 (upf1)	54.9484	-0.54632	0.180448	-3.02758	0.00246524	0.00970851
Tb927.11.15180	hypothetical protein, conserved	189.387	-0.545305	0.101639	-5.36509	8.09095e-08	7.44856e-07
Tb927.5.2070	hypothetical protein, conserved	38.2316	-0.543343	0.22349	-2.43117	0.0150501	0.0453202
Tb927.5.810	zinc finger CCCH domain containing protein 11 (ZC3H11)	416.969	-0.543226	0.0731137	-7.42988	1.08696e-13	1.74692e-12
Tb927.3.2130	hypothetical protein, conserved	85.7565	-0.542067	0.156654	-3.46028	0.000539611	0.00254282
Tb927.7.2710	NADH-cytochrome b5 reductase, putative	79.8975	-0.541409	0.154931	-3.49452	0.000474908	0.00226153
Tb927.1.2880	pteridine transporter, putative	191.828	-0.541153	0.107111	-5.05227	4.36593e-07	3.64568e-06
Tb927.10.5500	hypothetical protein, conserved	166.758	-0.540159	0.108817	-4.96391	6.90888e-07	5.58869e-06
Tb927.7.540	chaperone protein DNAj, putative	56.249	-0.540135	0.178873	-3.01965	0.00253067	0.00994326
Tb927.7.3730	RNA-binding protein, putative (RBP26)	50.6189	-0.539849	0.221209	-2.44045	0.014669	0.044392
Tb927.11.6570	hypothetical protein, conserved	302.583	-0.53952	0.0912517	-5.91244	3.37084e-09	3.65989e-08
Tb927.9.1470	hypothetical protein, conserved	46.8177	-0.537376	0.214116	-2.50974	0.0120822	0.0377551
Tb927.10.13020	Vacuolar protein sorting-associated protein 16 homolog, putative	61.4226	-0.537229	0.174884	-3.07192	0.00212685	0.00850938
Tb927.7.6270	peptidase t, putative,aminotripeptidase, putative	77.4605	-0.536796	0.173725	-3.08993	0.00200206	0.0080783
Tb927.5.2310	hypothetical protein, conserved	38.9595	-0.536493	0.221257	-2.42476	0.0153187	0.0459992
Tb927.3.980	hypothetical protein, conserved	73.0112	-0.536418	0.172614	-3.10762	0.00188597	0.00767154
Tb927.5.1610	60S ribosomal protein L13a, putative	555.856	-0.535585	0.0712301	-7.51908	5.51631e-14	9.05311e-13
Tb927.9.6890	hypothetical protein, conserved	39.6771	-0.535332	0.215139	-2.4883	0.0128354	0.0396731
Tb927.8.2100	vacuolar ATP synthase 16 kDa proteolipid subunit, putative	59.4411	-0.535274	0.191446	-2.79595	0.00517466	0.0183492
Tb927.10.280	cytochrome oxidase subunit VI (COXVI)	683.752	-0.535008	0.0621017	-8.61503	6.99244e-18	1.47342e-16
Tb927.6.2550	RNA-binding protein, putative (TRRM2)	57.8795	-0.534814	0.181548	-2.94586	0.00322058	0.0121936
Tb927.7.4110	kinesin, putative	84.2031	-0.534699	0.14521	-3.68225	0.000231186	0.0011878
Tb927.11.10560	eukaryotic translation initation factor 4 gamma, putative	54.4997	-0.534542	0.185673	-2.87895	0.00399002	0.0146771
Tb927.11.9760	hypothetical protein, conserved	55.9366	-0.533517	0.192791	-2.76734	0.00565163	0.0197587
Tb927.10.12500	P-type H+-ATPase, putative	86.5265	-0.532974	0.152205	-3.50168	0.000462337	0.00220794
Tb927.5.4530	fatty acid elongase, putative	57.378	-0.532536	0.192025	-2.77327	0.0055496	0.0194288
Tb927.8.3150	T-complex protein 1, gamma subunit, putative (TCP-1-gamma)	138.528	-0.532235	0.123148	-4.32191	1.54683e-05	9.99289e-05
Tb927.10.13600	hypothetical protein, conserved,hypothetical protein	64.6878	-0.532036	0.172749	-3.07983	0.00207118	0.00830222
Tb927.9.15110	unspecified product	71.8546	-0.531691	0.187716	-2.83243	0.00461963	0.0165856
Tb927.11.270	mitochondrial carrier protein (MCP10)	56.8598	-0.530435	0.186552	-2.84336	0.00446403	0.0161424
Tb927.9.8700	hypothetical protein, conserved	84.5962	-0.530304	0.154533	-3.43165	0.00059993	0.00278401
Tb927.2.2880	hypothetical protein, conserved	71.2908	-0.526831	0.167445	-3.1463	0.00165353	0.0068302
Tb927.10.9220	hypothetical protein, conserved	64.411	-0.526721	0.169803	-3.10195	0.0019225	0.00779783
Tb927.10.6850	mitochondrial RNA binding complex 1 subunit,mitochondrial edited mRNA stability factor 1 subunit,kinteoplast poly(A) polymerase complex 1 subunit	80.23	-0.526205	0.162603	-3.23613	0.00121164	0.00521437
Tb927.3.3580	heat shock protein 90, putative,lipophosphoglycan biosynthetic protein, putative,glucose regulated protein 94, putative (LPG3)	90.7433	-0.522995	0.142627	-3.66686	0.00024555	0.00125031
Tb927.11.16550	Zinc finger protein, C3H1 type-like (ZC3H46)	90.2602	-0.522914	0.156705	-3.33692	0.000847108	0.00378692
Tb927.5.3140	hypothetical protein, conserved	84.1448	-0.522298	0.158195	-3.30161	0.000961332	0.00425519
Tb927.11.4910	predicted ankyrin repeat family protein	98.8804	-0.522235	0.144342	-3.61804	0.00029684	0.00148056
Tb927.10.6220	5'-3' exoribonuclease 2, putative (XRND)	67.6919	-0.521641	0.174459	-2.99004	0.00278939	0.0107714
Tb927.4.2310	asparaginyl-tRNA synthetase, putative	55.8582	-0.519815	0.187992	-2.7651	0.00569056	0.0198785
Tb927.10.4080	hypothetical protein, conserved	46.4022	-0.519012	0.198285	-2.6175	0.00885762	0.0290622
Tb927.11.14780	phosphomannose isomerase, putative	124.646	-0.51899	0.119163	-4.35528	1.32897e-05	8.73761e-05
Tb927.5.285b	receptor-type adenylate cyclase, putative,expression site associated gene (ESAG) 4 protein, putative	53.5284	-0.518953	0.170128	-3.05037	0.00228563	0.00907234
Tb927.9.2260	hypothetical protein, conserved	55.3846	-0.51811	0.185405	-2.79447	0.00519842	0.0184157
Tb927.11.1670	cysteine desulfurase	95.5963	-0.517966	0.151276	-3.42397	0.000617128	0.00285606
Tb927.11.3780	subtilisin-like serine peptidase,serine peptidase, clan SB, family S8-like protein	57.2697	-0.517686	0.182113	-2.84267	0.00447375	0.0161707
Tb927.11.15030	small GTPase (X3)	62.8914	-0.516959	0.185487	-2.78704	0.00531924	0.0187735
Tb927.9.13630	hypothetical protein, conserved	90.3118	-0.51613	0.15667	-3.29437	0.000986424	0.00435046
Tb927.10.3370	60S acidic ribosomal protein P2, putative	74.0844	-0.515553	0.17268	-2.9856	0.00283026	0.0109045
Tb927.10.5840	translation elongation factor 1-beta, putative	217.713	-0.51363	0.10177	-5.04699	4.48836e-07	3.7188e-06
Tb927.2.4480	hypothetical protein, conserved	69.4496	-0.512859	0.171723	-2.98655	0.00282148	0.0108756
Tb927.11.15010	serine/threonine-protein kinase, putative	167.667	-0.509437	0.111829	-4.55548	5.22649e-06	3.67707e-05
Tb927.7.3940	mitochondrial carrier protein,ADP/ATP mitochondrial translocase, putative,adenine nucleotide mitochondrial translocator, putative (MCP16)	59.9817	-0.508904	0.182323	-2.79122	0.00525105	0.0185636
Tb927.10.15480	transporter, putative	83.1796	-0.506266	0.169225	-2.99167	0.00277456	0.0107238
Tb927.9.12470	hypothetical protein, conserved	107.834	-0.505581	0.136875	-3.69374	0.000220979	0.00114218
Tb927.5.4120	hypothetical protein, conserved	56.418	-0.505356	0.200823	-2.51643	0.0118552	0.0372504
Tb927.9.10160	hypothetical protein, conserved	96.9807	-0.505108	0.146624	-3.44492	0.000571218	0.00266965
Tb927.3.2170	translation elongation factor EF-2, putative	50.0513	-0.50024	0.208992	-2.39358	0.0166849	0.0492867
Tb927.11.600	hypothetical protein, conserved	189.722	-0.499969	0.1096	-4.56177	5.07247e-06	3.57756e-05
Tb927.11.6210	sterol 14-alpha-demethylase,cytochrome P450 51A1,lanosterol 14-alpha-demethylase (CYP51)	60.0152	-0.499659	0.168408	-2.96695	0.00300771	0.0114999
Tb927.7.1640	ras-like small GTPase, putative (TbEAR)	48.8386	-0.498951	0.200844	-2.48427	0.0129818	0.0400675
Tb927.1.4230	hypothetical protein, conserved	93.1951	-0.49888	0.154561	-3.22771	0.00124785	0.00535017
Tb927.7.6450	tRNA-dihydrouridine synthase 3, putative	48.6087	-0.497393	0.200761	-2.47753	0.0132294	0.0406992
Tb927.2.5910	40S ribosomal protein S13, putative	190.388	-0.49683	0.118538	-4.19131	2.77351e-05	0.000170404
Tb927.3.4510	hypothetical protein, conserved	67.4758	-0.495411	0.167439	-2.95876	0.00308881	0.0117731
Tb927.3.2370	hypothetical protein, conserved	106.04	-0.495144	0.136373	-3.6308	0.00028254	0.00141752
Tb927.10.4180	TFIIF-stimulated CTD phosphatase, putative	54.6775	-0.493762	0.194973	-2.53246	0.0113265	0.0357738
Tb927.7.710	heat shock 70 kDa protein, putative (HSP70)	280.022	-0.493446	0.0869081	-5.67779	1.36447e-08	1.3764e-07
Tb927.11.3970	hypothetical protein, conserved	85.8218	-0.492221	0.142867	-3.4453	0.000570416	0.00266736
Tb927.10.14300	MEKK-related kinase 1, putative,serine/threonine protein kinase, putative (MRK1)	48.2907	-0.49208	0.188821	-2.60607	0.00915888	0.0298266
Tb927.8.1860	pitrilysin-like metalloprotease,metallo-peptidase, Clan ME, Family M16C	58.303	-0.490317	0.183048	-2.67862	0.00739259	0.0248477
Tb927.1.4830	phospholipase A1 (PLA1)	50.2332	-0.490207	0.189411	-2.58805	0.00965202	0.0311891
Tb927.11.3040	hypothetical protein	56.4148	-0.489967	0.183203	-2.67445	0.0074852	0.0251095
Tb927.5.3380	ADG2, pseudogene	85.472	-0.489859	0.151464	-3.23417	0.00121998	0.00524498
vsg3449	other	18928.7	-0.489772	0.0832079	-5.88613	3.9535e-09	4.25463e-08
Tb927.11.1210	hypothetical protein, conserved	68.1767	-0.488284	0.176066	-2.7733	0.00554903	0.0194288
Tb927.8.6760	IgE-dependent histamine-releasing factor, putative	69.5507	-0.486916	0.171445	-2.84008	0.00451025	0.0162476
Tb927.7.5850	hypothetical protein, conserved	52.8472	-0.486528	0.181271	-2.68398	0.00727509	0.0245495
Tb927.10.6440	phosphomannomutase, putative	67.1309	-0.486419	0.173588	-2.80215	0.0050764	0.0180543
Tb927.11.14730	metalloprotease, putative,cell division protein FtsH homologue, putative	86.8941	-0.485136	0.150995	-3.21292	0.00131392	0.00560091
Tb927.3.4020	phosphatidylinositol 4-kinase alpha, putative	70.9	-0.482902	0.16043	-3.01005	0.00261207	0.0101982
Tb927.2.6070	mitochondrial RNA binding complex 1 subunit (MRB6070)	340.097	-0.481875	0.091549	-5.26358	1.41278e-07	1.2546e-06
Tb927.10.4800	hypothetical protein, conserved	56.9005	-0.479247	0.182406	-2.62736	0.00860501	0.0283533
Tb927.11.7390	hypothetical protein, conserved	145.903	-0.478681	0.113523	-4.21659	2.48028e-05	0.00015394
Tb927.6.920	helicase, putative	53.9833	-0.478541	0.182279	-2.62532	0.00865678	0.0284909
Tb927.9.13350	hypothetical protein, conserved	75.1084	-0.477823	0.15312	-3.12057	0.00180502	0.00737388
Tb927.7.1300	protein disulfide isomerase, putative	94.8264	-0.477451	0.159765	-2.98845	0.00280393	0.0108128
Tb927.7.4420	proteasome alpha 3 subunit, putative	108.891	-0.476895	0.130213	-3.66242	0.000249847	0.00126615
Tb927.3.3690	flagellar radial spoke protein-like, putative	97.3125	-0.476451	0.140189	-3.39864	0.000677209	0.00310215
Tb927.9.3590	monothiol glutaredoxin, putative	47.572	-0.475487	0.198837	-2.39134	0.0167871	0.0495199
Tb927.7.3170	hypothetical protein, conserved	52.0847	-0.475185	0.196112	-2.42303	0.0153917	0.0461696
Tb927.10.11450	TFIIF-stimulated CTD phosphatase, putative	61.138	-0.475055	0.166629	-2.85098	0.00435854	0.0158078
Tb927.7.6700	hypothetical protein	50.0723	-0.474763	0.182655	-2.59923	0.00934331	0.0303524
Tb927.9.2900	hypothetical protein, conserved	56.0985	-0.47392	0.178706	-2.65195	0.0080028	0.0266051
Tb927.9.8380	hypothetical protein, conserved	59.9359	-0.472622	0.177163	-2.66772	0.00763671	0.0255575
Tb927.3.800	hypothetical protein, conserved	72.095	-0.471612	0.177292	-2.66009	0.00781196	0.0260419
Tb927.9.4420	hypothetical protein, conserved	85.9808	-0.471024	0.152446	-3.08978	0.00200305	0.00807847
Tb927.6.1940	leucine-rich repeat protein (LRRP), putative	59.8411	-0.47053	0.175543	-2.68042	0.00735302	0.0247537
Tb927.11.13870	hypothetical protein, conserved	60.105	-0.468962	0.186635	-2.51273	0.0119802	0.0375156
Tb927.9.13100	ankyrin repeat protein, putative	85.5193	-0.468721	0.162448	-2.88536	0.0039096	0.0144178
Tb927.2.3180	kinetoplast polyadenylation/uridylation factor 1,mitochondrial RNA binding protein 1 (KPAF1)	66.7152	-0.467325	0.168077	-2.78042	0.00542882	0.0190971
Tb927.10.5620	fructose-bisphosphate aldolase, glycosomal (ALD)	473.099	-0.467023	0.080032	-5.83545	5.36452e-09	5.70122e-08
Tb927.11.15255	hypothetical protein, conserved	81.3688	-0.465973	0.181475	-2.56769	0.0102377	0.0328208
Tb927.10.13510	zinc metallopeptidase, putative	92.9968	-0.465231	0.150911	-3.08282	0.0020505	0.00823869
Tb927.8.2770	inositol 1,4,5-trisphosphate receptor (IP3R)	144.724	-0.464475	0.10863	-4.27575	1.90495e-05	0.000121049
Tb927.11.5280	ATPase subunit 9, putative	142.377	-0.462554	0.124447	-3.71688	0.000201698	0.00105278
Tb927.6.4070	hypothetical protein, conserved	98.0474	-0.461009	0.142319	-3.23927	0.00119837	0.0051677
Tb927.11.11460	hypothetical protein, conserved	110.841	-0.459505	0.131504	-3.49422	0.000475453	0.00226172
Tb927.8.1950	hypothetical protein, conserved	93.4827	-0.45564	0.146937	-3.10092	0.00192923	0.00782138
Tb927.10.450	hypothetical protein, conserved	47.0147	-0.455373	0.186008	-2.44813	0.0143598	0.043642
Tb927.11.630	RNA polymerase I second largest subunit (RPA135)	103.264	-0.454023	0.13488	-3.36613	0.000762321	0.00344032
Tb927.9.4200	fatty acyl CoA synthetase 2 (ACS2)	101.159	-0.453003	0.145543	-3.1125	0.00185511	0.00756403
Tb927.11.7950	kinetoplastid-specific dual specificity phosphatase, putative	61.0911	-0.451591	0.171752	-2.62932	0.0085555	0.028212
Tb927.3.710	hypothetical protein, conserved	66.7886	-0.451311	0.164562	-2.7425	0.00609743	0.0210499
Tb927.9.9630	hypothetical protein, conserved	73.9607	-0.450179	0.173278	-2.59802	0.00937636	0.0304366
Tb927.11.3640	hypothetical protein, conserved	50.5731	-0.449785	0.186809	-2.40774	0.0160518	0.047797
Tb927.9.5650	E2-like ubiquitin-conjugation enzyme, putative (UFC1)	86.2839	-0.448346	0.173341	-2.5865	0.00969555	0.0312824
Tb927.5.3820	aspartate carbamoyltransferase, putative	55.7595	-0.446298	0.185037	-2.41194	0.0158681	0.0473656
Tb927.11.8000	hypothetical protein, conserved	80.7614	-0.446244	0.153304	-2.91083	0.00360466	0.0134568
Tb927.10.8650	hypothetical protein, conserved	96.2297	-0.44617	0.151215	-2.95057	0.00317187	0.0120359
Tb927.10.1930	hypothetical protein, conserved	76.693	-0.445574	0.150445	-2.9617	0.00305942	0.0116767
Tb927.5.2430	membrane transporter protein, putative	147.971	-0.445422	0.117389	-3.79442	0.000147987	0.00079329
Tb927.10.3040	hypothetical protein, conserved	284.748	-0.445269	0.106888	-4.16576	3.10322e-05	0.000188893
Tb927.7.5210	hypothetical protein, conserved	82.4509	-0.443695	0.14543	-3.05092	0.00228143	0.00906414
Tb927.10.15300	protein kinase, putative	72.2418	-0.44334	0.15387	-2.88125	0.00396097	0.0145891
Tb927.4.1580	hypothetical protein, conserved	76.085	-0.443326	0.166174	-2.66784	0.0076341	0.0255575
Tb927.7.290	leucine-rich repeat protein (LRRP), putative,leucine-rich repeat protein 1 (LRRP1), putative	182.696	-0.443174	0.103235	-4.29286	1.76386e-05	0.000112671
Tb927.4.390	hypothetical protein, conserved	86.6263	-0.44183	0.151728	-2.91198	0.00359147	0.0134134
Tb927.10.8360	Poly(A)-specific ribonuclease PARN-2	84.5048	-0.439627	0.150548	-2.92017	0.00349836	0.0131173
Tb927.6.5100	serine/threonine-protein kinase, putative	67.7104	-0.438257	0.168317	-2.60375	0.00922087	0.0299775
Tb927.9.11250	predicted WD40 repeat protein	86.6695	-0.438198	0.148349	-2.95382	0.00313864	0.0119257
Tb927.4.1040	hypothetical protein, conserved	80.0166	-0.437701	0.149796	-2.92198	0.0034781	0.0130528
Tb927.11.1710	mitochondrial RNA binding protein 1,gBP21, MRP1 (GBP21)	99.0279	-0.437691	0.145968	-2.99853	0.00271282	0.0105233
Tb927.7.2100	GMP synthase, putative,glutamine amidotransferase, putative	66.3953	-0.437411	0.171203	-2.55494	0.0106207	0.0339085
Tb927.5.3330	hypothetical protein, conserved	138.997	-0.437111	0.113871	-3.83865	0.000123711	0.000676327
Tb927.7.3760	phosphatidylserine synthase, putative	63.1074	-0.436614	0.179968	-2.42607	0.0152633	0.0458651
Tb927.3.640	hypothetical protein, conserved	79.8639	-0.435369	0.170852	-2.54822	0.0108275	0.0344406
Tb927.11.11720	FG-GAP repeat protein, putative,intergrin alpha chain protein, putative	89.4762	-0.434036	0.16102	-2.69554	0.00702746	0.0238364
Tb927.11.14320	hypothetical protein, conserved	95.1139	-0.433223	0.148518	-2.91698	0.00353443	0.0132293
Tb927.10.15530	ABC transport system ATP-binding protein, putative	62.8153	-0.432121	0.178536	-2.42036	0.0155053	0.0464451
Tb927.11.760	protein phosphatase 2C, putative	102.575	-0.431856	0.131478	-3.28462	0.0010212	0.00447836
Tb927.6.4270	hypothetical protein, conserved	60.6994	-0.431801	0.179455	-2.40619	0.01612	0.0479834
Tb927.10.8420	target of rapamycin (TOR) kinase 1 (TOR1)	116.335	-0.431185	0.128222	-3.36279	0.000771593	0.00348033
Tb927.2.6130	ABC transporter, putative	74.9824	-0.429176	0.168553	-2.54624	0.010889	0.0345582
Tb927.8.4390	Translation initiation factor eIF-2B subunit beta, putative (EIF2BB)	56.0977	-0.427408	0.177851	-2.40318	0.016253	0.0482949
Tb927.6.4580	hypothetical protein, conserved	96.4195	-0.4267	0.144839	-2.94602	0.00321889	0.0121926
Tb927.2.240	retrotransposon hot spot protein 5 (RHS5), putative	143.426	-0.425983	0.157085	-2.7118	0.00669193	0.0229169
Tb927.11.16160	ATP binding protein-like protein	92.4284	-0.424384	0.1464	-2.89879	0.00374603	0.0139159
Tb927.10.2770	eukaryotic translation initiation factor 5, putative	96.7293	-0.424257	0.141316	-3.00218	0.00268055	0.0104075
Tb927.5.3540	hypothetical protein, conserved	65.8289	-0.422835	0.172455	-2.45186	0.0142121	0.0432084
Tb927.10.15700	hypothetical protein, conserved	87.7474	-0.421833	0.14152	-2.98073	0.00287559	0.0110492
Tb927.10.1160	hypothetical protein, conserved	109.568	-0.421269	0.139086	-3.02882	0.00245507	0.0096774
Tb927.4.3930	amino acid transporter, putative	152.524	-0.420991	0.116763	-3.6055	0.00031155	0.0015485
Tb927.11.180	electron transfer flavoprotein, putative	124.09	-0.420937	0.126709	-3.32208	0.000893505	0.00397559
Tb927.10.13130	UTP-glucose-1-phosphate uridylyltransferase	77.9355	-0.418678	0.15527	-2.69645	0.00700832	0.0237856
Tb927.9.12290	Peroxin 19	133.958	-0.418637	0.12627	-3.31541	0.000915074	0.00406308
Tb927.3.5650	protein kinase, putative,serine/threonine protein kinase, putative	99.17	-0.418495	0.139094	-3.00873	0.00262342	0.0102323
Tb927.9.8400	predicted zinc finger protein	93.386	-0.417922	0.140904	-2.966	0.00301701	0.0115252
Tb927.11.16990	hypothetical protein, conserved	66.9304	-0.417719	0.172384	-2.42318	0.0153853	0.0461696
Tb927.7.6760	hypothetical protein, conserved	61.8606	-0.4176	0.171083	-2.44092	0.0146501	0.0443504
Tb927.2.1180	retrotransposon hot spot protein 3 (RHS3), putative	189.314	-0.417087	0.106737	-3.9076	9.32182e-05	0.000521997
Tb927.11.7320	dual specificity phopshatase, putative	72.3835	-0.416901	0.163251	-2.55375	0.010657	0.0339861
Tb927.10.1420	metallo-peptidase, Clan MG, Family M24,methionine aminopeptidase 2, putative (MetAP2)	71.0088	-0.415707	0.162574	-2.55704	0.0105567	0.0337418
Tb927.9.11270	T-complex protein 1, eta subunit, putative,t- complex protein 1 (eta subunit), putative (TCP-1-eta)	205.841	-0.415524	0.0974487	-4.26402	2.00777e-05	0.000126453
Tb927.11.15680	hypothetical protein, conserved	72.823	-0.414964	0.163477	-2.53836	0.0111372	0.0352411
Tb927.6.3600	hypothetical protein, conserved	116.776	-0.41478	0.130698	-3.17357	0.00150577	0.00628069
Tb927.3.5310	paraflagellar rod protein,I2 antigen	89.4194	-0.414775	0.144563	-2.86917	0.0041155	0.0150478
Tb927.11.1810	hypothetical protein, conserved	84.0397	-0.414704	0.150772	-2.75055	0.00594958	0.0206565
Tb927.8.4210	hypothetical protein, conserved	69.7784	-0.414499	0.166078	-2.49581	0.012567	0.0389706
Tb927.1.880	Midasin, putative (MDN1)	139.043	-0.412874	0.116152	-3.55459	0.000378575	0.0018472
Tb927.8.8320	hypothetical protein, conserved	82.304	-0.412663	0.153028	-2.69666	0.00700395	0.0237856
Tb927.9.14230	hypothetical protein, conserved	73.9483	-0.412594	0.154995	-2.66198	0.00776815	0.0259215
Tb927.10.8730	hypothetical protein, conserved	88.7204	-0.410538	0.15131	-2.71323	0.00666307	0.0228548
Tb927.11.670	epsinR	172.996	-0.409992	0.111565	-3.67492	0.000237926	0.0012173
Tb927.10.2840	ribosomal protein S25, putative	222.286	-0.409215	0.105908	-3.86387	0.000111604	0.000614471
Tb927.5.1490	Eukaryotic translation initiation factor 4 gamma type 1 (eif4g1)	150.016	-0.409201	0.113287	-3.61208	0.000303756	0.0015124
Tb927.4.1880	hypothetical protein, conserved	96.455	-0.408702	0.147023	-2.77985	0.00543842	0.0191151
Tb927.10.3710	proteasome activator protein PA26 (pa26)	115.24	-0.40869	0.139573	-2.92815	0.00340988	0.012811
Tb927.11.1980	zinc finger protein family member, putative (ZC3H41)	91.5528	-0.408315	0.145155	-2.81296	0.00490883	0.0175427
Tb927.1.1000	developmentally regulated phosphoprotein	226.646	-0.40296	0.0894234	-4.5062	6.59991e-06	4.55693e-05
Tb927.11.14520	Polypeptide deformylase 1	100.17	-0.402067	0.149689	-2.68601	0.00723105	0.0244539
Tb927.10.10630	hypothetical protein, conserved	78.0202	-0.398224	0.154069	-2.58471	0.00974597	0.0314331
Tb927.9.10250	small nuclear ribonucleoprotein Sm-F (Sm-F)	67.5776	-0.398171	0.166745	-2.3879	0.0169447	0.0498987
Tb927.10.7870	hypothetical protein, conserved	84.9711	-0.393722	0.148981	-2.64277	0.00822305	0.0272526
Tb927.10.14700	hypothetical protein, conserved	219.809	-0.392937	0.10202	-3.85159	0.000117355	0.000643228
Tb927.11.10770	hypothetical protein, conserved	318.954	-0.38773	0.0838163	-4.62595	3.72891e-06	2.68318e-05
Tb927.11.17015	hypothetical protein, conserved	109.284	-0.386143	0.133011	-2.90309	0.00369497	0.0137638
Tb927.11.9520	DNA topoisomerase III, putative	75.9835	-0.385201	0.161262	-2.38867	0.0169096	0.0498295
Tb927.4.2680	hypothetical protein, conserved	102.339	-0.385067	0.135478	-2.84228	0.00447921	0.0161836
Tb927.9.6310	ABC transporter, putative	95.3265	-0.383361	0.134911	-2.84158	0.00448912	0.0161889
Tb927.7.4770	cyclophilin-type peptidyl-prolyl cis-trans isomerase, putative (PPIase)	250.721	-0.382654	0.0953455	-4.01334	5.98662e-05	0.000348024
Tb927.3.3130	hypothetical protein, conserved	95.2901	-0.381541	0.14536	-2.6248	0.00866986	0.0285229
Tb927.5.1720	hypothetical protein, conserved	152.315	-0.380448	0.118849	-3.20111	0.00136898	0.00578706
Tb927.7.2190	hypothetical protein, conserved	115.493	-0.3797	0.135147	-2.80953	0.00496146	0.0176937
Tb927.11.11330	heat shock protein 70	1839.26	-0.374419	0.0507795	-7.37342	1.66303e-13	2.63308e-12
Tb927.11.6590	aminopeptidase, putative,metallo-peptidase, Clan MF, Family M17	146.557	-0.36588	0.117035	-3.12624	0.00177054	0.00725387
Tb927.5.2930	hypothetical protein, conserved	283.615	-0.363861	0.0920929	-3.95102	7.78187e-05	0.000441266
Tb927.6.1880	aspartyl-tRNA synthetase, putative	140.809	-0.362985	0.127125	-2.85533	0.00429919	0.0156258
Tb927.11.2610	hypothetical protein, conserved	243.262	-0.359259	0.0907453	-3.95898	7.52718e-05	0.000427961
Tb927.11.7090	hypothetical protein, conserved	116.22	-0.357584	0.128815	-2.77595	0.00550405	0.019306
Tb927.8.4430	uridine phosphorylase	284.535	-0.352163	0.0987976	-3.56449	0.000364559	0.00178801
Tb927.1.3450	hypothetical protein, conserved	136.474	-0.351724	0.117038	-3.00521	0.00265397	0.010328
Tb927.7.830	telomerase-associated protein, putative	95.3158	-0.35117	0.137902	-2.54652	0.0108803	0.0345433
Tb927.11.9980	2-oxoglutarate dehydrogenase E1 component, putative	194.968	-0.347995	0.109924	-3.16578	0.00154668	0.0064414
Tb927.10.12060	hypothetical protein, conserved	146.531	-0.343032	0.109587	-3.13023	0.00174672	0.0071735
Tb927.11.720	hypothetical protein, conserved	189.733	-0.342486	0.109892	-3.11658	0.00182965	0.00746733
Tb927.5.4150	hypothetical protein, conserved	118.635	-0.341323	0.127881	-2.66907	0.00760625	0.0254956
Tb927.4.3740	flagellar attachment zone protein (FAZ1)	138.104	-0.337705	0.118955	-2.83892	0.00452663	0.0162997
Tb927.6.2220	hypothetical protein, conserved	130.661	-0.336428	0.130557	-2.57687	0.00996987	0.0320463
Tb927.6.4590	glutamyl-tRNA synthetase, putative	141.327	-0.335494	0.121732	-2.75601	0.00585115	0.0203645
Tb927.11.4900	guanine nucleotide-binding beta subunit-like protein,G-protein (beta)-like protein,beta transducin-like protein	125.513	-0.329573	0.125825	-2.61929	0.00881124	0.0289212
Tb927.7.960	protein kinase, putative	100.864	-0.329228	0.1341	-2.45509	0.014085	0.042883
Tb927.4.2080	C2 domain containing protein (CC2D)	192.829	-0.326854	0.105775	-3.09009	0.00200098	0.00807776
Tb927.10.14030	hypothetical protein, conserved	201.385	-0.32581	0.110999	-2.93524	0.00333285	0.0125519
Tb927.6.600	CCR4 associated factor, putative,CAF1 family ribonuclease, putative (CAF1)	109.512	-0.32386	0.131216	-2.46814	0.0135816	0.0416328
Tb927.6.4440	RNA-binding protein 42 (RNA-binding motif protein 42) (RBP42)	233.22	-0.323459	0.0916379	-3.52975	0.000415955	0.00201233
Tb927.5.1810	lysosomal/endosomal membrane protein p67 (p67)	154.836	-0.31627	0.124587	-2.53855	0.0111312	0.0352351
Tb927.3.4680	RAB GDP dissociation inhibitor alpha, putative	158.021	-0.309725	0.113276	-2.73426	0.00625214	0.0215492
Tb927.8.8290	amino acid transporter AATP5	151.617	-0.309079	0.117677	-2.62649	0.00862695	0.0284037
Tb927.5.3710	essential neutral sphingomyelinase (TbnSMase)	118.492	-0.308471	0.127404	-2.42119	0.0154696	0.0463709
Tb927.5.3670	DNA repair protein, putative	148.632	-0.30713	0.111672	-2.75027	0.00595461	0.020664
Tb927.6.1450	hypothetical protein, conserved	145.327	-0.307078	0.126869	-2.42044	0.0155019	0.0464451
Tb927.10.2570	lysosomal alpha-mannosidase precursor, putative	172.411	-0.298439	0.109509	-2.72524	0.00642545	0.0220841
Tb927.1.2370	beta tubulin	3900.6	-0.296809	0.0573891	-5.17187	2.31761e-07	2.00187e-06
Tb927.2.4200	protein kinase, putative	213.268	-0.294487	0.0919005	-3.20441	0.0013534	0.00574247
Tb927.8.1590	ubiquitin-protein ligase, putative (upl3)	184.787	-0.294167	0.102296	-2.87565	0.00403192	0.0148041
Tb927.1.1175	hypothetical protein, conserved	134.885	-0.286064	0.115846	-2.46935	0.0135359	0.0415195
Tb927.7.7460	hypothetical protein, conserved	297.184	-0.279976	0.0855947	-3.27096	0.00107185	0.00467646
Tb927.10.7230	hypothetical protein, conserved	215.058	-0.276434	0.0906391	-3.04983	0.00228973	0.00908019
Tb927.9.8000	ubiquitin-conjugating enzyme e2, putative,ubiquitin carrier protein, putative,ubiquitin-protein ligase, putative	228.138	-0.274595	0.0948175	-2.89604	0.00377905	0.0140037
Tb927.6.1020	cysteine peptidase, Clan CA, family C1, Cathepsin L-like (Rhodesain)	207.903	-0.262449	0.109884	-2.38843	0.0169207	0.0498452
Tb927.11.440	conserved protein	191.176	-0.247327	0.103012	-2.40096	0.0163522	0.048556
Tb927.8.7740	amino acid transporter, putative	1187.5	-0.24631	0.0616145	-3.99759	6.39912e-05	0.000368989
Tb927.10.1510	NOT1 (NOT1)	277.82	-0.242417	0.082345	-2.94391	0.0032409	0.0122542
Tb927.11.715	dynein light chain LC8, putative	325.037	0.212937	0.0888499	2.39659	0.0165483	0.04896
Tb927.11.711	dynein light chain LC8, putative	325.037	0.212937	0.0888499	2.39659	0.0165483	0.04896
Tb927.11.3390	hypothetical protein, conserved	207.265	0.23509	0.0978635	2.40223	0.0162956	0.0484047
Tb927.9.5040	cAMP-specific phosphodiesterase (PDEB1)	423.04	0.241839	0.070254	3.44235	0.000576683	0.0026893
Tb927.11.10540	hypothetical protein, conserved	185.273	0.243565	0.100992	2.41173	0.0158771	0.047376
Tb927.9.5730	nucleosome assembly protein-like protein	197.987	0.24379	0.100266	2.43143	0.0150394	0.045304
Tb927.3.3450	ADP-ribosylation factor-like protein 3, putative (arl3)	211.574	0.244803	0.10065	2.43224	0.0150059	0.0452352
Tb927.11.12840	hypothetical protein, conserved	213.495	0.259985	0.0916682	2.83615	0.00456606	0.016414
Tb927.8.6450	inhibitor of cysteine peptidase (ICP)	859.218	0.262399	0.0722094	3.63387	0.000279203	0.0014016
Tb927.9.11120	hypothetical protein, conserved	168.45	0.262463	0.107402	2.44375	0.0145354	0.0440815
Tb927.9.5900	glutamate dehydrogenase (GDH)	430.238	0.268206	0.0731141	3.66832	0.000244146	0.0012439
Tb927.9.12650	ubiquitin-activating enzyme e1, putative (UBA2)	179.111	0.270746	0.109269	2.4778	0.0132196	0.0406875
Tb927.10.6050	clathrin heavy chain (CHC)	185.839	0.275371	0.114726	2.40025	0.0163839	0.0486162
Tb927.11.5440	malic enzyme	174.085	0.276763	0.103738	2.66791	0.00763246	0.0255575
Tb927.7.210	proline dehydrogenase	504.759	0.291275	0.0760161	3.83176	0.000127232	0.000692914
Tb927.10.1210	katanin, putative	146.168	0.297386	0.11412	2.6059	0.00916344	0.0298266
Tb927.6.3840	reticulon domain protein	141.638	0.299791	0.120726	2.48324	0.0130193	0.0401544
Tb927.11.13500	par1	196.653	0.302794	0.0980451	3.08831	0.002013	0.00811477
Tb927.10.5890	hypothetical protein, conserved	123.64	0.306293	0.125893	2.43296	0.014976	0.0451929
Tb927.2.5970	hypothetical protein, conserved	138.785	0.306636	0.119107	2.57446	0.0100397	0.0322223
Tb927.11.2130	proteasome regulatory non-ATP-ase subunit 3 (RPN3)	126.513	0.307939	0.125451	2.45465	0.0141021	0.04292
Tb927.3.1190	hypothetical protein, conserved	114.09	0.313013	0.122977	2.54528	0.0109189	0.0346271
Tb927.2.5270	dynein heavy chain, putative	320.52	0.313055	0.0759138	4.12383	3.7263e-05	0.000223165
Tb927.9.9640	hypothetical protein, conserved	139.223	0.313966	0.117835	2.66446	0.00771132	0.0257668
Tb927.11.11520	glycosomal membrane protein (PEX11)	250.084	0.315825	0.0906727	3.48313	0.000495582	0.00234831
Tb927.9.11540	hypothetical protein, conserved	180.454	0.320761	0.102601	3.12631	0.00177018	0.00725387
Tb927.6.5150	hypothetical protein, conserved	211.783	0.322149	0.0944603	3.41042	0.000648626	0.00298242
Tb927.8.7370	hypothetical protein	149.785	0.327428	0.125731	2.60419	0.00920913	0.0299622
Tb927.10.14270	TFIIF-stimulated CTD phosphatase, putative	168.558	0.327513	0.103997	3.14924	0.00163696	0.00677159
Tb927.3.2310	PACRGA,flagellar component	126.015	0.333304	0.128641	2.59096	0.00957092	0.030968
Tb927.6.4760	hypothetical protein, conserved	178.585	0.333406	0.109444	3.04637	0.00231623	0.00916823
Tb927.10.3210	delta-1-pyrroline-5-carboxylate dehydrogenase, putative	313.602	0.334012	0.0819868	4.07397	4.62186e-05	0.00027334
Tb927.7.4790	proteasome beta 6 subunit,20S proteasome beta 6 subunit, putative (BETA6)	171.437	0.334096	0.105694	3.16097	0.00157243	0.0065268
Tb927.4.310	hypothetical protein, conserved	295.651	0.335736	0.0842665	3.98422	6.7701e-05	0.000388541
Tb927.7.1090	hypothetical protein, conserved	132.605	0.337063	0.125194	2.69233	0.00709546	0.0240479
Tb927.5.1790	hypothetical protein, conserved	125.46	0.337875	0.126239	2.67648	0.00743999	0.0249873
Tb927.11.3480	hypothetical protein, conserved	100.585	0.33795	0.14079	2.40039	0.0163775	0.048614
Tb927.11.665	hypothetical protein, conserved	117.847	0.338277	0.139174	2.4306	0.0150737	0.0453752
Tb927.8.5850	hypothetical protein, conserved	278.767	0.338499	0.0823888	4.10856	3.98137e-05	0.00023727
Tb927.4.4060	hypothetical protein, conserved	105.492	0.339283	0.137676	2.46437	0.0137256	0.0419987
Tb927.9.9740	AMP deaminase, putative	110.199	0.340259	0.13012	2.61495	0.00892396	0.0292377
Tb927.11.11140	hypothetical protein	96.9973	0.341052	0.136686	2.49515	0.0125905	0.0390291
Tb927.11.4480	radial spoke protein RSP4/6, putative	134.34	0.342266	0.118466	2.88915	0.00386291	0.014271
Tb927.6.430	receptor-type adenylate cyclase GRESAG 4, putative	103.03	0.342266	0.124276	2.75408	0.00588578	0.0204517
Tb927.4.4310	Nucleoporin (TbNup64)	123.869	0.343396	0.123065	2.79036	0.00526493	0.0185972
Tb927.4.1510	phospholipid-translocating ATPase, putative	111.645	0.34526	0.137481	2.51132	0.0120279	0.0376269
Tb927.11.4510	hypothetical protein, conserved	111.809	0.345733	0.127547	2.71063	0.00671563	0.0229778
Tb927.6.3290	intraflagellar transport protein 20, putative (IFT20)	203.867	0.348166	0.0940669	3.70126	0.000214531	0.00111295
Tb927.3.2490	hypothetical protein, conserved	172.526	0.349287	0.104242	3.35074	0.000805949	0.00361998
Tb927.5.3400	calcium-translocating P-type ATPase,calcium pump	122.524	0.354486	0.122002	2.90557	0.00366583	0.0136672
Tb927.11.11900	coatomer gamma subunit, putative,cytosolic coat protein, putative (TbCoatomerGamma)	96.0153	0.354655	0.141616	2.50434	0.0122681	0.0381963
Tb927.7.220	CDP-DAG synthase (CDS)	110.51	0.354679	0.141465	2.50718	0.0121697	0.037987
Tb927.10.4170	hypothetical protein, conserved	97.4085	0.354724	0.137465	2.58046	0.00986674	0.0317626
Tb927.11.7695	hypothetical protein, Tryp Specific	135.18	0.35587	0.122824	2.8974	0.00376267	0.0139611
Tb927.8.3290	DNA polymerase zeta catalytic subunit, putative	99.195	0.357549	0.135036	2.64781	0.00810153	0.0269021
Tb927.8.560	hypothetical protein, conserved	105.066	0.358681	0.135907	2.63916	0.00831128	0.0275023
Tb927.10.4640	eukaryotic translation initiation factor 3 subunit L, putative (EIF3L)	176.876	0.359267	0.105889	3.39288	0.000691627	0.00315971
Tb927.9.8815	hypothetical protein, Tb specific	252.347	0.359335	0.119372	3.01021	0.00261068	0.0101982
Tb927.7.7200	hypothetical protein, conserved	90.2603	0.360515	0.138944	2.59468	0.00946803	0.0306992
Tb927.7.6640	hypothetical protein, conserved	130.519	0.362441	0.121889	2.97353	0.00294393	0.0112864
Tb927.8.2030	hypothetical protein, conserved	226.82	0.363782	0.0936645	3.88388	0.000102802	0.000570053
Tb927.11.1080	hypothetical protein, conserved	101.215	0.364921	0.134877	2.70558	0.00681851	0.0232571
Tb927.3.1040	unspecified product	87.6387	0.367597	0.149655	2.45629	0.0140378	0.0427853
Tb927.11.4920	hypothetical protein, conserved	136.126	0.369163	0.11776	3.13488	0.00171926	0.00707094
Tb927.11.830	hypothetical protein, conserved	123.963	0.370732	0.126184	2.93802	0.00330311	0.0124674
Tb927.10.14010	tubulin cofactor C domain-containing protein RP2 (rp2)	130.871	0.371309	0.124233	2.98881	0.00280068	0.0108051
Tb927.9.10000	hypothetical protein, conserved	78.4205	0.371493	0.153	2.42807	0.0151795	0.0456617
Tb927.8.3460	hypothetical protein, conserved	135.971	0.372757	0.119191	3.12739	0.00176364	0.00723602
Tb927.7.4970	glutamine synthetase, putative (GS)	290.644	0.372919	0.0819752	4.54917	5.38589e-06	3.78298e-05
Tb927.8.1800	hypothetical protein, conserved	91.463	0.375405	0.14769	2.54185	0.0110268	0.0349304
Tb927.11.6050	hypothetical protein, conserved	122.322	0.376404	0.123649	3.04412	0.00233362	0.00922443
Tb927.8.7060	hypothetical protein, conserved	73.0955	0.381238	0.159209	2.39457	0.0166399	0.0491878
Tb927.6.4010	hypothetical protein, conserved	112.192	0.383494	0.149555	2.56423	0.0103405	0.0331005
Tb927.10.5900	hypothetical protein, conserved	128.056	0.384323	0.1361	2.82382	0.0047455	0.0170017
Tb927.3.3500	hypothetical protein, conserved	98.3667	0.384881	0.140829	2.73297	0.00627659	0.0216247
Tb927.7.4940	oligopeptidase B protein, putative,serine peptidase, clan SC, family S9A-like protein	92.1837	0.385302	0.148929	2.58714	0.00967749	0.0312477
Tb927.11.9860	hypothetical protein, conserved	349.744	0.385709	0.0777264	4.9624	6.96265e-07	5.62682e-06
Tb927.5.2440	hypothetical protein, conserved	72.5898	0.385823	0.161336	2.39142	0.0167832	0.0495199
Tb927.8.3310	Elongator-like Protein 3b (ELP3b)	77.6168	0.387159	0.16155	2.39652	0.0165514	0.04896
Tb927.9.12170	leucine-rich repeat protein (LRRP), putative	133.727	0.388238	0.124182	3.12636	0.00176985	0.00725387
Tb927.2.4230	NUP-1 protein, putative	132.164	0.38899	0.122954	3.16371	0.00155774	0.0064753
Tb927.3.4490	protein farnesyltransferase alpha subunit, putative	86.0023	0.38918	0.151806	2.56367	0.0103573	0.0331294
Tb927.11.4830	hypothetical protein, conserved	83.5267	0.391287	0.158799	2.46404	0.0137382	0.0420109
Tb927.3.1670	hypothetical protein, conserved	82.6773	0.391517	0.149437	2.61996	0.00879408	0.028876
Tb927.10.14530	19S proteasome non-atpase subunit 8,26s proteasome non-atpase regulatory subunit 8 (Rpn8)	102.458	0.392045	0.145907	2.68696	0.00721065	0.0243996
Tb927.10.8000	hypothetical protein, conserved	84.1239	0.393931	0.149167	2.64086	0.00826947	0.0273958
Tb927.9.14220	metacaspase 5, putative (MCA5)	147.399	0.394868	0.124788	3.1643	0.00155457	0.00646524
Tb927.3.5210	hypothetical protein, conserved	65.1672	0.395221	0.164808	2.39807	0.0164817	0.0488385
Tb927.10.10390	trypanothione reductase	292.446	0.39711	0.0922771	4.30345	1.68159e-05	0.0001079
Tb927.9.2070	hypothetical protein, conserved	111.833	0.397558	0.142335	2.79311	0.00522038	0.0184704
Tb927.11.11210	paraflagellar rod component, putative (PFC17)	77.2875	0.398983	0.162501	2.45527	0.0140778	0.0428766
Tb927.7.5500	hypothetical protein, conserved	66.8453	0.400989	0.167195	2.39834	0.0164696	0.0488195
Tb927.10.8375	hypothetical protein	81.6656	0.404396	0.153156	2.64043	0.00828021	0.0274208
Tb927.11.320	dynein light chain 1, putative	69.1794	0.406067	0.169506	2.39559	0.0165935	0.0490677
Tb927.4.1480	hypothetical protein, conserved	77.512	0.410693	0.165235	2.48551	0.0129367	0.0399573
Tb927.9.12880	protein kinase, putative	91.7473	0.410956	0.151615	2.71052	0.00671779	0.0229778
Tb927.1.3260	hypothetical protein, conserved	95.4746	0.410985	0.143011	2.8738	0.0040556	0.014867
Tb927.10.6210	hypothetical protein, conserved	167.631	0.411907	0.108715	3.78887	0.000151337	0.00080871
Tb927.10.13480	protein kinase, putative	78.2534	0.41328	0.165255	2.50087	0.0123889	0.0384742
Tb927.11.9960	hypothetical protein, conserved	74.1095	0.413463	0.164438	2.5144	0.0119235	0.0374173
Tb927.11.15730	hypothetical protein, conserved	90.5263	0.416491	0.149946	2.7776	0.00547621	0.0192242
Tb927.11.5850	RNA-binding protein, putative (RBP38)	399.279	0.41742	0.0753798	5.53756	3.06709e-08	2.96763e-07
Tb927.9.11970	hypothetical protein, conserved	76.9652	0.418659	0.160105	2.6149	0.00892541	0.0292377
Tb927.11.6400	kinesin, putative	83.3947	0.418829	0.149534	2.8009	0.00509605	0.0180981
Tb927.10.6350	trypanin (trypanin)	98.9939	0.42009	0.139455	3.01237	0.00259213	0.0101427
Tb927.4.2640	hypothetical protein, conserved	77.659	0.420977	0.149781	2.81062	0.0049446	0.017641
Tb927.10.13520	hypothetical protein, conserved	128.49	0.422044	0.126351	3.34026	0.000837015	0.00374572
Tb927.2.1800	DNA polymerase delta catalytic subunit, putative	105.137	0.423063	0.140934	3.00185	0.00268348	0.0104142
Tb927.6.2210	hypothetical protein, conserved	64.6973	0.423088	0.167146	2.53124	0.0113658	0.0358713
Tb927.9.10370	TAX-1	83.0917	0.423104	0.158747	2.66527	0.00769268	0.0257347
Tb927.11.5510	dynein light chain p28, axonemal, putative	64.9062	0.423143	0.168432	2.51225	0.0119963	0.0375418
Tb927.10.7350	hypothetical protein, conserved	115.238	0.423284	0.123265	3.43395	0.000594855	0.0027624
Tb927.4.430	proteasome beta 7 subunit	69.6021	0.423321	0.167909	2.52113	0.0116978	0.0367831
Tb927.8.1480	hypothetical protein, conserved	79.2328	0.424895	0.152249	2.79079	0.00525792	0.0185802
Tb927.10.7610	hypothetical protein, conserved	93.4406	0.426244	0.143484	2.97067	0.00297148	0.0113767
Tb927.1.2970	hypothetical protein, conserved	89.0514	0.426747	0.153083	2.78768	0.00530877	0.0187443
Tb927.6.2960	epsilon-adaptin, putative,AP-1/4 adapter complex gamma/epsilon subunit, putative	108.803	0.428966	0.135875	3.15707	0.00159366	0.00660208
Tb927.6.3240	hypothetical protein, conserved	69.2661	0.42935	0.161908	2.65182	0.00800583	0.0266051
Tb927.9.3870	hypothetical protein, conserved	83.8961	0.432099	0.156848	2.75489	0.00587118	0.0204175
Tb927.11.13490	hypothetical protein, conserved	75.2855	0.432443	0.157372	2.74791	0.00599761	0.0207726
Tb927.8.3540	hypothetical protein, conserved	70.1999	0.43333	0.160944	2.69242	0.00709347	0.0240479
Tb927.10.7410	succinyl-CoA ligase [GDP-forming] beta-chain, putative	204.672	0.433701	0.0996989	4.35011	1.36069e-05	8.91184e-05
Tb927.4.1500	RNA editing associated helicase 2,mitochondrial RNA binding complex 1 subunit (REH2)	137.04	0.433923	0.119893	3.61924	0.000295464	0.00147456
Tb927.11.9440	hypothetical protein, conserved	106.483	0.434573	0.138607	3.13528	0.00171688	0.00706455
Tb927.8.4640	flagellar protofilament ribbon protein, putative	137.933	0.435017	0.121909	3.56837	0.000359215	0.00176586
Tb927.5.2940	stress-induced protein sti1, putative	280.728	0.435458	0.0889208	4.89714	9.72407e-07	7.71238e-06
Tb927.8.660	hypothetical protein, conserved	67.3663	0.435692	0.18083	2.4094	0.0159788	0.0476293
Tb927.11.13970	Pab1p-dependent poly(A) ribonuclease subunit, putative,PAN3	129.868	0.436254	0.127359	3.42539	0.000613918	0.00284274
Tb927.7.4910	hypothetical protein, conserved	122.138	0.436307	0.124023	3.51794	0.000434907	0.00208863
Tb927.9.13040	hypothetical protein, conserved	56.5844	0.436386	0.17591	2.48074	0.0131111	0.040408
Tb927.5.1860	hypothetical protein, conserved	88.939	0.436991	0.150658	2.90055	0.00372513	0.013864
Tb927.11.14690	hypothetical protein, conserved	78.5369	0.437098	0.158904	2.75071	0.00594655	0.0206544
Tb927.11.13750	Ras-related protein Rab4 (RAB4)	86.252	0.437228	0.15421	2.83529	0.00457845	0.0164516
Tb927.10.12120	hypothetical protein, conserved	139.134	0.437608	0.116432	3.7585	0.000170938	0.000903274
Tb927.10.5280	pre-mRNA splicing factor ATP-dependent RNA helicase, putative,DEAH-box RNA helicase, putative	81.1845	0.437649	0.154185	2.83847	0.00453302	0.0163158
Tb927.8.2440	hypothetical protein, conserved	89.5945	0.438729	0.145125	3.02311	0.00250195	0.00983947
Tb927.11.14440	hypothetical protein, conserved	83.7056	0.438756	0.157825	2.78002	0.0054356	0.0191131
Tb927.11.6810	tubulin-tyrsoine ligase-like protein, putative (TTL)	65.1478	0.439024	0.165303	2.65588	0.00791027	0.0263182
Tb927.8.3010	hypothetical protein, conserved	81.9648	0.439628	0.153692	2.86045	0.00423043	0.0154284
Tb927.8.4400	hypothetical protein, conserved	141.852	0.43975	0.117154	3.75361	0.000174307	0.000919366
Tb927.10.3010	hypothetical protein, conserved	137.673	0.44105	0.115909	3.80515	0.00014172	0.000763799
Tb927.4.3900	hypothetical protein, conserved	65.8125	0.44168	0.181921	2.42786	0.0151881	0.0456713
[truncated: 1,308 more rows]

## Sheet: Proventriculus vs Salivary Glan
gene	annotation	baseMean	log2FoldChange	lfcSE	stat	pvalue	padj
[truncated: 4,185 more rows]

## Sheet: Midgut vs Salivary Gland
Gene	annotation	baseMean	log2FoldChange	lfcSE	stat	pvalue	padj
[truncated: 4,123 more rows]

[truncated: 1 more sheets: I-BET151 LRT analysis]
